# Supplementary material for: Quantitative mapping of mRNA 3’ ends in Pseudomonas aeruginosa reveals a pervasive role for premature 3’ end formation in response to azithromycin
Source: PLoS Genet. 2021 Jul 12;17(7):e1009634. doi: 10.1371/journal.pgen.1009634 (PMC8297930; doi:10.1371/journal.pgen.1009634)
Supplement: S1 Table — (XLSX) [file pgen.1009634.s006.xlsx]

## Sheet: Sheet1
S1 Table. Rho-independent terminators in P. aeruginosa predicted using ARNold1.
Chromosome	chromStart	chromEnd	Prediction method used by ARNold	Predicted by n methods	Strand
NC_008463	6711	6755	Both	1	+
NC_008463	6933	6979	Both;Erpin	2	+
NC_008463	10373	10423	Both	1	+
NC_008463	14876	14922	Both	1	+
NC_008463	15118	15156	Both	1	+
NC_008463	16289	16339	Both	1	+
NC_008463	17408	17448	Rnamotif	1	+
NC_008463	18926	18965	Both	1	+
NC_008463	22754	22795	Both	1	+
NC_008463	26281	26323	Rnamotif	1	+
NC_008463	40854	40903	Both	1	+
NC_008463	53330	53373	Both	1	+
NC_008463	53736	53780	Erpin	1	+
NC_008463	53937	54058	Erpin;Both	2	+
NC_008463	54081	54126	Both	1	+
NC_008463	54327	54377	Erpin	1	+
NC_008463	54434	54481	Erpin	1	+
NC_008463	58527	58572	Both	1	+
NC_008463	64370	64414	Both	1	+
NC_008463	111165	111203	Rnamotif	1	+
NC_008463	112813	112857	Rnamotif	1	+
NC_008463	121435	121475	Rnamotif	1	+
NC_008463	125054	125088	Rnamotif	1	+
NC_008463	141647	141690	Both	1	+
NC_008463	143808	143849	Both	1	+
NC_008463	145426	145476	Both	1	+
NC_008463	149764	149798	Rnamotif	1	+
NC_008463	182932	182975	Both	1	+
NC_008463	183279	183321	Both	1	+
NC_008463	204818	204856	Rnamotif	1	+
NC_008463	220673	220717	Both	1	+
NC_008463	223786	223826	Both	1	+
NC_008463	223883	223926	Both	1	+
NC_008463	226116	226171	Both	1	+
NC_008463	239082	239120	Rnamotif	1	+
NC_008463	270583	270626	Rnamotif	1	+
NC_008463	277877	277915	Both	1	+
NC_008463	281673	281710	Rnamotif	1	+
NC_008463	282162	282199	Rnamotif	1	+
NC_008463	283156	283197	Both	1	+
NC_008463	289466	289503	Rnamotif	1	+
NC_008463	290103	290156	Both	1	+
NC_008463	312911	312960	Both	1	+
NC_008463	316655	316733	Rnamotif;Both	2	+
NC_008463	342838	342890	Both	1	+
NC_008463	358259	358299	Both	1	+
NC_008463	362270	362315	Both	1	+
NC_008463	369340	369383	Both	1	+
NC_008463	370724	370773	Rnamotif	1	+
NC_008463	374507	374559	Both	1	+
NC_008463	378171	378218	Rnamotif	1	+
NC_008463	398679	398715	Rnamotif	1	+
NC_008463	410167	410208	Both	1	+
NC_008463	414188	414230	Both	1	+
NC_008463	417196	417238	Both	1	+
NC_008463	418516	418555	Rnamotif	1	+
NC_008463	430144	430185	Rnamotif	1	+
NC_008463	431004	431044	Rnamotif	1	+
NC_008463	436281	436324	Both;Rnamotif	2	+
NC_008463	442553	442588	Rnamotif	1	+
NC_008463	446956	446995	Rnamotif	1	+
NC_008463	455143	455183	Both	1	+
NC_008463	458108	458148	Both	1	+
NC_008463	460241	460288	Rnamotif	1	+
NC_008463	480347	480383	Both	1	+
NC_008463	485998	486038	Both	1	+
NC_008463	486519	486560	Both	1	+
NC_008463	492553	492595	Both	1	+
NC_008463	498376	498425	Rnamotif	1	+
NC_008463	503198	503245	Rnamotif;Both	2	+
NC_008463	511135	511175	Erpin	1	+
NC_008463	528277	528319	Both	1	+
NC_008463	530306	530345	Rnamotif	1	+
NC_008463	534452	534491	Rnamotif	1	+
NC_008463	550681	550727	Both	1	+
NC_008463	554903	554943	Both	1	+
NC_008463	559481	559520	Rnamotif	1	+
NC_008463	570875	570915	Rnamotif	1	+
NC_008463	576724	576764	Both	1	+
NC_008463	578780	578819	Rnamotif	1	+
NC_008463	580767	580806	Both	1	+
NC_008463	596930	596971	Both	1	+
NC_008463	599943	599984	Both	1	+
NC_008463	600813	600871	Erpin	1	+
NC_008463	605180	605224	Both	1	+
NC_008463	606277	606316	Both	1	+
NC_008463	613634	613674	Both	1	+
NC_008463	616058	616097	Rnamotif	1	+
NC_008463	617385	617423	Rnamotif	1	+
NC_008463	628619	628657	Rnamotif	1	+
NC_008463	639873	639911	Both	1	+
NC_008463	641307	641344	Rnamotif	1	+
NC_008463	643073	643117	Both	1	+
NC_008463	652690	652729	Rnamotif	1	+
NC_008463	668803	668846	Rnamotif	1	+
NC_008463	674519	674560	Rnamotif	1	+
NC_008463	679879	679922	Rnamotif	1	+
NC_008463	680888	680929	Rnamotif	1	+
NC_008463	685295	685343	Both	1	+
NC_008463	687747	687785	Both	1	+
NC_008463	688083	688123	Both;Rnamotif	2	+
NC_008463	689655	689695	Rnamotif	1	+
NC_008463	694032	694071	Rnamotif	1	+
NC_008463	699597	699635	Both	1	+
NC_008463	700699	700741	Both	1	+
NC_008463	702053	702098	Both	1	+
NC_008463	702169	702210	Rnamotif	1	+
NC_008463	703361	703399	Rnamotif	1	+
NC_008463	707721	707761	Rnamotif	1	+
NC_008463	710329	710370	Both	1	+
NC_008463	711511	711568	Both	1	+
NC_008463	713640	713685	Both	1	+
NC_008463	716966	717006	Both	1	+
NC_008463	717673	717714	Both	1	+
NC_008463	719474	719513	Both	1	+
NC_008463	723700	723737	Rnamotif	1	+
NC_008463	724803	724851	Both	1	+
NC_008463	728584	728628	Both	1	+
NC_008463	733524	733567	Rnamotif	1	+
NC_008463	735213	735251	Rnamotif	1	+
NC_008463	738246	738292	Both	1	+
NC_008463	741225	741272	Both	1	+
NC_008463	742514	742562	Rnamotif	1	+
NC_008463	742621	742668	Rnamotif	1	+
NC_008463	743600	743645	Rnamotif	1	+
NC_008463	746017	746063	Rnamotif	1	+
NC_008463	754544	754592	Both;Rnamotif	2	+
NC_008463	754621	754665	Rnamotif	1	+
NC_008463	759022	759062	Both	1	+
NC_008463	759575	759613	Rnamotif	1	+
NC_008463	765795	765839	Rnamotif	1	+
NC_008463	769154	769195	Rnamotif	1	+
NC_008463	769521	769557	Rnamotif	1	+
NC_008463	769850	769896	Both	1	+
NC_008463	771460	771507	Rnamotif	1	+
NC_008463	772839	772877	Both	1	+
NC_008463	774567	774611	Both	1	+
NC_008463	775166	775216	Both;Rnamotif	2	+
NC_008463	778759	778843	Rnamotif;Rnamotif	2	+
NC_008463	784465	784510	Rnamotif	1	+
NC_008463	790976	791019	Rnamotif	1	+
NC_008463	817329	817368	Rnamotif	1	+
NC_008463	820399	820440	Both	1	+
NC_008463	823732	823779	Both	1	+
NC_008463	826953	826989	Rnamotif	1	+
NC_008463	866393	866436	Both	1	+
NC_008463	883157	883195	Rnamotif	1	+
NC_008463	888706	888744	Rnamotif	1	+
NC_008463	898326	898362	Rnamotif	1	+
NC_008463	926327	926375	Rnamotif	1	+
NC_008463	940443	940484	Rnamotif	1	+
NC_008463	941882	941920	Rnamotif	1	+
NC_008463	955363	955408	Both	1	+
NC_008463	956452	956508	Erpin	1	+
NC_008463	956579	956619	Erpin	1	+
NC_008463	957917	957975	Both	1	+
NC_008463	969202	969247	Rnamotif	1	+
NC_008463	972781	972818	Rnamotif	1	+
NC_008463	975339	975380	Rnamotif	1	+
NC_008463	976104	976149	Both	1	+
NC_008463	981102	981140	Both	1	+
NC_008463	997982	998021	Rnamotif	1	+
NC_008463	1002294	1002352	Both;Rnamotif	2	+
NC_008463	1002420	1002466	Rnamotif	1	+
NC_008463	1010784	1010824	Rnamotif	1	+
NC_008463	1013121	1013161	Both	1	+
NC_008463	1031212	1031252	Rnamotif	1	+
NC_008463	1043856	1043899	Both	1	+
NC_008463	1049266	1049315	Both	1	+
NC_008463	1051185	1051232	Rnamotif	1	+
NC_008463	1052678	1052726	Rnamotif	1	+
NC_008463	1054925	1054967	Rnamotif	1	+
NC_008463	1058736	1058776	Rnamotif	1	+
NC_008463	1080082	1080120	Rnamotif	1	+
NC_008463	1080275	1080317	Both	1	+
NC_008463	1086380	1086413	Rnamotif	1	+
NC_008463	1103364	1103403	Both	1	+
NC_008463	1106344	1106390	Both	1	+
NC_008463	1113336	1113378	Rnamotif	1	+
NC_008463	1116675	1116718	Both	1	+
NC_008463	1117561	1117603	Both	1	+
NC_008463	1120562	1120627	Rnamotif;Both	2	+
NC_008463	1121918	1121961	Rnamotif	1	+
NC_008463	1129577	1129622	Rnamotif	1	+
NC_008463	1148627	1148669	Both	1	+
NC_008463	1154492	1154531	Rnamotif	1	+
NC_008463	1167495	1167535	Both	1	+
NC_008463	1172836	1172879	Rnamotif	1	+
NC_008463	1182374	1182409	Both	1	+
NC_008463	1201532	1201575	Both	1	+
NC_008463	1202954	1202998	Both	1	+
NC_008463	1213402	1213447	Rnamotif	1	+
NC_008463	1213673	1213707	Rnamotif	1	+
NC_008463	1227802	1227839	Rnamotif	1	+
NC_008463	1230778	1230824	Rnamotif	1	+
NC_008463	1241203	1241246	Both	1	+
NC_008463	1241387	1241429	Both	1	+
NC_008463	1244499	1244544	Both	1	+
NC_008463	1244551	1244589	Both	1	+
NC_008463	1244661	1244702	Both	1	+
NC_008463	1250368	1250409	Both	1	+
NC_008463	1251081	1251122	Erpin	1	+
NC_008463	1259363	1259404	Both	1	+
NC_008463	1259471	1259509	Rnamotif	1	+
NC_008463	1268804	1268852	Both	1	+
NC_008463	1273329	1273371	Rnamotif	1	+
NC_008463	1273645	1273681	Both	1	+
NC_008463	1273820	1273863	Both	1	+
NC_008463	1280680	1280723	Rnamotif	1	+
NC_008463	1290837	1290887	Rnamotif	1	+
NC_008463	1296461	1296500	Rnamotif	1	+
NC_008463	1300853	1300892	Both	1	+
NC_008463	1311718	1311766	Rnamotif	1	+
NC_008463	1316290	1316332	Both	1	+
NC_008463	1316373	1316415	Rnamotif	1	+
NC_008463	1318710	1318749	Rnamotif	1	+
NC_008463	1319053	1319102	Rnamotif	1	+
NC_008463	1327458	1327496	Both	1	+
NC_008463	1327891	1327938	Both	1	+
NC_008463	1331368	1331414	Rnamotif	1	+
NC_008463	1336086	1336126	Both	1	+
NC_008463	1343249	1343288	Both	1	+
NC_008463	1345131	1345177	Both	1	+
NC_008463	1350750	1350799	Both	1	+
NC_008463	1350987	1351022	Rnamotif	1	+
NC_008463	1355149	1355193	Rnamotif;Rnamotif	2	+
NC_008463	1359378	1359418	Rnamotif	1	+
NC_008463	1363001	1363039	Both	1	+
NC_008463	1363572	1363610	Both	1	+
NC_008463	1368258	1368304	Both	1	+
NC_008463	1371227	1371268	Both	1	+
NC_008463	1374501	1374550	Rnamotif	1	+
NC_008463	1375922	1375969	Rnamotif	1	+
NC_008463	1393329	1393371	Rnamotif	1	+
NC_008463	1401830	1401882	Both	1	+
NC_008463	1408510	1408558	Rnamotif	1	+
NC_008463	1417113	1417149	Both	1	+
NC_008463	1418026	1418064	Both	1	+
NC_008463	1422554	1422596	Both	1	+
NC_008463	1424196	1424257	Erpin	1	+
NC_008463	1437549	1437598	Erpin	1	+
NC_008463	1441671	1441708	Rnamotif	1	+
NC_008463	1457906	1457948	Both	1	+
NC_008463	1461919	1461959	Rnamotif	1	+
NC_008463	1463870	1463907	Rnamotif	1	+
NC_008463	1467130	1467172	Rnamotif	1	+
NC_008463	1469435	1469478	Both	1	+
NC_008463	1470491	1470535	Both	1	+
NC_008463	1479257	1479299	Rnamotif	1	+
NC_008463	1489335	1489377	Both	1	+
NC_008463	1490358	1490448	Rnamotif;Both;Erpin	3	+
NC_008463	1495062	1495109	Both	1	+
NC_008463	1500108	1500146	Both	1	+
NC_008463	1500422	1500466	Both	1	+
NC_008463	1512966	1513008	Erpin	1	+
NC_008463	1520065	1520111	Both	1	+
NC_008463	1541602	1541671	Both	1	+
NC_008463	1545933	1545974	Rnamotif	1	+
NC_008463	1552340	1552375	Rnamotif	1	+
NC_008463	1581602	1581647	Rnamotif	1	+
NC_008463	1583829	1583868	Rnamotif	1	+
NC_008463	1591475	1591515	Rnamotif	1	+
NC_008463	1599753	1599791	Rnamotif	1	+
NC_008463	1601928	1601964	Both	1	+
NC_008463	1606076	1606115	Both	1	+
NC_008463	1607994	1608039	Both	1	+
NC_008463	1609155	1609195	Both	1	+
NC_008463	1613488	1613530	Both	1	+
NC_008463	1620320	1620396	Rnamotif;Rnamotif	2	+
NC_008463	1627472	1627510	Rnamotif	1	+
NC_008463	1635197	1635251	Both	1	+
NC_008463	1648214	1648253	Both	1	+
NC_008463	1658139	1658179	Both	1	+
NC_008463	1658218	1658254	Rnamotif	1	+
NC_008463	1673235	1673279	Rnamotif	1	+
NC_008463	1681776	1681815	Both	1	+
NC_008463	1682661	1682701	Both	1	+
NC_008463	1685638	1685679	Both	1	+
NC_008463	1693346	1693394	Rnamotif	1	+
NC_008463	1696816	1696853	Rnamotif	1	+
NC_008463	1707589	1707628	Rnamotif	1	+
NC_008463	1719732	1719780	Both	1	+
NC_008463	1730030	1730068	Both	1	+
NC_008463	1736722	1736771	Both	1	+
NC_008463	1747534	1747576	Both	1	+
NC_008463	1759133	1759177	Rnamotif	1	+
NC_008463	1759206	1759248	Both	1	+
NC_008463	1760676	1760727	Both	1	+
NC_008463	1761888	1761936	Rnamotif	1	+
NC_008463	1767559	1767603	Both	1	+
NC_008463	1768214	1768248	Both	1	+
NC_008463	1768521	1768570	Both	1	+
NC_008463	1773058	1773096	Rnamotif	1	+
NC_008463	1779080	1779115	Rnamotif	1	+
NC_008463	1793445	1793487	Rnamotif	1	+
NC_008463	1793888	1793928	Rnamotif	1	+
NC_008463	1797608	1797656	Both	1	+
NC_008463	1817770	1817835	Both	1	+
NC_008463	1823015	1823050	Rnamotif	1	+
NC_008463	1836478	1836526	Both	1	+
NC_008463	1837211	1837255	Both	1	+
NC_008463	1837723	1837764	Rnamotif	1	+
NC_008463	1841868	1841909	Both	1	+
NC_008463	1842124	1842162	Rnamotif	1	+
NC_008463	1844159	1844201	Both	1	+
NC_008463	1849820	1849866	Both	1	+
NC_008463	1851713	1851754	Both	1	+
NC_008463	1856209	1856257	Both	1	+
NC_008463	1858434	1858477	Both	1	+
NC_008463	1863286	1863326	Both	1	+
NC_008463	1866228	1866267	Both	1	+
NC_008463	1869741	1869790	Both	1	+
NC_008463	1872664	1872702	Rnamotif	1	+
NC_008463	1874225	1874323	Both;Erpin	2	+
NC_008463	1877520	1877565	Both	1	+
NC_008463	1891683	1891720	Both	1	+
NC_008463	1893288	1893329	Both	1	+
NC_008463	1897523	1897566	Both	1	+
NC_008463	1906311	1906353	Rnamotif	1	+
NC_008463	1918602	1918641	Rnamotif	1	+
NC_008463	1921054	1921094	Both	1	+
NC_008463	1931055	1931096	Rnamotif	1	+
NC_008463	1936257	1936308	Erpin	1	+
NC_008463	1939052	1939092	Both	1	+
NC_008463	1941308	1941352	Both	1	+
NC_008463	1945412	1945461	Both	1	+
NC_008463	1957850	1957912	Both;Rnamotif	2	+
NC_008463	1967645	1967690	Rnamotif	1	+
NC_008463	1996154	1996199	Rnamotif	1	+
NC_008463	1998054	1998103	Rnamotif	1	+
NC_008463	1999931	1999967	Both	1	+
NC_008463	2000057	2000103	Both	1	+
NC_008463	2003011	2003049	Rnamotif	1	+
NC_008463	2004846	2004884	Both	1	+
NC_008463	2010406	2010450	Rnamotif	1	+
NC_008463	2025839	2025879	Both	1	+
NC_008463	2030883	2030939	Erpin	1	+
NC_008463	2032160	2032229	Erpin	1	+
NC_008463	2033046	2033090	Both	1	+
NC_008463	2033838	2033908	Both;Both	2	+
NC_008463	2036901	2036943	Rnamotif	1	+
NC_008463	2038117	2038167	Both	1	+
NC_008463	2039039	2039084	Rnamotif	1	+
NC_008463	2040149	2040188	Both	1	+
NC_008463	2043607	2043644	Both	1	+
NC_008463	2044149	2044196	Erpin	1	+
NC_008463	2044285	2044340	Both	1	+
NC_008463	2052877	2052925	Rnamotif	1	+
NC_008463	2053431	2053470	Rnamotif	1	+
NC_008463	2053573	2053620	Both	1	+
NC_008463	2059574	2059612	Both	1	+
NC_008463	2065649	2065699	Rnamotif;Both	2	+
NC_008463	2069888	2069945	Erpin	1	+
NC_008463	2081876	2081924	Both	1	+
NC_008463	2092854	2092891	Both	1	+
NC_008463	2099508	2099554	Rnamotif	1	+
NC_008463	2112003	2112047	Rnamotif	1	+
NC_008463	2115420	2115460	Rnamotif	1	+
NC_008463	2117708	2117753	Rnamotif	1	+
NC_008463	2134911	2134957	Rnamotif	1	+
NC_008463	2147676	2147728	Both	1	+
NC_008463	2150430	2150469	Rnamotif	1	+
NC_008463	2157406	2157444	Both	1	+
NC_008463	2157592	2157645	Both	1	+
NC_008463	2160107	2160149	Rnamotif	1	+
NC_008463	2174038	2174077	Both	1	+
NC_008463	2174169	2174226	Both	1	+
NC_008463	2183624	2183658	Both	1	+
NC_008463	2184120	2184169	Both	1	+
NC_008463	2192303	2192338	Rnamotif	1	+
NC_008463	2196101	2196144	Both	1	+
NC_008463	2196229	2196264	Rnamotif	1	+
NC_008463	2202373	2202413	Both	1	+
NC_008463	2202987	2203026	Both	1	+
NC_008463	2204338	2204376	Both	1	+
NC_008463	2210075	2210117	Both	1	+
NC_008463	2211584	2211624	Rnamotif	1	+
NC_008463	2225560	2225599	Both	1	+
NC_008463	2229040	2229084	Both	1	+
NC_008463	2233118	2233159	Both	1	+
NC_008463	2233215	2233257	Both	1	+
NC_008463	2239644	2239684	Both	1	+
NC_008463	2242178	2242222	Both	1	+
NC_008463	2244405	2244455	Erpin	1	+
NC_008463	2253602	2253643	Rnamotif	1	+
NC_008463	2254864	2254902	Both	1	+
NC_008463	2255916	2255966	Rnamotif;Both	2	+
NC_008463	2258569	2258612	Both;Rnamotif	2	+
NC_008463	2259970	2260020	Rnamotif	1	+
NC_008463	2270071	2270121	Both	1	+
NC_008463	2273612	2273648	Rnamotif	1	+
NC_008463	2277033	2277076	Rnamotif	1	+
NC_008463	2277385	2277423	Rnamotif	1	+
NC_008463	2288259	2288295	Rnamotif	1	+
NC_008463	2290554	2290592	Rnamotif	1	+
NC_008463	2306368	2306404	Rnamotif	1	+
NC_008463	2314766	2314806	Rnamotif	1	+
NC_008463	2316082	2316123	Rnamotif	1	+
NC_008463	2341699	2341739	Rnamotif	1	+
NC_008463	2344746	2344786	Rnamotif	1	+
NC_008463	2349195	2349237	Both	1	+
NC_008463	2352376	2352439	Erpin	1	+
NC_008463	2352934	2352968	Rnamotif	1	+
NC_008463	2353435	2353474	Rnamotif	1	+
NC_008463	2356651	2356693	Rnamotif	1	+
NC_008463	2362096	2362135	Both	1	+
NC_008463	2362147	2362192	Both	1	+
NC_008463	2362820	2362870	Erpin	1	+
NC_008463	2362994	2363039	Erpin	1	+
NC_008463	2364865	2364905	Both	1	+
NC_008463	2375493	2375533	Both	1	+
NC_008463	2378402	2378438	Rnamotif	1	+
NC_008463	2388809	2388854	Both	1	+
NC_008463	2395793	2395864	Both;Both	2	+
NC_008463	2395921	2395963	Both	1	+
NC_008463	2399912	2399955	Rnamotif	1	+
NC_008463	2402587	2402624	Rnamotif	1	+
NC_008463	2404145	2404184	Both	1	+
NC_008463	2413608	2413649	Both	1	+
NC_008463	2421892	2421935	Both	1	+
NC_008463	2423013	2423053	Rnamotif	1	+
NC_008463	2425839	2425882	Rnamotif	1	+
NC_008463	2432592	2432634	Both	1	+
NC_008463	2439217	2439258	Erpin	1	+
NC_008463	2440512	2440569	Both;Rnamotif	2	+
NC_008463	2440826	2440868	Both	1	+
NC_008463	2442022	2442066	Rnamotif	1	+
NC_008463	2448761	2448800	Both	1	+
NC_008463	2452554	2452596	Both	1	+
NC_008463	2454805	2454847	Rnamotif	1	+
NC_008463	2455665	2455711	Both	1	+
NC_008463	2456789	2456827	Both	1	+
NC_008463	2457435	2457486	Both	1	+
NC_008463	2458273	2458312	Rnamotif	1	+
NC_008463	2458606	2458652	Rnamotif	1	+
NC_008463	2461116	2461154	Both	1	+
NC_008463	2463042	2463095	Erpin	1	+
NC_008463	2464566	2464608	Both	1	+
NC_008463	2464635	2464682	Rnamotif	1	+
NC_008463	2467005	2467046	Rnamotif	1	+
NC_008463	2470349	2470397	Both	1	+
NC_008463	2474652	2474698	Both	1	+
NC_008463	2476467	2476515	Both	1	+
NC_008463	2481640	2481679	Rnamotif	1	+
NC_008463	2493789	2493833	Rnamotif	1	+
NC_008463	2493981	2494020	Rnamotif	1	+
NC_008463	2502647	2502688	Rnamotif	1	+
NC_008463	2508767	2508813	Rnamotif	1	+
NC_008463	2530290	2530332	Rnamotif	1	+
NC_008463	2531920	2531958	Rnamotif	1	+
NC_008463	2556342	2556384	Rnamotif	1	+
NC_008463	2566777	2566825	Rnamotif	1	+
NC_008463	2569293	2569340	Rnamotif	1	+
NC_008463	2578632	2578674	Both	1	+
NC_008463	2580061	2580112	Both;Rnamotif	2	+
NC_008463	2583039	2583085	Both	1	+
NC_008463	2584117	2584155	Both	1	+
NC_008463	2602306	2602350	Both	1	+
NC_008463	2602455	2602543	Both;Rnamotif	2	+
NC_008463	2606647	2606690	Both	1	+
NC_008463	2608532	2608579	Rnamotif	1	+
NC_008463	2612447	2612492	Erpin	1	+
NC_008463	2616361	2616401	Both	1	+
NC_008463	2619598	2619640	Both	1	+
NC_008463	2630740	2630788	Rnamotif	1	+
NC_008463	2633369	2633413	Both	1	+
NC_008463	2634314	2634353	Both	1	+
NC_008463	2639272	2639319	Both	1	+
NC_008463	2644321	2644363	Both	1	+
NC_008463	2646191	2646231	Rnamotif	1	+
NC_008463	2653393	2653434	Both	1	+
NC_008463	2658723	2658759	Both	1	+
NC_008463	2659811	2659852	Rnamotif	1	+
NC_008463	2665083	2665133	Both	1	+
NC_008463	2670809	2670855	Both	1	+
NC_008463	2675521	2675559	Rnamotif	1	+
NC_008463	2678154	2678202	Both	1	+
NC_008463	2678495	2678541	Rnamotif	1	+
NC_008463	2699579	2699621	Both	1	+
NC_008463	2703267	2703311	Rnamotif	1	+
NC_008463	2709673	2709708	Rnamotif	1	+
NC_008463	2710558	2710607	Rnamotif	1	+
NC_008463	2722220	2722258	Both	1	+
NC_008463	2745626	2745691	Both;Rnamotif	2	+
NC_008463	2749952	2749994	Both	1	+
NC_008463	2762532	2762568	Rnamotif	1	+
NC_008463	2768539	2768575	Both	1	+
NC_008463	2783562	2783626	Both	1	+
NC_008463	2783708	2783748	Both	1	+
NC_008463	2820983	2821025	Rnamotif	1	+
NC_008463	2829666	2829706	Rnamotif	1	+
NC_008463	2846436	2846476	Both	1	+
NC_008463	2864517	2864558	Both;Rnamotif	2	+
NC_008463	2865984	2866046	Erpin	1	+
NC_008463	2875293	2875336	Rnamotif	1	+
NC_008463	2891790	2891830	Rnamotif	1	+
NC_008463	2925158	2925219	Erpin	1	+
NC_008463	2926386	2926451	Both	1	+
NC_008463	2929366	2929405	Rnamotif	1	+
NC_008463	2930518	2930556	Rnamotif	1	+
NC_008463	2950035	2950082	Both	1	+
NC_008463	2956486	2956526	Rnamotif	1	+
NC_008463	2985987	2986027	Both	1	+
NC_008463	2986087	2986134	Both;Both	2	+
NC_008463	2990161	2990195	Both	1	+
NC_008463	2991560	2991610	Both	1	+
NC_008463	2995666	2995707	Rnamotif	1	+
NC_008463	2996532	2996570	Rnamotif	1	+
NC_008463	3004884	3004925	Rnamotif	1	+
NC_008463	3027770	3027812	Rnamotif	1	+
NC_008463	3029183	3029225	Rnamotif	1	+
NC_008463	3037432	3037472	Rnamotif	1	+
NC_008463	3048315	3048355	Rnamotif	1	+
NC_008463	3057268	3057313	Rnamotif	1	+
NC_008463	3072082	3072128	Rnamotif	1	+
NC_008463	3080879	3080917	Rnamotif	1	+
NC_008463	3081864	3081910	Rnamotif	1	+
NC_008463	3082777	3082816	Both	1	+
NC_008463	3085202	3085253	Both	1	+
NC_008463	3089464	3089506	Rnamotif	1	+
NC_008463	3092781	3092823	Rnamotif	1	+
NC_008463	3121851	3121889	Rnamotif	1	+
NC_008463	3132250	3132285	Both	1	+
NC_008463	3132473	3132543	Both	1	+
NC_008463	3132611	3132650	Rnamotif	1	+
NC_008463	3132982	3133025	Rnamotif	1	+
NC_008463	3145094	3145135	Rnamotif	1	+
NC_008463	3145267	3145320	Erpin	1	+
NC_008463	3145365	3145406	Both	1	+
NC_008463	3159769	3159810	Rnamotif	1	+
NC_008463	3172467	3172510	Rnamotif	1	+
NC_008463	3172886	3172926	Both	1	+
NC_008463	3175713	3175762	Erpin	1	+
NC_008463	3181396	3181438	Both	1	+
NC_008463	3183991	3184031	Rnamotif	1	+
NC_008463	3184263	3184323	Both	1	+
NC_008463	3187088	3187138	Rnamotif	1	+
NC_008463	3193395	3193433	Rnamotif	1	+
NC_008463	3209511	3209560	Both	1	+
NC_008463	3226100	3226147	Rnamotif	1	+
NC_008463	3226348	3226385	Rnamotif	1	+
NC_008463	3228214	3228258	Rnamotif	1	+
NC_008463	3232610	3232658	Both	1	+
NC_008463	3247203	3247247	Rnamotif	1	+
NC_008463	3250050	3250086	Rnamotif	1	+
NC_008463	3253513	3253550	Rnamotif	1	+
NC_008463	3277590	3277627	Rnamotif	1	+
NC_008463	3283576	3283625	Rnamotif	1	+
NC_008463	3285023	3285068	Rnamotif	1	+
NC_008463	3288711	3288756	Rnamotif	1	+
NC_008463	3297022	3297065	Both	1	+
NC_008463	3307232	3307271	Both	1	+
NC_008463	3312579	3312620	Both	1	+
NC_008463	3328251	3328292	Rnamotif	1	+
NC_008463	3356459	3356512	Both	1	+
NC_008463	3398816	3398856	Both	1	+
NC_008463	3400284	3400332	Rnamotif	1	+
NC_008463	3416083	3416125	Both	1	+
NC_008463	3417197	3417236	Both	1	+
NC_008463	3418174	3418225	Both	1	+
NC_008463	3421244	3421283	Both	1	+
NC_008463	3421418	3421479	Both	1	+
NC_008463	3425887	3425929	Rnamotif	1	+
NC_008463	3482904	3482945	Both	1	+
NC_008463	3487241	3487282	Both	1	+
NC_008463	3487642	3487681	Both	1	+
NC_008463	3490129	3490170	Both	1	+
NC_008463	3491047	3491087	Rnamotif	1	+
NC_008463	3494094	3494139	Rnamotif	1	+
NC_008463	3494832	3494879	Rnamotif	1	+
NC_008463	3513531	3513573	Rnamotif	1	+
NC_008463	3520697	3520734	Rnamotif	1	+
NC_008463	3522923	3522962	Rnamotif	1	+
NC_008463	3523085	3523128	Rnamotif	1	+
NC_008463	3525637	3525679	Rnamotif	1	+
NC_008463	3543081	3543121	Rnamotif	1	+
NC_008463	3567460	3567504	Rnamotif	1	+
NC_008463	3597386	3597424	Rnamotif	1	+
NC_008463	3619777	3619818	Rnamotif	1	+
NC_008463	3622406	3622445	Both	1	+
NC_008463	3626350	3626395	Both	1	+
NC_008463	3639993	3640034	Both	1	+
NC_008463	3643488	3643529	Both	1	+
NC_008463	3645561	3645606	Both	1	+
NC_008463	3647672	3647715	Both	1	+
NC_008463	3665032	3665082	Rnamotif	1	+
NC_008463	3673434	3673515	Both;Both	2	+
NC_008463	3675450	3675494	Both	1	+
NC_008463	3688470	3688511	Both	1	+
NC_008463	3694399	3694438	Both	1	+
NC_008463	3695125	3695167	Rnamotif	1	+
NC_008463	3696107	3696146	Both	1	+
NC_008463	3696575	3696612	Both	1	+
NC_008463	3699622	3699664	Both	1	+
NC_008463	3705942	3705994	Both	1	+
NC_008463	3709169	3709209	Both	1	+
NC_008463	3712370	3712409	Both	1	+
NC_008463	3724958	3724999	Both	1	+
NC_008463	3727581	3727620	Rnamotif	1	+
NC_008463	3727818	3727854	Both	1	+
NC_008463	3737351	3737395	Both	1	+
NC_008463	3738664	3738709	Both	1	+
NC_008463	3739373	3739415	Both	1	+
NC_008463	3743915	3743958	Both	1	+
NC_008463	3745330	3745371	Both	1	+
NC_008463	3745697	3745738	Both	1	+
NC_008463	3754515	3754564	Rnamotif	1	+
NC_008463	3768868	3768905	Rnamotif	1	+
NC_008463	3778985	3779025	Both	1	+
NC_008463	3787582	3787642	Erpin	1	+
NC_008463	3794376	3794416	Both	1	+
NC_008463	3798285	3798321	Rnamotif	1	+
NC_008463	3809305	3809346	Both	1	+
NC_008463	3823381	3823430	Rnamotif	1	+
NC_008463	3831223	3831281	Erpin	1	+
NC_008463	3831297	3831340	Erpin	1	+
NC_008463	3831650	3831699	Both	1	+
NC_008463	3840843	3840888	Rnamotif	1	+
NC_008463	3864172	3864213	Rnamotif	1	+
NC_008463	3868525	3868565	Both	1	+
NC_008463	3870705	3870749	Both	1	+
NC_008463	3874431	3874474	Both	1	+
NC_008463	3890020	3890059	Rnamotif	1	+
NC_008463	3891818	3891857	Both	1	+
NC_008463	3905362	3905404	Rnamotif	1	+
NC_008463	3908290	3908328	Rnamotif	1	+
NC_008463	3908669	3908708	Both	1	+
NC_008463	3924385	3924424	Both	1	+
NC_008463	3924439	3924477	Both	1	+
NC_008463	3928348	3928393	Rnamotif	1	+
NC_008463	3928709	3928747	Both	1	+
NC_008463	3930700	3930742	Rnamotif	1	+
NC_008463	3930972	3931013	Both	1	+
NC_008463	3943186	3943229	Rnamotif	1	+
NC_008463	3953954	3954000	Both	1	+
NC_008463	3964158	3964200	Both	1	+
NC_008463	3964271	3964317	Both	1	+
NC_008463	3966264	3966305	Both	1	+
NC_008463	3974944	3974984	Erpin	1	+
NC_008463	3975565	3975608	Erpin	1	+
NC_008463	3985250	3985355	Both;Erpin	2	+
NC_008463	3991557	3991597	Both	1	+
NC_008463	3999507	3999548	Both	1	+
NC_008463	3999853	3999917	Both;Both	2	+
NC_008463	4005312	4005379	Both	1	+
NC_008463	4008492	4008532	Both	1	+
NC_008463	4011913	4011980	Both	1	+
NC_008463	4018895	4018943	Both	1	+
NC_008463	4024453	4024500	Both	1	+
NC_008463	4037391	4037436	Rnamotif	1	+
NC_008463	4059167	4059210	Rnamotif	1	+
NC_008463	4071303	4071339	Rnamotif	1	+
NC_008463	4072141	4072177	Rnamotif	1	+
NC_008463	4086290	4086330	Both	1	+
NC_008463	4090948	4090984	Rnamotif	1	+
NC_008463	4096820	4096891	Rnamotif;Rnamotif	2	+
NC_008463	4099392	4099440	Rnamotif	1	+
NC_008463	4101386	4101430	Both	1	+
NC_008463	4106456	4106500	Both	1	+
NC_008463	4110944	4110984	Both	1	+
NC_008463	4113580	4113644	Both	1	+
NC_008463	4128968	4129005	Rnamotif	1	+
NC_008463	4131833	4131874	Rnamotif	1	+
NC_008463	4139527	4139574	Both;Rnamotif	2	+
NC_008463	4155789	4155837	Rnamotif	1	+
NC_008463	4164286	4164325	Rnamotif	1	+
NC_008463	4167940	4167979	Rnamotif	1	+
NC_008463	4169757	4169802	Rnamotif	1	+
NC_008463	4198144	4198191	Erpin	1	+
NC_008463	4201621	4201671	Both	1	+
NC_008463	4235351	4235391	Both	1	+
NC_008463	4252478	4252520	Rnamotif	1	+
NC_008463	4272745	4272789	Both	1	+
NC_008463	4285751	4285790	Rnamotif	1	+
NC_008463	4291470	4291509	Rnamotif	1	+
NC_008463	4298928	4298969	Both	1	+
NC_008463	4306017	4306086	Both	1	+
NC_008463	4313377	4313419	Rnamotif	1	+
NC_008463	4357192	4357233	Both	1	+
NC_008463	4365696	4365734	Rnamotif	1	+
NC_008463	4372072	4372113	Rnamotif	1	+
NC_008463	4383849	4383900	Both	1	+
NC_008463	4383964	4384003	Rnamotif	1	+
NC_008463	4390958	4390999	Both	1	+
NC_008463	4399145	4399185	Both	1	+
NC_008463	4402616	4402667	Both	1	+
NC_008463	4405749	4405792	Rnamotif	1	+
NC_008463	4418660	4418703	Both	1	+
NC_008463	4425256	4425293	Rnamotif	1	+
NC_008463	4444813	4444880	Both	1	+
NC_008463	4462480	4462543	Both	1	+
NC_008463	4463883	4463921	Rnamotif	1	+
NC_008463	4466182	4466229	Both	1	+
NC_008463	4478571	4478608	Rnamotif	1	+
NC_008463	4485219	4485258	Both	1	+
NC_008463	4485808	4485857	Both	1	+
NC_008463	4488050	4488095	Both	1	+
NC_008463	4491970	4492009	Both	1	+
NC_008463	4514271	4514321	Rnamotif	1	+
NC_008463	4526766	4526809	Rnamotif	1	+
NC_008463	4530283	4530326	Both	1	+
NC_008463	4553057	4553115	Erpin	1	+
NC_008463	4553801	4553843	Rnamotif	1	+
NC_008463	4553943	4553989	Both	1	+
NC_008463	4557886	4557925	Both	1	+
NC_008463	4562423	4562462	Rnamotif	1	+
NC_008463	4568309	4568353	Rnamotif	1	+
NC_008463	4568373	4568415	Both	1	+
NC_008463	4590928	4590975	Erpin	1	+
NC_008463	4592717	4592760	Both	1	+
NC_008463	4594423	4594472	Rnamotif	1	+
NC_008463	4595839	4595887	Rnamotif	1	+
NC_008463	4595925	4595964	Both	1	+
NC_008463	4601145	4601186	Both	1	+
NC_008463	4604795	4604834	Both	1	+
NC_008463	4605780	4605849	Erpin	1	+
NC_008463	4607535	4607573	Both	1	+
NC_008463	4617988	4618026	Rnamotif	1	+
NC_008463	4620151	4620190	Both	1	+
NC_008463	4623428	4623475	Rnamotif	1	+
NC_008463	4643801	4643854	Erpin	1	+
NC_008463	4653086	4653126	Both	1	+
NC_008463	4653995	4654035	Both	1	+
NC_008463	4659788	4659834	Erpin	1	+
NC_008463	4660350	4660397	Both	1	+
NC_008463	4667927	4667970	Rnamotif	1	+
NC_008463	4671622	4671664	Rnamotif	1	+
NC_008463	4679876	4679931	Both	1	+
NC_008463	4681892	4681931	Rnamotif	1	+
NC_008463	4684890	4684935	Rnamotif	1	+
NC_008463	4700621	4700663	Rnamotif	1	+
NC_008463	4702355	4702395	Both	1	+
NC_008463	4708366	4708408	Both	1	+
NC_008463	4712722	4712766	Rnamotif	1	+
NC_008463	4722679	4722722	Both	1	+
NC_008463	4729886	4729935	Both	1	+
NC_008463	4735232	4735270	Both	1	+
NC_008463	4743217	4743258	Both	1	+
NC_008463	4746885	4746932	Both	1	+
NC_008463	4750057	4750112	Both	1	+
NC_008463	4753640	4753699	Both	1	+
NC_008463	4754406	4754445	Both	1	+
NC_008463	4754894	4754961	Erpin	1	+
NC_008463	4755830	4755885	Both	1	+
NC_008463	4756857	4756899	Rnamotif	1	+
NC_008463	4773131	4773180	Both	1	+
NC_008463	4774390	4774432	Both	1	+
NC_008463	4774468	4774509	Both	1	+
NC_008463	4791792	4791834	Both	1	+
NC_008463	4816011	4816056	Both	1	+
NC_008463	4822503	4822544	Both	1	+
NC_008463	4836136	4836177	Rnamotif	1	+
NC_008463	4839098	4839166	Rnamotif;Rnamotif	2	+
NC_008463	4852763	4852808	Rnamotif	1	+
NC_008463	4867557	4867593	Rnamotif	1	+
NC_008463	4869539	4869583	Rnamotif	1	+
NC_008463	4895060	4895112	Both	1	+
NC_008463	4926143	4926185	Rnamotif	1	+
NC_008463	4931966	4932005	Rnamotif	1	+
NC_008463	4949157	4949203	Both	1	+
NC_008463	4951948	4951995	Both	1	+
NC_008463	4953848	4953890	Rnamotif	1	+
NC_008463	4954642	4954678	Rnamotif	1	+
NC_008463	4978302	4978347	Both	1	+
NC_008463	4979937	4979980	Both	1	+
NC_008463	4991581	4991618	Rnamotif	1	+
NC_008463	4994803	4994847	Both	1	+
NC_008463	4996734	4996773	Both	1	+
NC_008463	5000614	5000651	Both	1	+
NC_008463	5007600	5007642	Both	1	+
NC_008463	5011459	5011502	Rnamotif	1	+
NC_008463	5022681	5022720	Both	1	+
NC_008463	5026703	5026745	Both	1	+
NC_008463	5039171	5039213	Rnamotif	1	+
NC_008463	5057806	5057850	Both	1	+
NC_008463	5072633	5072674	Both	1	+
NC_008463	5078945	5078986	Both	1	+
NC_008463	5079627	5079670	Both	1	+
NC_008463	5083332	5083373	Both	1	+
NC_008463	5087716	5087757	Both	1	+
NC_008463	5087826	5087868	Both	1	+
NC_008463	5094223	5094261	Both	1	+
NC_008463	5108359	5108399	Rnamotif	1	+
NC_008463	5119116	5119154	Both	1	+
NC_008463	5120026	5120072	Both	1	+
NC_008463	5124627	5124668	Both	1	+
NC_008463	5128578	5128626	Erpin	1	+
NC_008463	5134267	5134312	Erpin	1	+
NC_008463	5138166	5138207	Both	1	+
NC_008463	5144531	5144572	Both	1	+
NC_008463	5159927	5159966	Both	1	+
NC_008463	5163830	5163878	Erpin	1	+
NC_008463	5163920	5163965	Both	1	+
NC_008463	5182820	5182860	Rnamotif	1	+
NC_008463	5189197	5189236	Rnamotif	1	+
NC_008463	5191858	5191904	Rnamotif	1	+
NC_008463	5214442	5214481	Both	1	+
NC_008463	5223161	5223203	Both	1	+
NC_008463	5229227	5229264	Rnamotif	1	+
NC_008463	5230665	5230703	Both	1	+
NC_008463	5232527	5232568	Both	1	+
NC_008463	5233393	5233438	Both	1	+
NC_008463	5236412	5236474	Both	1	+
NC_008463	5237146	5237188	Rnamotif	1	+
NC_008463	5237914	5237960	Rnamotif	1	+
NC_008463	5239440	5239476	Rnamotif	1	+
NC_008463	5251323	5251366	Both	1	+
NC_008463	5251382	5251443	Both	1	+
NC_008463	5276751	5276800	Both	1	+
NC_008463	5283545	5283591	Rnamotif	1	+
NC_008463	5284761	5284802	Rnamotif	1	+
NC_008463	5289521	5289560	Both	1	+
NC_008463	5289880	5289924	Both	1	+
NC_008463	5299294	5299335	Both	1	+
NC_008463	5300082	5300132	Erpin	1	+
NC_008463	5300863	5300905	Both	1	+
NC_008463	5304416	5304475	Erpin	1	+
NC_008463	5305664	5305721	Both	1	+
NC_008463	5348539	5348577	Rnamotif	1	+
NC_008463	5351032	5351075	Rnamotif	1	+
NC_008463	5353982	5354025	Rnamotif	1	+
NC_008463	5354399	5354445	Rnamotif	1	+
NC_008463	5359178	5359225	Erpin	1	+
NC_008463	5359751	5359793	Both	1	+
NC_008463	5365386	5365433	Both	1	+
NC_008463	5368717	5368760	Both	1	+
NC_008463	5370459	5370520	Both	1	+
NC_008463	5377325	5377366	Both	1	+
NC_008463	5381662	5381701	Rnamotif	1	+
NC_008463	5382095	5382134	Rnamotif	1	+
NC_008463	5382470	5382508	Rnamotif	1	+
NC_008463	5385345	5385383	Both	1	+
NC_008463	5387397	5387443	Both	1	+
NC_008463	5388375	5388421	Erpin	1	+
NC_008463	5390239	5390284	Both	1	+
NC_008463	5392964	5393014	Both	1	+
NC_008463	5409757	5409801	Both	1	+
NC_008463	5411388	5411437	Erpin	1	+
NC_008463	5420440	5420477	Rnamotif	1	+
NC_008463	5426608	5426645	Both	1	+
NC_008463	5434398	5434439	Both	1	+
NC_008463	5441582	5441622	Both	1	+
NC_008463	5445066	5445105	Both	1	+
NC_008463	5456273	5456318	Both	1	+
NC_008463	5459323	5459368	Rnamotif	1	+
NC_008463	5472006	5472053	Rnamotif	1	+
NC_008463	5478872	5478914	Erpin	1	+
NC_008463	5481880	5481919	Both	1	+
NC_008463	5482544	5482588	Both	1	+
NC_008463	5501283	5501323	Both	1	+
NC_008463	5509890	5509937	Rnamotif	1	+
NC_008463	5510406	5510450	Both	1	+
NC_008463	5513728	5513772	Both	1	+
NC_008463	5513972	5514017	Both	1	+
NC_008463	5532145	5532192	Both	1	+
NC_008463	5536134	5536176	Rnamotif	1	+
NC_008463	5537820	5537862	Rnamotif	1	+
NC_008463	5538614	5538650	Rnamotif	1	+
NC_008463	5542545	5542585	Both	1	+
NC_008463	5544260	5544302	Erpin	1	+
NC_008463	5548652	5548692	Both	1	+
NC_008463	5552305	5552344	Both	1	+
NC_008463	5552482	5552524	Both	1	+
NC_008463	5555930	5555974	Both	1	+
NC_008463	5556139	5556183	Both	1	+
NC_008463	5565559	5565608	Both	1	+
NC_008463	5569542	5569592	Rnamotif	1	+
NC_008463	5574689	5574732	Rnamotif	1	+
NC_008463	5576302	5576351	Rnamotif	1	+
NC_008463	5580313	5580366	Both	1	+
NC_008463	5585452	5585493	Both	1	+
NC_008463	5587202	5587244	Both	1	+
NC_008463	5594314	5594363	Both	1	+
NC_008463	5595178	5595219	Both	1	+
NC_008463	5597113	5597153	Rnamotif	1	+
NC_008463	5600392	5600432	Rnamotif	1	+
NC_008463	5607570	5607626	Erpin	1	+
NC_008463	5610334	5610375	Rnamotif	1	+
NC_008463	5611559	5611601	Both	1	+
NC_008463	5616798	5616849	Both	1	+
NC_008463	5623475	5623518	Both	1	+
NC_008463	5624572	5624616	Both	1	+
NC_008463	5657128	5657167	Rnamotif	1	+
NC_008463	5668142	5668184	Rnamotif	1	+
NC_008463	5701456	5701500	Rnamotif;Both	2	+
NC_008463	5705389	5705433	Rnamotif	1	+
NC_008463	5706398	5706447	Rnamotif	1	+
NC_008463	5714730	5714773	Both	1	+
NC_008463	5715713	5715759	Both	1	+
NC_008463	5718130	5718182	Both	1	+
NC_008463	5748216	5748259	Rnamotif	1	+
NC_008463	5748824	5748868	Both	1	+
NC_008463	5749447	5749490	Both	1	+
NC_008463	5785432	5785479	Both	1	+
NC_008463	5792902	5792943	Both	1	+
NC_008463	5793532	5793568	Rnamotif	1	+
NC_008463	5807343	5807421	Rnamotif;Rnamotif	2	+
NC_008463	5812633	5812716	Rnamotif;Both	2	+
NC_008463	5813231	5813274	Both	1	+
NC_008463	5814922	5814967	Rnamotif	1	+
NC_008463	5824683	5824730	Rnamotif	1	+
NC_008463	5838873	5838915	Both	1	+
NC_008463	5842477	5842519	Both	1	+
NC_008463	5842875	5842917	Rnamotif	1	+
NC_008463	5843906	5843942	Rnamotif	1	+
NC_008463	5870360	5870401	Both	1	+
NC_008463	5872362	5872409	Both	1	+
NC_008463	5887770	5887809	Both	1	+
NC_008463	5888323	5888390	Erpin	1	+
NC_008463	5905532	5905580	Rnamotif	1	+
NC_008463	5911963	5912006	Rnamotif	1	+
NC_008463	5918721	5918764	Rnamotif	1	+
NC_008463	5928787	5928831	Both	1	+
NC_008463	5936267	5936309	Erpin	1	+
NC_008463	5937478	5937521	Both	1	+
NC_008463	5948559	5948599	Rnamotif	1	+
NC_008463	5954720	5954767	Both;Erpin	2	+
NC_008463	5962316	5962355	Rnamotif	1	+
NC_008463	5993144	5993180	Rnamotif	1	+
NC_008463	5998214	5998262	Both	1	+
NC_008463	6015149	6015190	Rnamotif	1	+
NC_008463	6019799	6019839	Both	1	+
NC_008463	6038202	6038244	Rnamotif	1	+
NC_008463	6040083	6040132	Rnamotif;Both	2	+
NC_008463	6044199	6044255	Rnamotif;Rnamotif;Rnamotif	3	+
NC_008463	6046997	6047038	Rnamotif	1	+
NC_008463	6047359	6047405	Both	1	+
NC_008463	6052946	6052996	Both	1	+
NC_008463	6057209	6057247	Rnamotif	1	+
NC_008463	6070727	6070770	Both	1	+
NC_008463	6075610	6075658	Both	1	+
NC_008463	6082135	6082180	Both	1	+
NC_008463	6092497	6092591	Both;Both;Rnamotif	3	+
NC_008463	6100174	6100219	Both	1	+
NC_008463	6107313	6107360	Erpin	1	+
NC_008463	6107393	6107435	Erpin	1	+
NC_008463	6108551	6108592	Both	1	+
NC_008463	6115367	6115408	Both	1	+
NC_008463	6116544	6116581	Both	1	+
NC_008463	6143287	6143330	Both	1	+
NC_008463	6150370	6150415	Rnamotif	1	+
NC_008463	6164886	6164930	Both	1	+
NC_008463	6170936	6170985	Both	1	+
NC_008463	6171835	6171875	Both	1	+
NC_008463	6172442	6172485	Both	1	+
NC_008463	6176725	6176765	Rnamotif	1	+
NC_008463	6179425	6179468	Rnamotif	1	+
NC_008463	6183286	6183327	Both	1	+
NC_008463	6187665	6187709	Both	1	+
NC_008463	6188983	6189035	Both	1	+
NC_008463	6200957	6200996	Both	1	+
NC_008463	6213595	6213639	Both	1	+
NC_008463	6219254	6219294	Rnamotif	1	+
NC_008463	6242465	6242504	Rnamotif	1	+
NC_008463	6246969	6247008	Rnamotif	1	+
NC_008463	6250801	6250840	Rnamotif	1	+
NC_008463	6258764	6258805	Both	1	+
NC_008463	6258826	6258870	Both	1	+
NC_008463	6275741	6275783	Both	1	+
NC_008463	6289435	6289474	Both	1	+
NC_008463	6297875	6297924	Rnamotif	1	+
NC_008463	6304560	6304605	Rnamotif	1	+
NC_008463	6314277	6314319	Rnamotif	1	+
NC_008463	6315071	6315107	Rnamotif	1	+
NC_008463	6320148	6320189	Rnamotif	1	+
NC_008463	6326058	6326102	Rnamotif	1	+
NC_008463	6331312	6331356	Rnamotif	1	+
NC_008463	6333084	6333124	Rnamotif	1	+
NC_008463	6344472	6344516	Rnamotif	1	+
NC_008463	6366539	6366580	Rnamotif	1	+
NC_008463	6379740	6379782	Rnamotif	1	+
NC_008463	6383622	6383666	Both	1	+
NC_008463	6383730	6383778	Erpin	1	+
NC_008463	6390440	6390484	Rnamotif	1	+
NC_008463	6391515	6391561	Rnamotif	1	+
NC_008463	6410661	6410696	Rnamotif	1	+
NC_008463	6418605	6418650	Rnamotif	1	+
NC_008463	6452258	6452298	Both	1	+
NC_008463	6455352	6455391	Both	1	+
NC_008463	6461938	6461986	Both	1	+
NC_008463	6471021	6471063	Both	1	+
NC_008463	6485189	6485231	Rnamotif	1	+
NC_008463	6485888	6485931	Rnamotif	1	+
NC_008463	6497993	6498036	Both	1	+
NC_008463	6500695	6500739	Both	1	+
NC_008463	6512232	6512276	Both	1	+
NC_008463	6520913	6520956	Both	1	+
NC_008463	6534522	6534567	Rnamotif	1	+
NC_008463	6534926	6534966	Rnamotif	1	+
NC_008463	6536061	6536101	Rnamotif	1	+
NC_008463	2920	2961	Both	1	-
NC_008463	6709	6753	Erpin	1	-
NC_008463	6932	6978	Rnamotif;Erpin	2	-
NC_008463	10371	10421	Erpin	1	-
NC_008463	15115	15155	Both	1	-
NC_008463	16286	16337	Erpin	1	-
NC_008463	21043	21083	Both	1	-
NC_008463	31077	31122	Rnamotif	1	-
NC_008463	39197	39237	Rnamotif	1	-
NC_008463	52967	53034	Both	1	-
NC_008463	53731	53780	Erpin	1	-
NC_008463	54434	54489	Both	1	-
NC_008463	79989	80031	Rnamotif	1	-
NC_008463	95242	95284	Rnamotif	1	-
NC_008463	124955	124996	Rnamotif	1	-
NC_008463	139000	139045	Rnamotif	1	-
NC_008463	139625	139672	Rnamotif	1	-
NC_008463	143806	143848	Both	1	-
NC_008463	145425	145471	Both	1	-
NC_008463	151642	151682	Both	1	-
NC_008463	173480	173522	Both	1	-
NC_008463	183277	183320	Both	1	-
NC_008463	187526	187560	Rnamotif	1	-
NC_008463	223784	223825	Both	1	-
NC_008463	254165	254203	Rnamotif	1	-
NC_008463	262900	262942	Rnamotif	1	-
NC_008463	273591	273630	Rnamotif	1	-
NC_008463	278148	278187	Both	1	-
NC_008463	289117	289180	Both	1	-
NC_008463	289465	289502	Rnamotif	1	-
NC_008463	289578	289620	Both	1	-
NC_008463	290102	290153	Erpin	1	-
NC_008463	298757	298804	Rnamotif	1	-
NC_008463	299678	299727	Rnamotif	1	-
NC_008463	309512	309585	Rnamotif;Both	2	-
NC_008463	312909	312957	Both	1	-
NC_008463	319935	319973	Rnamotif	1	-
NC_008463	323294	323329	Both	1	-
NC_008463	340916	340957	Erpin	1	-
NC_008463	342837	342887	Erpin	1	-
NC_008463	348662	348701	Rnamotif	1	-
NC_008463	355253	355287	Rnamotif	1	-
NC_008463	356400	356447	Both	1	-
NC_008463	358258	358298	Both	1	-
NC_008463	369338	369381	Both	1	-
NC_008463	374505	374555	Both	1	-
NC_008463	379260	379297	Rnamotif	1	-
NC_008463	408557	408607	Both	1	-
NC_008463	410166	410207	Both	1	-
NC_008463	413279	413314	Rnamotif	1	-
NC_008463	417193	417236	Both	1	-
NC_008463	432339	432374	Both	1	-
NC_008463	436280	436323	Both	1	-
NC_008463	449841	449883	Rnamotif	1	-
NC_008463	458106	458147	Both	1	-
NC_008463	461033	461081	Rnamotif	1	-
NC_008463	464219	464256	Rnamotif	1	-
NC_008463	479923	479959	Rnamotif	1	-
NC_008463	485997	486037	Both	1	-
NC_008463	491301	491345	Both	1	-
NC_008463	492551	492594	Both	1	-
NC_008463	528275	528318	Both	1	-
NC_008463	554901	554942	Both	1	-
NC_008463	574259	574302	Both	1	-
NC_008463	576720	576764	Both	1	-
NC_008463	596928	596970	Both	1	-
NC_008463	605178	605223	Both	1	-
NC_008463	613633	613673	Both	1	-
NC_008463	632028	632070	Rnamotif	1	-
NC_008463	632636	632676	Rnamotif	1	-
NC_008463	640368	640409	Both	1	-
NC_008463	647148	647193	Both	1	-
NC_008463	652996	653042	Rnamotif	1	-
NC_008463	675527	675564	Rnamotif	1	-
NC_008463	684326	684370	Both	1	-
NC_008463	685293	685342	Both	1	-
NC_008463	697881	697922	Rnamotif	1	-
NC_008463	704355	704395	Rnamotif	1	-
NC_008463	716965	717005	Both	1	-
NC_008463	719471	719513	Both	1	-
NC_008463	728582	728627	Both	1	-
NC_008463	735555	735590	Rnamotif	1	-
NC_008463	736343	736384	Rnamotif	1	-
NC_008463	743738	743777	Rnamotif	1	-
NC_008463	744830	744879	Rnamotif	1	-
NC_008463	747042	747081	Rnamotif	1	-
NC_008463	752279	752320	Both	1	-
NC_008463	754542	754591	Both	1	-
NC_008463	754812	754846	Both	1	-
NC_008463	759019	759062	Both	1	-
NC_008463	766103	766149	Rnamotif	1	-
NC_008463	771873	771919	Both	1	-
NC_008463	772838	772876	Both	1	-
NC_008463	775164	775214	Both	1	-
NC_008463	827085	827129	Rnamotif	1	-
NC_008463	827819	827853	Rnamotif	1	-
NC_008463	838726	838766	Rnamotif	1	-
NC_008463	851683	851727	Both	1	-
NC_008463	867850	867892	Rnamotif	1	-
NC_008463	875480	875521	Rnamotif	1	-
NC_008463	879984	880025	Rnamotif	1	-
NC_008463	911705	911745	Rnamotif	1	-
NC_008463	913461	913504	Rnamotif	1	-
NC_008463	975456	975498	Rnamotif	1	-
NC_008463	981101	981139	Both	1	-
NC_008463	989840	989885	Rnamotif	1	-
NC_008463	990746	990789	Rnamotif	1	-
NC_008463	1000952	1000993	Both	1	-
NC_008463	1002293	1002330	Both	1	-
NC_008463	1012317	1012352	Both	1	-
NC_008463	1013120	1013160	Both	1	-
NC_008463	1053406	1053454	Rnamotif	1	-
NC_008463	1096777	1096818	Rnamotif	1	-
NC_008463	1106342	1106389	Both	1	-
NC_008463	1108014	1108054	Rnamotif	1	-
NC_008463	1111134	1111171	Rnamotif	1	-
NC_008463	1116586	1116635	Rnamotif	1	-
NC_008463	1117559	1117609	Erpin	1	-
NC_008463	1132543	1132579	Rnamotif	1	-
NC_008463	1138861	1138910	Both	1	-
NC_008463	1148624	1148666	Erpin	1	-
NC_008463	1159984	1160031	Both	1	-
NC_008463	1167493	1167534	Both	1	-
NC_008463	1171250	1171295	Rnamotif	1	-
NC_008463	1176212	1176257	Rnamotif	1	-
NC_008463	1198396	1198444	Erpin	1	-
NC_008463	1198917	1198969	Both	1	-
NC_008463	1202952	1202997	Both	1	-
NC_008463	1211419	1211463	Rnamotif	1	-
NC_008463	1213729	1213769	Rnamotif	1	-
NC_008463	1217057	1217101	Rnamotif	1	-
NC_008463	1241384	1241427	Both	1	-
NC_008463	1244661	1244699	Both	1	-
NC_008463	1245094	1245131	Rnamotif	1	-
NC_008463	1247314	1247353	Rnamotif	1	-
NC_008463	1251079	1251163	Erpin;Both	2	-
NC_008463	1263215	1263257	Rnamotif	1	-
NC_008463	1268689	1268738	Rnamotif	1	-
NC_008463	1270134	1270169	Rnamotif	1	-
NC_008463	1273818	1273861	Both	1	-
NC_008463	1275838	1275883	Rnamotif	1	-
NC_008463	1278140	1278182	Rnamotif	1	-
NC_008463	1282451	1282493	Rnamotif	1	-
NC_008463	1288913	1288951	Rnamotif	1	-
NC_008463	1313138	1313182	Both	1	-
NC_008463	1316288	1316330	Both	1	-
NC_008463	1323257	1323297	Rnamotif	1	-
NC_008463	1323378	1323414	Rnamotif	1	-
NC_008463	1323917	1323957	Rnamotif	1	-
NC_008463	1327887	1327936	Erpin	1	-
NC_008463	1343246	1343287	Both	1	-
NC_008463	1350748	1350797	Both	1	-
NC_008463	1362641	1362688	Both	1	-
NC_008463	1363000	1363038	Both	1	-
NC_008463	1363570	1363609	Both	1	-
NC_008463	1364326	1364378	Erpin	1	-
NC_008463	1366165	1366219	Erpin	1	-
NC_008463	1368256	1368303	Both;Both	2	-
NC_008463	1371224	1371268	Both	1	-
NC_008463	1371748	1371794	Rnamotif	1	-
NC_008463	1377672	1377713	Rnamotif	1	-
NC_008463	1383511	1383552	Rnamotif	1	-
NC_008463	1390558	1390599	Rnamotif	1	-
NC_008463	1400214	1400258	Both	1	-
NC_008463	1403714	1403751	Rnamotif	1	-
NC_008463	1417111	1417148	Both	1	-
NC_008463	1422552	1422595	Both	1	-
NC_008463	1424195	1424235	Both	1	-
NC_008463	1437549	1437594	Both	1	-
NC_008463	1455476	1455519	Both	1	-
NC_008463	1457904	1457947	Both	1	-
NC_008463	1459376	1459420	Rnamotif	1	-
NC_008463	1474440	1474473	Rnamotif	1	-
NC_008463	1481516	1481552	Rnamotif	1	-
NC_008463	1482383	1482431	Both	1	-
NC_008463	1489333	1489376	Both	1	-
NC_008463	1490403	1490443	Both	1	-
NC_008463	1500104	1500146	Both	1	-
NC_008463	1500480	1500521	Both	1	-
NC_008463	1506808	1506844	Both	1	-
NC_008463	1512964	1513006	Both	1	-
NC_008463	1520063	1520110	Both	1	-
NC_008463	1522374	1522412	Rnamotif	1	-
NC_008463	1536042	1536078	Rnamotif	1	-
NC_008463	1539969	1540015	Both	1	-
NC_008463	1541789	1541835	Rnamotif	1	-
NC_008463	1554482	1554518	Rnamotif	1	-
NC_008463	1578596	1578645	Rnamotif	1	-
NC_008463	1607313	1607361	Both	1	-
NC_008463	1607993	1608035	Erpin;Both	2	-
NC_008463	1609152	1609195	Both	1	-
NC_008463	1613486	1613528	Erpin	1	-
NC_008463	1627512	1627553	Both	1	-
NC_008463	1641483	1641526	Both	1	-
NC_008463	1658138	1658178	Both	1	-
NC_008463	1660776	1660819	Rnamotif	1	-
NC_008463	1677556	1677600	Rnamotif	1	-
NC_008463	1682660	1682700	Both	1	-
NC_008463	1688405	1688449	Both	1	-
NC_008463	1700168	1700205	Rnamotif	1	-
NC_008463	1724620	1724668	Rnamotif	1	-
NC_008463	1736720	1736769	Erpin	1	-
NC_008463	1743559	1743605	Both	1	-
NC_008463	1747534	1747572	Both	1	-
NC_008463	1760673	1760725	Both	1	-
NC_008463	1762348	1762388	Rnamotif	1	-
NC_008463	1763104	1763147	Rnamotif	1	-
NC_008463	1765847	1765886	Both	1	-
NC_008463	1766344	1766388	Both	1	-
NC_008463	1766685	1766725	Erpin	1	-
NC_008463	1785266	1785310	Rnamotif	1	-
NC_008463	1834493	1834532	Both	1	-
NC_008463	1836476	1836525	Both	1	-
NC_008463	1837209	1837253	Erpin	1	-
NC_008463	1841620	1841654	Rnamotif	1	-
NC_008463	1851544	1851588	Both	1	-
NC_008463	1852193	1852235	Both	1	-
NC_008463	1856207	1856256	Both	1	-
NC_008463	1863629	1863669	Rnamotif	1	-
NC_008463	1872786	1872825	Rnamotif	1	-
NC_008463	1877519	1877562	Erpin	1	-
NC_008463	1893286	1893328	Both	1	-
NC_008463	1897520	1897564	Both	1	-
NC_008463	1902072	1902116	Both	1	-
NC_008463	1904320	1904364	Rnamotif	1	-
NC_008463	1916809	1916852	Rnamotif	1	-
NC_008463	1918813	1918853	Rnamotif	1	-
NC_008463	1925036	1925075	Both	1	-
NC_008463	1925488	1925530	Rnamotif	1	-
NC_008463	1927047	1927087	Rnamotif	1	-
NC_008463	1934339	1934383	Both	1	-
NC_008463	1939052	1939089	Both	1	-
NC_008463	1939640	1939679	Both	1	-
NC_008463	1941276	1941323	Both	1	-
NC_008463	1941674	1941718	Both	1	-
NC_008463	1944829	1944873	Both	1	-
NC_008463	1945409	1945460	Erpin	1	-
NC_008463	1950139	1950179	Both	1	-
NC_008463	1957849	1957909	Erpin	1	-
NC_008463	1969901	1969949	Rnamotif	1	-
NC_008463	2003478	2003515	Rnamotif	1	-
NC_008463	2024028	2024067	Both	1	-
NC_008463	2025838	2025878	Both	1	-
NC_008463	2033837	2033888	Erpin	1	-
NC_008463	2033915	2033955	Erpin	1	-
NC_008463	2035770	2035834	Both	1	-
NC_008463	2037289	2037325	Both	1	-
NC_008463	2043606	2043643	Both	1	-
NC_008463	2044148	2044193	Both	1	-
NC_008463	2044283	2044338	Erpin	1	-
NC_008463	2055166	2055204	Both	1	-
NC_008463	2059573	2059611	Both	1	-
NC_008463	2061306	2061340	Rnamotif	1	-
NC_008463	2081874	2081923	Both	1	-
NC_008463	2092851	2092891	Erpin	1	-
NC_008463	2105101	2105141	Rnamotif	1	-
NC_008463	2131540	2131579	Both	1	-
NC_008463	2134909	2134955	Both;Both	2	-
NC_008463	2147674	2147725	Erpin	1	-
NC_008463	2154635	2154675	Rnamotif	1	-
NC_008463	2157592	2157632	Both	1	-
NC_008463	2172612	2172648	Both	1	-
NC_008463	2174037	2174076	Both	1	-
NC_008463	2176204	2176243	Rnamotif	1	-
NC_008463	2193248	2193289	Rnamotif	1	-
NC_008463	2193647	2193683	Both	1	-
NC_008463	2196099	2196143	Both	1	-
NC_008463	2201726	2201763	Rnamotif	1	-
NC_008463	2204337	2204375	Both	1	-
NC_008463	2210072	2210117	Both	1	-
NC_008463	2214483	2214524	Rnamotif	1	-
NC_008463	2215763	2215806	Both	1	-
NC_008463	2225557	2225599	Both	1	-
NC_008463	2233116	2233158	Both	1	-
NC_008463	2233213	2233256	Both	1	-
NC_008463	2239643	2239683	Both	1	-
NC_008463	2244403	2244453	Erpin	1	-
NC_008463	2250458	2250510	Both	1	-
NC_008463	2254333	2254368	Both	1	-
NC_008463	2254863	2254901	Both	1	-
NC_008463	2258566	2258610	Erpin	1	-
NC_008463	2260974	2261019	Both	1	-
NC_008463	2270069	2270118	Both	1	-
NC_008463	2273377	2273421	Rnamotif	1	-
NC_008463	2290746	2290786	Rnamotif	1	-
NC_008463	2319841	2319875	Rnamotif	1	-
NC_008463	2327449	2327489	Rnamotif	1	-
NC_008463	2333267	2333308	Rnamotif	1	-
NC_008463	2352373	2352436	Erpin	1	-
NC_008463	2352917	2352968	Both	1	-
NC_008463	2362146	2362188	Erpin;Rnamotif	2	-
NC_008463	2362478	2362518	Both	1	-
NC_008463	2362818	2362868	Erpin	1	-
NC_008463	2364864	2364904	Both	1	-
NC_008463	2375492	2375532	Both	1	-
NC_008463	2381292	2381328	Rnamotif	1	-
NC_008463	2382896	2382941	Both	1	-
NC_008463	2385454	2385495	Both	1	-
NC_008463	2395792	2395828	Both	1	-
NC_008463	2395919	2395961	Both	1	-
NC_008463	2409492	2409531	Both	1	-
NC_008463	2410756	2410801	Both	1	-
NC_008463	2413606	2413648	Both	1	-
NC_008463	2426418	2426463	Both	1	-
NC_008463	2432591	2432631	Erpin	1	-
NC_008463	2432649	2432692	Rnamotif	1	-
NC_008463	2438377	2438421	Both	1	-
NC_008463	2439216	2439256	Both	1	-
NC_008463	2440799	2440903	Both;Erpin;Rnamotif	3	-
NC_008463	2444317	2444365	Both	1	-
NC_008463	2446114	2446164	Both	1	-
NC_008463	2451125	2451183	Erpin	1	-
NC_008463	2452553	2452594	Both	1	-
NC_008463	2455506	2455548	Rnamotif	1	-
NC_008463	2456788	2456826	Both	1	-
NC_008463	2457433	2457484	Erpin	1	-
NC_008463	2458272	2458311	Rnamotif	1	-
NC_008463	2463039	2463093	Erpin	1	-
NC_008463	2469664	2469704	Rnamotif	1	-
NC_008463	2470252	2470288	Both	1	-
NC_008463	2474650	2474697	Both	1	-
NC_008463	2515381	2515422	Rnamotif	1	-
NC_008463	2516028	2516077	Rnamotif	1	-
NC_008463	2528052	2528091	Rnamotif	1	-
NC_008463	2537911	2537952	Rnamotif	1	-
NC_008463	2559346	2559384	Rnamotif	1	-
NC_008463	2561390	2561430	Rnamotif	1	-
NC_008463	2565273	2565316	Rnamotif	1	-
NC_008463	2584116	2584154	Both	1	-
NC_008463	2602455	2602495	Both	1	-
NC_008463	2607771	2607812	Both	1	-
NC_008463	2612429	2612489	Both;Both	2	-
NC_008463	2616360	2616400	Both	1	-
NC_008463	2619453	2619489	Both	1	-
NC_008463	2619596	2619639	Both	1	-
NC_008463	2620967	2621007	Rnamotif	1	-
NC_008463	2622519	2622555	Rnamotif	1	-
NC_008463	2633192	2633236	Both	1	-
NC_008463	2633369	2633410	Both	1	-
NC_008463	2634313	2634352	Both	1	-
NC_008463	2637783	2637826	Both	1	-
NC_008463	2648025	2648068	Rnamotif	1	-
NC_008463	2658722	2658758	Both	1	-
NC_008463	2661053	2661098	Rnamotif	1	-
NC_008463	2664260	2664302	Both	1	-
NC_008463	2665081	2665131	Erpin	1	-
NC_008463	2670807	2670853	Both	1	-
NC_008463	2682252	2682288	Rnamotif	1	-
NC_008463	2682879	2682926	Both	1	-
NC_008463	2690619	2690668	Both	1	-
NC_008463	2695950	2695994	Both	1	-
NC_008463	2699578	2699618	Erpin;Rnamotif	2	-
NC_008463	2699805	2699844	Both	1	-
NC_008463	2701080	2701117	Both	1	-
NC_008463	2708690	2708724	Rnamotif	1	-
NC_008463	2715547	2715585	Rnamotif	1	-
NC_008463	2717268	2717316	Rnamotif	1	-
NC_008463	2717962	2718000	Both	1	-
NC_008463	2722219	2722255	Both	1	-
NC_008463	2745624	2745665	Both	1	-
NC_008463	2802735	2802775	Both	1	-
NC_008463	2812638	2812691	Both	1	-
NC_008463	2864515	2864557	Both	1	-
NC_008463	2865392	2865438	Both	1	-
NC_008463	2866672	2866739	Erpin	1	-
NC_008463	2867216	2867257	Erpin	1	-
NC_008463	2867760	2867821	Erpin	1	-
NC_008463	2868695	2868757	Both	1	-
NC_008463	2876607	2876651	Rnamotif	1	-
NC_008463	2878742	2878776	Rnamotif	1	-
NC_008463	2891407	2891446	Rnamotif	1	-
NC_008463	2891740	2891784	Rnamotif	1	-
NC_008463	2907010	2907048	Rnamotif	1	-
NC_008463	2921357	2921402	Both	1	-
NC_008463	2925157	2925216	Erpin	1	-
NC_008463	2927429	2927468	Rnamotif	1	-
NC_008463	2940885	2940928	Both	1	-
NC_008463	2950033	2950081	Both	1	-
NC_008463	2956466	2956511	Both	1	-
NC_008463	2986088	2986130	Both	1	-
NC_008463	2991559	2991607	Both	1	-
NC_008463	2996047	2996084	Rnamotif	1	-
NC_008463	2998587	2998627	Rnamotif	1	-
NC_008463	3015490	3015528	Rnamotif	1	-
NC_008463	3064789	3064828	Rnamotif	1	-
NC_008463	3085201	3085250	Both	1	-
NC_008463	3088072	3088108	Rnamotif	1	-
NC_008463	3089201	3089246	Rnamotif	1	-
NC_008463	3128992	3129033	Rnamotif	1	-
NC_008463	3145210	3145249	Both	1	-
NC_008463	3154560	3154609	Rnamotif	1	-
NC_008463	3175712	3175759	Erpin	1	-
NC_008463	3181394	3181437	Both	1	-
NC_008463	3183350	3183389	Rnamotif	1	-
NC_008463	3184241	3184277	Both	1	-
NC_008463	3186425	3186471	Rnamotif	1	-
NC_008463	3204538	3204574	Rnamotif	1	-
NC_008463	3214697	3214735	Rnamotif	1	-
NC_008463	3217854	3217893	Rnamotif	1	-
NC_008463	3231216	3231256	Both	1	-
NC_008463	3232608	3232656	Both;Rnamotif	2	-
NC_008463	3246898	3246936	Rnamotif	1	-
NC_008463	3279408	3279445	Rnamotif	1	-
NC_008463	3280908	3280949	Rnamotif	1	-
NC_008463	3293857	3293896	Rnamotif	1	-
NC_008463	3300960	3301004	Both	1	-
NC_008463	3352567	3352610	Both	1	-
NC_008463	3356457	3356510	Erpin	1	-
NC_008463	3373425	3373467	Rnamotif	1	-
NC_008463	3373905	3373947	Rnamotif	1	-
NC_008463	3381044	3381083	Rnamotif	1	-
NC_008463	3398812	3398857	Both	1	-
NC_008463	3401313	3401357	Both	1	-
NC_008463	3407081	3407141	Both	1	-
NC_008463	3407604	3407643	Rnamotif	1	-
NC_008463	3416079	3416126	Both	1	-
NC_008463	3418173	3418222	Both	1	-
NC_008463	3432397	3432436	Rnamotif	1	-
NC_008463	3438700	3438746	Rnamotif	1	-
NC_008463	3451372	3451413	Rnamotif	1	-
NC_008463	3462514	3462557	Rnamotif	1	-
NC_008463	3469346	3469394	Rnamotif	1	-
NC_008463	3471761	3471808	Both	1	-
NC_008463	3482903	3482943	Both	1	-
NC_008463	3486403	3486439	Rnamotif	1	-
NC_008463	3487239	3487279	Rnamotif	1	-
NC_008463	3487641	3487680	Both	1	-
NC_008463	3490128	3490167	Both	1	-
NC_008463	3511712	3511749	Rnamotif	1	-
NC_008463	3512528	3512567	Rnamotif	1	-
NC_008463	3514807	3514857	Rnamotif	1	-
NC_008463	3536613	3536650	Rnamotif	1	-
NC_008463	3550494	3550545	Rnamotif	1	-
NC_008463	3564711	3564751	Rnamotif	1	-
NC_008463	3598474	3598516	Both	1	-
NC_008463	3601281	3601341	Both	1	-
NC_008463	3608532	3608572	Rnamotif	1	-
NC_008463	3621302	3621347	Rnamotif	1	-
NC_008463	3621932	3621978	Both	1	-
NC_008463	3622404	3622444	Both	1	-
NC_008463	3626348	3626392	Both	1	-
NC_008463	3634797	3634844	Both	1	-
NC_008463	3639992	3640033	Both	1	-
NC_008463	3645557	3645607	Both	1	-
NC_008463	3663242	3663287	Rnamotif	1	-
NC_008463	3665948	3665991	Rnamotif	1	-
NC_008463	3673432	3673514	Rnamotif;Both	2	-
NC_008463	3675448	3675492	Both	1	-
NC_008463	3675602	3675645	Both	1	-
NC_008463	3678520	3678559	Both	1	-
NC_008463	3682053	3682092	Rnamotif	1	-
NC_008463	3683071	3683113	Both	1	-
NC_008463	3686801	3686846	Both	1	-
NC_008463	3687082	3687127	Both	1	-
NC_008463	3688469	3688510	Both	1	-
NC_008463	3692236	3692281	Erpin	1	-
NC_008463	3694398	3694437	Both	1	-
NC_008463	3695528	3695573	Both	1	-
NC_008463	3696106	3696145	Both	1	-
NC_008463	3699620	3699663	Both	1	-
NC_008463	3699706	3699782	Rnamotif;Rnamotif	2	-
NC_008463	3702443	3702483	Both	1	-
NC_008463	3705939	3705993	Erpin	1	-
NC_008463	3707969	3708013	Rnamotif	1	-
NC_008463	3712369	3712408	Both	1	-
NC_008463	3716544	3716580	Rnamotif	1	-
NC_008463	3717962	3717999	Both	1	-
NC_008463	3718181	3718222	Both	1	-
NC_008463	3724956	3724998	Both	1	-
NC_008463	3737349	3737393	Both	1	-
NC_008463	3739372	3739414	Both	1	-
NC_008463	3743913	3743957	Both	1	-
NC_008463	3745696	3745737	Both	1	-
NC_008463	3747585	3747635	Rnamotif	1	-
NC_008463	3749915	3749957	Rnamotif	1	-
NC_008463	3773162	3773205	Both	1	-
NC_008463	3778984	3779023	Both	1	-
NC_008463	3794375	3794414	Both	1	-
NC_008463	3797407	3797452	Rnamotif	1	-
NC_008463	3797518	3797555	Rnamotif	1	-
NC_008463	3798307	3798346	Rnamotif	1	-
NC_008463	3827024	3827064	Both	1	-
NC_008463	3831649	3831695	Erpin;Both	2	-
NC_008463	3840452	3840491	Both	1	-
NC_008463	3840742	3840781	Rnamotif	1	-
NC_008463	3857245	3857282	Rnamotif	1	-
NC_008463	3869809	3869851	Both	1	-
NC_008463	3874431	3874471	Both	1	-
NC_008463	3880577	3880622	Rnamotif	1	-
NC_008463	3903996	3904035	Both	1	-
NC_008463	3907175	3907220	Rnamotif	1	-
NC_008463	3909571	3909612	Both	1	-
NC_008463	3924438	3924476	Both	1	-
NC_008463	3928427	3928469	Both	1	-
NC_008463	3928708	3928746	Both	1	-
NC_008463	3930619	3930657	Rnamotif	1	-
NC_008463	3930938	3930979	Rnamotif	1	-
NC_008463	3932016	3932066	Both	1	-
NC_008463	3932222	3932264	Rnamotif	1	-
NC_008463	3940574	3940614	Rnamotif	1	-
NC_008463	3942539	3942582	Rnamotif	1	-
NC_008463	3954046	3954085	Both	1	-
NC_008463	3964216	3964285	Erpin	1	-
NC_008463	3966208	3966253	Rnamotif	1	-
NC_008463	3974942	3974982	Erpin	1	-
NC_008463	3975563	3975606	Erpin	1	-
NC_008463	3978638	3978679	Both	1	-
NC_008463	3985283	3985353	Erpin	1	-
NC_008463	3991556	3991596	Both	1	-
NC_008463	3994274	3994315	Rnamotif	1	-
NC_008463	3994846	3994893	Rnamotif	1	-
NC_008463	3999506	3999547	Rnamotif	1	-
NC_008463	4004452	4004509	Erpin	1	-
NC_008463	4005309	4005377	Erpin	1	-
NC_008463	4017298	4017345	Both	1	-
NC_008463	4018891	4018943	Erpin	1	-
NC_008463	4024451	4024499	Both	1	-
NC_008463	4026746	4026789	Rnamotif	1	-
NC_008463	4027597	4027642	Rnamotif	1	-
NC_008463	4028456	4028505	Rnamotif	1	-
NC_008463	4044368	4044403	Rnamotif	1	-
NC_008463	4050107	4050146	Rnamotif	1	-
NC_008463	4058771	4058809	Rnamotif	1	-
NC_008463	4072367	4072408	Rnamotif	1	-
NC_008463	4085325	4085363	Both	1	-
NC_008463	4086287	4086328	Erpin	1	-
NC_008463	4086531	4086568	Rnamotif	1	-
NC_008463	4089815	4089854	Rnamotif	1	-
NC_008463	4089945	4089987	Rnamotif	1	-
NC_008463	4090636	4090676	Rnamotif	1	-
NC_008463	4093145	4093185	Rnamotif	1	-
NC_008463	4098285	4098323	Rnamotif	1	-
NC_008463	4098386	4098433	Rnamotif	1	-
NC_008463	4107888	4107928	Rnamotif	1	-
NC_008463	4133514	4133600	Rnamotif;Both	2	-
NC_008463	4152283	4152329	Rnamotif	1	-
NC_008463	4171107	4171145	Rnamotif	1	-
NC_008463	4172498	4172536	Rnamotif	1	-
NC_008463	4197975	4198021	Both	1	-
NC_008463	4198142	4198189	Both	1	-
NC_008463	4201620	4201668	Both	1	-
NC_008463	4223836	4223879	Rnamotif	1	-
NC_008463	4230398	4230436	Rnamotif	1	-
NC_008463	4230448	4230491	Both	1	-
NC_008463	4235350	4235390	Both	1	-
NC_008463	4255339	4255389	Rnamotif	1	-
NC_008463	4279155	4279219	Both	1	-
NC_008463	4306016	4306083	Erpin	1	-
NC_008463	4325782	4325819	Rnamotif	1	-
NC_008463	4335663	4335703	Rnamotif	1	-
NC_008463	4336998	4337041	Both	1	-
NC_008463	4338109	4338155	Both	1	-
NC_008463	4341685	4341727	Rnamotif	1	-
NC_008463	4343703	4343745	Both	1	-
NC_008463	4350679	4350733	Both	1	-
NC_008463	4355444	4355485	Rnamotif	1	-
NC_008463	4359599	4359658	Both	1	-
NC_008463	4363080	4363120	Rnamotif	1	-
NC_008463	4376138	4376175	Rnamotif	1	-
NC_008463	4379197	4379242	Rnamotif	1	-
NC_008463	4382287	4382324	Both	1	-
NC_008463	4383848	4383896	Both	1	-
NC_008463	4390895	4390933	Both	1	-
NC_008463	4390957	4390998	Both	1	-
NC_008463	4399594	4399655	Erpin	1	-
NC_008463	4400354	4400420	Erpin	1	-
NC_008463	4400899	4400943	Erpin	1	-
NC_008463	4402615	4402664	Both	1	-
NC_008463	4405507	4405547	Rnamotif	1	-
NC_008463	4408029	4408075	Rnamotif	1	-
NC_008463	4411878	4411918	Both	1	-
NC_008463	4417663	4417705	Erpin	1	-
NC_008463	4418658	4418702	Both	1	-
NC_008463	4435747	4435796	Rnamotif	1	-
NC_008463	4443264	4443307	Both	1	-
NC_008463	4444557	4444621	Erpin	1	-
NC_008463	4450600	4450644	Rnamotif	1	-
NC_008463	4458046	4458088	Both	1	-
NC_008463	4462478	4462541	Erpin	1	-
NC_008463	4462547	4462597	Rnamotif	1	-
NC_008463	4465312	4465361	Rnamotif	1	-
NC_008463	4467143	4467222	Both;Rnamotif	2	-
NC_008463	4473916	4473957	Rnamotif	1	-
NC_008463	4482520	4482559	Rnamotif	1	-
NC_008463	4485806	4485855	Both	1	-
NC_008463	4487766	4487813	Rnamotif	1	-
NC_008463	4491969	4492008	Both	1	-
NC_008463	4502237	4502286	Rnamotif	1	-
NC_008463	4508116	4508160	Rnamotif	1	-
NC_008463	4521273	4521317	Rnamotif	1	-
NC_008463	4522247	4522290	Rnamotif	1	-
NC_008463	4528874	4528921	Rnamotif	1	-
NC_008463	4530774	4530812	Rnamotif	1	-
NC_008463	4532280	4532322	Rnamotif	1	-
NC_008463	4538875	4538913	Both	1	-
NC_008463	4552888	4552943	Both	1	-
NC_008463	4553057	4553110	Both	1	-
NC_008463	4557885	4557924	Both	1	-
NC_008463	4558018	4558061	Both	1	-
NC_008463	4562270	4562323	Both	1	-
NC_008463	4576829	4576875	Both	1	-
NC_008463	4579596	4579641	Rnamotif	1	-
NC_008463	4579848	4579892	Rnamotif	1	-
NC_008463	4580336	4580374	Rnamotif	1	-
NC_008463	4580426	4580467	Rnamotif	1	-
NC_008463	4582532	4582574	Rnamotif	1	-
NC_008463	4588003	4588051	Rnamotif	1	-
NC_008463	4588924	4588974	Rnamotif	1	-
NC_008463	4589174	4589212	Both	1	-
NC_008463	4590928	4590971	Both	1	-
NC_008463	4592717	4592757	Both	1	-
NC_008463	4600378	4600447	Both	1	-
NC_008463	4604794	4604833	Both	1	-
NC_008463	4605777	4605846	Erpin	1	-
NC_008463	4607534	4607572	Both	1	-
NC_008463	4609006	4609044	Rnamotif	1	-
NC_008463	4611654	4611699	Rnamotif	1	-
NC_008463	4620149	4620189	Both	1	-
NC_008463	4626174	4626211	Rnamotif	1	-
NC_008463	4641970	4642007	Both	1	-
NC_008463	4643799	4643851	Both	1	-
NC_008463	4649559	4649600	Both	1	-
NC_008463	4650088	4650134	Rnamotif	1	-
NC_008463	4652362	4652409	Rnamotif	1	-
NC_008463	4653994	4654033	Both	1	-
NC_008463	4658163	4658226	Rnamotif;Both	2	-
NC_008463	4659787	4659832	Both	1	-
NC_008463	4660687	4660729	Rnamotif	1	-
NC_008463	4676056	4676102	Both	1	-
NC_008463	4678547	4678611	Both	1	-
NC_008463	4679578	4679623	Both	1	-
NC_008463	4679874	4679928	Erpin	1	-
NC_008463	4690537	4690580	Rnamotif	1	-
NC_008463	4695571	4695616	Rnamotif	1	-
NC_008463	4702350	4702397	Both	1	-
NC_008463	4704621	4704670	Rnamotif	1	-
NC_008463	4705333	4705372	Rnamotif	1	-
NC_008463	4711714	4711759	Both	1	-
NC_008463	4715155	4715228	Rnamotif;Both	2	-
NC_008463	4722678	4722719	Both	1	-
NC_008463	4724300	4724343	Rnamotif	1	-
NC_008463	4726342	4726383	Both	1	-
NC_008463	4729884	4729934	Both	1	-
NC_008463	4731636	4731671	Rnamotif	1	-
NC_008463	4732790	4732831	Rnamotif	1	-
NC_008463	4735341	4735384	Both	1	-
NC_008463	4738700	4738743	Both	1	-
NC_008463	4743216	4743257	Both	1	-
NC_008463	4744047	4744087	Both	1	-
NC_008463	4746884	4746930	Both	1	-
NC_008463	4749533	4749580	Both	1	-
NC_008463	4750055	4750110	Erpin	1	-
NC_008463	4753025	4753069	Rnamotif	1	-
NC_008463	4753260	4753304	Both	1	-
NC_008463	4754453	4754515	Erpin	1	-
NC_008463	4755828	4755883	Erpin	1	-
NC_008463	4756941	4756992	Both	1	-
NC_008463	4757082	4757122	Rnamotif	1	-
NC_008463	4762332	4762372	Rnamotif	1	-
NC_008463	4764423	4764467	Rnamotif	1	-
NC_008463	4772694	4772736	Rnamotif	1	-
NC_008463	4774388	4774431	Both	1	-
NC_008463	4777437	4777486	Rnamotif	1	-
NC_008463	4780622	4780665	Both	1	-
NC_008463	4791791	4791832	Both	1	-
NC_008463	4795055	4795097	Rnamotif	1	-
NC_008463	4796447	4796483	Rnamotif	1	-
NC_008463	4808026	4808062	Rnamotif	1	-
NC_008463	4811293	4811330	Rnamotif	1	-
NC_008463	4814130	4814173	Both	1	-
NC_008463	4816011	4816052	Both	1	-
NC_008463	4819648	4819698	Both	1	-
NC_008463	4822502	4822543	Both	1	-
NC_008463	4829312	4829354	Rnamotif	1	-
NC_008463	4844715	4844755	Rnamotif	1	-
NC_008463	4857524	4857569	Rnamotif	1	-
NC_008463	4865333	4865375	Rnamotif	1	-
NC_008463	4866351	4866393	Rnamotif	1	-
NC_008463	4880547	4880597	Rnamotif	1	-
NC_008463	4882000	4882040	Rnamotif	1	-
NC_008463	4890115	4890163	Rnamotif	1	-
NC_008463	4894033	4894084	Both	1	-
NC_008463	4896212	4896250	Rnamotif	1	-
NC_008463	4899174	4899224	Rnamotif	1	-
NC_008463	4917805	4917848	Rnamotif	1	-
NC_008463	4921572	4921614	Rnamotif	1	-
NC_008463	4925389	4925433	Rnamotif	1	-
NC_008463	4930460	4930501	Both	1	-
NC_008463	4930533	4930581	Both	1	-
NC_008463	4945612	4945655	Both	1	-
NC_008463	4946428	4946473	Both	1	-
NC_008463	4951641	4951688	Both	1	-
NC_008463	4951946	4951994	Both	1	-
NC_008463	4954981	4955020	Rnamotif	1	-
NC_008463	4956665	4956709	Rnamotif	1	-
NC_008463	4979934	4979980	Both	1	-
NC_008463	4994000	4994043	Rnamotif	1	-
NC_008463	4996733	4996772	Both	1	-
NC_008463	5000610	5000651	Erpin	1	-
NC_008463	5007598	5007641	Both	1	-
NC_008463	5026702	5026744	Both	1	-
NC_008463	5036615	5036653	Rnamotif	1	-
NC_008463	5045169	5045206	Both	1	-
NC_008463	5057806	5057847	Both	1	-
NC_008463	5064988	5065031	Both	1	-
NC_008463	5072632	5072673	Both	1	-
NC_008463	5078944	5078985	Both	1	-
NC_008463	5083331	5083372	Both	1	-
NC_008463	5087715	5087756	Both	1	-
NC_008463	5094222	5094259	Both	1	-
NC_008463	5097325	5097379	Erpin	1	-
NC_008463	5101741	5101787	Both	1	-
NC_008463	5102741	5102792	Both	1	-
NC_008463	5119743	5119795	Both	1	-
NC_008463	5124623	5124668	Both	1	-
NC_008463	5128575	5128625	Erpin	1	-
NC_008463	5134265	5134310	Both	1	-
NC_008463	5135424	5135475	Both	1	-
NC_008463	5138165	5138206	Both	1	-
NC_008463	5144530	5144571	Both	1	-
NC_008463	5154073	5154116	Rnamotif	1	-
NC_008463	5159613	5159662	Both	1	-
NC_008463	5159926	5159965	Both	1	-
NC_008463	5163918	5163963	Both	1	-
NC_008463	5195608	5195647	Both	1	-
NC_008463	5214441	5214480	Both	1	-
NC_008463	5222000	5222040	Both	1	-
NC_008463	5223159	5223202	Both	1	-
NC_008463	5223699	5223740	Both	1	-
NC_008463	5229084	5229127	Rnamotif	1	-
NC_008463	5231474	5231528	Both	1	-
NC_008463	5232172	5232213	Both	1	-
NC_008463	5232526	5232567	Both	1	-
NC_008463	5233084	5233127	Both	1	-
NC_008463	5233391	5233435	Both	1	-
NC_008463	5233911	5233960	Rnamotif	1	-
NC_008463	5234266	5234305	Both	1	-
NC_008463	5236410	5236471	Erpin	1	-
NC_008463	5240034	5240077	Both	1	-
NC_008463	5251321	5251365	Both	1	-
NC_008463	5252829	5252877	Rnamotif	1	-
NC_008463	5253953	5253994	Rnamotif	1	-
NC_008463	5255303	5255352	Both	1	-
NC_008463	5265780	5265817	Both	1	-
NC_008463	5269283	5269322	Rnamotif	1	-
NC_008463	5270375	5270417	Rnamotif	1	-
NC_008463	5271430	5271471	Both	1	-
NC_008463	5275594	5275637	Both	1	-
NC_008463	5276749	5276797	Erpin	1	-
NC_008463	5286856	5286897	Rnamotif	1	-
NC_008463	5289879	5289921	Erpin	1	-
NC_008463	5290611	5290646	Rnamotif	1	-
NC_008463	5291957	5292005	Rnamotif	1	-
NC_008463	5299540	5299579	Both	1	-
NC_008463	5300079	5300130	Erpin	1	-
NC_008463	5300860	5300904	Both	1	-
NC_008463	5311929	5311971	Rnamotif	1	-
NC_008463	5313163	5313204	Rnamotif	1	-
NC_008463	5332014	5332052	Both	1	-
NC_008463	5332088	5332140	Both	1	-
NC_008463	5334025	5334064	Rnamotif	1	-
NC_008463	5342038	5342081	Rnamotif	1	-
NC_008463	5346144	5346188	Rnamotif	1	-
NC_008463	5347085	5347125	Rnamotif	1	-
NC_008463	5347354	5347399	Rnamotif	1	-
NC_008463	5350916	5350958	Rnamotif	1	-
NC_008463	5354919	5354963	Rnamotif	1	-
NC_008463	5355468	5355504	Rnamotif	1	-
NC_008463	5357422	5357459	Both	1	-
NC_008463	5359178	5359221	Both	1	-
NC_008463	5359750	5359791	Both	1	-
NC_008463	5368715	5368759	Both	1	-
NC_008463	5370457	5370517	Erpin	1	-
NC_008463	5373102	5373141	Both	1	-
NC_008463	5377322	5377366	Both	1	-
NC_008463	5380730	5380771	Rnamotif	1	-
NC_008463	5382275	5382316	Rnamotif	1	-
NC_008463	5383190	5383229	Rnamotif	1	-
NC_008463	5384584	5384620	Both	1	-
NC_008463	5385344	5385382	Both	1	-
NC_008463	5388374	5388418	Both	1	-
NC_008463	5391025	5391063	Both	1	-
NC_008463	5392962	5393012	Both	1	-
NC_008463	5408700	5408741	Both	1	-
NC_008463	5409756	5409800	Both	1	-
NC_008463	5411385	5411435	Erpin	1	-
NC_008463	5419248	5419294	Both	1	-
NC_008463	5434394	5434439	Both	1	-
NC_008463	5435868	5435917	Rnamotif	1	-
NC_008463	5438273	5438317	Rnamotif	1	-
NC_008463	5438528	5438567	Both	1	-
NC_008463	5441581	5441621	Both	1	-
NC_008463	5441838	5441876	Both	1	-
NC_008463	5445065	5445104	Both	1	-
NC_008463	5452705	5452748	Both	1	-
NC_008463	5456273	5456315	Both	1	-
NC_008463	5477990	5478030	Rnamotif	1	-
NC_008463	5478551	5478588	Both	1	-
NC_008463	5478871	5478912	Both	1	-
NC_008463	5481878	5481918	Both	1	-
NC_008463	5482544	5482585	Both	1	-
NC_008463	5492938	5492980	Rnamotif	1	-
NC_008463	5496683	5496729	Both	1	-
NC_008463	5501282	5501322	Both	1	-
NC_008463	5502742	5502782	Rnamotif	1	-
NC_008463	5507448	5507498	Rnamotif	1	-
NC_008463	5507907	5507947	Rnamotif	1	-
NC_008463	5508123	5508159	Rnamotif	1	-
NC_008463	5510406	5510446	Both	1	-
NC_008463	5511241	5511323	Both;Erpin	2	-
NC_008463	5513726	5513771	Both	1	-
NC_008463	5513970	5514016	Both	1	-
NC_008463	5514073	5514114	Both	1	-
NC_008463	5523628	5523667	Both	1	-
NC_008463	5532144	5532191	Both	1	-
NC_008463	5535912	5535960	Both	1	-
NC_008463	5538953	5538992	Rnamotif	1	-
NC_008463	5540637	5540681	Rnamotif	1	-
NC_008463	5544260	5544299	Both	1	-
NC_008463	5548649	5548692	Both	1	-
NC_008463	5552478	5552523	Erpin	1	-
NC_008463	5565557	5565607	Both	1	-
NC_008463	5569768	5569816	Rnamotif	1	-
NC_008463	5578716	5578757	Both	1	-
NC_008463	5580312	5580363	Erpin	1	-
NC_008463	5580590	5580627	Rnamotif	1	-
NC_008463	5584234	5584275	Both	1	-
NC_008463	5585450	5585492	Both	1	-
NC_008463	5593820	5593865	Both	1	-
NC_008463	5594312	5594362	Both	1	-
NC_008463	5595177	5595218	Both	1	-
NC_008463	5598319	5598363	Rnamotif	1	-
NC_008463	5603839	5603877	Both	1	-
NC_008463	5603905	5603944	Both	1	-
NC_008463	5609636	5609679	Both	1	-
NC_008463	5616795	5616846	Both	1	-
NC_008463	5621640	5621682	Both	1	-
NC_008463	5623473	5623517	Both	1	-
NC_008463	5624108	5624155	Both	1	-
NC_008463	5624572	5624613	Both	1	-
NC_008463	5627212	5627253	Rnamotif	1	-
NC_008463	5648322	5648363	Rnamotif	1	-
NC_008463	5651779	5651824	Rnamotif	1	-
NC_008463	5667498	5667539	Rnamotif	1	-
NC_008463	5685836	5685877	Rnamotif	1	-
NC_008463	5694586	5694633	Rnamotif	1	-
NC_008463	5697693	5697733	Rnamotif	1	-
NC_008463	5701876	5701931	Both	1	-
NC_008463	5704646	5704694	Rnamotif	1	-
NC_008463	5712097	5712147	Rnamotif	1	-
NC_008463	5715711	5715758	Both	1	-
NC_008463	5724731	5724780	Rnamotif	1	-
NC_008463	5728139	5728188	Rnamotif	1	-
NC_008463	5745374	5745411	Rnamotif	1	-
NC_008463	5748215	5748256	Rnamotif	1	-
NC_008463	5748960	5749027	Erpin	1	-
NC_008463	5749444	5749489	Both	1	-
NC_008463	5758112	5758157	Rnamotif	1	-
NC_008463	5769013	5769057	Rnamotif	1	-
NC_008463	5792901	5792942	Both	1	-
NC_008463	5806883	5806939	Both	1	-
NC_008463	5813228	5813272	Erpin	1	-
NC_008463	5813327	5813370	Rnamotif	1	-
NC_008463	5816142	5816181	Rnamotif	1	-
NC_008463	5824538	5824581	Rnamotif	1	-
NC_008463	5830432	5830478	Rnamotif	1	-
NC_008463	5837224	5837271	Both	1	-
NC_008463	5838871	5838914	Both	1	-
NC_008463	5842476	5842517	Both	1	-
NC_008463	5843406	5843448	Rnamotif	1	-
NC_008463	5864946	5864991	Rnamotif	1	-
NC_008463	5872511	5872552	Rnamotif	1	-
NC_008463	5886871	5886918	Rnamotif	1	-
NC_008463	5888804	5888847	Both	1	-
NC_008463	5888855	5888894	Rnamotif	1	-
NC_008463	5898658	5898703	Rnamotif	1	-
NC_008463	5921067	5921105	Rnamotif	1	-
NC_008463	5936266	5936307	Both	1	-
NC_008463	5937476	5937520	Both	1	-
NC_008463	5954719	5954766	Rnamotif;Erpin	2	-
NC_008463	5958328	5958370	Both	1	-
NC_008463	5972010	5972053	Rnamotif	1	-
NC_008463	5991681	5991727	Rnamotif	1	-
NC_008463	5997867	5997908	Both	1	-
NC_008463	6020128	6020177	Both	1	-
NC_008463	6023101	6023139	Both	1	-
NC_008463	6025660	6025703	Rnamotif	1	-
NC_008463	6034741	6034778	Rnamotif	1	-
NC_008463	6039488	6039527	Rnamotif	1	-
NC_008463	6044392	6044431	Rnamotif	1	-
NC_008463	6048640	6048680	Both	1	-
NC_008463	6052943	6052994	Erpin	1	-
NC_008463	6064524	6064563	Rnamotif	1	-
NC_008463	6082133	6082178	Both	1	-
NC_008463	6092496	6092543	Rnamotif;Erpin	2	-
NC_008463	6092817	6092858	Both	1	-
NC_008463	6100171	6100218	Both	1	-
NC_008463	6102394	6102436	Both	1	-
NC_008463	6107202	6107251	Both	1	-
NC_008463	6108550	6108591	Both	1	-
NC_008463	6116543	6116580	Both	1	-
NC_008463	6135141	6135184	Rnamotif	1	-
NC_008463	6139025	6139067	Rnamotif	1	-
NC_008463	6139847	6139885	Rnamotif	1	-
NC_008463	6143284	6143328	Both	1	-
NC_008463	6163175	6163221	Both	1	-
NC_008463	6164883	6164929	Both	1	-
NC_008463	6170933	6170983	Both	1	-
NC_008463	6172441	6172483	Both	1	-
NC_008463	6180767	6180812	Both	1	-
NC_008463	6183285	6183324	Both	1	-
NC_008463	6184173	6184211	Rnamotif	1	-
NC_008463	6188980	6189034	Erpin	1	-
NC_008463	6195804	6195842	Rnamotif	1	-
NC_008463	6197581	6197620	Rnamotif	1	-
NC_008463	6206667	6206732	Both	1	-
NC_008463	6207934	6207981	Rnamotif	1	-
NC_008463	6210850	6210891	Both	1	-
NC_008463	6213593	6213637	Both	1	-
NC_008463	6237377	6237419	Rnamotif	1	-
NC_008463	6242442	6242503	Both;Both	2	-
NC_008463	6243726	6243775	Both	1	-
NC_008463	6244970	6245013	Both	1	-
NC_008463	6251046	6251091	Rnamotif	1	-
NC_008463	6258826	6258867	Both	1	-
NC_008463	6264058	6264096	Rnamotif	1	-
NC_008463	6265217	6265262	Rnamotif	1	-
NC_008463	6267200	6267243	Rnamotif	1	-
NC_008463	6274764	6274802	Both	1	-
NC_008463	6275740	6275781	Both	1	-
NC_008463	6283014	6283059	Rnamotif	1	-
NC_008463	6291963	6292002	Both	1	-
NC_008463	6305172	6305215	Both	1	-
NC_008463	6312368	6312416	Both	1	-
NC_008463	6315410	6315449	Rnamotif	1	-
NC_008463	6317094	6317138	Rnamotif	1	-
NC_008463	6324434	6324477	Rnamotif	1	-
NC_008463	6330693	6330733	Rnamotif	1	-
NC_008463	6331449	6331486	Rnamotif	1	-
NC_008463	6348840	6348883	Rnamotif	1	-
NC_008463	6356105	6356145	Rnamotif	1	-
NC_008463	6363261	6363300	Rnamotif	1	-
NC_008463	6369443	6369482	Rnamotif	1	-
NC_008463	6375742	6375785	Both	1	-
NC_008463	6379634	6379683	Both	1	-
NC_008463	6389271	6389314	Both	1	-
NC_008463	6435167	6435202	Both	1	-
NC_008463	6444859	6444928	Both	1	-
NC_008463	6454500	6454544	Both	1	-
NC_008463	6456348	6456407	Both	1	-
NC_008463	6471019	6471062	Both	1	-
NC_008463	6486710	6486753	Both	1	-
NC_008463	6490384	6490434	Both	1	-
NC_008463	6492955	6493004	Both	1	-
NC_008463	6497992	6498033	Both	1	-
NC_008463	6499032	6499069	Both	1	-
NC_008463	6520912	6520955	Both	1	-
NC_008463	6532495	6532547	Both	1	-
