# Supplementary material for: Quantitative mapping of mRNA 3’ ends in Pseudomonas aeruginosa reveals a pervasive role for premature 3’ end formation in response to azithromycin
Source: PLoS Genet. 2021 Jul 12;17(7):e1009634. doi: 10.1371/journal.pgen.1009634 (PMC8297930; doi:10.1371/journal.pgen.1009634)
Supplement: S2 Table — (XLSX) [file pgen.1009634.s007.xlsx]

## Sheet: Sheet1
S2 Table.	Genomic coordinates of transcription units corresponding to genes and operons
#Chromosome	Transcription start	Transcription end	Gene or operon name	Score	Strand	ThickStart	ThickEnd	RGB score	Operons in the unit	OperonLength	blockStarts
NC_008463	78	221	PA14sr_000	100	+	78	221	255,0,0	1	143,	0
NC_008463	441	3159	PA14_00010,PA14_00020	100	+	482	3159	255,0,0	1	2718,	0
NC_008463	3168	4278	PA14_00030	100	+	3168	4278	255,0,0	1	1110,	0
NC_008463	4274	6695	PA14_00050	100	+	4274	6695	255,0,0	1	2421,	0
NC_008463	7017	8367	PA14_00060,PA14_00070	100	-	7017	8339	0,0,255	1	1350,	0
NC_008463	8452	10377	PA14_00080	100	+	8670	10377	255,0,0	1	1925,	0
NC_008463	10433	13469	PA14_00090,PA14_00100	100	-	10433	13435	0,0,255	1	3036,	0
NC_008463	13435	14091	PA14_00110	100	+	13539	14091	255,0,0	1	656,	0
NC_008463	14212	15123	PA14_00120	100	+	14235	15123	255,0,0	1	911,	0
NC_008463	15207	15474	PA14_00130	100	+	15207	15474	255,0,0	1	267,	0
NC_008463	15620	16274	PA14_00140	100	+	15620	16274	255,0,0	1	654,	0
NC_008463	16335	16608	PA14_00150	100	-	16335	16608	0,0,255	1	273,	0
NC_008463	16922	17259	PA14_00160	100	-	16922	17240	0,0,255	1	337,	0
NC_008463	17388	21083	PA14_00170,PA14_00180,PA14_00190	100	-	17388	21034	0,0,255	1	3695,	0
NC_008463	21087	21706	PA14_00200	100	-	21087	21594	0,0,255	1	619,	0
NC_008463	21651	22758	PA14_00210	100	+	21732	22758	255,0,0	1	1107,	0
NC_008463	22892	23981	PA14_00230	100	+	22892	23981	255,0,0	1	1089,	0
NC_008463	23998	24579	PA14_00240	100	+	24021	24579	255,0,0	1	581,	0
NC_008463	24588	25566	PA14_00250	100	-	24588	25566	0,0,255	1	978,	0
NC_008463	25700	27556	PA14_00280,PA14_00290	100	+	25756	27556	255,0,0	1	1856,	0
NC_008463	27642	30519	PA14_00300,PA14_00310,PA14_00320	100	+	27666	30519	255,0,0	1	2877,	0
NC_008463	30522	34532	PA14_00340,PA14_00360,PA14_00380	100	-	30522	34532	0,0,255	1	4010,	0
NC_008463	34575	35559	PA14_00400	100	+	34644	35559	255,0,0	1	984,	0
NC_008463	35569	35947	PA14_00410	100	+	35569	35947	255,0,0	1	378,	0
NC_008463	35925	36922	PA14_00420,PA14_00430	100	-	35925	36922	0,0,255	1	997,	0
NC_008463	37107	39143	PA14_00440,PA14_00450	100	-	37107	39119	0,0,255	1	2036,	0
NC_008463	39222	40110	PA14_00460	100	+	39222	40110	255,0,0	1	888,	0
NC_008463	40157	40426	PA14_00470	100	+	40210	40426	255,0,0	1	269,	0
NC_008463	40437	40837	PA14_00480	100	+	40609	40837	255,0,0	1	400,	0
NC_008463	40889	40946	PA14sr_001	100	-	40889	40946	0,0,255	1	57,	0
NC_008463	41132	42821	PA14_00490	100	+	41132	42821	255,0,0	1	1689,	0
NC_008463	42933	53265	PA14_00510	100	+	42933	53265	255,0,0	1	10332,	0
NC_008463	54004	54381	PA14sr_002	100	+	54004	54381	255,0,0	1	377,	0
NC_008463	54576	54699	PA14_00520	100	+	54576	54699	255,0,0	1	123,	0
NC_008463	54843	55304	PA14_00530	100	+	54908	55304	255,0,0	1	461,	0
NC_008463	55574	56984	PA14_00550	100	-	55574	56984	0,0,255	1	1410,	0
NC_008463	57122	58476	PA14_00560	100	+	57147	58476	255,0,0	1	1354,	0
NC_008463	58998	60088	PA14_00570,PA14_00580	100	+	59017	60088	255,0,0	1	1090,	0
NC_008463	60240	60750	PA14_00590	100	+	60240	60750	255,0,0	1	510,	0
NC_008463	60764	61148	PA14_00600	100	-	60764	61148	0,0,255	1	384,	0
NC_008463	61429	63112	PA14_00620	100	-	61429	63091	0,0,255	1	1683,	0
NC_008463	63179	63396	PA14sr_003	100	-	63179	63396	0,0,255	1	217,	0
NC_008463	63569	63841	PA14_00630	100	+	63700	63841	255,0,0	1	272,	0
NC_008463	63960	64159	PA14sr_004	100	-	63960	64159	0,0,255	1	199,	0
NC_008463	64664	66497	PA14_00640	100	+	64664	66497	255,0,0	1	1833,	0
NC_008463	66549	67006	PA14_00650	100	-	66549	66978	0,0,255	1	457,	0
NC_008463	67186	68280	PA14_00660,PA14_00670	100	-	67186	68280	0,0,255	1	1094,	0
NC_008463	68345	69266	PA14_00680	100	-	68345	69266	0,0,255	1	921,	0
NC_008463	69373	70261	PA14_00690	100	+	69373	70261	255,0,0	1	888,	0
NC_008463	70323	71028	PA14_00700	100	+	70323	71028	255,0,0	1	705,	0
NC_008463	71085	71567	PA14_00710	100	+	71111	71567	255,0,0	1	482,	0
NC_008463	71624	71911	PA14_00720	100	+	71677	71911	255,0,0	1	287,	0
NC_008463	71922	72360	PA14_00730	100	-	71922	72360	0,0,255	1	438,	0
NC_008463	72416	72932	PA14_00740	100	-	72416	72833	0,0,255	1	516,	0
NC_008463	72924	74052	PA14_00750	100	+	72924	74052	255,0,0	1	1128,	0
NC_008463	74059	75043	PA14_00760	100	-	74059	75043	0,0,255	1	984,	0
NC_008463	75075	76276	PA14_00770,PA14_00780	100	-	75075	76276	0,0,255	1	1201,	0
NC_008463	76327	78671	PA14_00790,PA14_00800	100	+	76353	78671	255,0,0	1	2344,	0
NC_008463	78759	79818	PA14_00810	100	+	78759	79818	255,0,0	1	1059,	0
NC_008463	80048	80963	PA14_00820	100	-	80048	80963	0,0,255	1	915,	0
NC_008463	81024	92474	PA14_00830,PA14_00850,PA14_00860,PA14_00875,PA14_00890,PA14_00900,PA14_00910	100	-	81024	92474	0,0,255	1	11450,	0
NC_008463	92695	97712	PA14_00925,PA14_00940,PA14_00960,PA14_00970,PA14_00980	100	-	92695	97410	0,0,255	1	5017,	0
NC_008463	97663	98812	PA14_00990	100	+	97777	98812	255,0,0	1	1149,	0
NC_008463	98900	99419	PA14_01010	100	+	98900	99419	255,0,0	1	519,	0
NC_008463	99431	100928	PA14_01020	100	+	99431	100928	255,0,0	1	1497,	0
NC_008463	100936	101492	PA14_01030	100	+	101003	101492	255,0,0	1	556,	0
NC_008463	101659	105882	PA14_01040,PA14_01060,PA14_01070,PA14_01080	100	+	101659	105882	255,0,0	1	4223,	0
NC_008463	105874	108583	PA14_01100	100	+	105874	108583	255,0,0	1	2709,	0
NC_008463	108629	110561	PA14_01110	100	+	108629	110561	255,0,0	1	1932,	0
NC_008463	110675	112515	PA14_01120,PA14_01130,PA14_01140	100	-	110675	112515	0,0,255	1	1840,	0
NC_008463	112593	113069	PA14_01150	100	-	112593	113028	0,0,255	1	476,	0
NC_008463	113230	121411	PA14_01160,PA14_01170,PA14_01180,PA14_01190,PA14_01200,PA14_01220,PA14_01230	100	+	113281	121411	255,0,0	1	8181,	0
NC_008463	121654	122515	PA14_01240	100	+	121786	122515	255,0,0	1	861,	0
NC_008463	122725	124297	PA14_01250	100	+	122725	124297	255,0,0	1	1572,	0
NC_008463	124433	125030	PA14_01270	100	+	124433	125030	255,0,0	1	597,	0
NC_008463	125157	129483	PA14_01290,PA14_01300,PA14_01310,PA14_01320	100	+	125293	129483	255,0,0	1	4326,	0
NC_008463	129498	129733	PA14_01330	100	-	129498	129708	0,0,255	1	235,	0
NC_008463	129723	133149	PA14_01340,PA14_01350,PA14_01360,PA14_01380	100	+	129723	133149	255,0,0	1	3426,	0
NC_008463	133174	133810	PA14_01390	100	+	133174	133810	255,0,0	1	636,	0
NC_008463	133849	134328	PA14_01400	100	-	133849	134302	0,0,255	1	479,	0
NC_008463	134415	134907	PA14_01410	100	+	134433	134907	255,0,0	1	492,	0
NC_008463	135162	135891	PA14_01430	100	+	135162	135891	255,0,0	1	729,	0
NC_008463	135915	136503	PA14_01440	100	+	135915	136503	255,0,0	1	588,	0
NC_008463	136662	138082	PA14_01460	100	+	136732	138082	255,0,0	1	1420,	0
NC_008463	138130	138817	PA14_01470	100	+	138130	138817	255,0,0	1	687,	0
NC_008463	138917	139652	PA14_01480	100	+	138917	139652	255,0,0	1	735,	0
NC_008463	139720	140242	PA14_01490	100	+	139831	140242	255,0,0	1	522,	0
NC_008463	140273	141182	PA14_01500	100	-	140273	141182	0,0,255	1	909,	0
NC_008463	141481	142029	PA14_01510,PA14_01520	100	-	141481	141987	0,0,255	1	548,	0
NC_008463	142162	142786	PA14_01540	100	-	142162	142786	0,0,255	1	624,	0
NC_008463	142861	143387	PA14_01550	100	+	142886	143387	255,0,0	1	526,	0
NC_008463	143428	143800	PA14_01560	100	+	143458	143800	255,0,0	1	372,	0
NC_008463	143881	145309	PA14_01580	100	-	143881	145309	0,0,255	1	1428,	0
NC_008463	145477	146971	PA14_01600	100	-	145477	146971	0,0,255	1	1494,	0
NC_008463	147054	148745	PA14_01610,PA14_01620	100	-	147054	148688	0,0,255	1	1691,	0
NC_008463	148823	149741	PA14_01640	100	+	148823	149741	255,0,0	1	918,	0
NC_008463	149853	151355	PA14_01660	100	-	149853	151224	0,0,255	1	1502,	0
NC_008463	152381	156052	PA14_01670,PA14_01680,PA14_01690	100	+	152381	156052	255,0,0	1	3671,	0
NC_008463	156126	156727	PA14_01710	100	+	156163	156727	255,0,0	1	601,	0
NC_008463	156871	158437	PA14_01720	100	+	156871	158437	255,0,0	1	1566,	0
NC_008463	158516	159627	PA14_01730	100	-	158516	159413	0,0,255	1	1111,	0
NC_008463	159629	159725	PA14sr_005	100	-	159629	159725	0,0,255	1	96,	0
NC_008463	159742	161217	PA14_01750	100	+	159867	161217	255,0,0	1	1475,	0
NC_008463	161302	162376	PA14_01760	100	+	161386	162376	255,0,0	1	1074,	0
NC_008463	162412	163972	PA14_01770,PA14_01780	100	-	162412	163922	0,0,255	1	1560,	0
NC_008463	164071	164590	PA14_01790	100	-	164071	164590	0,0,255	1	519,	0
NC_008463	164827	165925	PA14_01800	100	+	164827	165925	255,0,0	1	1098,	0
NC_008463	165997	166960	PA14_01810	100	+	165997	166960	255,0,0	1	963,	0
NC_008463	167036	168015	PA14_01830	100	+	167064	168015	255,0,0	1	979,	0
NC_008463	168211	169749	PA14_01840,PA14_01860	100	+	168211	169749	255,0,0	1	1538,	0
NC_008463	169896	172284	PA14_01870	100	+	169896	172284	255,0,0	1	2388,	0
NC_008463	172661	173489	PA14_01890	100	+	172661	173489	255,0,0	1	828,	0
NC_008463	173567	174959	PA14_01900,PA14_01910	100	+	173623	174959	255,0,0	1	1392,	0
NC_008463	175174	176014	PA14_01930	100	+	175174	176014	255,0,0	1	840,	0
NC_008463	176107	181429	PA14_01940,PA14_01960,PA14_01970	100	+	176166	181429	255,0,0	1	5322,	0
NC_008463	181429	181552	PA14sr_006	100	-	181429	181552	0,0,255	1	123,	0
NC_008463	181429	182566	PA14_01980	100	+	181627	182566	255,0,0	1	1137,	0
NC_008463	181429	181552	PA14sr_006	100	-	181429	181552	0,0,255	1	123,	0
NC_008463	181429	182566	PA14_01980	100	+	181627	182566	255,0,0	1	1137,	0
NC_008463	182681	182867	PA14_01990	100	+	182681	182867	255,0,0	1	186,	0
NC_008463	182869	182995	PA14sr_007	100	-	182869	182995	0,0,255	1	126,	0
NC_008463	183069	183299	PA14_02010	100	+	183146	183299	255,0,0	1	230,	0
NC_008463	183405	184788	PA14_02020	100	+	183453	184788	255,0,0	1	1383,	0
NC_008463	184816	185636	PA14_02030	100	-	184816	185614	0,0,255	1	820,	0
NC_008463	185691	187308	PA14_02050	100	+	185691	187308	255,0,0	1	1617,	0
NC_008463	187589	187790	PA14sr_008	100	-	187589	187790	0,0,255	1	201,	0
NC_008463	187979	188816	PA14_02060	100	+	187979	188816	255,0,0	1	837,	0
NC_008463	189057	190464	PA14_02070	100	+	189057	190464	255,0,0	1	1407,	0
NC_008463	190533	191818	PA14_02090,PA14_02100	100	+	190556	191818	255,0,0	1	1285,	0
NC_008463	191824	192532	PA14_02110	100	-	191824	192532	0,0,255	1	708,	0
NC_008463	192658	195608	PA14_02130,PA14_02140,PA14_02150	100	-	192658	195608	0,0,255	1	2950,	0
NC_008463	195870	198390	PA14_02180,PA14_02190,PA14_02200	100	-	195870	198390	0,0,255	1	2520,	0
NC_008463	198459	200499	PA14_02220	100	-	198459	200499	0,0,255	1	2040,	0
NC_008463	200534	201020	PA14_02230	100	-	200534	201020	0,0,255	1	486,	0
NC_008463	201006	202926	PA14_02250	100	-	201006	202926	0,0,255	1	1920,	0
NC_008463	202953	203419	PA14_02260	100	-	202953	203319	0,0,255	1	466,	0
NC_008463	203516	204689	PA14_02270	100	-	203516	204689	0,0,255	1	1173,	0
NC_008463	204879	205815	PA14_02290	100	-	204879	205815	0,0,255	1	936,	0
NC_008463	205931	206684	PA14_02300	100	+	205931	206684	255,0,0	1	753,	0
NC_008463	206783	208394	PA14_02310	100	-	206783	208394	0,0,255	1	1611,	0
NC_008463	208481	210934	PA14_02330,PA14_02340	100	-	208481	210934	0,0,255	1	2453,	0
NC_008463	211200	212262	PA14_02360	100	+	211200	212262	255,0,0	1	1062,	0
NC_008463	212284	213643	PA14_02370	100	-	212284	213643	0,0,255	1	1359,	0
NC_008463	213890	214616	PA14_02380	100	+	213890	214616	255,0,0	1	726,	0
NC_008463	214639	215557	PA14_02390	100	-	214639	215557	0,0,255	1	918,	0
NC_008463	215907	218280	PA14_02410	100	+	215907	218280	255,0,0	1	2373,	0
NC_008463	218320	219223	PA14_02420	100	+	218320	219223	255,0,0	1	903,	0
NC_008463	219290	220190	PA14_02435	100	+	219290	220190	255,0,0	1	900,	0
NC_008463	220345	220520	PA14sr_009	100	+	220345	220520	255,0,0	1	175,	0
NC_008463	220670	223775	PA14_02450,PA14_02460,PA14_02470	100	+	220836	223775	255,0,0	1	3105,	0
NC_008463	224049	226082	PA14_02490,PA14_02500,PA14_02510	100	+	224118	226082	255,0,0	1	2033,	0
NC_008463	226262	226500	PA14_02520	100	-	226262	226475	0,0,255	1	238,	0
NC_008463	226663	227272	PA14_02530	100	+	226690	227272	255,0,0	1	609,	0
NC_008463	227356	234756	PA14_02550,PA14_02560,PA14_02570,PA14_02580,PA14_02590,PA14_02610,PA14_02620,PA14_02630,PA14_02640	100	+	227382	234756	255,0,0	1	7400,	0
NC_008463	234840	235794	PA14_02650	100	-	234840	235770	0,0,255	1	954,	0
NC_008463	236098	237019	PA14_02660	100	-	236098	237019	0,0,255	1	921,	0
NC_008463	237369	242986	PA14_02680,PA14_02690,PA14_02700,PA14_02720	100	+	237369	242986	255,0,0	1	5617,	0
NC_008463	243063	243945	PA14_02730	100	-	243063	243945	0,0,255	1	882,	0
NC_008463	244004	244787	PA14_02740	100	-	244004	244787	0,0,255	1	783,	0
NC_008463	244718	245481	PA14_02750	100	+	244941	245481	255,0,0	1	763,	0
NC_008463	245589	248464	PA14_02760,PA14_02770,PA14_02790	100	+	245631	248464	255,0,0	1	2875,	0
NC_008463	248613	249912	PA14_02810	100	+	248613	249912	255,0,0	1	1299,	0
NC_008463	249934	251314	PA14_02830	100	+	249934	251314	255,0,0	1	1380,	0
NC_008463	251328	252120	PA14_02840	100	+	251328	252120	255,0,0	1	792,	0
NC_008463	252130	252532	PA14_02850	100	+	252130	252532	255,0,0	1	402,	0
NC_008463	252659	253601	PA14_02870	100	+	252659	253601	255,0,0	1	942,	0
NC_008463	253791	254625	PA14_02890	100	+	253791	254625	255,0,0	1	834,	0
NC_008463	254763	256110	PA14_02900	100	-	254763	256110	0,0,255	1	1347,	0
NC_008463	256415	257195	PA14_02910	100	+	256415	257195	255,0,0	1	780,	0
NC_008463	257438	259320	PA14_02930,PA14_02960	100	+	257438	259320	255,0,0	1	1882,	0
NC_008463	259381	260348	PA14_02970	100	+	259469	260348	255,0,0	1	967,	0
NC_008463	260373	261639	PA14_02980	100	-	260373	261639	0,0,255	1	1266,	0
NC_008463	261704	263030	PA14_02990	100	-	261704	263030	0,0,255	1	1326,	0
NC_008463	263576	265481	PA14_03000	100	+	263576	265481	255,0,0	1	1905,	0
NC_008463	265544	266242	PA14_03010	100	+	265573	266242	255,0,0	1	698,	0
NC_008463	266281	267579	PA14_03020,PA14_03030	100	-	266281	267579	0,0,255	1	1298,	0
NC_008463	267695	269201	PA14_03040	100	-	267695	269201	0,0,255	1	1506,	0
NC_008463	269375	270629	PA14_03050	100	-	269375	270560	0,0,255	1	1254,	0
NC_008463	270737	271604	PA14_03070	100	+	270737	271604	255,0,0	1	867,	0
NC_008463	271600	272047	PA14_03080	100	-	271600	272047	0,0,255	1	447,	0
NC_008463	272124	272587	PA14_03090	100	-	272124	272559	0,0,255	1	463,	0
NC_008463	272723	273365	PA14_03100	100	-	272723	273365	0,0,255	1	642,	0
NC_008463	273632	273920	PA14_03110	100	-	273632	273920	0,0,255	1	288,	0
NC_008463	274011	274511	PA14_03120	100	-	274011	274488	0,0,255	1	500,	0
NC_008463	274528	276047	PA14_03130	100	-	274528	276019	0,0,255	1	1519,	0
NC_008463	276152	276839	PA14_03150	100	-	276152	276839	0,0,255	1	687,	0
NC_008463	277002	277978	PA14_03160	100	-	277002	277935	0,0,255	1	976,	0
NC_008463	277944	278130	PA14sr_010	100	+	277944	278130	255,0,0	1	186,	0
NC_008463	278250	278398	PA14sr_011	100	+	278250	278398	255,0,0	1	148,	0
NC_008463	278509	279133	PA14_03163	100	+	278509	279133	255,0,0	1	624,	0
NC_008463	279132	279531	PA14_03166	100	+	279132	279531	255,0,0	1	399,	0
NC_008463	279717	280557	PA14_03170	100	-	279717	280557	0,0,255	1	840,	0
NC_008463	280589	280871	PA14_03180	100	-	280589	280853	0,0,255	1	282,	0
NC_008463	280972	288324	PA14_03190,PA14_03200,PA14_03210,PA14_03220	100	-	280972	288272	0,0,255	1	7352,	0
NC_008463	288453	289271	PA14_03240	100	-	288453	288972	0,0,255	1	818,	0
NC_008463	290798	291320	PA14_NovelOrf_001	100	-	290798	291137	0,0,255	1	522,	0
NC_008463	291632	293936	PA14_03250,PA14_03265	100	+	291675	293936	255,0,0	1	2304,	0
NC_008463	294100	297238	PA14_03270	100	+	294100	297238	255,0,0	1	3138,	0
NC_008463	297221	298367	PA14_03285	100	+	297221	298367	255,0,0	1	1146,	0
NC_008463	298410	299717	PA14_03290,PA14_03300	100	+	298566	299717	255,0,0	1	1307,	0
NC_008463	300332	301931	PA14_03310	100	+	300332	301931	255,0,0	1	1599,	0
NC_008463	302682	303804	PA14_03320	100	-	302682	303804	0,0,255	1	1122,	0
NC_008463	303809	305711	PA14_03330,PA14_03340	100	-	303809	305599	0,0,255	1	1902,	0
NC_008463	305949	307755	PA14_03350,PA14_03360	100	-	305949	307666	0,0,255	1	1806,	0
NC_008463	307984	309483	PA14_03370,PA14_NovelOrf_002	100	-	307984	309462	0,0,255	1	1499,	0
NC_008463	309546	311728	PA14_03380	100	+	309748	311728	255,0,0	1	2182,	0
NC_008463	311664	312499	PA14_03390,PA14_03400	100	-	311664	312499	0,0,255	1	835,	0
NC_008463	312524	312770	PA14_NovelOrf_003	100	+	312548	312770	255,0,0	1	246,	0
NC_008463	312960	313034	PA14_03410	100	-	312960	313034	0,0,255	1	74,	0
NC_008463	313221	313638	PA14_03420	100	-	313221	313638	0,0,255	1	417,	0
NC_008463	313595	315114	PA14_03430	100	+	313662	315114	255,0,0	1	1519,	0
NC_008463	315130	316639	PA14_03450	100	+	315358	316639	255,0,0	1	1509,	0
NC_008463	316787	318164	PA14_03470	100	+	316964	318164	255,0,0	1	1377,	0
NC_008463	318331	319753	PA14_03480	100	-	318331	319753	0,0,255	1	1422,	0
NC_008463	319821	321054	PA14_03490,PA14_03510,PA14_03520	100	+	319879	321054	255,0,0	1	1233,	0
NC_008463	321050	321983	PA14_03530	100	-	321050	321983	0,0,255	1	933,	0
NC_008463	322032	323247	PA14_03550	100	-	322032	323247	0,0,255	1	1215,	0
NC_008463	323409	324180	PA14_03560	100	-	323409	324180	0,0,255	1	771,	0
NC_008463	324288	324975	PA14_03580	100	-	324288	324975	0,0,255	1	687,	0
NC_008463	325050	325566	PA14_03590	100	+	325050	325566	255,0,0	1	516,	0
NC_008463	325605	326364	PA14_03610	100	-	325605	326364	0,0,255	1	759,	0
NC_008463	326535	327288	PA14_03620	100	-	326535	327288	0,0,255	1	753,	0
NC_008463	327381	328080	PA14_03630	100	+	327381	328080	255,0,0	1	699,	0
NC_008463	328092	331944	PA14_03650,PA14_03670,PA14_03680,PA14_03700	100	-	328092	331944	0,0,255	1	3852,	0
NC_008463	332120	332303	PA14_03710	100	-	332120	332303	0,0,255	1	183,	0
NC_008463	332466	334749	PA14_03720	100	-	332466	334749	0,0,255	1	2283,	0
NC_008463	334861	336098	PA14_03730	100	+	334919	336098	255,0,0	1	1237,	0
NC_008463	336326	338724	PA14_03760,PA14_03770	100	+	336326	338724	255,0,0	1	2398,	0
NC_008463	338776	339739	PA14_03780	100	+	338776	339739	255,0,0	1	963,	0
NC_008463	339821	340823	PA14_03790	100	+	339851	340823	255,0,0	1	1002,	0
NC_008463	341119	341309	PA14sr_012	100	+	341119	341309	255,0,0	1	190,	0
NC_008463	341408	342828	PA14_03800	100	+	341436	342828	255,0,0	1	1420,	0
NC_008463	342925	344046	PA14_03810	100	-	342925	344032	0,0,255	1	1121,	0
NC_008463	344117	344996	PA14_03830	100	-	344117	344996	0,0,255	1	879,	0
NC_008463	345158	345824	PA14_03840	100	-	345158	345824	0,0,255	1	666,	0
NC_008463	345886	347138	PA14_03855	100	-	345886	346948	0,0,255	1	1252,	0
NC_008463	347203	348625	PA14_03860	100	-	347203	348580	0,0,255	1	1422,	0
NC_008463	348826	349611	PA14_03870	100	+	348858	349611	255,0,0	1	785,	0
NC_008463	349651	351010	PA14_03880	100	+	349651	351010	255,0,0	1	1359,	0
NC_008463	351075	352446	PA14_03900	100	+	351075	352446	255,0,0	1	1371,	0
NC_008463	352561	353665	PA14_03920	100	+	352561	353665	255,0,0	1	1104,	0
NC_008463	353996	355181	PA14_03930	100	+	354083	355181	255,0,0	1	1185,	0
NC_008463	355219	358250	PA14_03940,PA14_03950,PA14_03960	100	+	355235	358250	255,0,0	1	3031,	0
NC_008463	358447	360858	PA14_03980	100	-	358447	360835	0,0,255	1	2411,	0
NC_008463	360928	361998	PA14_04000	100	+	360945	361998	255,0,0	1	1070,	0
NC_008463	361976	362522	PA14_04010	100	-	361976	362480	0,0,255	1	546,	0
NC_008463	362584	363181	PA14_04020	100	-	362584	363169	0,0,255	1	597,	0
NC_008463	363260	364214	PA14_04030	100	+	363272	364214	255,0,0	1	954,	0
NC_008463	364233	364986	PA14_04040	100	-	364233	364986	0,0,255	1	753,	0
NC_008463	365103	365733	PA14_04050	100	+	365103	365733	255,0,0	1	630,	0
NC_008463	365754	366309	PA14_04060	100	-	365754	366309	0,0,255	1	555,	0
NC_008463	366552	367069	PA14_04070	100	+	366574	367069	255,0,0	1	517,	0
NC_008463	367073	368654	PA14_04080,PA14_04090	100	-	367073	368608	0,0,255	1	1581,	0
NC_008463	368788	369338	PA14_04100	100	+	368900	369338	255,0,0	1	550,	0
NC_008463	369395	370625	PA14_04110	100	-	369395	370625	0,0,255	1	1230,	0
NC_008463	370625	370763	P2	100	+	370625	370763	255,0,0	1	138,	0
NC_008463	370828	372223	PA14_04140	100	+	370828	372223	255,0,0	1	1395,	0
NC_008463	372227	374068	PA14_04150,PA14_04160	100	+	372314	374068	255,0,0	1	1841,	0
NC_008463	374124	374502	PA14_04180	100	+	374151	374502	255,0,0	1	378,	0
NC_008463	374582	377027	PA14_04190,PA14_04210	100	-	374582	377027	0,0,255	1	2445,	0
NC_008463	377447	381299	PA14_04220,PA14_04230,PA14_04240,PA14_04250	100	-	377447	381299	0,0,255	1	3852,	0
NC_008463	381632	382592	PA14_04270	100	+	381662	382592	255,0,0	1	960,	0
NC_008463	382630	384619	PA14_04290	100	-	382630	384574	0,0,255	1	1989,	0
NC_008463	384605	384720	PA14sr_013	100	+	384605	384720	255,0,0	1	115,	0
NC_008463	384874	385261	PA14_04300	100	-	384874	385207	0,0,255	1	387,	0
NC_008463	385329	386115	PA14_04310	100	-	385329	386001	0,0,255	1	786,	0
NC_008463	386231	387774	PA14_04320	100	+	386259	387774	255,0,0	1	1543,	0
NC_008463	387814	390147	PA14_04330,PA14_04340,PA14_04350	100	+	387893	390147	255,0,0	1	2333,	0
NC_008463	390119	392064	PA14_04370,PA14_04380	100	-	390119	392064	0,0,255	1	1945,	0
NC_008463	392241	395049	PA14_04390,PA14_04410	100	+	392267	395049	255,0,0	1	2808,	0
NC_008463	395049	396205	PA14_04420	100	+	395074	396205	255,0,0	1	1156,	0
NC_008463	396208	396964	PA14_04430	100	-	396208	396964	0,0,255	1	756,	0
NC_008463	397066	397889	PA14_04440	100	+	397085	397889	255,0,0	1	823,	0
NC_008463	397898	398699	PA14_04460	100	+	397898	398699	255,0,0	1	801,	0
NC_008463	398846	399699	PA14_04480	100	+	398904	399699	255,0,0	1	853,	0
NC_008463	399725	403377	PA14_04490,PA14_04510,PA14_04520	100	-	399725	403315	0,0,255	1	3652,	0
NC_008463	403506	403869	PA14_04530	100	+	403506	403869	255,0,0	1	363,	0
NC_008463	403905	405057	PA14_04550	100	-	403905	405057	0,0,255	1	1152,	0
NC_008463	405266	407398	PA14_04560,PA14_04570	100	+	405266	407398	255,0,0	1	2132,	0
NC_008463	407468	407975	PA14_04580	100	+	407468	407975	255,0,0	1	507,	0
NC_008463	407990	408464	PA14_04590	100	-	407990	408464	0,0,255	1	474,	0
NC_008463	408602	409988	PA14_04610	100	-	408602	409988	0,0,255	1	1386,	0
NC_008463	410217	412090	PA14_04630	100	-	410217	412056	0,0,255	1	1873,	0
NC_008463	412108	412320	PA14sr_014	100	+	412108	412320	255,0,0	1	212,	0
NC_008463	412383	414220	PA14_04640,PA14_04650	100	-	412383	414192	0,0,255	1	1837,	0
NC_008463	414329	415233	PA14_04660	100	+	414408	415233	255,0,0	1	904,	0
NC_008463	415270	416759	PA14_04670,PA14_04680	100	+	415291	416759	255,0,0	1	1489,	0
NC_008463	416804	417186	PA14_04690	100	+	416841	417186	255,0,0	1	382,	0
NC_008463	417390	418442	PA14_04700	100	+	417455	418442	255,0,0	1	1052,	0
NC_008463	418554	419039	PA14_04710	100	-	418554	418986	0,0,255	1	485,	0
NC_008463	419137	420928	PA14_04730	100	-	419137	420871	0,0,255	1	1791,	0
NC_008463	420998	421298	PA14_04750	100	-	420998	421250	0,0,255	1	300,	0
NC_008463	421370	421879	PA14_04760	100	-	421370	421850	0,0,255	1	509,	0
NC_008463	421998	425775	PA14_04780,PA14_04790,PA14_04810	100	-	421998	425683	0,0,255	1	3777,	0
NC_008463	425809	426072	PA14sr_015	100	-	425809	426072	0,0,255	1	263,	0
NC_008463	425971	426619	PA14_04820	100	+	425971	426619	255,0,0	1	648,	0
NC_008463	426603	432205	PA14_04830,PA14_04840,PA14_04850,PA14_04860,PA14_04870,PA14_04890	100	-	426603	432154	0,0,255	1	5602,	0
NC_008463	432222	435305	PA14_04900,PA14_04910,PA14_04920	100	+	432274	435305	255,0,0	1	3083,	0
NC_008463	435395	436273	PA14_04930	100	+	435418	436273	255,0,0	1	878,	0
NC_008463	436337	436943	PA14_04940	100	+	436337	436943	255,0,0	1	606,	0
NC_008463	436947	437679	PA14_04950	100	-	436947	437679	0,0,255	1	732,	0
NC_008463	437715	438396	PA14_04960,PA14_04970	100	+	437715	438396	255,0,0	1	681,	0
NC_008463	438433	439252	PA14_04980	100	+	438454	439252	255,0,0	1	819,	0
NC_008463	439258	440077	PA14_05000	100	+	439405	440077	255,0,0	1	819,	0
NC_008463	440239	441586	PA14_05010	100	+	440239	441586	255,0,0	1	1347,	0
NC_008463	441598	441856	PA14_05020	100	-	441598	441856	0,0,255	1	258,	0
NC_008463	441917	442241	PA14_05030	100	-	441917	442241	0,0,255	1	324,	0
NC_008463	442321	443476	PA14_05040	100	-	442321	443476	0,0,255	1	1155,	0
NC_008463	443596	444190	PA14_05050	100	-	443596	444190	0,0,255	1	594,	0
NC_008463	444186	444606	PA14_05060	100	-	444186	444606	0,0,255	1	420,	0
NC_008463	444737	446529	PA14_05070,PA14_05080	100	-	444737	446505	0,0,255	1	1792,	0
NC_008463	446593	448561	PA14_05110	100	-	446593	448561	0,0,255	1	1968,	0
NC_008463	448668	448839	PA14_05120	100	-	448668	448839	0,0,255	1	171,	0
NC_008463	448961	451267	PA14_05130,PA14_05150,PA14_05160	100	-	448961	451091	0,0,255	1	2306,	0
NC_008463	451098	453666	PA14_05180,PA14_05190	100	+	451305	453666	255,0,0	1	2568,	0
NC_008463	453673	454573	PA14_05200	100	-	453673	454573	0,0,255	1	900,	0
NC_008463	454688	455132	PA14_05210	100	+	454727	455132	255,0,0	1	444,	0
NC_008463	455346	457929	PA14_05220,PA14_05230	100	+	455374	457929	255,0,0	1	2583,	0
NC_008463	458156	460988	PA14_05250,PA14_05260,PA14_05270	100	-	458156	460965	0,0,255	1	2832,	0
NC_008463	461076	462080	PA14_05280,PA14_05290	100	-	461076	462080	0,0,255	1	1004,	0
NC_008463	462128	463088	PA14_05300	100	-	462128	463088	0,0,255	1	960,	0
NC_008463	463168	464189	PA14_05310	100	-	463168	464122	0,0,255	1	1021,	0
NC_008463	464259	465783	PA14_05320,PA14_05330,PA14_05340	100	+	464376	465783	255,0,0	1	1524,	0
NC_008463	465831	479311	PA14_05360,PA14_05380,PA14_05390,PA14_05400,PA14_05410,PA14_05420,PA14_05430	100	+	465867	479311	255,0,0	1	13480,	0
NC_008463	479318	483008	PA14_05440,PA14_05450,PA14_05460	100	-	479318	482987	0,0,255	1	3690,	0
NC_008463	483126	484651	PA14_05480	100	+	483160	484651	255,0,0	1	1525,	0
NC_008463	484808	485988	PA14_05500,PA14_05510	100	+	484831	485988	255,0,0	1	1180,	0
NC_008463	486056	486500	PA14_05520	100	-	486056	486500	0,0,255	1	444,	0
NC_008463	486753	492541	PA14_05530,PA14_05540,PA14_05550	100	+	486774	492541	255,0,0	1	5788,	0
NC_008463	492636	494556	PA14_05560	100	-	492636	494556	0,0,255	1	1920,	0
NC_008463	494806	499024	PA14_05580,PA14_05590,PA14_05600,PA14_05620	100	-	494806	498866	0,0,255	1	4218,	0
NC_008463	499154	499589	PA14_05630	100	+	499154	499589	255,0,0	1	435,	0
NC_008463	499714	503396	PA14_05640,PA14_05650	100	+	499714	503396	255,0,0	1	3682,	0
NC_008463	503459	504101	PA14_05660	100	+	503480	504101	255,0,0	1	642,	0
NC_008463	504137	506649	PA14_05690,PA14_05700	100	-	504137	506649	0,0,255	1	2512,	0
NC_008463	506830	509472	PA14_05740,PA14_05750	100	-	506830	509472	0,0,255	1	2642,	0
NC_008463	509566	511006	PA14_05770	100	-	509566	511006	0,0,255	1	1440,	0
NC_008463	511112	511229	PA14_05775	100	-	511112	511229	0,0,255	1	117,	0
NC_008463	511621	513112	PA14_05790	100	+	511621	513112	255,0,0	1	1491,	0
NC_008463	513170	514454	PA14_05810	100	+	513170	514454	255,0,0	1	1284,	0
NC_008463	514654	515989	PA14_05820	100	-	514654	515878	0,0,255	1	1335,	0
NC_008463	515997	517230	PA14_05840	100	-	515997	517179	0,0,255	1	1233,	0
NC_008463	517305	518308	PA14_05850	100	+	517399	518308	255,0,0	1	1003,	0
NC_008463	518318	518864	PA14_05860	100	+	518459	518864	255,0,0	1	546,	0
NC_008463	518906	520529	PA14_05870	100	-	518906	520529	0,0,255	1	1623,	0
NC_008463	520908	523031	PA14_05880,PA14_05890	100	+	520908	523031	255,0,0	1	2123,	0
NC_008463	523138	523870	PA14_05910	100	+	523138	523870	255,0,0	1	732,	0
NC_008463	523866	526068	PA14_05920	100	-	523866	526068	0,0,255	1	2202,	0
NC_008463	526329	527706	PA14_05950	100	-	526329	527706	0,0,255	1	1377,	0
NC_008463	527902	528263	PA14_05960	100	+	528053	528263	255,0,0	1	361,	0
NC_008463	528413	528938	PA14_05970	100	+	528413	528938	255,0,0	1	525,	0
NC_008463	529040	530498	PA14_05990	100	-	529040	530474	0,0,255	1	1458,	0
NC_008463	530664	534327	PA14_06000,PA14_06010	100	+	531094	534327	255,0,0	1	3663,	0
NC_008463	534443	535363	PA14_06030	100	-	534443	535331	0,0,255	1	920,	0
NC_008463	535445	535983	PA14_06040	100	+	535473	535983	255,0,0	1	538,	0
NC_008463	536067	539993	PA14_06060,PA14_06070,PA14_06080,PA14_06090	100	+	536067	539993	255,0,0	1	3926,	0
NC_008463	540137	541770	PA14_06120,PA14_06130	100	-	540137	541727	0,0,255	1	1633,	0
NC_008463	541787	542670	PA14_06150	100	+	541812	542670	255,0,0	1	883,	0
NC_008463	542842	546826	PA14_06160,PA14_06170,PA14_06180	100	-	542842	546826	0,0,255	1	3984,	0
NC_008463	546967	547744	PA14_06190	100	+	546994	547744	255,0,0	1	777,	0
NC_008463	547883	548288	PA14_06200	100	+	547883	548288	255,0,0	1	405,	0
NC_008463	548308	548907	PA14_06210	100	+	548337	548907	255,0,0	1	599,	0
NC_008463	548940	550668	PA14_06230	100	-	548940	550668	0,0,255	1	1728,	0
NC_008463	551015	551973	PA14_06240	100	-	551015	551942	0,0,255	1	958,	0
NC_008463	552029	552506	PA14_06250	100	+	552029	552506	255,0,0	1	477,	0
NC_008463	552584	553547	PA14_06260	100	-	552584	553523	0,0,255	1	963,	0
NC_008463	553626	554910	PA14_06270,PA14_06280	100	+	553626	554910	255,0,0	1	1284,	0
NC_008463	554957	557198	PA14_06290	100	-	554957	557135	0,0,255	1	2241,	0
NC_008463	557421	558432	PA14_06300,PA14_06310	100	+	557441	558432	255,0,0	1	1011,	0
NC_008463	559121	560018	PA14_06320	100	-	559121	560018	0,0,255	1	897,	0
NC_008463	560220	561219	PA14_06330	100	-	560220	561195	0,0,255	1	999,	0
NC_008463	561256	562041	PA14_06340	100	-	561256	562015	0,0,255	1	785,	0
NC_008463	562082	562403	PA14_06350	100	-	562082	562403	0,0,255	1	321,	0
NC_008463	562444	563170	PA14_06360	100	-	562444	563170	0,0,255	1	726,	0
NC_008463	563308	563602	PA14_06390	100	-	563308	563602	0,0,255	1	294,	0
NC_008463	563655	564582	PA14_06400	100	-	563655	564582	0,0,255	1	927,	0
NC_008463	564699	565458	PA14_06420	100	+	564699	565458	255,0,0	1	759,	0
NC_008463	565534	569017	PA14_06430,PA14_06450,PA14_06460,PA14_06480	100	+	565534	569017	255,0,0	1	3483,	0
NC_008463	569548	570676	PA14_06500	100	+	569617	570676	255,0,0	1	1128,	0
NC_008463	570781	571987	PA14_06510	100	+	570781	571987	255,0,0	1	1206,	0
NC_008463	571979	572702	PA14_06530	100	+	571979	572702	255,0,0	1	723,	0
NC_008463	572694	573519	PA14_06540	100	+	572694	573519	255,0,0	1	825,	0
NC_008463	573522	574209	PA14_06570	100	+	573522	574209	255,0,0	1	687,	0
NC_008463	574274	574548	PA14_06580	100	+	574317	574548	255,0,0	1	274,	0
NC_008463	574757	576694	PA14_06600	100	+	574888	576694	255,0,0	1	1937,	0
NC_008463	576906	578703	PA14_06620	100	+	576906	578703	255,0,0	1	1797,	0
NC_008463	578923	580756	PA14_06640	100	+	578977	580756	255,0,0	1	1833,	0
NC_008463	581088	590078	PA14_06650,PA14_06660,PA14_06670,PA14_06680,PA14_06690,PA14_06700,PA14_06710,PA14_06720,PA14_06730,PA14_06740,PA14_06750	100	-	581088	590078	0,0,255	1	8990,	0
NC_008463	590251	591076	PA14_06770	100	+	590293	591076	255,0,0	1	825,	0
NC_008463	591110	595670	PA14_06790,PA14_06800,PA14_06810,PA14_06830,PA14_06840	100	+	591110	595670	255,0,0	1	4560,	0
NC_008463	595676	596638	PA14_06860,PA14_06870	100	-	595676	596638	0,0,255	1	962,	0
NC_008463	596840	596964	PA14_06875	100	+	596840	596964	255,0,0	1	124,	0
NC_008463	596990	597869	PA14_06880	100	-	596990	597869	0,0,255	1	879,	0
NC_008463	597940	600795	PA14_06890,PA14_06900,PA14_06920,PA14_06930	100	+	597970	600795	255,0,0	1	2855,	0
NC_008463	600869	601376	PA14_06940	100	-	600869	601376	0,0,255	1	507,	0
NC_008463	601418	602909	PA14_06950	100	+	601418	602909	255,0,0	1	1491,	0
NC_008463	603212	605109	PA14_06960,PA14_06970	100	+	603247	605109	255,0,0	1	1897,	0
NC_008463	605219	606883	PA14_06980,PA14_06990	100	-	605219	606857	0,0,255	1	1664,	0
NC_008463	606944	607454	PA14_07000	100	-	606944	607454	0,0,255	1	510,	0
NC_008463	607682	608513	PA14_07010	100	+	607682	608513	255,0,0	1	831,	0
NC_008463	608582	608969	PA14_07020	100	+	608582	608969	255,0,0	1	387,	0
NC_008463	609048	609541	PA14_07030	100	+	609082	609541	255,0,0	1	493,	0
NC_008463	609732	610253	PA14_07040	100	-	609732	610152	0,0,255	1	521,	0
NC_008463	610401	611370	PA14_07050	100	+	610401	611370	255,0,0	1	969,	0
NC_008463	611373	612117	PA14_07060	100	-	611373	612117	0,0,255	1	744,	0
NC_008463	612321	613626	PA14_07070	100	+	612321	613626	255,0,0	1	1305,	0
NC_008463	613682	614873	PA14_07090	100	-	613682	614873	0,0,255	1	1191,	0
NC_008463	614888	615890	PA14_07110	100	-	614888	615890	0,0,255	1	1002,	0
NC_008463	616085	618133	PA14_07130	100	+	616135	618133	255,0,0	1	2048,	0
NC_008463	618132	619197	PA14_07140	100	+	618132	619197	255,0,0	1	1065,	0
NC_008463	619177	620000	PA14_07150	100	-	619177	619975	0,0,255	1	823,	0
NC_008463	620154	621251	PA14_07170	100	+	620189	621251	255,0,0	1	1097,	0
NC_008463	621256	622420	PA14_07190	100	+	621256	622420	255,0,0	1	1164,	0
NC_008463	622492	622693	PA14_07200	100	+	622492	622693	255,0,0	1	201,	0
NC_008463	622760	623194	PA14_07210	100	+	622852	623194	255,0,0	1	434,	0
NC_008463	623239	624378	PA14_07230	100	+	623313	624378	255,0,0	1	1139,	0
NC_008463	624443	624926	PA14_07240	100	+	624443	624926	255,0,0	1	483,	0
NC_008463	624927	625584	PA14_07250	100	-	624927	625584	0,0,255	1	657,	0
NC_008463	625582	626350	PA14_07260	100	+	625582	626350	255,0,0	1	768,	0
NC_008463	626346	627549	PA14_07280	100	-	626346	627525	0,0,255	1	1203,	0
NC_008463	627610	629306	PA14_07290,PA14_07300	100	+	627637	629306	255,0,0	1	1696,	0
NC_008463	629307	629982	PA14_07310	100	-	629307	629982	0,0,255	1	675,	0
NC_008463	630110	630539	PA14_07330	100	-	630110	630464	0,0,255	1	429,	0
NC_008463	630641	631553	PA14_07340	100	-	630641	631553	0,0,255	1	912,	0
NC_008463	631629	632009	PA14_07355	100	+	631670	632009	255,0,0	1	380,	0
NC_008463	631998	632514	PA14_07360	100	-	631998	632514	0,0,255	1	516,	0
NC_008463	632634	632860	PA14_07370	100	+	632701	632860	255,0,0	1	226,	0
NC_008463	632869	634779	PA14_07380,PA14_07400,PA14_07410,PA14_07420	100	-	632869	634779	0,0,255	1	1910,	0
NC_008463	634969	637868	PA14_07430	100	-	634969	637741	0,0,255	1	2899,	0
NC_008463	638309	639868	PA14_07440,PA14_07450	100	-	638309	639859	0,0,255	1	1559,	0
NC_008463	640117	640309	PA14_07460	100	-	640117	640279	0,0,255	1	192,	0
NC_008463	640280	640361	PA14sr_016	100	+	640280	640361	255,0,0	1	81,	0
NC_008463	640410	640484	PA14_07470	100	-	640410	640484	0,0,255	1	74,	0
NC_008463	640581	642267	PA14_07480	100	-	640581	642267	0,0,255	1	1686,	0
NC_008463	642267	643340	PA14sr_017	100	-	642267	643340	0,0,255	1	1073,	0
NC_008463	643347	647085	PA14_07500	100	-	643347	647085	0,0,255	1	3738,	0
NC_008463	647191	649045	PA14_07520	100	-	647191	649045	0,0,255	1	1854,	0
NC_008463	649124	651152	PA14_07530	100	-	649124	651119	0,0,255	1	2028,	0
NC_008463	651201	651651	PA14_07550	100	-	651201	651651	0,0,255	1	450,	0
NC_008463	651720	652011	PA14_07560	100	-	651720	651936	0,0,255	1	291,	0
NC_008463	652136	653162	PA14_07570	100	+	652136	653162	255,0,0	1	1026,	0
NC_008463	653240	653832	PA14_07580	100	-	653240	653810	0,0,255	1	592,	0
NC_008463	653893	654780	PA14_07590,PA14_07600	100	+	653893	654780	255,0,0	1	887,	0
NC_008463	654752	655985	PA14_07620	100	-	654752	655985	0,0,255	1	1233,	0
NC_008463	656028	656535	PA14_07630	100	-	656028	656535	0,0,255	1	507,	0
NC_008463	656629	658183	PA14_07650	100	-	656629	658183	0,0,255	1	1554,	0
NC_008463	658179	659451	PA14_07660	100	-	658179	659451	0,0,255	1	1272,	0
NC_008463	659551	661667	PA14_07680	100	-	659551	661474	0,0,255	1	2116,	0
NC_008463	661752	662085	PA14_07690	100	-	661752	662085	0,0,255	1	333,	0
NC_008463	662128	663387	PA14_07700,PA14_07710	100	-	662128	663360	0,0,255	1	1259,	0
NC_008463	663396	664203	PA14_07730	100	-	663396	664203	0,0,255	1	807,	0
NC_008463	664318	665305	PA14_07740	100	-	664318	665305	0,0,255	1	987,	0
NC_008463	665301	669419	PA14_07760,PA14_07770	100	-	665301	669349	0,0,255	1	4118,	0
NC_008463	669435	671923	PA14_07780,PA14_07790,PA14_07800	100	+	669475	671923	255,0,0	1	2488,	0
NC_008463	671923	673009	PA14_07810	100	-	671923	672985	0,0,255	1	1086,	0
NC_008463	673136	675530	PA14_07820	100	+	673136	675530	255,0,0	1	2394,	0
NC_008463	675575	676208	PA14_07840	100	+	675575	676208	255,0,0	1	633,	0
NC_008463	676336	677371	PA14_07850	100	+	676336	677371	255,0,0	1	1035,	0
NC_008463	677572	678714	PA14_07860	100	+	677604	678714	255,0,0	1	1142,	0
NC_008463	678769	679816	PA14_07870	100	+	678769	679816	255,0,0	1	1047,	0
NC_008463	679930	682114	PA14_07890,PA14_07900	100	+	679930	682114	255,0,0	1	2184,	0
NC_008463	682210	683730	PA14_07910,PA14_07930	100	+	682237	683730	255,0,0	1	1520,	0
NC_008463	683802	685281	PA14_07940	100	+	683802	685281	255,0,0	1	1479,	0
NC_008463	685467	685811	PA14_07950	100	-	685467	685782	0,0,255	1	344,	0
NC_008463	685881	686652	PA14_07960	100	-	685881	686652	0,0,255	1	771,	0
NC_008463	686787	694042	PA14_NovelOrf_023,PA14_07970,PA14_07980,PA14_07990,PA14_08000,PA14_08010,PA14_08020,PA14_08030,PA14_08040,PA14_08050,PA14_08060	100	+	686793	694042	255,0,0	1	7255,	0
NC_008463	694084	695245	PA14_08070	100	+	694084	695245	255,0,0	1	1161,	0
NC_008463	695257	695761	PA14_08090	100	+	695257	695761	255,0,0	1	504,	0
NC_008463	695775	696120	PA14_08100	100	+	695775	696120	255,0,0	1	345,	0
NC_008463	696088	696199	PA14_08110	100	+	696088	696199	255,0,0	1	111,	0
NC_008463	696217	699590	PA14_08120,PA14_08130,PA14_08140	100	+	696289	699590	255,0,0	1	3373,	0
NC_008463	699647	702214	PA14_08150,PA14_08160,PA14_08180,PA14_08190,PA14_08200	100	+	699647	702214	255,0,0	1	2567,	0
NC_008463	702227	711432	PA14_08210,PA14_08220,PA14_08230,PA14_08240,PA14_08250,PA14_08260,PA14_08270,PA14_08280,PA14_08300	100	+	702227	711432	255,0,0	1	9205,	0
NC_008463	711361	711604	PA14sr_018	100	-	711361	711604	0,0,255	1	243,	0
NC_008463	711471	712101	PA14sr_019	100	+	711471	712101	255,0,0	1	630,	0
NC_008463	712253	713816	PA14_08310,PA14_08320	100	+	712461	713816	255,0,0	1	1563,	0
NC_008463	713812	714043	PA14_08330	100	+	713812	714043	255,0,0	1	231,	0
NC_008463	714200	716951	PA14_08340,PA14_08350,PA14_08360	100	+	714461	716951	255,0,0	1	2751,	0
NC_008463	717012	717800	PA14_08370	100	-	717012	717657	0,0,255	1	788,	0
NC_008463	717928	718351	PA14_08380	100	+	717928	718351	255,0,0	1	423,	0
NC_008463	718549	719465	PA14_08390	100	+	718670	719465	255,0,0	1	916,	0
NC_008463	719519	720191	PA14_08400	100	-	719519	720167	0,0,255	1	672,	0
NC_008463	720266	720631	PA14_08420	100	-	720266	720605	0,0,255	1	365,	0
NC_008463	720683	722165	PA14_08430	100	+	720683	722165	255,0,0	1	1482,	0
NC_008463	722204	723005	PA14_08440	100	-	722204	723005	0,0,255	1	801,	0
NC_008463	723065	724184	PA14_08450	100	-	723065	724148	0,0,255	1	1119,	0
NC_008463	724269	725700	PA14_08460,PA14_08470	100	-	724269	725677	0,0,255	1	1431,	0
NC_008463	725925	728144	PA14_08480,PA14_08490,PA14_08500	100	+	725967	728144	255,0,0	1	2219,	0
NC_008463	728180	728572	PA14_08510	100	+	728221	728572	255,0,0	1	392,	0
NC_008463	728625	731282	PA14_08520,PA14_08540	100	-	728625	731063	0,0,255	1	2657,	0
NC_008463	731313	732547	PA14_08560	100	+	731347	732547	255,0,0	1	1234,	0
NC_008463	732978	734621	PA14_08570	100	+	733095	734621	255,0,0	1	1643,	0
NC_008463	734686	734760	PA14_08580	100	+	734686	734760	255,0,0	1	74,	0
NC_008463	734791	734864	PA14_08590	100	+	734791	734864	255,0,0	1	73,	0
NC_008463	735093	737984	PA14_08600	100	+	735093	737984	255,0,0	1	2891,	0
NC_008463	738120	738252	PA14_08610	100	+	738120	738252	255,0,0	1	132,	0
NC_008463	738385	740800	PA14_08620,PA14_08630,PA14_08640	100	+	738405	740800	255,0,0	1	2415,	0
NC_008463	740947	741224	PA14_08650,PA14_08660,PA14_08670	100	+	740947	741224	255,0,0	1	277,	0
NC_008463	741228	742505	PA14_08680	100	+	741311	742505	255,0,0	1	1277,	0
NC_008463	742546	742633	PA14_08690	100	+	742560	742633	255,0,0	1	87,	0
NC_008463	742681	743050	PA14_08695	100	+	742681	743050	255,0,0	1	369,	0
NC_008463	743059	743593	PA14_08710	100	+	743059	743593	255,0,0	1	534,	0
NC_008463	743603	744836	PA14_08720,PA14_08730	100	+	743709	744836	255,0,0	1	1233,	0
NC_008463	744842	745035	P27	100	-	744842	745035	0,0,255	1	193,	0
NC_008463	744873	745535	PA14_08740	100	+	745034	745535	255,0,0	1	662,	0
NC_008463	745561	745982	PA14_08750	100	+	745613	745982	255,0,0	1	421,	0
NC_008463	746143	754542	PA14_08760,PA14_08780	100	+	746203	754542	255,0,0	1	8399,	0
NC_008463	754621	757786	PA14_08790,PA14_08810,PA14_08820	100	+	754693	757786	255,0,0	1	3165,	0
NC_008463	757816	759010	PA14_08830	100	+	757816	759010	255,0,0	1	1194,	0
NC_008463	759109	765758	PA14_08840,PA14_08850,PA14_08860,PA14_08870,PA14_08880,PA14_08890,PA14_08900,PA14_08910,PA14_08920,PA14_08930,PA14_08940,PA14_08950,PA14_08960,PA14_08970,PA14_08980	100	+	759165	765758	255,0,0	1	6649,	0
NC_008463	765859	766885	PA14_08990,PA14_09000	100	+	765947	766885	255,0,0	1	1026,	0
NC_008463	766895	767246	PA14_09010	100	+	766895	767246	255,0,0	1	351,	0
NC_008463	767249	767750	PA14_09020	100	+	767249	767750	255,0,0	1	501,	0
NC_008463	767752	767929	PA14_09030	100	+	767752	767929	255,0,0	1	177,	0
NC_008463	767932	768367	PA14_09040	100	+	767932	768367	255,0,0	1	435,	0
NC_008463	768367	769696	PA14_09050	100	+	768367	769696	255,0,0	1	1329,	0
NC_008463	769724	769841	PA14_09070	100	+	769724	769841	255,0,0	1	117,	0
NC_008463	769921	772830	PA14_09080,PA14_09090,PA14_09100,PA14_09115,PA14_09130	100	+	769971	772830	255,0,0	1	2909,	0
NC_008463	773077	774559	PA14_09150	100	+	773110	774559	255,0,0	1	1482,	0
NC_008463	774665	775154	PA14_09160	100	+	774689	775154	255,0,0	1	489,	0
NC_008463	775225	778063	PA14_09180	100	-	775225	778063	0,0,255	1	2838,	0
NC_008463	778276	779665	PA14_09195	100	+	778276	779665	255,0,0	1	1389,	0
NC_008463	779681	780179	PA14_09200	100	+	779681	780179	255,0,0	1	498,	0
NC_008463	780267	781698	PA14_09210	100	-	780267	781698	0,0,255	1	1431,	0
NC_008463	781694	782000	PA14_09220	100	-	781694	782000	0,0,255	1	306,	0
NC_008463	781999	784439	PA14_09230,PA14_09240	100	-	781999	784395	0,0,255	1	2440,	0
NC_008463	784573	785515	PA14_09260	100	+	784624	785515	255,0,0	1	942,	0
NC_008463	785651	799927	PA14_09270,PA14_09280,PA14_09290,PA14_09300,PA14_09320	100	+	785708	799927	255,0,0	1	14276,	0
NC_008463	799981	803969	PA14_09340,PA14_09350,PA14_09370	100	+	800018	803969	255,0,0	1	3988,	0
NC_008463	803961	805206	PA14_09380	100	+	803961	805206	255,0,0	1	1245,	0
NC_008463	805310	806547	PA14_09400	100	-	805310	806519	0,0,255	1	1237,	0
NC_008463	806856	812647	PA14_09410,PA14_09420,PA14_09440,PA14_09450,PA14_09460,PA14_09470	100	-	806856	812618	0,0,255	1	5791,	0
NC_008463	812647	813136	PA14_09480	100	-	812647	813136	0,0,255	1	489,	0
NC_008463	812942	813472	PA14sr_020	100	-	812942	813472	0,0,255	1	530,	0
NC_008463	813562	814836	PA14_09490	100	+	813831	814836	255,0,0	1	1274,	0
NC_008463	814846	820975	PA14_09500,PA14_09520,PA14_09530,PA14_09540	100	-	814846	820975	0,0,255	1	6129,	0
NC_008463	821625	822826	PA14_09550	100	-	821625	822792	0,0,255	1	1201,	0
NC_008463	822871	823726	PA14_09570	100	-	822871	823726	0,0,255	1	855,	0
NC_008463	823833	824889	PA14_09580	100	+	823833	824889	255,0,0	1	1056,	0
NC_008463	824961	826025	PA14_09600	100	+	824984	826025	255,0,0	1	1064,	0
NC_008463	826064	826931	PA14_09610	100	-	826064	826931	0,0,255	1	867,	0
NC_008463	827138	830810	PA14_09630,PA14_09660	100	-	827138	830660	0,0,255	1	3672,	0
NC_008463	830905	833829	PA14_09680,PA14_09690	100	+	830905	833829	255,0,0	1	2924,	0
NC_008463	833833	835039	PA14_09700	100	-	833833	835039	0,0,255	1	1206,	0
NC_008463	835206	837601	PA14_09710,PA14_09730	100	-	835206	837601	0,0,255	1	2395,	0
NC_008463	837665	838994	PA14_09740	100	-	837665	838994	0,0,255	1	1329,	0
NC_008463	839003	839081	PA14sr_021	100	+	839003	839081	255,0,0	1	78,	0
NC_008463	839129	840449	PA14_09750	100	-	839129	840449	0,0,255	1	1320,	0
NC_008463	840542	841271	PA14_09760	100	-	840542	841271	0,0,255	1	729,	0
NC_008463	841579	843095	PA14_09770,PA14_09780	100	+	841579	843095	255,0,0	1	1516,	0
NC_008463	843098	844551	PA14_09790,PA14_09810	100	-	843098	844484	0,0,255	1	1453,	0
NC_008463	844784	846428	PA14_09820	100	+	844784	846428	255,0,0	1	1644,	0
NC_008463	846470	847766	PA14_09850	100	-	846470	847766	0,0,255	1	1296,	0
NC_008463	848003	848747	PA14_09870	100	-	848003	848747	0,0,255	1	744,	0
NC_008463	848846	849248	PA14_09880	100	-	848846	849248	0,0,255	1	402,	0
NC_008463	849366	849672	PA14_09890	100	+	849390	849672	255,0,0	1	306,	0
NC_008463	849661	849974	PA14sr_022	100	-	849661	849974	0,0,255	1	313,	0
NC_008463	849992	851428	PA14_09900	100	-	849992	851381	0,0,255	1	1436,	0
NC_008463	851913	852837	PA14_09910	100	-	851913	852837	0,0,255	1	924,	0
NC_008463	852977	853376	PA14_09920	100	+	852977	853376	255,0,0	1	399,	0
NC_008463	853407	854794	PA14_09930,PA14_09940	100	-	853407	854794	0,0,255	1	1387,	0
NC_008463	854929	855862	PA14_09950	100	-	854929	855862	0,0,255	1	933,	0
NC_008463	855942	856371	PA14_09960	100	+	855942	856371	255,0,0	1	429,	0
NC_008463	856435	858844	PA14_09970	100	-	856435	858844	0,0,255	1	2409,	0
NC_008463	859186	860005	PA14_09980	100	+	859186	860005	255,0,0	1	819,	0
NC_008463	860054	860513	PA14_09990	100	-	860054	860513	0,0,255	1	459,	0
NC_008463	860644	862135	PA14_10010	100	+	860644	862135	255,0,0	1	1491,	0
NC_008463	862150	862477	PA14_10020	100	-	862150	862477	0,0,255	1	327,	0
NC_008463	862538	864248	PA14_10040	100	-	862538	864248	0,0,255	1	1710,	0
NC_008463	864434	866322	PA14_10050,PA14_10070,PA14_10080	100	-	864434	866322	0,0,255	1	1888,	0
NC_008463	866313	866341	PA14sr_023	100	+	866313	866341	255,0,0	1	28,	0
NC_008463	866440	867352	PA14_10090	100	+	866440	867352	255,0,0	1	912,	0
NC_008463	867362	868547	PA14_10110	100	-	867362	868547	0,0,255	1	1185,	0
NC_008463	868642	869572	PA14_10120	100	-	868642	869572	0,0,255	1	930,	0
NC_008463	869680	869716	PA14sr_024	100	-	869680	869716	0,0,255	1	36,	0
NC_008463	869711	870428	PA14_10130	100	+	869711	870428	255,0,0	1	717,	0
NC_008463	870437	873424	PA14_10140,PA14_10160,PA14_10170	100	-	870437	873424	0,0,255	1	2987,	0
NC_008463	873549	874347	PA14_10180	100	+	873549	874347	255,0,0	1	798,	0
NC_008463	874353	875142	PA14_10190	100	-	874353	875142	0,0,255	1	789,	0
NC_008463	875397	877482	PA14_10200	100	+	875397	877482	255,0,0	1	2085,	0
NC_008463	877549	878857	PA14_10210	100	+	877549	878857	255,0,0	1	1308,	0
NC_008463	879180	879278	PA14sr_025	100	-	879180	879278	0,0,255	1	98,	0
NC_008463	879293	879962	PA14_10220	100	+	879293	879962	255,0,0	1	669,	0
NC_008463	880045	886146	PA14_10230,PA14_10240,PA14_10250,PA14_10260,PA14_10270,PA14_10280	100	-	880045	886146	0,0,255	1	6101,	0
NC_008463	886445	888355	PA14_10290	100	+	886477	888355	255,0,0	1	1910,	0
NC_008463	888559	889171	PA14_10300	100	+	888559	889171	255,0,0	1	612,	0
NC_008463	889157	890048	PA14_10320	100	-	889157	890048	0,0,255	1	891,	0
NC_008463	890143	894984	PA14_10330,PA14_10340,PA14_10350	100	-	890143	894984	0,0,255	1	4841,	0
NC_008463	895080	895491	PA14_10360	100	-	895080	895380	0,0,255	1	411,	0
NC_008463	895688	897482	PA14_10370	100	-	895688	897482	0,0,255	1	1794,	0
NC_008463	897613	898036	PA14_10380	100	-	897613	897913	0,0,255	1	423,	0
NC_008463	898045	898563	PA14_10400,PA14_10410	100	-	898045	898563	0,0,255	1	518,	0
NC_008463	898509	898601	PA14sr_026	100	+	898509	898601	255,0,0	1	92,	0
NC_008463	898671	899910	PA14_10420	100	+	898671	899910	255,0,0	1	1239,	0
NC_008463	899938	901195	PA14_10440	100	-	899938	901195	0,0,255	1	1257,	0
NC_008463	901559	902768	PA14_10470	100	+	901559	902768	255,0,0	1	1209,	0
NC_008463	902821	903276	PA14_10480	100	+	902853	903276	255,0,0	1	455,	0
NC_008463	903291	905114	PA14_10490,PA14_10500	100	-	903291	905045	0,0,255	1	1823,	0
NC_008463	905308	908281	PA14_10530,PA14_10540	100	-	905308	908267	0,0,255	1	2973,	0
NC_008463	908534	910807	PA14_10550,PA14_10560	100	+	908648	910807	255,0,0	1	2273,	0
NC_008463	910888	913833	PA14_10570,PA14_10590,PA14_10600	100	-	910888	913833	0,0,255	1	2945,	0
NC_008463	913925	915252	PA14_10610,PA14_10620	100	-	913925	915252	0,0,255	1	1327,	0
NC_008463	915383	918290	PA14_10630,PA14_10640,PA14_10650	100	-	915383	918290	0,0,255	1	2907,	0
NC_008463	918509	919421	PA14_10660	100	+	918509	919421	255,0,0	1	912,	0
NC_008463	919472	920276	PA14_10670	100	+	919472	920276	255,0,0	1	804,	0
NC_008463	920399	920969	PA14_10680	100	-	920399	920969	0,0,255	1	570,	0
NC_008463	921046	923233	PA14_10700	100	-	921046	923233	0,0,255	1	2187,	0
NC_008463	923260	923877	PA14_10710	100	-	923260	923848	0,0,255	1	617,	0
NC_008463	923965	925504	PA14_10730	100	-	923965	925351	0,0,255	1	1539,	0
NC_008463	925661	926280	PA14_10740	100	+	925770	926280	255,0,0	1	619,	0
NC_008463	926289	927624	PA14_10750	100	+	926433	927624	255,0,0	1	1335,	0
NC_008463	927688	932005	PA14_10770	100	+	927751	932005	255,0,0	1	4317,	0
NC_008463	932168	932567	PA14_10780	100	-	932168	932567	0,0,255	1	399,	0
NC_008463	932631	933825	PA14_10790	100	-	932631	933825	0,0,255	1	1194,	0
NC_008463	933973	934864	PA14_10800	100	+	933973	934864	255,0,0	1	891,	0
NC_008463	934814	935295	PA14_NovelOrf_004	100	-	934814	935267	0,0,255	1	481,	0
NC_008463	935422	936667	PA14_10820	100	-	935422	936667	0,0,255	1	1245,	0
NC_008463	936949	937825	PA14_10830	100	-	936949	937825	0,0,255	1	876,	0
NC_008463	937983	938736	PA14_10840	100	+	937983	938736	255,0,0	1	753,	0
NC_008463	938752	940432	PA14_10850	100	-	938752	940432	0,0,255	1	1680,	0
NC_008463	940586	941891	PA14_10870	100	-	940586	941891	0,0,255	1	1305,	0
NC_008463	941975	945030	PA14_10890,PA14_10900,PA14_10910	100	-	941975	945030	0,0,255	1	3055,	0
NC_008463	945100	945634	PA14_10920	100	-	945100	945634	0,0,255	1	534,	0
NC_008463	945952	946912	PA14_10940	100	+	945952	946912	255,0,0	1	960,	0
NC_008463	946959	947376	PA14_10950	100	+	946959	947376	255,0,0	1	417,	0
NC_008463	947385	949492	PA14_10960,PA14_10970	100	-	947385	949492	0,0,255	1	2107,	0
NC_008463	949602	950457	PA14_10980	100	+	949602	950457	255,0,0	1	855,	0
NC_008463	950500	952605	PA14_10990,PA14_11000	100	-	950500	952605	0,0,255	1	2105,	0
NC_008463	952770	953086	PA14_11010	100	-	952770	953061	0,0,255	1	316,	0
NC_008463	953363	956340	PA14_11020,PA14_11030,PA14_11050	100	-	953363	956340	0,0,255	1	2977,	0
NC_008463	956810	958157	PA14_11060,PA14_11070	100	+	956810	958157	255,0,0	1	1347,	0
NC_008463	958478	961750	PA14_11080,PA14_11090	100	+	958478	961750	255,0,0	1	3272,	0
NC_008463	961837	964894	PA14_11100	100	+	961837	964894	255,0,0	1	3057,	0
NC_008463	964993	966139	PA14_11110	100	+	964993	966139	255,0,0	1	1146,	0
NC_008463	966592	967428	PA14_11120	100	+	966783	967428	255,0,0	1	836,	0
NC_008463	967442	968132	PA14_11130	100	-	967442	968132	0,0,255	1	690,	0
NC_008463	968221	971197	PA14_11140	100	-	968221	971197	0,0,255	1	2976,	0
NC_008463	971407	971985	PA14_11150,PA14_11160	100	-	971407	971985	0,0,255	1	578,	0
NC_008463	972091	972928	PA14_11170	100	+	972091	972928	255,0,0	1	837,	0
NC_008463	972924	973593	PA14_11180	100	-	972924	973593	0,0,255	1	669,	0
NC_008463	973821	975309	PA14_11190	100	+	973821	975309	255,0,0	1	1488,	0
NC_008463	975499	977543	PA14_11210,PA14_11230	100	+	975499	977543	255,0,0	1	2044,	0
NC_008463	977703	978654	PA14_11240	100	+	977703	978654	255,0,0	1	951,	0
NC_008463	978756	980729	PA14_11250,PA14_11260	100	+	978922	980729	255,0,0	1	1973,	0
NC_008463	981169	981903	PA14_11270	100	-	981169	981868	0,0,255	1	734,	0
NC_008463	982015	982534	PA14_11280	100	-	982015	982534	0,0,255	1	519,	0
NC_008463	982551	983817	PA14_11290	100	-	982551	983817	0,0,255	1	1266,	0
NC_008463	983819	984524	PA14_11310	100	-	983819	984524	0,0,255	1	705,	0
NC_008463	984612	985203	PA14_11320	100	-	984612	985203	0,0,255	1	591,	0
NC_008463	985314	985680	PA14_11330	100	+	985335	985680	255,0,0	1	366,	0
NC_008463	985716	986586	PA14_11340	100	-	985716	986586	0,0,255	1	870,	0
NC_008463	986657	987787	PA14_11350,PA14_11370	100	-	986657	987787	0,0,255	1	1130,	0
NC_008463	987945	988437	PA14_11380	100	+	987972	988437	255,0,0	1	492,	0
NC_008463	988433	989555	PA14_11400	100	+	988433	989555	255,0,0	1	1122,	0
NC_008463	989982	991766	PA14_11410,PA14_11420	100	+	989982	991766	255,0,0	1	1784,	0
NC_008463	991831	995733	PA14_11430,PA14_11450,PA14_11460,PA14_11470,PA14_11480,PA14_11490	100	+	991883	995733	255,0,0	1	3902,	0
NC_008463	995837	997694	PA14_11510,PA14_11520,PA14_11530	100	+	995863	997694	255,0,0	1	1857,	0
NC_008463	997817	999728	PA14_11550	100	-	997817	999701	0,0,255	1	1911,	0
NC_008463	999809	1000965	PA14_11560,PA14_11570	100	-	999809	1000936	0,0,255	1	1156,	0
NC_008463	1001065	1002263	PA14_11580	100	+	1001093	1002263	255,0,0	1	1198,	0
NC_008463	1002178	1002406	PA14sr_027	100	-	1002178	1002406	0,0,255	1	228,	0
NC_008463	1002494	1006973	PA14_11590,PA14_11600,PA14_11610,PA14_11620	100	-	1002494	1006973	0,0,255	1	4479,	0
NC_008463	1007128	1007700	PA14sr_028	100	+	1007128	1007700	255,0,0	1	572,	0
NC_008463	1007377	1010743	PA14_11630,PA14_11650	100	-	1007377	1010698	0,0,255	1	3366,	0
NC_008463	1010863	1011553	PA14_11660	100	-	1010863	1011553	0,0,255	1	690,	0
NC_008463	1011562	1011619	PA14sr_029	100	+	1011562	1011619	255,0,0	1	57,	0
NC_008463	1011619	1011811	PA14sr_030	100	-	1011619	1011811	0,0,255	1	192,	0
NC_008463	1011899	1012169	PA14_11670	100	-	1011899	1012169	0,0,255	1	270,	0
NC_008463	1012293	1013080	PA14_11680	100	+	1012363	1013080	255,0,0	1	787,	0
NC_008463	1013170	1013731	PA14_11690	100	-	1013170	1013698	0,0,255	1	561,	0
NC_008463	1013777	1015438	PA14_11700,PA14_11720	100	-	1013777	1015276	0,0,255	1	1661,	0
NC_008463	1015469	1017053	PA14_11730	100	+	1015469	1017053	255,0,0	1	1584,	0
NC_008463	1016945	1017839	PA14_11740	100	-	1016945	1017839	0,0,255	1	894,	0
NC_008463	1017888	1022247	PA14_11750,PA14_11760,PA14_11770,PA14_11790	100	-	1017888	1022247	0,0,255	1	4359,	0
NC_008463	1022456	1024030	PA14_11810	100	-	1022456	1023977	0,0,255	1	1574,	0
NC_008463	1024237	1026247	PA14_11830	100	+	1024315	1026247	255,0,0	1	2010,	0
NC_008463	1026364	1028675	PA14_11845,PA14_11860,PA14_11880	100	+	1026404	1028675	255,0,0	1	2311,	0
NC_008463	1028694	1029356	PA14_11890	100	-	1028694	1029336	0,0,255	1	662,	0
NC_008463	1029382	1031143	PA14_11900	100	-	1029382	1031122	0,0,255	1	1761,	0
NC_008463	1031142	1031159	PA14sr_031	100	+	1031142	1031159	255,0,0	1	17,	0
NC_008463	1031312	1031803	PA14_11910	100	-	1031312	1031768	0,0,255	1	491,	0
NC_008463	1031913	1033647	PA14_11920,PA14_11930,PA14_11940	100	+	1031913	1033647	255,0,0	1	1734,	0
NC_008463	1033657	1035687	PA14_11960,PA14_11970	100	-	1033657	1035687	0,0,255	1	2030,	0
NC_008463	1035728	1036608	PA14_11980	100	+	1035750	1036608	255,0,0	1	880,	0
NC_008463	1036615	1037839	PA14_11990	100	-	1036615	1037839	0,0,255	1	1224,	0
NC_008463	1038136	1040046	PA14_12010,PA14_12020	100	+	1038136	1040046	255,0,0	1	1910,	0
NC_008463	1040068	1040425	PA14_12030	100	+	1040068	1040425	255,0,0	1	357,	0
NC_008463	1040432	1040900	PA14_12050	100	+	1040432	1040900	255,0,0	1	468,	0
NC_008463	1040912	1042853	PA14_12060	100	+	1040912	1042853	255,0,0	1	1941,	0
NC_008463	1042884	1043988	PA14_12070	100	+	1042884	1043988	255,0,0	1	1104,	0
NC_008463	1043996	1045019	PA14_12080	100	+	1043996	1045019	255,0,0	1	1023,	0
NC_008463	1045015	1046041	PA14_12090	100	+	1045015	1046041	255,0,0	1	1026,	0
NC_008463	1046060	1047267	PA14_12100	100	+	1046106	1047267	255,0,0	1	1207,	0
NC_008463	1047337	1047619	PA14_12110	100	+	1047337	1047619	255,0,0	1	282,	0
NC_008463	1047618	1048272	PA14_12120	100	+	1047618	1048272	255,0,0	1	654,	0
NC_008463	1048268	1049252	PA14_12130	100	+	1048268	1049252	255,0,0	1	984,	0
NC_008463	1049396	1050313	PA14_12140	100	-	1049396	1050290	0,0,255	1	917,	0
NC_008463	1050397	1051288	PA14_12150	100	+	1050397	1051288	255,0,0	1	891,	0
NC_008463	1051490	1052863	PA14_12160	100	-	1051490	1052837	0,0,255	1	1373,	0
NC_008463	1053065	1053284	PA14_12170	100	+	1053065	1053284	255,0,0	1	219,	0
NC_008463	1053399	1053552	PA14_12180	100	-	1053399	1053552	0,0,255	1	153,	0
NC_008463	1053643	1058059	PA14_12200,PA14_12210,PA14_12230	100	-	1053643	1058030	0,0,255	1	4416,	0
NC_008463	1058152	1058632	PA14_12260	100	+	1058200	1058632	255,0,0	1	480,	0
NC_008463	1058704	1059466	PA14_12270	100	+	1058704	1059466	255,0,0	1	762,	0
NC_008463	1059515	1061051	PA14_12280	100	-	1059515	1061051	0,0,255	1	1536,	0
NC_008463	1061236	1063601	PA14_12300,PA14_12310,PA14_12330	100	-	1061236	1063567	0,0,255	1	2365,	0
NC_008463	1063735	1065103	PA14_12350	100	-	1063735	1065076	0,0,255	1	1368,	0
NC_008463	1065204	1065537	PA14_12360	100	+	1065204	1065537	255,0,0	1	333,	0
NC_008463	1065552	1066164	PA14_12370	100	-	1065552	1066101	0,0,255	1	612,	0
NC_008463	1066309	1067593	PA14_12390	100	-	1066309	1067593	0,0,255	1	1284,	0
NC_008463	1067630	1069068	PA14_12400,PA14_12410	100	-	1067630	1069068	0,0,255	1	1438,	0
NC_008463	1069195	1071715	PA14_12420,PA14_12430	100	+	1069278	1071715	255,0,0	1	2520,	0
NC_008463	1071820	1074557	PA14_12440,PA14_12450,PA14_12470	100	+	1071820	1074557	255,0,0	1	2737,	0
NC_008463	1074611	1076111	PA14_12490	100	+	1074611	1076111	255,0,0	1	1500,	0
NC_008463	1076785	1077897	PA14_12530	100	-	1076785	1077871	0,0,255	1	1112,	0
NC_008463	1077920	1078579	PA14_12540	100	+	1078009	1078579	255,0,0	1	659,	0
NC_008463	1078612	1079071	PA14_12550	100	-	1078612	1079005	0,0,255	1	459,	0
NC_008463	1079105	1079459	PA14_12560	100	-	1079105	1079315	0,0,255	1	354,	0
NC_008463	1079516	1080070	PA14_12570	100	-	1079516	1080026	0,0,255	1	554,	0
NC_008463	1080050	1080307	P24	100	+	1080050	1080307	255,0,0	1	257,	0
NC_008463	1080407	1082046	PA14_12590,PA14_12610	100	-	1080407	1082046	0,0,255	1	1639,	0
NC_008463	1082134	1082575	PA14_12620	100	-	1082134	1082551	0,0,255	1	441,	0
NC_008463	1082717	1085209	PA14_12630	100	+	1082717	1085209	255,0,0	1	2492,	0
NC_008463	1085219	1086420	PA14_12640,PA14_12650	100	-	1085219	1086385	0,0,255	1	1201,	0
NC_008463	1086474	1087584	PA14_12670	100	-	1086474	1087560	0,0,255	1	1110,	0
NC_008463	1087585	1088512	PA14_12680	100	+	1087675	1088512	255,0,0	1	927,	0
NC_008463	1088518	1088975	PA14_12690	100	-	1088518	1088953	0,0,255	1	457,	0
NC_008463	1089019	1089700	PA14_12700	100	-	1089019	1089676	0,0,255	1	681,	0
NC_008463	1089759	1090854	PA14_12710	100	-	1089759	1090854	0,0,255	1	1095,	0
NC_008463	1091011	1091593	PA14_12730	100	-	1091011	1091593	0,0,255	1	582,	0
NC_008463	1091833	1092978	PA14_12740,PA14_12750	100	+	1091833	1092978	255,0,0	1	1145,	0
NC_008463	1093032	1094405	PA14_12760	100	+	1093055	1094405	255,0,0	1	1373,	0
NC_008463	1094427	1095699	PA14_12770	100	-	1094427	1095603	0,0,255	1	1272,	0
NC_008463	1095961	1096735	PA14_12780	100	-	1095961	1096591	0,0,255	1	774,	0
NC_008463	1096872	1101791	PA14_12810,PA14_12820	100	+	1096872	1101791	255,0,0	1	4919,	0
NC_008463	1101887	1102596	PA14_12840	100	+	1102005	1102596	255,0,0	1	709,	0
NC_008463	1102622	1103201	PA14_12850	100	+	1102622	1103201	255,0,0	1	579,	0
NC_008463	1103203	1104799	PA14_12860	100	+	1103203	1104799	255,0,0	1	1596,	0
NC_008463	1104832	1105702	PA14_12870	100	+	1104832	1105702	255,0,0	1	870,	0
NC_008463	1105698	1106295	PA14_12890	100	+	1105698	1106295	255,0,0	1	597,	0
NC_008463	1106418	1106857	PA14_12900	100	-	1106418	1106700	0,0,255	1	439,	0
NC_008463	1107069	1107249	PA14_12910	100	+	1107069	1107249	255,0,0	1	180,	0
NC_008463	1107455	1108469	PA14_12920	100	+	1107455	1108469	255,0,0	1	1014,	0
NC_008463	1108532	1111072	PA14_12940,PA14_12960,PA14_12970	100	+	1108532	1111072	255,0,0	1	2540,	0
NC_008463	1111207	1113271	PA14_12980	100	+	1111234	1113271	255,0,0	1	2064,	0
NC_008463	1113274	1114168	PA14sr_032	100	+	1113274	1114168	255,0,0	1	894,	0
NC_008463	1113378	1115428	PA14_12990	100	-	1113378	1115340	0,0,255	1	2050,	0
NC_008463	1115529	1117538	PA14_13000,PA14_13010	100	-	1115529	1117459	0,0,255	1	2009,	0
NC_008463	1117677	1117780	PA14sr_033	100	-	1117677	1117780	0,0,255	1	103,	0
NC_008463	1117818	1120558	PA14_13030,PA14_13040,PA14_13050	100	+	1117896	1120558	255,0,0	1	2740,	0
NC_008463	1120832	1121621	PA14_13060	100	-	1120832	1121621	0,0,255	1	789,	0
NC_008463	1121722	1122904	PA14_13070	100	+	1121722	1122904	255,0,0	1	1182,	0
NC_008463	1122960	1124179	PA14_13090	100	-	1122960	1124136	0,0,255	1	1219,	0
NC_008463	1124281	1126000	PA14_13110	100	+	1124317	1126000	255,0,0	1	1719,	0
NC_008463	1126177	1128137	PA14_13130	100	+	1126211	1128137	255,0,0	1	1960,	0
NC_008463	1128175	1129565	PA14_13140	100	+	1128197	1129565	255,0,0	1	1390,	0
NC_008463	1129780	1132619	PA14_13150	100	+	1129898	1132619	255,0,0	1	2839,	0
NC_008463	1132650	1135092	PA14_13170	100	-	1132650	1135029	0,0,255	1	2442,	0
NC_008463	1135380	1137817	PA14_13190,PA14_13200	100	+	1135532	1137817	255,0,0	1	2437,	0
NC_008463	1137826	1138058	PA14_13210	100	-	1137826	1138009	0,0,255	1	232,	0
NC_008463	1138171	1138627	PA14_13220	100	-	1138171	1138600	0,0,255	1	456,	0
NC_008463	1138817	1140005	PA14_13230,PA14_13240,PA14_13250	100	+	1138817	1140005	255,0,0	1	1188,	0
NC_008463	1140106	1141884	PA14_13260,PA14_13280	100	+	1140106	1141884	255,0,0	1	1778,	0
NC_008463	1141998	1148598	PA14_13290,PA14_13300,PA14_13320,PA14_13330,PA14_13340	100	+	1141998	1148598	255,0,0	1	6600,	0
NC_008463	1148919	1151736	PA14_13350,PA14_13360,PA14_13370,PA14_13380,PA14_13390	100	-	1148919	1151713	0,0,255	1	2817,	0
NC_008463	1151860	1152088	PA14sr_034	100	+	1151860	1152088	255,0,0	1	228,	0
NC_008463	1152097	1153701	PA14_13410	100	-	1152097	1153681	0,0,255	1	1604,	0
NC_008463	1153874	1154363	PA14_13420	100	+	1153901	1154363	255,0,0	1	489,	0
NC_008463	1154462	1158371	PA14_13430,PA14_13450,PA14_13460	100	-	1154462	1158371	0,0,255	1	3909,	0
NC_008463	1158471	1159353	PA14_13470	100	-	1158471	1159353	0,0,255	1	882,	0
NC_008463	1159478	1160381	PA14_13490	100	+	1159478	1160381	255,0,0	1	903,	0
NC_008463	1160398	1161376	PA14_13500	100	-	1160398	1161376	0,0,255	1	978,	0
NC_008463	1161470	1162424	PA14_13510	100	-	1161470	1162424	0,0,255	1	954,	0
NC_008463	1162669	1167487	PA14_13520,PA14_13530,PA14_13560	100	+	1162669	1167487	255,0,0	1	4818,	0
NC_008463	1167614	1171221	PA14_13580,PA14_13590,PA14_13600,PA14_13610	100	-	1167614	1171110	0,0,255	1	3607,	0
NC_008463	1171448	1172826	PA14_13620	100	+	1171551	1172826	255,0,0	1	1378,	0
NC_008463	1172884	1174060	PA14_13630,PA14_13650	100	-	1172884	1174060	0,0,255	1	1176,	0
NC_008463	1174164	1174821	PA14_13660	100	-	1174164	1174821	0,0,255	1	657,	0
NC_008463	1174915	1176153	PA14_13670,PA14_13680	100	-	1174915	1176153	0,0,255	1	1238,	0
NC_008463	1176240	1177495	PA14_13690,PA14_13710	100	-	1176240	1177470	0,0,255	1	1255,	0
NC_008463	1177635	1178053	PA14_13720	100	-	1177635	1178031	0,0,255	1	418,	0
NC_008463	1178115	1180799	PA14_13730,PA14_13740	100	-	1178115	1180640	0,0,255	1	2684,	0
NC_008463	1180814	1192294	PA14_13750,PA14_13770,PA14_13780,PA14_13800,PA14_13810,PA14_13830,PA14_13840,PA14_13850	100	+	1180814	1192294	255,0,0	1	11480,	0
NC_008463	1192300	1193138	PA14_13860,PA14_13870,PA14_13880	100	-	1192300	1193136	0,0,255	1	838,	0
NC_008463	1193188	1194430	PA14_13890	100	-	1193188	1194199	0,0,255	1	1242,	0
NC_008463	1194754	1195314	PA14_13900,PA14_13910	100	-	1194754	1195314	0,0,255	1	560,	0
NC_008463	1195462	1195621	PA14_13920	100	+	1195462	1195621	255,0,0	1	159,	0
NC_008463	1195631	1197922	PA14_NovelOrf_005,PA14_13940	100	+	1195658	1197922	255,0,0	1	2291,	0
NC_008463	1197921	1198260	PA14_13950	100	+	1197921	1198260	255,0,0	1	339,	0
NC_008463	1198331	1198692	PA14_13960,PA14_13970	100	-	1198331	1198692	0,0,255	1	361,	0
NC_008463	1199163	1200031	PA14_13990	100	+	1199239	1200031	255,0,0	1	868,	0
NC_008463	1200054	1200687	PA14_14000	100	-	1200054	1200687	0,0,255	1	633,	0
NC_008463	1200749	1202874	PA14_14010,PA14_14020	100	-	1200749	1202847	0,0,255	1	2125,	0
NC_008463	1203007	1204560	PA14_14040	100	-	1203007	1204531	0,0,255	1	1553,	0
NC_008463	1204756	1206713	PA14_14060	100	+	1204814	1206713	255,0,0	1	1957,	0
NC_008463	1206728	1207414	PA14_14080	100	-	1206728	1207376	0,0,255	1	686,	0
NC_008463	1207656	1208682	PA14_14100	100	+	1207656	1208682	255,0,0	1	1026,	0
NC_008463	1208765	1209512	PA14_14110	100	+	1208795	1209512	255,0,0	1	747,	0
NC_008463	1209562	1210065	PA14_14130	100	+	1209582	1210065	255,0,0	1	503,	0
NC_008463	1210110	1210833	PA14_14140	100	+	1210131	1210833	255,0,0	1	723,	0
NC_008463	1210825	1211140	PA14_14150	100	+	1210825	1211140	255,0,0	1	315,	0
NC_008463	1211168	1211858	PA14_14160	100	+	1211168	1211858	255,0,0	1	690,	0
NC_008463	1211978	1213670	PA14_14170,PA14_14200	100	+	1211978	1213670	255,0,0	1	1692,	0
NC_008463	1213758	1214670	PA14_14210	100	+	1213758	1214670	255,0,0	1	912,	0
NC_008463	1214712	1215801	PA14_14220	100	-	1214712	1215717	0,0,255	1	1089,	0
NC_008463	1215809	1217165	PA14_14230	100	-	1215809	1217165	0,0,255	1	1356,	0
NC_008463	1217238	1217709	PA14_14250	100	-	1217238	1217709	0,0,255	1	471,	0
NC_008463	1217779	1218355	PA14_14270	100	+	1217812	1218355	255,0,0	1	576,	0
NC_008463	1218344	1219262	PA14_14280	100	-	1218344	1219241	0,0,255	1	918,	0
NC_008463	1219364	1219976	PA14_14290	100	+	1219364	1219976	255,0,0	1	612,	0
NC_008463	1220132	1221260	PA14_14300	100	-	1220132	1221260	0,0,255	1	1128,	0
NC_008463	1221190	1221493	PA14_14310	100	-	1221190	1221493	0,0,255	1	303,	0
NC_008463	1221586	1222180	PA14_14320	100	+	1221586	1222180	255,0,0	1	594,	0
NC_008463	1222471	1222822	PA14_14330	100	-	1222471	1222822	0,0,255	1	351,	0
NC_008463	1223009	1224020	PA14_14340	100	-	1223009	1224020	0,0,255	1	1011,	0
NC_008463	1224111	1225944	PA14_14360	100	-	1224111	1225944	0,0,255	1	1833,	0
NC_008463	1226062	1227750	PA14_14370,PA14_14380	100	-	1226062	1227750	0,0,255	1	1688,	0
NC_008463	1227833	1228880	PA14_14390	100	-	1227833	1228811	0,0,255	1	1047,	0
NC_008463	1228933	1229068	PA14_14400	100	+	1228933	1229068	255,0,0	1	135,	0
NC_008463	1229160	1229640	PA14_14420	100	+	1229160	1229640	255,0,0	1	480,	0
NC_008463	1229757	1229908	PA14sr_036	100	+	1229757	1229908	255,0,0	1	151,	0
NC_008463	1230813	1230999	PA14sr_037	100	+	1230813	1230999	255,0,0	1	186,	0
NC_008463	1231204	1231582	PA14_14430	100	+	1231204	1231582	255,0,0	1	378,	0
NC_008463	1231578	1234479	PA14_14440	100	-	1231578	1234431	0,0,255	1	2901,	0
NC_008463	1234551	1234920	PA14_14450	100	-	1234551	1234920	0,0,255	1	369,	0
NC_008463	1234931	1237069	PA14_14460,PA14_14470	100	-	1234931	1236844	0,0,255	1	2138,	0
NC_008463	1237180	1237993	PA14_14480	100	+	1237180	1237993	255,0,0	1	813,	0
NC_008463	1238076	1239000	PA14_14490	100	+	1238076	1239000	255,0,0	1	924,	0
NC_008463	1239100	1241370	PA14_14500,PA14_14510	100	+	1239191	1241370	255,0,0	1	2270,	0
NC_008463	1241501	1241999	PA14_14520	100	-	1241501	1241999	0,0,255	1	498,	0
NC_008463	1242128	1243700	PA14_14530	100	+	1242128	1243700	255,0,0	1	1572,	0
NC_008463	1243766	1243918	PA14sr_038	100	-	1243766	1243918	0,0,255	1	152,	0
NC_008463	1243909	1244492	PA14_14540,PA14_14550	100	+	1243936	1244492	255,0,0	1	583,	0
NC_008463	1244520	1244646	PA14_14560	100	-	1244520	1244646	0,0,255	1	126,	0
NC_008463	1244739	1244823	PA14_14570	100	-	1244739	1244823	0,0,255	1	84,	0
NC_008463	1244908	1247100	PA14_14590,PA14_14600	100	+	1244925	1247100	255,0,0	1	2192,	0
NC_008463	1247143	1247482	PA14_14610	100	+	1247143	1247482	255,0,0	1	339,	0
NC_008463	1247541	1250335	PA14_14630,PA14_14650	100	+	1247541	1250335	255,0,0	1	2794,	0
NC_008463	1250471	1251067	PA14_14660	100	+	1250518	1251067	255,0,0	1	596,	0
NC_008463	1251171	1251987	PA14_14680	100	-	1251171	1251987	0,0,255	1	816,	0
NC_008463	1252084	1253688	PA14_14690,PA14_14700	100	+	1252138	1253688	255,0,0	1	1604,	0
NC_008463	1253721	1254324	PA14_14710	100	+	1253832	1254324	255,0,0	1	603,	0
NC_008463	1254353	1255568	PA14_14730	100	+	1254353	1255568	255,0,0	1	1215,	0
NC_008463	1255603	1255990	PA14_14740	100	+	1255603	1255990	255,0,0	1	387,	0
NC_008463	1256017	1256341	PA14_14750	100	+	1256017	1256341	255,0,0	1	324,	0
NC_008463	1256348	1256870	PA14_14770	100	+	1256348	1256870	255,0,0	1	522,	0
NC_008463	1256912	1258772	PA14_14780	100	+	1256912	1258772	255,0,0	1	1860,	0
NC_008463	1258778	1259117	PA14_14800	100	+	1258778	1259117	255,0,0	1	339,	0
NC_008463	1259142	1259343	PA14_14810	100	+	1259142	1259343	255,0,0	1	201,	0
NC_008463	1259357	1259569	PA14sr_039	100	-	1259357	1259569	0,0,255	1	212,	0
NC_008463	1259392	1267233	PA14_14820,PA14_14830,PA14_14850,PA14_14860,PA14_14880,PA14_14890,PA14_14900,PA14_14910	100	+	1259586	1267233	255,0,0	1	7841,	0
NC_008463	1267292	1268792	PA14_14930	100	+	1267310	1268792	255,0,0	1	1500,	0
NC_008463	1269088	1271019	PA14_14940,PA14_14960	100	+	1269088	1271019	255,0,0	1	1931,	0
NC_008463	1271152	1271740	PA14_14975	100	+	1271152	1271740	255,0,0	1	588,	0
NC_008463	1271827	1272778	PA14_14990	100	-	1271827	1272778	0,0,255	1	951,	0
NC_008463	1272893	1273414	PA14_15000	100	+	1272958	1273414	255,0,0	1	521,	0
NC_008463	1273467	1273800	PA14_15020	100	+	1273467	1273800	255,0,0	1	333,	0
NC_008463	1273869	1275695	PA14_15030	100	-	1273869	1275648	0,0,255	1	1826,	0
NC_008463	1275934	1276482	PA14_15050	100	+	1276020	1276482	255,0,0	1	548,	0
NC_008463	1276602	1278774	PA14_15070	100	+	1276602	1278774	255,0,0	1	2172,	0
NC_008463	1278838	1280254	PA14_15080	100	+	1278838	1280254	255,0,0	1	1416,	0
NC_008463	1280271	1280667	PA14_15090	100	-	1280271	1280667	0,0,255	1	396,	0
NC_008463	1280752	1281629	PA14_15100	100	-	1280752	1281601	0,0,255	1	877,	0
NC_008463	1281753	1282162	PA14_15110	100	+	1281772	1282162	255,0,0	1	409,	0
NC_008463	1282290	1282767	PA14_15120	100	+	1282290	1282767	255,0,0	1	477,	0
NC_008463	1282823	1283396	PA14_15130	100	+	1282823	1283396	255,0,0	1	573,	0
NC_008463	1283430	1284081	PA14_15140	100	-	1283430	1284060	0,0,255	1	651,	0
NC_008463	1284180	1285134	PA14_15150	100	+	1284180	1285134	255,0,0	1	954,	0
NC_008463	1285130	1285838	PA14_15160	100	-	1285130	1285838	0,0,255	1	708,	0
NC_008463	1285896	1287668	PA14_15180,PA14_15190	100	-	1285896	1287668	0,0,255	1	1772,	0
NC_008463	1287740	1288781	PA14_15200	100	-	1287740	1288781	0,0,255	1	1041,	0
NC_008463	1288932	1291254	PA14_15210,PA14_15230	100	-	1288932	1291254	0,0,255	1	2322,	0
NC_008463	1291290	1292199	PA14_15240	100	-	1291290	1292199	0,0,255	1	909,	0
NC_008463	1292306	1293089	PA14_15250	100	+	1292306	1293089	255,0,0	1	783,	0
NC_008463	1293073	1296312	PA14_15260,PA14_15270,PA14_15280	100	-	1293073	1296312	0,0,255	1	3239,	0
NC_008463	1296446	1297424	PA14_15290	100	-	1296446	1297424	0,0,255	1	978,	0
NC_008463	1297657	1299157	PA14_15310	100	+	1297687	1299157	255,0,0	1	1500,	0
NC_008463	1299215	1300814	PA14_15340	100	+	1299236	1300814	255,0,0	1	1599,	0
NC_008463	1300960	1302323	PA14_15350	100	+	1301120	1302323	255,0,0	1	1363,	0
NC_008463	1302737	1303718	PA14_15360	100	-	1302737	1303718	0,0,255	1	981,	0
NC_008463	1303721	1304031	PA14_NovelOrf_006	100	+	1303809	1304031	255,0,0	1	310,	0
NC_008463	1303851	1304079	PA14_15370	100	-	1303851	1304079	0,0,255	1	228,	0
NC_008463	1304046	1305784	PA14_15380,PA14_15400	100	+	1304046	1305784	255,0,0	1	1738,	0
NC_008463	1306025	1306965	PA14_15410,PA14_15420,PA14_15430	100	-	1306025	1306965	0,0,255	1	940,	0
NC_008463	1307095	1310383	PA14_15435,PA14_15445,PA14_15450,PA14_15460	100	-	1307095	1310383	0,0,255	1	3288,	0
NC_008463	1310454	1311122	PA14_15470,PA14_15475	100	-	1310454	1311093	0,0,255	1	668,	0
NC_008463	1311139	1311599	PA14_15480	100	+	1311164	1311599	255,0,0	1	460,	0
NC_008463	1311852	1312356	PA14_15490,PA14_15500	100	+	1311852	1312356	255,0,0	1	504,	0
NC_008463	1312649	1313021	PA14_15510	100	+	1312649	1313021	255,0,0	1	372,	0
NC_008463	1313035	1314071	PA14_15520	100	+	1313285	1314071	255,0,0	1	1036,	0
NC_008463	1314088	1315983	PA14_15530,PA14_15540	100	+	1314088	1315983	255,0,0	1	1895,	0
NC_008463	1315984	1316056	PtaRNA1	100	-	1315984	1316056	0,0,255	1	72,	0
NC_008463	1316498	1316882	PA14_15560	100	-	1316498	1316807	0,0,255	1	384,	0
NC_008463	1317096	1327406	PA14_15570,PA14_15580,PA14_15590,PA14_15600,PA14_15610	100	+	1317142	1327406	255,0,0	1	10310,	0
NC_008463	1320075	1320302	PA14sr_040	100	-	1320075	1320302	0,0,255	1	227,	0
NC_008463	1328006	1330188	PA14_15620,PA14_15630	100	+	1328006	1330188	255,0,0	1	2182,	0
NC_008463	1330239	1331196	PA14_15650	100	-	1330239	1331196	0,0,255	1	957,	0
NC_008463	1331344	1332340	PA14_15660	100	+	1331344	1332340	255,0,0	1	996,	0
NC_008463	1332503	1334434	PA14_15670,PA14_15680	100	+	1332503	1334434	255,0,0	1	1931,	0
NC_008463	1334822	1336079	PA14_15700	100	+	1334822	1336079	255,0,0	1	1257,	0
NC_008463	1336204	1336789	PA14_15710	100	+	1336204	1336789	255,0,0	1	585,	0
NC_008463	1336802	1338272	PA14_15720	100	-	1336802	1338158	0,0,255	1	1470,	0
NC_008463	1338558	1342740	PA14_15740,PA14_15750	100	+	1338558	1342740	255,0,0	1	4182,	0
NC_008463	1342814	1343237	PA14_15770	100	+	1342919	1343237	255,0,0	1	423,	0
NC_008463	1343438	1350632	PA14_15780,PA14_15790,PA14_15810,PA14_15820,PA14_15830	100	-	1343438	1350591	0,0,255	1	7194,	0
NC_008463	1350833	1351334	PA14_15840	100	-	1350833	1351334	0,0,255	1	501,	0
NC_008463	1351396	1351973	PA14_15850	100	-	1351396	1351951	0,0,255	1	577,	0
NC_008463	1352060	1352703	PA14_15860	100	+	1352091	1352703	255,0,0	1	643,	0
NC_008463	1352740	1353265	PA14_15870	100	+	1352740	1353265	255,0,0	1	525,	0
NC_008463	1353261	1353456	PA14_15880	100	+	1353261	1353456	255,0,0	1	195,	0
NC_008463	1353468	1355426	PA14_15890,PA14_15910	100	+	1353493	1355426	255,0,0	1	1958,	0
NC_008463	1355433	1356747	PA14_15920	100	-	1355433	1356747	0,0,255	1	1314,	0
NC_008463	1357050	1359156	PA14_15930,PA14_15940	100	-	1357050	1359156	0,0,255	1	2106,	0
NC_008463	1359427	1360830	PA14_15960	100	+	1359456	1360830	255,0,0	1	1403,	0
NC_008463	1360975	1362599	PA14_15970,PA14_15980,PA14_15990	100	+	1361039	1362599	255,0,0	1	1624,	0
NC_008463	1362640	1362991	PA14_16000	100	+	1362640	1362991	255,0,0	1	351,	0
NC_008463	1363142	1363568	PA14_16010	100	+	1363142	1363568	255,0,0	1	426,	0
NC_008463	1363637	1364426	PA14_16020	100	-	1363637	1364324	0,0,255	1	789,	0
NC_008463	1364436	1366439	PA14_16030	100	-	1364436	1366272	0,0,255	1	2003,	0
NC_008463	1366458	1367383	PA14_16040	100	+	1366486	1367383	255,0,0	1	925,	0
NC_008463	1367488	1368238	PA14_16050	100	+	1367509	1368238	255,0,0	1	750,	0
NC_008463	1368299	1368392	PA14sr_041	100	-	1368299	1368392	0,0,255	1	93,	0
NC_008463	1368299	1371218	PA14_16070,PA14_16090	100	+	1368451	1371218	255,0,0	1	2919,	0
NC_008463	1368299	1368392	PA14sr_041	100	-	1368299	1368392	0,0,255	1	93,	0
NC_008463	1368299	1371218	PA14_16070,PA14_16090	100	+	1368451	1371218	255,0,0	1	2919,	0
NC_008463	1371271	1372570	PA14_16100	100	-	1371271	1372492	0,0,255	1	1299,	0
NC_008463	1372560	1372873	PA14_16110	100	+	1372588	1372873	255,0,0	1	313,	0
NC_008463	1373059	1374289	PA14_16130	100	-	1373059	1374289	0,0,255	1	1230,	0
NC_008463	1374593	1375924	PA14_16140,PA14_16150	100	+	1374770	1375924	255,0,0	1	1331,	0
NC_008463	1375979	1376621	PA14_16160	100	+	1375979	1376621	255,0,0	1	642,	0
NC_008463	1376656	1378723	PA14_16180	100	+	1376656	1378723	255,0,0	1	2067,	0
NC_008463	1378872	1384824	PA14_16190,PA14_16200	100	+	1378872	1384824	255,0,0	1	5952,	0
NC_008463	1384904	1387229	PA14_16210,PA14_16220	100	+	1384930	1387229	255,0,0	1	2325,	0
NC_008463	1387374	1389012	PA14_16250	100	+	1387515	1389012	255,0,0	1	1638,	0
NC_008463	1389144	1390288	PA14_16260	100	+	1389181	1390288	255,0,0	1	1144,	0
NC_008463	1390436	1390826	PA14_16270	100	+	1390475	1390826	255,0,0	1	390,	0
NC_008463	1390838	1391602	PA14_16280	100	-	1390838	1391480	0,0,255	1	764,	0
NC_008463	1391623	1392277	PA14_16290,PA14_16300	100	+	1391682	1392277	255,0,0	1	654,	0
NC_008463	1392424	1393666	PA14_16310	100	+	1392424	1393666	255,0,0	1	1242,	0
NC_008463	1393752	1394123	PA14_16320	100	-	1393752	1394094	0,0,255	1	371,	0
NC_008463	1394304	1396011	PA14_16330	100	+	1394304	1396011	255,0,0	1	1707,	0
NC_008463	1396089	1396941	PA14_16340	100	-	1396089	1396893	0,0,255	1	852,	0
NC_008463	1397013	1397791	PA14_16350	100	-	1397013	1397655	0,0,255	1	778,	0
NC_008463	1397978	1399841	PA14_16360	100	-	1397978	1399841	0,0,255	1	1863,	0
NC_008463	1400128	1400858	PA14_16370	100	+	1400162	1400858	255,0,0	1	730,	0
NC_008463	1400894	1401864	PA14_16380	100	-	1400894	1401800	0,0,255	1	970,	0
NC_008463	1401904	1403645	PA14_16390	100	+	1401971	1403645	255,0,0	1	1741,	0
NC_008463	1403662	1405373	PA14_16410	100	+	1403753	1405373	255,0,0	1	1711,	0
NC_008463	1405639	1413045	PA14_16430,PA14_16440,PA14_16450,PA14_16460,PA14_16470,PA14_16480	100	+	1405639	1413045	255,0,0	1	7406,	0
NC_008463	1413112	1414196	PA14_16500	100	+	1413152	1414196	255,0,0	1	1084,	0
NC_008463	1414284	1415414	PA14_16510	100	+	1414415	1415414	255,0,0	1	1130,	0
NC_008463	1415553	1417100	PA14_16530	100	+	1415594	1417100	255,0,0	1	1547,	0
NC_008463	1417286	1418025	PA14_16550	100	+	1417311	1418025	255,0,0	1	739,	0
NC_008463	1418121	1422532	PA14_16560,PA14_16580,PA14_16590,PA14_16600,PA14_16610,PA14_16620	100	+	1418121	1422532	255,0,0	1	4411,	0
NC_008463	1422607	1423997	PA14_16630,PA14_16640	100	-	1422607	1423846	0,0,255	1	1390,	0
NC_008463	1424247	1426509	PA14_16660	100	-	1424247	1426476	0,0,255	1	2262,	0
NC_008463	1426526	1427060	PA14_16670	100	+	1426589	1427060	255,0,0	1	534,	0
NC_008463	1427068	1427413	PA14_16680	100	-	1427068	1427413	0,0,255	1	345,	0
NC_008463	1427620	1430257	PA14_16690	100	+	1427620	1430257	255,0,0	1	2637,	0
NC_008463	1430387	1431065	PA14_16700	100	+	1430417	1431065	255,0,0	1	678,	0
NC_008463	1431168	1433155	PA14_16710,PA14_16720,PA14_16730	100	+	1431168	1433155	255,0,0	1	1987,	0
NC_008463	1433227	1434752	PA14_16740,PA14_16750	100	+	1433227	1434752	255,0,0	1	1525,	0
NC_008463	1434807	1435593	PA14_16770	100	+	1434807	1435593	255,0,0	1	786,	0
NC_008463	1435621	1436899	PA14_16780	100	+	1435621	1436899	255,0,0	1	1278,	0
NC_008463	1436905	1437594	PA14_16790	100	-	1436905	1437544	0,0,255	1	689,	0
NC_008463	1437601	1441825	PA14_16800,PA14_16820	100	+	1437639	1441825	255,0,0	1	4224,	0
NC_008463	1441865	1442546	PA14_16830	100	-	1441865	1442546	0,0,255	1	681,	0
NC_008463	1442682	1443131	PA14_16840	100	-	1442682	1443081	0,0,255	1	449,	0
NC_008463	1443223	1445770	PA14_16860	100	-	1443223	1445728	0,0,255	1	2547,	0
NC_008463	1445954	1450508	PA14_16870,PA14_16880,PA14_16890,PA14_16910	100	+	1446011	1450508	255,0,0	1	4554,	0
NC_008463	1450514	1452139	PA14_16920,PA14_16930	100	-	1450514	1452139	0,0,255	1	1625,	0
NC_008463	1452233	1453268	PA14_16950	100	-	1452233	1453268	0,0,255	1	1035,	0
NC_008463	1453297	1454339	PA14_16960,PA14_16970	100	-	1453297	1454281	0,0,255	1	1042,	0
NC_008463	1454583	1454937	PA14_16980	100	+	1454583	1454937	255,0,0	1	354,	0
NC_008463	1454951	1455329	PA14_16990	100	-	1454951	1455245	0,0,255	1	378,	0
NC_008463	1455566	1455926	PA14_17000	100	-	1455566	1455926	0,0,255	1	360,	0
NC_008463	1456163	1457909	PA14_17010	100	+	1456163	1457909	255,0,0	1	1746,	0
NC_008463	1457959	1461888	PA14_17030,PA14_17040	100	-	1457959	1461888	0,0,255	1	3929,	0
NC_008463	1462054	1462885	PA14_17050	100	-	1462054	1462840	0,0,255	1	831,	0
NC_008463	1462986	1463084	t44	100	+	1462986	1463084	255,0,0	1	98,	0
NC_008463	1463104	1463845	PA14_17060	100	+	1463104	1463845	255,0,0	1	741,	0
NC_008463	1463941	1464845	PA14_17070	100	+	1463975	1464845	255,0,0	1	904,	0
NC_008463	1465016	1465781	PA14_17080	100	+	1465043	1465781	255,0,0	1	765,	0
NC_008463	1465783	1466341	PA14_17100	100	+	1465783	1466341	255,0,0	1	558,	0
NC_008463	1466356	1467112	PA14_17110	100	+	1466356	1467112	255,0,0	1	756,	0
NC_008463	1467105	1467921	PA14_17120	100	+	1467105	1467921	255,0,0	1	816,	0
NC_008463	1467917	1469108	PA14_17130	100	+	1467917	1469108	255,0,0	1	1191,	0
NC_008463	1469133	1470486	PA14_17140	100	+	1469133	1470486	255,0,0	1	1353,	0
NC_008463	1470556	1472941	PA14_17150	100	+	1470556	1472941	255,0,0	1	2385,	0
NC_008463	1472941	1477563	PA14_17170,PA14_17180,PA14_17190,PA14_17210,PA14_17220,PA14_17230	100	+	1472991	1477563	255,0,0	1	4622,	0
NC_008463	1477672	1479195	PA14_17250	100	+	1477779	1479195	255,0,0	1	1523,	0
NC_008463	1479288	1482846	PA14_17260	100	+	1479324	1482846	255,0,0	1	3558,	0
NC_008463	1482952	1485344	PA14_17270,PA14_17280	100	+	1482995	1485344	255,0,0	1	2392,	0
NC_008463	1485372	1487991	PA14_17290,PA14_17310	100	+	1485514	1487991	255,0,0	1	2619,	0
NC_008463	1488036	1489326	PA14_17320	100	+	1488036	1489326	255,0,0	1	1290,	0
NC_008463	1489349	1490399	PA14_17330,PA14_17340	100	+	1489390	1490399	255,0,0	1	1050,	0
NC_008463	1490459	1492910	PA14_17350,PA14_17370,PA14_17380	100	-	1490459	1492884	0,0,255	1	2451,	0
NC_008463	1492961	1495033	PA14_17400,PA14_17410	100	+	1493015	1495033	255,0,0	1	2072,	0
NC_008463	1495079	1496641	PA14_17420,PA14_17440	100	+	1495103	1496641	255,0,0	1	1562,	0
NC_008463	1496628	1497378	PA14_17450	100	+	1496628	1497378	255,0,0	1	750,	0
NC_008463	1497410	1498046	PA14_17460	100	+	1497410	1498046	255,0,0	1	636,	0
NC_008463	1498080	1498985	PA14_17470	100	+	1498091	1498985	255,0,0	1	905,	0
NC_008463	1499089	1500094	PA14_17480	100	+	1499089	1500094	255,0,0	1	1005,	0
NC_008463	1500276	1500462	PrrB/RsmZ	100	+	1500276	1500462	255,0,0	1	186,	0
NC_008463	1500519	1500843	PA14_17490	100	-	1500519	1500843	0,0,255	1	324,	0
NC_008463	1500909	1503477	PA14_17500	100	-	1500909	1503477	0,0,255	1	2568,	0
NC_008463	1503602	1504610	PA14_17510	100	-	1503602	1504610	0,0,255	1	1008,	0
NC_008463	1504708	1505264	PA14_17520	100	+	1504757	1505264	255,0,0	1	556,	0
NC_008463	1505344	1506438	PA14_17530	100	+	1505397	1506438	255,0,0	1	1094,	0
NC_008463	1506443	1506905	PA14_17540	100	+	1506443	1506905	255,0,0	1	462,	0
NC_008463	1506926	1507997	PA14_17550	100	-	1506926	1507997	0,0,255	1	1071,	0
NC_008463	1508079	1509559	PA14_17570	100	-	1508079	1509483	0,0,255	1	1480,	0
NC_008463	1509640	1512068	PA14_17580	100	+	1509662	1512068	255,0,0	1	2428,	0
NC_008463	1512191	1512932	PA14_17590,PA14_17600	100	-	1512191	1512842	0,0,255	1	741,	0
NC_008463	1513017	1516923	PA14_17610,PA14_17620,PA14_17630,PA14_17640	100	-	1513017	1516923	0,0,255	1	3906,	0
NC_008463	1517181	1517898	PA14_17650	100	+	1517181	1517898	255,0,0	1	717,	0
NC_008463	1517901	1518828	PA14_17660	100	-	1517901	1518828	0,0,255	1	927,	0
NC_008463	1518927	1519614	PA14_17670	100	+	1518960	1519614	255,0,0	1	687,	0
NC_008463	1519661	1520057	PA14_17675	100	+	1519685	1520057	255,0,0	1	396,	0
NC_008463	1520126	1521822	PA14_17690	100	-	1520126	1521737	0,0,255	1	1696,	0
NC_008463	1521746	1522396	PA14_17700,PA14_17710	100	+	1521980	1522396	255,0,0	1	650,	0
NC_008463	1522423	1523209	PA14_17720	100	-	1522423	1523209	0,0,255	1	786,	0
NC_008463	1523336	1524152	PA14_17730	100	+	1523336	1524152	255,0,0	1	816,	0
NC_008463	1524351	1525674	PA14_17740	100	+	1524351	1525674	255,0,0	1	1323,	0
NC_008463	1525763	1526837	PA14_17760	100	+	1525763	1526837	255,0,0	1	1074,	0
NC_008463	1526833	1528243	PA14_17780	100	-	1526833	1528243	0,0,255	1	1410,	0
NC_008463	1528461	1529408	PA14_17790	100	-	1528461	1529349	0,0,255	1	947,	0
NC_008463	1529462	1532416	PA14_17810,PA14_17820	100	+	1529462	1532416	255,0,0	1	2954,	0
NC_008463	1532475	1537333	PA14_17850,PA14_17860,PA14_17880,PA14_17890	100	+	1532475	1537333	255,0,0	1	4858,	0
NC_008463	1537338	1538299	PA14_17900	100	-	1537338	1538259	0,0,255	1	961,	0
NC_008463	1538557	1539544	PA14_17910	100	+	1538557	1539544	255,0,0	1	987,	0
NC_008463	1539560	1539890	PA14_17920	100	-	1539560	1539890	0,0,255	1	330,	0
NC_008463	1540022	1541607	PA14_17930	100	-	1540022	1541561	0,0,255	1	1585,	0
NC_008463	1541839	1542633	PA14_17940	100	-	1541839	1542595	0,0,255	1	794,	0
NC_008463	1542800	1545197	PA14_17960,PA14_17980	100	-	1542800	1545197	0,0,255	1	2397,	0
NC_008463	1545461	1545932	PA14_17990	100	+	1545461	1545932	255,0,0	1	471,	0
NC_008463	1545975	1547480	PA14_18010	100	+	1545995	1547480	255,0,0	1	1505,	0
NC_008463	1547604	1548461	PA14_18020	100	+	1547675	1548461	255,0,0	1	857,	0
NC_008463	1549180	1549452	PA14_18040	100	+	1549275	1549452	255,0,0	1	272,	0
NC_008463	1549563	1549986	PA14_18050	100	-	1549563	1549986	0,0,255	1	423,	0
NC_008463	1550084	1550637	PA14_18060	100	-	1550084	1550615	0,0,255	1	553,	0
NC_008463	1550797	1550995	PA14_18070	100	+	1550797	1550995	255,0,0	1	198,	0
NC_008463	1550973	1551612	PA14_18080	100	-	1550973	1551612	0,0,255	1	639,	0
NC_008463	1551801	1551886	PA14sr_042	100	-	1551801	1551886	0,0,255	1	85,	0
NC_008463	1551801	1553156	PA14_18090	100	+	1551977	1553156	255,0,0	1	1355,	0
NC_008463	1551801	1551886	PA14sr_042	100	-	1551801	1551886	0,0,255	1	85,	0
NC_008463	1551801	1553156	PA14_18090	100	+	1551977	1553156	255,0,0	1	1355,	0
NC_008463	1553163	1553369	PA14_18100	100	-	1553163	1553340	0,0,255	1	206,	0
NC_008463	1553466	1554392	PA14_18110	100	-	1553466	1554390	0,0,255	1	926,	0
NC_008463	1554445	1558915	PA14_18120,PA14_18140,PA14_18150	100	+	1554521	1558915	255,0,0	1	4470,	0
NC_008463	1558972	1560351	PA14_18160,PA14_18180	100	-	1558972	1560301	0,0,255	1	1379,	0
NC_008463	1560396	1561317	PA14_18200	100	+	1560396	1561317	255,0,0	1	921,	0
NC_008463	1561604	1563417	PA14_18210,PA14_18230	100	-	1561604	1563384	0,0,255	1	1813,	0
NC_008463	1563711	1569285	PA14_18250,PA14_18260,PA14_18275	100	+	1563711	1569285	255,0,0	1	5574,	0
NC_008463	1569437	1578313	PA14_18300,PA14_18310,PA14_18320,PA14_18330,PA14_18340,PA14_18350,PA14_18360,PA14_18370	100	-	1569437	1578262	0,0,255	1	8876,	0
NC_008463	1578649	1580095	PA14_18380	100	-	1578649	1580095	0,0,255	1	1446,	0
NC_008463	1580291	1581010	PA14_18410	100	-	1580291	1580942	0,0,255	1	719,	0
NC_008463	1581014	1583767	PA14_18430,PA14_18450	100	-	1581014	1583767	0,0,255	1	2753,	0
NC_008463	1584008	1595301	PA14_18470,PA14_18480,PA14_18500,PA14_18510,PA14_18520,PA14_18550,PA14_18565,PA14_18580	100	-	1584008	1595301	0,0,255	1	11293,	0
NC_008463	1596203	1597004	PA14_18590	100	-	1596203	1596983	0,0,255	1	801,	0
NC_008463	1597089	1598172	PA14_18600	100	-	1597089	1598172	0,0,255	1	1083,	0
NC_008463	1598176	1599094	PA14_18610	100	-	1598176	1599094	0,0,255	1	918,	0
NC_008463	1599115	1599303	PA14sr_043	100	+	1599115	1599303	255,0,0	1	188,	0
NC_008463	1599372	1599840	PA14_18620	100	+	1599372	1599840	255,0,0	1	468,	0
NC_008463	1600233	1603268	PA14_18630	100	-	1600233	1603221	0,0,255	1	3035,	0
NC_008463	1603440	1605628	PA14_18640	100	+	1603519	1605628	255,0,0	1	2188,	0
NC_008463	1605693	1606067	PA14_18650	100	+	1605740	1606067	255,0,0	1	374,	0
NC_008463	1606149	1607301	PA14_18660	100	+	1606149	1607301	255,0,0	1	1152,	0
NC_008463	1607368	1607875	PA14_18670	100	-	1607368	1607845	0,0,255	1	507,	0
NC_008463	1608054	1608304	PA14_18680	100	-	1608054	1608276	0,0,255	1	250,	0
NC_008463	1608442	1609138	PA14_18690	100	+	1608535	1609138	255,0,0	1	696,	0
NC_008463	1609316	1611058	PA14_18700,PA14_18710	100	-	1609316	1611034	0,0,255	1	1742,	0
NC_008463	1611135	1612132	PA14_18720	100	+	1611166	1612132	255,0,0	1	997,	0
NC_008463	1612218	1613467	PA14_18740	100	+	1612249	1613467	255,0,0	1	1249,	0
NC_008463	1613558	1613974	PA14_18750	100	-	1613558	1613945	0,0,255	1	416,	0
NC_008463	1614321	1620109	PA14_18760,PA14_18780,PA14_18790	100	+	1614321	1620109	255,0,0	1	5788,	0
NC_008463	1620655	1620874	PA14_18800	100	+	1620679	1620874	255,0,0	1	219,	0
NC_008463	1621245	1622312	PA14_18810	100	+	1621274	1622312	255,0,0	1	1067,	0
NC_008463	1622317	1626246	PA14_18820,PA14_18830,PA14_18850	100	+	1622344	1626246	255,0,0	1	3929,	0
NC_008463	1626276	1627369	PA14_18860	100	+	1626295	1627369	255,0,0	1	1093,	0
NC_008463	1627568	1627778	PA14_18870	100	-	1627568	1627748	0,0,255	1	210,	0
NC_008463	1627856	1628495	PA14_18880	100	-	1627856	1628495	0,0,255	1	639,	0
NC_008463	1628491	1634350	PA14_18890,PA14_18900,PA14_18910,PA14_18920,PA14_18930,PA14_18950	100	-	1628491	1634350	0,0,255	1	5859,	0
NC_008463	1634527	1635383	PA14_18960	100	-	1634527	1635226	0,0,255	1	856,	0
NC_008463	1635350	1635434	PA14sr_044	100	+	1635350	1635434	255,0,0	1	84,	0
NC_008463	1635654	1641396	PA14_18970,PA14_18985	100	-	1635654	1641396	0,0,255	1	5742,	0
NC_008463	1641690	1643351	PA14_19010,PA14_19020	100	-	1641690	1643351	0,0,255	1	1661,	0
NC_008463	1643437	1644238	PA14_19030	100	-	1643437	1644238	0,0,255	1	801,	0
NC_008463	1644271	1646340	PA14_19050	100	-	1644271	1646308	0,0,255	1	2069,	0
NC_008463	1646404	1647533	PA14_19065	100	+	1646438	1647533	255,0,0	1	1129,	0
NC_008463	1647599	1648200	PA14_19090	100	+	1647633	1648200	255,0,0	1	601,	0
NC_008463	1648396	1650857	PA14_19100,PA14_19110	100	+	1648623	1650857	255,0,0	1	2461,	0
NC_008463	1650952	1651707	PA14_19120	100	+	1650981	1651707	255,0,0	1	755,	0
NC_008463	1651787	1652493	PA14_19130	100	+	1651887	1652493	255,0,0	1	706,	0
NC_008463	1652647	1653454	PA14_19140	100	+	1652647	1653454	255,0,0	1	807,	0
NC_008463	1653547	1655304	PA14_19150,PA14_19160	100	+	1653547	1655304	255,0,0	1	1757,	0
NC_008463	1655324	1656168	PA14_19170	100	-	1655324	1655921	0,0,255	1	844,	0
NC_008463	1655988	1656167	PA14sr_045	100	+	1655988	1656167	255,0,0	1	179,	0
NC_008463	1656339	1658073	PA14_19190	100	+	1656378	1658073	255,0,0	1	1734,	0
NC_008463	1658194	1660538	PA14_19205,PA14_19210,PA14_19230	100	-	1658194	1660538	0,0,255	1	2344,	0
NC_008463	1660705	1662073	PA14_19270	100	-	1660705	1662073	0,0,255	1	1368,	0
NC_008463	1662239	1663599	PA14_19290	100	+	1662258	1663599	255,0,0	1	1360,	0
NC_008463	1663720	1665467	PA14_19310	100	-	1663720	1665436	0,0,255	1	1747,	0
NC_008463	1665652	1666978	PA14_19320	100	+	1665652	1666978	255,0,0	1	1326,	0
NC_008463	1667106	1667354	PA14_19330	100	-	1667106	1667337	0,0,255	1	248,	0
NC_008463	1667387	1670144	PA14_19340	100	-	1667387	1670144	0,0,255	1	2757,	0
NC_008463	1670280	1673231	PA14_19350,PA14_19360	100	-	1670280	1673231	0,0,255	1	2951,	0
NC_008463	1673271	1675103	PA14_19370	100	-	1673271	1675041	0,0,255	1	1832,	0
NC_008463	1674731	1675657	PA14_19380	100	+	1675183	1675657	255,0,0	1	926,	0
NC_008463	1675912	1676665	PA14_19390	100	-	1675912	1676665	0,0,255	1	753,	0
NC_008463	1676765	1678730	PA14_19400	100	-	1676765	1678730	0,0,255	1	1965,	0
NC_008463	1678852	1680364	PA14_19410	100	+	1678873	1680364	255,0,0	1	1512,	0
NC_008463	1680516	1681701	PA14_19430	100	+	1680516	1681701	255,0,0	1	1185,	0
NC_008463	1681803	1682495	PA14_19450	100	+	1681829	1682495	255,0,0	1	692,	0
NC_008463	1682718	1684732	PA14_19470,PA14_19480	100	-	1682718	1684702	0,0,255	1	2014,	0
NC_008463	1684885	1685546	PA14_19490	100	+	1684907	1685546	255,0,0	1	661,	0
NC_008463	1685796	1688375	PA14_19500,PA14_19510,PA14_19520	100	+	1685796	1688375	255,0,0	1	2579,	0
NC_008463	1688472	1693068	PA14_19530,PA14_19540,PA14_19560,PA14_19570,PA14_19580	100	+	1688528	1693068	255,0,0	1	4596,	0
NC_008463	1693108	1693324	PA14_19590	100	+	1693108	1693324	255,0,0	1	216,	0
NC_008463	1693503	1693842	PA14_19600	100	-	1693503	1693842	0,0,255	1	339,	0
NC_008463	1693893	1694257	PA14_19610	100	-	1693893	1694205	0,0,255	1	364,	0
NC_008463	1694333	1694705	PA14_19620	100	-	1694333	1694705	0,0,255	1	372,	0
NC_008463	1694706	1695267	PA14_19630	100	-	1694706	1695267	0,0,255	1	561,	0
NC_008463	1695284	1696015	PA14_19640	100	-	1695284	1695989	0,0,255	1	731,	0
NC_008463	1696099	1696657	PA14_19650	100	-	1696099	1696657	0,0,255	1	558,	0
NC_008463	1696908	1697389	PA14_19660	100	+	1696936	1697389	255,0,0	1	481,	0
NC_008463	1697527	1698421	PA14_19670	100	-	1697527	1698421	0,0,255	1	894,	0
NC_008463	1698486	1699579	PA14_19680,PA14_19690	100	+	1698516	1699579	255,0,0	1	1093,	0
NC_008463	1699678	1701772	PA14_19700,PA14_19710,PA14_19720	100	+	1699707	1701772	255,0,0	1	2094,	0
NC_008463	1701858	1702799	PA14_19730	100	+	1701887	1702799	255,0,0	1	941,	0
NC_008463	1702915	1703686	PA14_19740	100	+	1702915	1703686	255,0,0	1	771,	0
NC_008463	1703705	1705491	PA14_19750,PA14_19770	100	-	1703705	1705491	0,0,255	1	1786,	0
NC_008463	1705581	1706325	PA14_19800	100	-	1705581	1706325	0,0,255	1	744,	0
NC_008463	1706609	1709794	PA14_19810,PA14_19830	100	+	1706609	1709794	255,0,0	1	3185,	0
NC_008463	1709943	1712427	PA14_19850	100	+	1709943	1712427	255,0,0	1	2484,	0
NC_008463	1712433	1713246	PA14_19860	100	-	1712433	1713246	0,0,255	1	813,	0
NC_008463	1713461	1714517	PA14_19870	100	+	1713491	1714517	255,0,0	1	1056,	0
NC_008463	1714658	1717880	PA14_19900,PA14_19910,PA14_19920	100	+	1714658	1717880	255,0,0	1	3222,	0
NC_008463	1717880	1718957	PA14_19930,PA14_19940	100	-	1717880	1718957	0,0,255	1	1077,	0
NC_008463	1718992	1719307	PA14_19950	100	-	1718992	1719259	0,0,255	1	315,	0
NC_008463	1719468	1719738	PA14_19960	100	+	1719468	1719738	255,0,0	1	270,	0
NC_008463	1719857	1720076	PA14_19970	100	+	1719857	1720076	255,0,0	1	219,	0
NC_008463	1720152	1720668	PA14_19990	100	+	1720152	1720668	255,0,0	1	516,	0
NC_008463	1720709	1721719	PA14_20000	100	+	1720732	1721719	255,0,0	1	1010,	0
NC_008463	1721928	1724604	PA14_20010	100	+	1721928	1724604	255,0,0	1	2676,	0
NC_008463	1724689	1725307	PA14_20020	100	+	1724689	1725307	255,0,0	1	618,	0
NC_008463	1725524	1729995	PA14_20030,PA14_20040,PA14_20050	100	+	1725524	1729995	255,0,0	1	4471,	0
NC_008463	1729987	1730275	PA14_20060	100	-	1729987	1730275	0,0,255	1	288,	0
NC_008463	1730449	1730935	PA14_20070	100	+	1730449	1730935	255,0,0	1	486,	0
NC_008463	1731024	1734325	PA14_20080,PA14_20100,PA14_20110	100	+	1731047	1734325	255,0,0	1	3301,	0
NC_008463	1734354	1734720	PA14_20120	100	+	1734378	1734720	255,0,0	1	366,	0
NC_008463	1734721	1735648	PA14_20130	100	-	1734721	1735648	0,0,255	1	927,	0
NC_008463	1735865	1736698	PA14_20140	100	+	1735921	1736698	255,0,0	1	833,	0
NC_008463	1736780	1744447	PA14_20150,PA14_20170,PA14_20180,PA14_20190,PA14_20200,PA14_20230	100	-	1736780	1744447	0,0,255	1	7667,	0
NC_008463	1744675	1745089	PA14_20240	100	-	1744675	1745089	0,0,255	1	414,	0
NC_008463	1745149	1745452	PA14_20250	100	+	1745149	1745452	255,0,0	1	303,	0
NC_008463	1745458	1746977	PA14_20260,PA14_20270	100	-	1745458	1746977	0,0,255	1	1519,	0
NC_008463	1747074	1747440	PA14_20280	100	-	1747074	1747440	0,0,255	1	366,	0
NC_008463	1747593	1748038	PA14_20290	100	-	1747593	1747920	0,0,255	1	445,	0
NC_008463	1748280	1757589	PA14_20300,PA14_20320,PA14_20330,PA14_20350,PA14_20360,PA14_20370,PA14_20380,PA14_20390,PA14_20400,PA14_20420,PA14_20430	100	+	1748280	1757589	255,0,0	1	9309,	0
NC_008463	1757588	1758146	PA14_20440	100	+	1757588	1758146	255,0,0	1	558,	0
NC_008463	1758136	1758907	PA14_20450	100	+	1758136	1758907	255,0,0	1	771,	0
NC_008463	1758945	1759747	PA14_20460,PA14_20470,PA14_20480	100	-	1758945	1759696	0,0,255	1	802,	0
NC_008463	1759888	1760407	PA14_20491	100	-	1759888	1760407	0,0,255	1	519,	0
NC_008463	1760526	1760600	PA14_20500	100	+	1760526	1760600	255,0,0	1	74,	0
NC_008463	1760711	1760910	PA14sr_046	100	-	1760711	1760910	0,0,255	1	199,	0
NC_008463	1761663	1762052	PA14sr_047	100	+	1761663	1762052	255,0,0	1	389,	0
NC_008463	1762355	1766200	PA14_20510,PA14_20520	100	+	1762499	1766200	255,0,0	1	3845,	0
NC_008463	1766186	1766663	PA14_20530	100	+	1766186	1766663	255,0,0	1	477,	0
NC_008463	1767101	1767266	PA14_NovelOrf_008	100	+	1767101	1767266	255,0,0	1	165,	0
NC_008463	1767994	1768357	PA14_20550	100	-	1767994	1768333	0,0,255	1	363,	0
NC_008463	1768465	1772609	PA14_20560,PA14_20570,PA14_20580,PA14_20590	100	+	1768599	1772609	255,0,0	1	4144,	0
NC_008463	1773130	1773805	PA14_20600	100	+	1773130	1773805	255,0,0	1	675,	0
NC_008463	1773851	1774323	PA14_20610	100	-	1773851	1774199	0,0,255	1	472,	0
NC_008463	1774665	1776757	PA14_20620,PA14_20630	100	+	1774665	1776757	255,0,0	1	2092,	0
NC_008463	1776761	1779043	PA14_20640,PA14_20650	100	-	1776761	1779043	0,0,255	1	2282,	0
NC_008463	1779190	1780610	PA14_20670	100	+	1779368	1780610	255,0,0	1	1420,	0
NC_008463	1780793	1782098	PA14_20680	100	+	1780793	1782098	255,0,0	1	1305,	0
NC_008463	1782139	1782751	PA14_20690	100	+	1782139	1782751	255,0,0	1	612,	0
NC_008463	1782754	1783563	PA14_20700	100	-	1782754	1783546	0,0,255	1	809,	0
NC_008463	1783574	1784453	PA14_20720,PA14_20730	100	-	1783574	1784423	0,0,255	1	879,	0
NC_008463	1784567	1785338	PA14_20740	100	-	1784567	1785266	0,0,255	1	771,	0
NC_008463	1785151	1787231	PA14_20750,PA14_20760	100	+	1785397	1787231	255,0,0	1	2080,	0
NC_008463	1787371	1787433	PA14sr_048	100	-	1787371	1787433	0,0,255	1	62,	0
NC_008463	1787507	1787851	PA14_20770	100	+	1787545	1787851	255,0,0	1	344,	0
NC_008463	1787852	1789568	PA14_20780	100	+	1787852	1789568	255,0,0	1	1716,	0
NC_008463	1789633	1789984	PA14_20800	100	+	1789633	1789984	255,0,0	1	351,	0
NC_008463	1790050	1792206	PA14_20810	100	+	1790067	1792206	255,0,0	1	2156,	0
NC_008463	1792275	1793464	PA14_20820	100	+	1792294	1793464	255,0,0	1	1189,	0
NC_008463	1793614	1794631	PA14_20840	100	+	1793614	1794631	255,0,0	1	1017,	0
NC_008463	1794706	1795183	PA14_20850	100	+	1794748	1795183	255,0,0	1	477,	0
NC_008463	1795402	1797505	PA14_20860	100	+	1795459	1797505	255,0,0	1	2103,	0
NC_008463	1797512	1799699	PA14_20870	100	-	1797512	1799699	0,0,255	1	2187,	0
NC_008463	1799767	1800058	PA14_20880	100	+	1799767	1800058	255,0,0	1	291,	0
NC_008463	1800128	1801146	PA14_20890	100	+	1800147	1801146	255,0,0	1	1018,	0
NC_008463	1801156	1802401	PA14_20900	100	-	1801156	1802323	0,0,255	1	1245,	0
NC_008463	1802414	1803167	PA14_20920	100	-	1802414	1803167	0,0,255	1	753,	0
NC_008463	1803284	1803524	PA14_20940	100	-	1803284	1803524	0,0,255	1	240,	0
NC_008463	1803537	1804530	PA14_20950	100	-	1803537	1804530	0,0,255	1	993,	0
NC_008463	1804533	1804959	PA14_20960	100	-	1804533	1804959	0,0,255	1	426,	0
NC_008463	1804955	1806212	PA14_20970	100	-	1804955	1806212	0,0,255	1	1257,	0
NC_008463	1806204	1807119	PA14_20980	100	-	1806204	1807119	0,0,255	1	915,	0
NC_008463	1807120	1808449	PA14_21000	100	-	1807120	1808449	0,0,255	1	1329,	0
NC_008463	1808445	1809612	PA14_21010	100	-	1808445	1809612	0,0,255	1	1167,	0
NC_008463	1809608	1816807	PA14_21020	100	-	1809608	1816667	0,0,255	1	7199,	0
NC_008463	1817043	1817754	PA14_21030	100	+	1817148	1817754	255,0,0	1	711,	0
NC_008463	1817841	1817948	PA14sr_049	100	-	1817841	1817948	0,0,255	1	107,	0
NC_008463	1818098	1821646	PA14_21040,PA14_21050,PA14_21060	100	-	1818098	1821646	0,0,255	1	3548,	0
NC_008463	1822071	1822770	PA14_21070	100	+	1822071	1822770	255,0,0	1	699,	0
NC_008463	1822777	1823692	PA14_21080	100	-	1822777	1823692	0,0,255	1	915,	0
NC_008463	1823780	1824236	PA14_21090	100	+	1823780	1824236	255,0,0	1	456,	0
NC_008463	1824362	1826546	PA14_21110	100	+	1824467	1826546	255,0,0	1	2184,	0
NC_008463	1826603	1831289	PA14_21120,PA14_21130,PA14_21140,PA14_21150,PA14_21160,PA14_21175	100	-	1826603	1831256	0,0,255	1	4686,	0
NC_008463	1831404	1832295	PA14_21180	100	+	1831404	1832295	255,0,0	1	891,	0
NC_008463	1832298	1834656	PA14_21190	100	-	1832298	1834656	0,0,255	1	2358,	0
NC_008463	1834810	1836466	PA14_21210	100	+	1834810	1836466	255,0,0	1	1656,	0
NC_008463	1836534	1837041	PA14_21220	100	-	1836534	1836990	0,0,255	1	507,	0
NC_008463	1837272	1840125	PA14_21230	100	-	1837272	1840125	0,0,255	1	2853,	0
NC_008463	1840292	1840669	PA14_21240	100	+	1840360	1840669	255,0,0	1	377,	0
NC_008463	1840722	1841325	PA14_21250	100	+	1840722	1841325	255,0,0	1	603,	0
NC_008463	1841693	1841845	PA14_21260	100	+	1841731	1841845	255,0,0	1	152,	0
NC_008463	1841990	1844047	PA14_21280	100	+	1842052	1844047	255,0,0	1	2057,	0
NC_008463	1844056	1844191	P18	100	+	1844056	1844191	255,0,0	1	135,	0
NC_008463	1844264	1845122	PA14_21290	100	+	1844264	1845122	255,0,0	1	858,	0
NC_008463	1845102	1846278	PA14_21300	100	-	1845102	1846278	0,0,255	1	1176,	0
NC_008463	1846428	1846899	PA14_21310	100	-	1846428	1846899	0,0,255	1	471,	0
NC_008463	1846895	1847876	PA14_21320	100	-	1846895	1847846	0,0,255	1	981,	0
NC_008463	1848092	1849781	PA14_21340	100	+	1848092	1849781	255,0,0	1	1689,	0
NC_008463	1849921	1851704	PA14_21370	100	+	1850015	1851704	255,0,0	1	1783,	0
NC_008463	1851733	1852036	PA14_21380	100	+	1851733	1852036	255,0,0	1	303,	0
NC_008463	1852151	1852198	PA14sr_050	100	-	1852151	1852198	0,0,255	1	47,	0
NC_008463	1852211	1856192	PA14_21400	100	+	1852211	1856192	255,0,0	1	3981,	0
NC_008463	1856264	1857695	PA14_21410	100	-	1856264	1857695	0,0,255	1	1431,	0
NC_008463	1857868	1858337	PA14_21440	100	+	1857899	1858337	255,0,0	1	469,	0
NC_008463	1858565	1860632	PA14_21450	100	+	1858565	1860632	255,0,0	1	2067,	0
NC_008463	1860641	1861457	PA14_21460	100	+	1860641	1861457	255,0,0	1	816,	0
NC_008463	1861396	1861975	PA14_21470	100	+	1861396	1861975	255,0,0	1	579,	0
NC_008463	1862177	1862342	PA14sr_051	100	+	1862177	1862342	255,0,0	1	165,	0
NC_008463	1862473	1865715	PA14_21480,PA14_21490	100	+	1862497	1865715	255,0,0	1	3242,	0
NC_008463	1865753	1866188	PA14_21510	100	-	1865753	1866167	0,0,255	1	435,	0
NC_008463	1866255	1866750	PA14_21520	100	+	1866279	1866750	255,0,0	1	495,	0
NC_008463	1866753	1867269	PA14_21530	100	-	1866753	1867269	0,0,255	1	516,	0
NC_008463	1867676	1869728	PA14_21540,PA14_21550,PA14_21560	100	+	1867828	1869728	255,0,0	1	2052,	0
NC_008463	1870133	1870448	PA14_21570	100	+	1870133	1870448	255,0,0	1	315,	0
NC_008463	1870466	1872645	PA14_21580,PA14_21590,PA14_21600	100	+	1870466	1872645	255,0,0	1	2179,	0
NC_008463	1872891	1874208	PA14_21610	100	+	1872891	1874208	255,0,0	1	1317,	0
NC_008463	1874666	1875989	PA14_21620	100	+	1874666	1875989	255,0,0	1	1323,	0
NC_008463	1876133	1876457	PA14_21630	100	+	1876157	1876457	255,0,0	1	324,	0
NC_008463	1876581	1877394	PA14_21640	100	+	1876581	1877394	255,0,0	1	813,	0
NC_008463	1877493	1878375	PA14_21650,PA14_21660	100	+	1877626	1878375	255,0,0	1	882,	0
NC_008463	1878453	1878741	PA14_21670	100	-	1878453	1878741	0,0,255	1	288,	0
NC_008463	1878691	1883706	PA14_21680,PA14_21690	100	+	1878691	1883706	255,0,0	1	5015,	0
NC_008463	1883713	1887193	PA14_21700	100	-	1883713	1887193	0,0,255	1	3480,	0
NC_008463	1887347	1888046	PA14_21710	100	+	1887458	1888046	255,0,0	1	699,	0
NC_008463	1888112	1888967	PA14_21720	100	+	1888112	1888967	255,0,0	1	855,	0
NC_008463	1889063	1891229	PA14_21730	100	+	1889063	1891229	255,0,0	1	2166,	0
NC_008463	1891403	1893278	PA14_21750	100	+	1891403	1893278	255,0,0	1	1875,	0
NC_008463	1893338	1893699	PA14_21760	100	-	1893338	1893548	0,0,255	1	361,	0
NC_008463	1893762	1895152	PA14_21770,PA14_21780	100	-	1893762	1895152	0,0,255	1	1390,	0
NC_008463	1895238	1896184	PA14_21790	100	-	1895238	1896159	0,0,255	1	946,	0
NC_008463	1896323	1896489	PA14_21800,PA14_21810	100	+	1896323	1896489	255,0,0	1	166,	0
NC_008463	1896704	1897510	PA14_21820	100	+	1896748	1897510	255,0,0	1	806,	0
NC_008463	1897746	1898311	PA14_21830	100	+	1897879	1898311	255,0,0	1	565,	0
NC_008463	1898298	1899081	PA14_21840	100	-	1898298	1899045	0,0,255	1	783,	0
NC_008463	1899132	1900297	PA14_21850,PA14_21860	100	+	1899148	1900297	255,0,0	1	1165,	0
NC_008463	1900310	1902116	PA14_21870	100	-	1900310	1902116	0,0,255	1	1806,	0
NC_008463	1902154	1904360	PA14_21880	100	-	1902154	1904251	0,0,255	1	2206,	0
NC_008463	1904291	1905343	PA14_21890	100	+	1904380	1905343	255,0,0	1	1052,	0
NC_008463	1905409	1905988	PA14_21900	100	-	1905409	1905988	0,0,255	1	579,	0
NC_008463	1906059	1910773	PA14_21910,PA14_21920,PA14_21930,PA14_21940,PA14_21960	100	-	1906059	1910600	0,0,255	1	4714,	0
NC_008463	1910802	1912297	PA14_21970,PA14_21980	100	+	1910963	1912297	255,0,0	1	1495,	0
NC_008463	1912339	1913629	PA14_21990	100	-	1912339	1913629	0,0,255	1	1290,	0
NC_008463	1913797	1914433	PA14_22000	100	-	1913797	1914433	0,0,255	1	636,	0
NC_008463	1914536	1914791	PA14_22010	100	-	1914536	1914791	0,0,255	1	255,	0
NC_008463	1914787	1915650	PA14_22020	100	-	1914787	1915603	0,0,255	1	863,	0
NC_008463	1915664	1916478	PA14_22040	100	-	1915664	1916456	0,0,255	1	814,	0
NC_008463	1916590	1917554	PA14_22050	100	+	1916615	1917554	255,0,0	1	964,	0
NC_008463	1917599	1918791	PA14_22060	100	+	1917621	1918791	255,0,0	1	1192,	0
NC_008463	1918854	1919497	PA14_22075	100	-	1918854	1919487	0,0,255	1	643,	0
NC_008463	1919773	1920892	PA14sr_052	100	+	1919773	1920892	255,0,0	1	1119,	0
NC_008463	1921991	1922687	PA14_22080	100	-	1921991	1922687	0,0,255	1	696,	0
NC_008463	1922851	1922995	PA14sr_053	100	-	1922851	1922995	0,0,255	1	144,	0
NC_008463	1923023	1924124	PA14_22090	100	-	1923023	1924124	0,0,255	1	1101,	0
NC_008463	1924206	1924342	PA14sr_054	100	+	1924206	1924342	255,0,0	1	136,	0
NC_008463	1926569	1927295	PA14_22100	100	-	1926569	1927295	0,0,255	1	726,	0
NC_008463	1927451	1928411	PA14_22110	100	-	1927451	1928411	0,0,255	1	960,	0
NC_008463	1929033	1932042	PA14_22120,PA14_22130	100	-	1929033	1932042	0,0,255	1	3009,	0
NC_008463	1933011	1933812	PA14_22140	100	-	1933011	1933812	0,0,255	1	801,	0
NC_008463	1934346	1934853	PA14_22160	100	-	1934346	1934853	0,0,255	1	507,	0
NC_008463	1934968	1935523	PA14_22180,PA14_22190	100	-	1934968	1935492	0,0,255	1	555,	0
NC_008463	1935561	1936096	PA14_22210,PA14_22220	100	-	1935561	1936096	0,0,255	1	535,	0
NC_008463	1936662	1936860	PA14_22230	100	-	1936662	1936860	0,0,255	1	198,	0
NC_008463	1937281	1938792	PA14_22240,PA14_22250,PA14_22260	100	-	1937281	1938792	0,0,255	1	1511,	0
NC_008463	1939705	1941577	PA14_22270,PA14_22280	100	-	1939705	1941577	0,0,255	1	1872,	0
NC_008463	1941716	1943911	PA14_22290,PA14_22310	100	-	1941716	1943885	0,0,255	1	2195,	0
NC_008463	1944027	1944249	PA14_22320	100	-	1944027	1944249	0,0,255	1	222,	0
NC_008463	1944542	1945400	PA14_22330	100	+	1944542	1945400	255,0,0	1	858,	0
NC_008463	1945617	1947581	PA14_22340,PA14_22350	100	+	1945617	1947581	255,0,0	1	1964,	0
NC_008463	1947670	1949470	PA14_22370	100	+	1947670	1949470	255,0,0	1	1800,	0
NC_008463	1949466	1950093	PA14_22380	100	+	1949466	1950093	255,0,0	1	627,	0
NC_008463	1950201	1950360	PA14_22400	100	+	1950201	1950360	255,0,0	1	159,	0
NC_008463	1950636	1951761	PA14_22410	100	+	1950636	1951761	255,0,0	1	1125,	0
NC_008463	1951793	1952060	PA14_22420	100	-	1951793	1952060	0,0,255	1	267,	0
NC_008463	1952341	1954174	PA14_22440	100	-	1952341	1954174	0,0,255	1	1833,	0
NC_008463	1954236	1954800	PA14_22450	100	-	1954236	1954800	0,0,255	1	564,	0
NC_008463	1954781	1956751	PA14_22460,PA14_22470	100	-	1954781	1956545	0,0,255	1	1970,	0
NC_008463	1956744	1957062	PA14_22480	100	+	1956744	1957062	255,0,0	1	318,	0
NC_008463	1957208	1957850	PA14_22490	100	+	1957208	1957850	255,0,0	1	642,	0
NC_008463	1958104	1961033	PA14_22500,PA14_22510,PA14_22520,PA14_22530	100	-	1958104	1961033	0,0,255	1	2929,	0
NC_008463	1961108	1961663	PA14_22540	100	-	1961108	1961663	0,0,255	1	555,	0
NC_008463	1961905	1962718	PA14_22550	100	+	1961905	1962718	255,0,0	1	813,	0
NC_008463	1962794	1964054	PA14_22560,PA14_22570	100	-	1962794	1964033	0,0,255	1	1260,	0
NC_008463	1964097	1964882	PA14_22580	100	-	1964097	1964862	0,0,255	1	785,	0
NC_008463	1965008	1966873	PA14_22590,PA14_22600	100	+	1965008	1966873	255,0,0	1	1865,	0
NC_008463	1966862	1968338	PA14_22620	100	-	1966862	1968254	0,0,255	1	1476,	0
NC_008463	1968470	1968852	PA14_22630	100	-	1968470	1968788	0,0,255	1	382,	0
NC_008463	1968764	1968807	PA14sr_055	100	+	1968764	1968807	255,0,0	1	43,	0
NC_008463	1968879	1969944	PA14_22640	100	+	1968930	1969944	255,0,0	1	1065,	0
NC_008463	1969966	1973484	PA14_22650,PA14_22660,PA14_22670,PA14_22680	100	-	1969966	1973484	0,0,255	1	3518,	0
NC_008463	1973550	1975005	PA14_22690	100	-	1973550	1975005	0,0,255	1	1455,	0
NC_008463	1975162	1975534	PA14_22700	100	+	1975162	1975534	255,0,0	1	372,	0
NC_008463	1975598	1976159	PA14_22710	100	+	1975598	1976159	255,0,0	1	561,	0
NC_008463	1976139	1976616	PA14_22720	100	-	1976139	1976616	0,0,255	1	477,	0
NC_008463	1976659	1977997	PA14_22730	100	-	1976659	1977997	0,0,255	1	1338,	0
NC_008463	1978111	1978589	PA14_22740	100	-	1978111	1978552	0,0,255	1	478,	0
NC_008463	1978680	1980824	PA14_22760,PA14_22770,PA14_22780,PA14_22800	100	-	1978680	1980801	0,0,255	1	2144,	0
NC_008463	1981015	1983454	PA14_22820,PA14_22830,PA14_22840	100	+	1981015	1983454	255,0,0	1	2439,	0
NC_008463	1983548	1984591	PA14_22860	100	+	1983598	1984591	255,0,0	1	1043,	0
NC_008463	1984611	1985500	PA14_22870,PA14_22880	100	+	1984672	1985500	255,0,0	1	889,	0
NC_008463	1985506	1986542	PA14_22890	100	-	1985506	1986511	0,0,255	1	1036,	0
NC_008463	1986554	1988467	PA14_22910	100	+	1986640	1988467	255,0,0	1	1913,	0
NC_008463	1988569	1991773	PA14_22930,PA14_22940,PA14_22960	100	+	1988569	1991773	255,0,0	1	3204,	0
NC_008463	1992250	1996624	PA14_22980,PA14_22990,PA14_23000,PA14_23010	100	+	1992297	1996624	255,0,0	1	4374,	0
NC_008463	1996667	1998032	PA14_23030	100	+	1996667	1998032	255,0,0	1	1365,	0
NC_008463	1998101	1998221	PA14sr_056	100	-	1998101	1998221	0,0,255	1	120,	0
NC_008463	1998198	1999098	PA14_23050	100	+	1998246	1999098	255,0,0	1	900,	0
NC_008463	1999106	1999964	PA14_23060	100	-	1999106	1999964	0,0,255	1	858,	0
NC_008463	2000150	2003003	PA14_23070,PA14_23080,PA14_23090	100	+	2000150	2003003	255,0,0	1	2853,	0
NC_008463	2003092	2003530	PA14_23100	100	-	2003092	2003530	0,0,255	1	438,	0
NC_008463	2003578	2004838	PA14_23110	100	+	2003677	2004838	255,0,0	1	1260,	0
NC_008463	2004930	2005308	PA14_23120	100	+	2004930	2005308	255,0,0	1	378,	0
NC_008463	2005414	2006450	PA14_23130	100	-	2005414	2006338	0,0,255	1	1036,	0
NC_008463	2006566	2009510	PA14_23160,PA14_23170,PA14_23190	100	-	2006566	2009499	0,0,255	1	2944,	0
NC_008463	2009657	2011862	PA14_23200,PA14_23210,PA14_23220	100	-	2009657	2011838	0,0,255	1	2205,	0
NC_008463	2011988	2013323	PA14_23240	100	-	2011988	2013323	0,0,255	1	1335,	0
NC_008463	2013432	2014509	PA14_23250	100	+	2013432	2014509	255,0,0	1	1077,	0
NC_008463	2014583	2017511	PA14_23260	100	+	2014745	2017511	255,0,0	1	2928,	0
NC_008463	2017583	2019781	PA14_23270,PA14_23280	100	+	2017598	2019781	255,0,0	1	2198,	0
NC_008463	2019849	2023881	PA14_23290,PA14_23310,PA14_23320	100	+	2019849	2023881	255,0,0	1	4032,	0
NC_008463	2023933	2025828	PA14_23330	100	+	2024148	2025828	255,0,0	1	1895,	0
NC_008463	2025928	2026582	PA14_23340,PA14_23350	100	+	2025964	2026582	255,0,0	1	654,	0
NC_008463	2026818	2027920	PA14_23360	100	+	2026837	2027920	255,0,0	1	1102,	0
NC_008463	2028075	2029212	PA14_23370	100	+	2028075	2029212	255,0,0	1	1137,	0
NC_008463	2029270	2030561	PA14_23380	100	+	2029292	2030561	255,0,0	1	1291,	0
NC_008463	2030638	2033228	PA14_23390,PA14_23400	100	+	2030638	2033228	255,0,0	1	2590,	0
NC_008463	2033224	2034067	PA14_23410	100	+	2033224	2034067	255,0,0	1	843,	0
NC_008463	2034106	2041157	PA14_23420,PA14_23430,PA14_23440,PA14_23450,PA14_23460	100	+	2034180	2041157	255,0,0	1	7051,	0
NC_008463	2041157	2041451	PA14sr_057	100	+	2041157	2041451	255,0,0	1	294,	0
NC_008463	2041507	2043599	PA14_23470	100	+	2041601	2043599	255,0,0	1	2092,	0
NC_008463	2043789	2044119	PA14_23480	100	+	2043789	2044119	255,0,0	1	330,	0
NC_008463	2044194	2044267	PA14_23490	100	-	2044194	2044267	0,0,255	1	73,	0
NC_008463	2044335	2045607	PA14_23500	100	-	2044335	2045532	0,0,255	1	1272,	0
NC_008463	2045719	2047732	PA14_23510	100	+	2045719	2047732	255,0,0	1	2013,	0
NC_008463	2047735	2050352	PA14_23520,PA14_23530	100	-	2047735	2050352	0,0,255	1	2617,	0
NC_008463	2050395	2051342	PA14_23540	100	+	2050421	2051342	255,0,0	1	947,	0
NC_008463	2051379	2052864	PA14_23560	100	+	2051379	2052864	255,0,0	1	1485,	0
NC_008463	2053358	2053431	PA14_23570	100	+	2053358	2053431	255,0,0	1	73,	0
NC_008463	2053480	2053553	PA14_23580	100	+	2053480	2053553	255,0,0	1	73,	0
NC_008463	2053557	2055126	PA14_23590,PA14_23610	100	+	2053714	2055126	255,0,0	1	1569,	0
NC_008463	2055183	2056323	PA14_23620,PA14_23630	100	+	2055238	2056323	255,0,0	1	1140,	0
NC_008463	2056415	2057375	PA14_23640	100	+	2056415	2057375	255,0,0	1	960,	0
NC_008463	2057389	2058979	PA14_23650,PA14_23670	100	-	2057389	2058956	0,0,255	1	1590,	0
NC_008463	2059097	2059563	PA14_23680	100	+	2059113	2059563	255,0,0	1	466,	0
NC_008463	2059606	2060935	PA14_23690	100	-	2059606	2060935	0,0,255	1	1329,	0
NC_008463	2060965	2061958	PA14_23700	100	+	2061046	2061958	255,0,0	1	993,	0
NC_008463	2061962	2062415	PA14_23720	100	+	2062037	2062415	255,0,0	1	453,	0
NC_008463	2062507	2063401	PA14_23730	100	-	2062507	2063401	0,0,255	1	894,	0
NC_008463	2063520	2065638	PA14_23750,PA14_23760	100	+	2063563	2065638	255,0,0	1	2118,	0
NC_008463	2065907	2066471	PA14_23770	100	+	2065907	2066471	255,0,0	1	564,	0
NC_008463	2066529	2067612	PA14_23790	100	+	2066529	2067612	255,0,0	1	1083,	0
NC_008463	2067681	2068794	PA14_23800	100	+	2067681	2068794	255,0,0	1	1113,	0
NC_008463	2068895	2069906	PA14_23810	100	+	2068895	2069906	255,0,0	1	1011,	0
NC_008463	2069921	2072849	PA14_23830	100	+	2070074	2072849	255,0,0	1	2928,	0
NC_008463	2072870	2073728	PA14_23840	100	+	2072870	2073728	255,0,0	1	858,	0
NC_008463	2073758	2074452	PA14_23850	100	+	2073816	2074452	255,0,0	1	694,	0
NC_008463	2074653	2077530	PA14_23860,PA14_23880,PA14_23890	100	+	2074720	2077530	255,0,0	1	2877,	0
NC_008463	2077578	2078146	PA14_23900	100	+	2077603	2078146	255,0,0	1	568,	0
NC_008463	2078184	2081865	PA14_23920,PA14_23930,PA14_23950	100	+	2078367	2081865	255,0,0	1	3681,	0
NC_008463	2081951	2084629	PA14_23970,PA14_23980	100	-	2081951	2084589	0,0,255	1	2678,	0
NC_008463	2084724	2087585	PA14_23990,PA14_24010	100	+	2084859	2087585	255,0,0	1	2861,	0
NC_008463	2087589	2088036	PA14_24020	100	+	2087589	2088036	255,0,0	1	447,	0
NC_008463	2088042	2088561	PA14_24040	100	+	2088042	2088561	255,0,0	1	519,	0
NC_008463	2088557	2088947	PA14_24050	100	+	2088557	2088947	255,0,0	1	390,	0
NC_008463	2088943	2089657	PA14_24060	100	+	2088943	2089657	255,0,0	1	714,	0
NC_008463	2089653	2090655	PA14_24070	100	+	2089653	2090655	255,0,0	1	1002,	0
NC_008463	2090651	2091800	PA14_24080	100	+	2090651	2091800	255,0,0	1	1149,	0
NC_008463	2091801	2092326	PA14_24100	100	+	2091801	2092326	255,0,0	1	525,	0
NC_008463	2092425	2092630	PA14_24110,PA14_24120	100	+	2092464	2092630	255,0,0	1	205,	0
NC_008463	2092747	2092821	PA14_24130	100	+	2092747	2092821	255,0,0	1	74,	0
NC_008463	2093111	2095264	PA14_24140,PA14_24150	100	-	2093111	2095264	0,0,255	1	2153,	0
NC_008463	2095394	2097518	PA14_24170	100	+	2095478	2097518	255,0,0	1	2124,	0
NC_008463	2097802	2100231	PA14_24180,PA14_24190	100	+	2097854	2100231	255,0,0	1	2429,	0
NC_008463	2100231	2101197	PA14_24210	100	-	2100231	2101197	0,0,255	1	966,	0
NC_008463	2101321	2104046	PA14_24220,PA14_24230,PA14_24240	100	+	2101321	2104046	255,0,0	1	2725,	0
NC_008463	2104106	2105226	PA14_24245,PA14_24260	100	+	2104129	2105226	255,0,0	1	1120,	0
NC_008463	2105244	2107902	PA14_24270	100	+	2105244	2107902	255,0,0	1	2658,	0
NC_008463	2108348	2111739	PA14_24290,PA14_24300	100	+	2108348	2111739	255,0,0	1	3391,	0
NC_008463	2111880	2115409	PA14_24310,PA14_24330	100	+	2111918	2115409	255,0,0	1	3529,	0
NC_008463	2115480	2117444	PA14_24340,PA14_24350	100	-	2115480	2117444	0,0,255	1	1964,	0
NC_008463	2117792	2120692	PA14_24360	100	+	2117821	2120692	255,0,0	1	2900,	0
NC_008463	2120698	2128766	PA14_24370,PA14_24380,PA14_24390,PA14_24400,PA14_24410,PA14_24420,PA14_24430	100	-	2120698	2128652	0,0,255	1	8068,	0
NC_008463	2128813	2128950	PA14sr_058	100	+	2128813	2128950	255,0,0	1	137,	0
NC_008463	2129144	2129762	PA14_24440	100	+	2129144	2129762	255,0,0	1	618,	0
NC_008463	2130010	2134898	PA14_24445	100	+	2130035	2134898	255,0,0	1	4888,	0
NC_008463	2135322	2147655	PA14_24480,PA14_24490,PA14_24500,PA14_24510,PA14_24530,PA14_24550,PA14_24560	100	+	2135459	2147655	255,0,0	1	12333,	0
NC_008463	2147695	2148051	PA14_24570	100	-	2147695	2147926	0,0,255	1	356,	0
NC_008463	2147949	2149042	PA14_24580,PA14_24590	100	+	2148051	2149042	255,0,0	1	1093,	0
NC_008463	2149158	2151063	PA14_24600	100	-	2149158	2151063	0,0,255	1	1905,	0
NC_008463	2151230	2152252	PA14_24610	100	-	2151230	2152232	0,0,255	1	1022,	0
NC_008463	2152303	2153284	PA14_24620	100	-	2152303	2153284	0,0,255	1	981,	0
NC_008463	2153277	2153559	PA14_24630	100	+	2153277	2153559	255,0,0	1	282,	0
NC_008463	2153588	2154644	PA14_24640	100	+	2153615	2154644	255,0,0	1	1056,	0
NC_008463	2154731	2154971	PA14_24650	100	-	2154731	2154944	0,0,255	1	240,	0
NC_008463	2155404	2156507	PA14_24665	100	+	2155404	2156507	255,0,0	1	1103,	0
NC_008463	2156550	2157582	PA14_24675	100	+	2156550	2157582	255,0,0	1	1032,	0
NC_008463	2157651	2159181	PA14_24690	100	-	2157651	2159082	0,0,255	1	1530,	0
NC_008463	2159276	2159737	PA14_24700	100	+	2159392	2159737	255,0,0	1	461,	0
NC_008463	2160163	2163026	PA14_24710,PA14_24720	100	+	2160163	2163026	255,0,0	1	2863,	0
NC_008463	2163036	2164397	PA14_24730	100	-	2163036	2164368	0,0,255	1	1361,	0
NC_008463	2164484	2165563	PA14_24740,PA14_24760,PA14_24770	100	-	2164484	2165535	0,0,255	1	1079,	0
NC_008463	2165830	2167213	PA14_24780	100	+	2165830	2167213	255,0,0	1	1383,	0
NC_008463	2167397	2168734	PA14_24790	100	-	2167397	2168663	0,0,255	1	1337,	0
NC_008463	2168831	2169698	PA14_24810	100	-	2168831	2169698	0,0,255	1	867,	0
NC_008463	2169697	2170630	PA14_24820	100	-	2169697	2170630	0,0,255	1	933,	0
NC_008463	2170646	2171243	PA14_24830	100	-	2170646	2171243	0,0,255	1	597,	0
NC_008463	2171408	2171460	PA14sr_059	100	-	2171408	2171460	0,0,255	1	52,	0
NC_008463	2171408	2171966	PA14_24840	100	+	2171408	2171966	255,0,0	1	558,	0
NC_008463	2171408	2171460	PA14sr_059	100	-	2171408	2171460	0,0,255	1	52,	0
NC_008463	2171408	2171966	PA14_24840	100	+	2171408	2171966	255,0,0	1	558,	0
NC_008463	2171988	2172251	PA14_24850	100	+	2172011	2172251	255,0,0	1	263,	0
NC_008463	2172617	2174021	PA14_24860	100	+	2172617	2174021	255,0,0	1	1404,	0
NC_008463	2174081	2174162	PA14_24870	100	-	2174081	2174155	0,0,255	1	81,	0
NC_008463	2174308	2174567	PA14_24880	100	-	2174308	2174530	0,0,255	1	259,	0
NC_008463	2174661	2175277	PA14_24890	100	-	2174661	2175258	0,0,255	1	616,	0
NC_008463	2175296	2177078	PA14_24900,PA14_24910	100	+	2175324	2177078	255,0,0	1	1782,	0
NC_008463	2177106	2178138	PA14_24920	100	-	2177106	2178138	0,0,255	1	1032,	0
NC_008463	2178314	2183076	PA14_24940,PA14_24950,PA14_24960	100	+	2178314	2183076	255,0,0	1	4762,	0
NC_008463	2183150	2184059	PA14_24970	100	+	2183150	2184059	255,0,0	1	909,	0
NC_008463	2184137	2184968	PA14_24980	100	+	2184161	2184968	255,0,0	1	831,	0
NC_008463	2185011	2185398	PA14_24990	100	-	2185011	2185398	0,0,255	1	387,	0
NC_008463	2185454	2187383	PA14_25000	100	-	2185454	2187383	0,0,255	1	1929,	0
NC_008463	2187608	2190368	PA14_25020,PA14_25030	100	+	2187608	2190368	255,0,0	1	2760,	0
NC_008463	2190397	2190973	PA14_25040	100	-	2190397	2190835	0,0,255	1	576,	0
NC_008463	2191042	2191477	PA14_25050	100	+	2191042	2191477	255,0,0	1	435,	0
NC_008463	2191493	2192377	PA14_25060	100	-	2191493	2192312	0,0,255	1	884,	0
NC_008463	2192554	2196093	PA14_25080,PA14_25090	100	+	2192739	2196093	255,0,0	1	3539,	0
NC_008463	2196231	2196550	PA14_25100	100	+	2196232	2196550	255,0,0	1	319,	0
NC_008463	2196615	2199247	PA14_25110	100	+	2196640	2199247	255,0,0	1	2632,	0
NC_008463	2199333	2199872	PA14_25130	100	+	2199353	2199872	255,0,0	1	539,	0
NC_008463	2200055	2200311	PA14_25140	100	+	2200077	2200311	255,0,0	1	256,	0
NC_008463	2200332	2201470	PA14_25150,PA14_25160	100	-	2200332	2201444	0,0,255	1	1138,	0
NC_008463	2201651	2202377	PA14_25180	100	+	2201675	2202377	255,0,0	1	726,	0
NC_008463	2202578	2204326	PA14_25195,PA14_25210	100	+	2202578	2204326	255,0,0	1	1748,	0
NC_008463	2204372	2208490	PA14_25220,PA14_25230	100	-	2204372	2208459	0,0,255	1	4118,	0
NC_008463	2208579	2210065	PA14_25250	100	+	2208679	2210065	255,0,0	1	1486,	0
NC_008463	2210166	2211576	PA14_25270	100	+	2210166	2211576	255,0,0	1	1410,	0
NC_008463	2211721	2218924	PA14_25280,PA14_25305,PA14_25320,PA14_25330,PA14_25340,PA14_25350,PA14_25360,PA14_25370	100	+	2211834	2218924	255,0,0	1	7203,	0
NC_008463	2219022	2220497	PA14_25390	100	+	2219102	2220497	255,0,0	1	1475,	0
NC_008463	2220539	2222341	PA14_25400,PA14_25410,PA14_25420	100	-	2220539	2222341	0,0,255	1	1802,	0
NC_008463	2222278	2225519	PA14_25430,PA14_25440,PA14_25450	100	+	2222278	2225519	255,0,0	1	3241,	0
NC_008463	2225606	2226140	PA14_25470	100	-	2225606	2226140	0,0,255	1	534,	0
NC_008463	2226181	2228496	PA14_25480	100	+	2226270	2228496	255,0,0	1	2315,	0
NC_008463	2228543	2230639	PA14_25490,PA14_25500,PA14_25510	100	+	2228568	2230639	255,0,0	1	2096,	0
NC_008463	2230676	2230862	PA14_25520	100	+	2230676	2230862	255,0,0	1	186,	0
NC_008463	2230861	2231626	PA14_25530	100	+	2230861	2231626	255,0,0	1	765,	0
NC_008463	2231625	2232090	PA14_25540	100	+	2231625	2232090	255,0,0	1	465,	0
NC_008463	2232086	2233106	PA14_25550	100	+	2232086	2233106	255,0,0	1	1020,	0
NC_008463	2233263	2236437	PA14_25560	100	-	2233263	2236437	0,0,255	1	3174,	0
NC_008463	2236714	2236950	PA14sr_060	100	-	2236714	2236950	0,0,255	1	236,	0
NC_008463	2237013	2239628	PA14_25580,PA14_25590,PA14_25600	100	+	2237013	2239628	255,0,0	1	2615,	0
NC_008463	2239710	2240308	PA14_25610	100	-	2239710	2240289	0,0,255	1	598,	0
NC_008463	2240396	2240935	PA14_25620	100	+	2240398	2240935	255,0,0	1	539,	0
NC_008463	2240948	2241131	PA14_25630	100	+	2240948	2241131	255,0,0	1	183,	0
NC_008463	2241164	2242145	PA14_25640	100	+	2241164	2242145	255,0,0	1	981,	0
NC_008463	2242182	2243189	PA14_25650	100	+	2242250	2243189	255,0,0	1	1007,	0
NC_008463	2243211	2243955	PA14_25660	100	+	2243211	2243955	255,0,0	1	744,	0
NC_008463	2244125	2244387	PA14_25670	100	+	2244150	2244387	255,0,0	1	262,	0
NC_008463	2244482	2249270	PA14_25690,PA14_25710,PA14_25730,PA14_25740,PA14_25760	100	+	2244515	2249270	255,0,0	1	4788,	0
NC_008463	2249280	2250451	PA14_25770,PA14_25780	100	+	2249303	2250451	255,0,0	1	1171,	0
NC_008463	2250676	2251810	PA14_25790	100	-	2250676	2251810	0,0,255	1	1134,	0
NC_008463	2251858	2252534	PA14_25800	100	+	2251895	2252534	255,0,0	1	676,	0
NC_008463	2252604	2254856	PA14_25810,PA14_25820,PA14_25830	100	+	2252700	2254856	255,0,0	1	2252,	0
NC_008463	2254904	2256628	PA14_25840	100	-	2254904	2256560	0,0,255	1	1724,	0
NC_008463	2256639	2256856	PA14sr_061	100	-	2256639	2256856	0,0,255	1	217,	0
NC_008463	2256774	2258559	PA14_25860,PA14_25880	100	+	2256880	2258559	255,0,0	1	1785,	0
NC_008463	2258693	2259940	PA14_25900	100	+	2258743	2259940	255,0,0	1	1247,	0
NC_008463	2260012	2260960	PA14_25910	100	-	2260012	2260960	0,0,255	1	948,	0
NC_008463	2261088	2262266	PA14_25920,PA14_25930	100	-	2261088	2262266	0,0,255	1	1178,	0
NC_008463	2262338	2263483	PA14_25940	100	-	2262338	2263433	0,0,255	1	1145,	0
NC_008463	2263564	2264915	PA14_25960	100	+	2263787	2264915	255,0,0	1	1351,	0
NC_008463	2264990	2268737	PA14_25970	100	+	2264990	2268737	255,0,0	1	3747,	0
NC_008463	2268765	2270063	PA14_25980	100	-	2268765	2269860	0,0,255	1	1298,	0
NC_008463	2270082	2270309	P15	100	-	2270082	2270309	0,0,255	1	227,	0
NC_008463	2270397	2273370	PA14_25990,PA14_26000,PA14_26010	100	+	2270430	2273370	255,0,0	1	2973,	0
NC_008463	2273456	2275152	PA14_26020	100	-	2273456	2275067	0,0,255	1	1696,	0
NC_008463	2275467	2277025	PA14_26050	100	+	2275567	2277025	255,0,0	1	1558,	0
NC_008463	2277080	2277389	PA14_26060	100	-	2277080	2277389	0,0,255	1	309,	0
NC_008463	2277484	2278066	PA14_26070	100	-	2277484	2278066	0,0,255	1	582,	0
NC_008463	2278455	2278656	PA14_26080	100	+	2278455	2278656	255,0,0	1	201,	0
NC_008463	2278675	2282010	PA14_26090,PA14_26110,PA14_26130	100	-	2278675	2282010	0,0,255	1	3335,	0
NC_008463	2282079	2282726	PA14_26140	100	+	2282135	2282726	255,0,0	1	647,	0
NC_008463	2282736	2283663	PA14_26150	100	-	2282736	2283663	0,0,255	1	927,	0
NC_008463	2283728	2285974	PA14_26160,PA14_26165	100	+	2283728	2285974	255,0,0	1	2246,	0
NC_008463	2286024	2287379	PA14_26190	100	-	2286024	2287356	0,0,255	1	1355,	0
NC_008463	2287485	2287668	PA14_26200	100	+	2287485	2287668	255,0,0	1	183,	0
NC_008463	2287677	2291935	PA14_26210,PA14_26220,PA14_26230,PA14_26240,PA14_26260	100	-	2287677	2291935	0,0,255	1	4258,	0
NC_008463	2292046	2293025	PA14_26270	100	+	2292071	2293025	255,0,0	1	979,	0
NC_008463	2293030	2294747	PA14_26280	100	+	2293109	2294747	255,0,0	1	1717,	0
NC_008463	2294758	2295843	PA14_26300,PA14_26310	100	-	2294758	2295843	0,0,255	1	1085,	0
NC_008463	2296019	2296890	PA14_26330	100	+	2296053	2296890	255,0,0	1	871,	0
NC_008463	2296940	2297534	PA14_26340	100	+	2296940	2297534	255,0,0	1	594,	0
NC_008463	2297653	2298520	PA14_26350	100	+	2297653	2298520	255,0,0	1	867,	0
NC_008463	2298520	2301290	PA14_26360,PA14_26390,PA14_26400	100	-	2298520	2301290	0,0,255	1	2770,	0
NC_008463	2301342	2303846	PA14_26420	100	-	2301342	2303499	0,0,255	1	2504,	0
NC_008463	2303966	2304705	PA14_26450	100	+	2304135	2304705	255,0,0	1	739,	0
NC_008463	2304758	2307824	PA14_26460,PA14_26470,PA14_26480	100	-	2304758	2307824	0,0,255	1	3066,	0
NC_008463	2307920	2312665	PA14_26485,PA14_26500,PA14_26510,PA14_26530	100	+	2308160	2312665	255,0,0	1	4745,	0
NC_008463	2312706	2313939	PA14_26540,PA14_26550	100	+	2312734	2313939	255,0,0	1	1233,	0
NC_008463	2313938	2314748	PA14_26560	100	+	2313938	2314748	255,0,0	1	810,	0
NC_008463	2314941	2315580	PA14_26570	100	+	2314941	2315580	255,0,0	1	639,	0
NC_008463	2315665	2316034	PA14_26580	100	+	2315665	2316034	255,0,0	1	369,	0
NC_008463	2316232	2317695	PA14_26590	100	+	2316255	2317695	255,0,0	1	1463,	0
NC_008463	2318025	2319371	PA14_26600,PA14_26610	100	+	2318025	2319371	255,0,0	1	1346,	0
NC_008463	2319526	2320139	PA14_26620	100	+	2319716	2320139	255,0,0	1	613,	0
NC_008463	2320152	2321979	PA14_26640	100	-	2320152	2321979	0,0,255	1	1827,	0
NC_008463	2322141	2322966	PA14_26650	100	-	2322141	2322966	0,0,255	1	825,	0
NC_008463	2323017	2325003	PA14_26670	100	-	2323017	2325003	0,0,255	1	1986,	0
NC_008463	2325048	2327024	PA14_26690,PA14_26700	100	-	2325048	2327024	0,0,255	1	1976,	0
NC_008463	2327140	2329637	PA14_26720,PA14_26730	100	-	2327140	2329637	0,0,255	1	2497,	0
NC_008463	2329709	2331512	PA14_26750	100	-	2329709	2331512	0,0,255	1	1803,	0
NC_008463	2331651	2332389	PA14_26760	100	+	2331792	2332389	255,0,0	1	738,	0
NC_008463	2332389	2333154	PA14_26770	100	-	2332389	2333154	0,0,255	1	765,	0
NC_008463	2333386	2333577	PA14_26780	100	-	2333386	2333554	0,0,255	1	191,	0
NC_008463	2333976	2336005	PA14_26810,PA14_26830	100	+	2333976	2336005	255,0,0	1	2029,	0
NC_008463	2336013	2336529	PA14_26850	100	-	2336013	2336529	0,0,255	1	516,	0
NC_008463	2336575	2337466	PA14_26860	100	+	2336575	2337466	255,0,0	1	891,	0
NC_008463	2337488	2338130	PA14_26870	100	-	2337488	2338130	0,0,255	1	642,	0
NC_008463	2338175	2339069	PA14_26880	100	+	2338175	2339069	255,0,0	1	894,	0
NC_008463	2339139	2339864	PA14_26890	100	+	2339165	2339864	255,0,0	1	725,	0
NC_008463	2340112	2343986	PA14_26910,PA14_26920,PA14_26930	100	+	2340112	2343986	255,0,0	1	3874,	0
NC_008463	2343982	2344753	PA14_26940	100	+	2343982	2344753	255,0,0	1	771,	0
NC_008463	2344833	2345631	PA14_26960	100	+	2344833	2345631	255,0,0	1	798,	0
NC_008463	2345639	2347715	PA14_26970,PA14_26980	100	-	2345639	2347715	0,0,255	1	2076,	0
NC_008463	2347801	2348161	PA14_26990	100	-	2347801	2348161	0,0,255	1	360,	0
NC_008463	2348286	2349797	PA14_27000	100	-	2348286	2349759	0,0,255	1	1511,	0
NC_008463	2349897	2350791	PA14_27020	100	-	2349897	2350701	0,0,255	1	894,	0
NC_008463	2350710	2352378	PA14_27050	100	+	2350947	2352378	255,0,0	1	1668,	0
NC_008463	2352449	2352911	PA14_27070	100	+	2352476	2352911	255,0,0	1	462,	0
NC_008463	2353078	2353945	PA14_27090	100	-	2353078	2353945	0,0,255	1	867,	0
NC_008463	2354150	2355166	PA14_27100	100	-	2354150	2355086	0,0,255	1	1016,	0
NC_008463	2355281	2355830	PA14_27110	100	-	2355281	2355830	0,0,255	1	549,	0
NC_008463	2355883	2356324	PA14_27120	100	+	2355883	2356324	255,0,0	1	441,	0
NC_008463	2356336	2356877	PA14_27130	100	-	2356336	2356843	0,0,255	1	541,	0
NC_008463	2356894	2360167	PA14_27140,PA14_27150	100	-	2356894	2360079	0,0,255	1	3273,	0
NC_008463	2360089	2360695	PA14_27160	100	+	2360089	2360695	255,0,0	1	606,	0
NC_008463	2360750	2361029	PA14_27170	100	+	2360750	2361029	255,0,0	1	279,	0
NC_008463	2361069	2362078	PA14_27180	100	+	2361106	2362078	255,0,0	1	1009,	0
NC_008463	2362201	2362525	PA14_NovelOrf_009	100	-	2362201	2362453	0,0,255	1	324,	0
NC_008463	2362872	2362959	PA14_27190	100	-	2362872	2362959	0,0,255	1	87,	0
NC_008463	2363097	2364245	PA14_27200	100	+	2363114	2364245	255,0,0	1	1148,	0
NC_008463	2364252	2364854	PA14_27210	100	+	2364287	2364854	255,0,0	1	602,	0
NC_008463	2364941	2365370	PA14_27220	100	-	2364941	2365370	0,0,255	1	429,	0
NC_008463	2365514	2365970	PA14_27230	100	-	2365514	2365970	0,0,255	1	456,	0
NC_008463	2366055	2367075	PA14_27250	100	-	2366055	2367075	0,0,255	1	1020,	0
NC_008463	2367094	2367862	PA14_27270	100	+	2367112	2367862	255,0,0	1	768,	0
NC_008463	2367863	2368758	PA14_27280	100	-	2367863	2368718	0,0,255	1	895,	0
NC_008463	2368792	2369048	PA14_27290	100	+	2368814	2369048	255,0,0	1	256,	0
NC_008463	2369130	2370339	PA14_27310	100	+	2369130	2370339	255,0,0	1	1209,	0
NC_008463	2370379	2371759	PA14_27330	100	-	2370379	2371726	0,0,255	1	1380,	0
NC_008463	2371850	2372651	PA14_27350	100	+	2371901	2372651	255,0,0	1	801,	0
NC_008463	2372677	2373684	PA14_27360	100	-	2372677	2373469	0,0,255	1	1007,	0
NC_008463	2373779	2375483	PA14_27370	100	+	2373779	2375483	255,0,0	1	1704,	0
NC_008463	2375849	2376620	PA14_27390	100	-	2375849	2376620	0,0,255	1	771,	0
NC_008463	2376710	2381823	PA14_27400,PA14_27410,PA14_27420,PA14_27430	100	-	2376710	2381823	0,0,255	1	5113,	0
NC_008463	2381960	2382926	PA14_27440	100	-	2381960	2382926	0,0,255	1	966,	0
NC_008463	2383049	2383496	PA14_27450	100	+	2383049	2383496	255,0,0	1	447,	0
NC_008463	2383526	2384208	PA14_27460	100	+	2383551	2384208	255,0,0	1	682,	0
NC_008463	2384239	2385393	PA14_27470	100	-	2384239	2385367	0,0,255	1	1154,	0
NC_008463	2385506	2386466	PA14_27480	100	-	2385506	2386382	0,0,255	1	960,	0
NC_008463	2386515	2386968	PA14_27490	100	-	2386515	2386968	0,0,255	1	453,	0
NC_008463	2387018	2388339	PA14_27500	100	-	2387018	2388230	0,0,255	1	1321,	0
NC_008463	2388333	2388813	PA14_27510	100	+	2388414	2388813	255,0,0	1	480,	0
NC_008463	2388895	2389898	PA14_27520,PA14_27530	100	+	2388924	2389898	255,0,0	1	1003,	0
NC_008463	2389916	2392265	PA14_27550	100	-	2389916	2392235	0,0,255	1	2349,	0
NC_008463	2392136	2393729	PA14_27560,PA14_27570	100	+	2392359	2393729	255,0,0	1	1593,	0
NC_008463	2393738	2394422	PA14_27580	100	-	2393738	2394401	0,0,255	1	684,	0
NC_008463	2394462	2395258	PA14_27590	100	-	2394462	2395236	0,0,255	1	796,	0
NC_008463	2395453	2395604	PA14_27600,PA14_27610	100	+	2395453	2395604	255,0,0	1	151,	0
NC_008463	2395691	2395764	PA14_27620	100	+	2395691	2395764	255,0,0	1	73,	0
NC_008463	2395976	2396723	PA14_27630,PA14_27640	100	-	2395976	2396680	0,0,255	1	747,	0
NC_008463	2396830	2397739	PA14_27650,PA14_27660	100	-	2396830	2397669	0,0,255	1	909,	0
NC_008463	2397897	2400722	PA14_27675,PA14_27680	100	-	2397897	2400722	0,0,255	1	2825,	0
NC_008463	2401063	2401657	PA14_27690	100	-	2401063	2401657	0,0,255	1	594,	0
NC_008463	2401722	2402448	PA14_27700	100	-	2401722	2402448	0,0,255	1	726,	0
NC_008463	2402711	2403143	PA14_27710	100	-	2402711	2403122	0,0,255	1	432,	0
NC_008463	2403180	2403561	PA14_27720	100	-	2403180	2403561	0,0,255	1	381,	0
NC_008463	2403689	2406319	PA14_27730	100	-	2403689	2406137	0,0,255	1	2630,	0
NC_008463	2406289	2406961	PA14_27740	100	+	2406289	2406961	255,0,0	1	672,	0
NC_008463	2407075	2409480	PA14_27755,PA14_27770,PA14_27780	100	+	2407075	2409480	255,0,0	1	2405,	0
NC_008463	2409529	2411538	PA14_27800,PA14_27810	100	-	2409529	2411538	0,0,255	1	2009,	0
NC_008463	2411663	2411855	PA14_27830	100	+	2411663	2411855	255,0,0	1	192,	0
NC_008463	2412026	2412644	PA14_27840	100	+	2412026	2412644	255,0,0	1	618,	0
NC_008463	2412761	2413592	PA14_27850	100	+	2412761	2413592	255,0,0	1	831,	0
NC_008463	2413658	2413944	PA14_27870	100	-	2413658	2413922	0,0,255	1	286,	0
NC_008463	2413995	2415317	PA14_27880,PA14_27890	100	-	2413995	2415317	0,0,255	1	1322,	0
NC_008463	2415450	2416170	PA14_27900	100	+	2415450	2416170	255,0,0	1	720,	0
NC_008463	2416171	2416576	PA14_27910	100	-	2416171	2416576	0,0,255	1	405,	0
NC_008463	2416626	2417383	PA14_27920	100	+	2416678	2417383	255,0,0	1	757,	0
NC_008463	2417440	2417795	PA14_27930	100	-	2417440	2417740	0,0,255	1	355,	0
NC_008463	2417900	2419649	PA14_27940,PA14_27950	100	+	2417985	2419649	255,0,0	1	1749,	0
NC_008463	2419734	2420696	PA14_27960	100	-	2419734	2420658	0,0,255	1	962,	0
NC_008463	2420737	2421765	PA14_27980	100	-	2420737	2421736	0,0,255	1	1028,	0
NC_008463	2421828	2423355	PA14_27990	100	+	2422038	2423355	255,0,0	1	1527,	0
NC_008463	2423757	2424837	PA14_28000	100	+	2423796	2424837	255,0,0	1	1080,	0
NC_008463	2424916	2425513	PA14_28010	100	+	2424916	2425513	255,0,0	1	597,	0
NC_008463	2425606	2425897	PA14_28020	100	+	2425606	2425897	255,0,0	1	291,	0
NC_008463	2425997	2426446	PA14_28030	100	-	2425997	2426375	0,0,255	1	449,	0
NC_008463	2426917	2427997	PA14_28040	100	-	2426917	2427997	0,0,255	1	1080,	0
NC_008463	2428208	2429836	PA14_28050	100	+	2428240	2429836	255,0,0	1	1628,	0
NC_008463	2429857	2431147	PA14_28060	100	-	2429857	2431096	0,0,255	1	1290,	0
NC_008463	2431162	2431630	PA14_28070	100	-	2431162	2431630	0,0,255	1	468,	0
NC_008463	2431744	2432529	PA14_28080,PA14_28090	100	-	2431744	2432529	0,0,255	1	785,	0
NC_008463	2432699	2434508	PA14_28100	100	-	2432699	2434508	0,0,255	1	1809,	0
NC_008463	2434585	2435245	PA14_28110	100	-	2434585	2435245	0,0,255	1	660,	0
NC_008463	2435722	2436434	PA14_28120,PA14_28130	100	-	2435722	2436405	0,0,255	1	712,	0
NC_008463	2436742	2439211	PA14_28140,PA14_28150,PA14_28170	100	+	2436812	2439211	255,0,0	1	2469,	0
NC_008463	2439261	2440576	PA14_28180	100	-	2439261	2440545	0,0,255	1	1315,	0
NC_008463	2440728	2440802	PA14_28190	100	+	2440728	2440802	255,0,0	1	74,	0
NC_008463	2440996	2442026	PA14_28200,PA14_28210	100	+	2440996	2442026	255,0,0	1	1030,	0
NC_008463	2442224	2442746	PA14_28220	100	+	2442224	2442746	255,0,0	1	522,	0
NC_008463	2442765	2442936	PA14_28230	100	-	2442765	2442936	0,0,255	1	171,	0
NC_008463	2443096	2443321	PA14_28240	100	+	2443096	2443321	255,0,0	1	225,	0
NC_008463	2443354	2444376	PA14_28250	100	-	2443354	2444260	0,0,255	1	1022,	0
NC_008463	2444479	2444797	PA14_28260	100	+	2444500	2444797	255,0,0	1	318,	0
NC_008463	2444874	2446110	PA14_28280,PA14_28290	100	+	2444898	2446110	255,0,0	1	1236,	0
NC_008463	2446249	2447706	PA14_28300,PA14_28310	100	-	2446249	2447706	0,0,255	1	1457,	0
NC_008463	2447793	2448375	PA14_28320	100	+	2447793	2448375	255,0,0	1	582,	0
NC_008463	2448433	2448529	PA14_28330	100	+	2448433	2448529	255,0,0	1	96,	0
NC_008463	2448605	2449616	PA14_28340	100	+	2448716	2449616	255,0,0	1	1011,	0
NC_008463	2449663	2450359	PA14_28350	100	-	2449663	2450359	0,0,255	1	696,	0
NC_008463	2450524	2450899	PA14_28360	100	+	2450689	2450899	255,0,0	1	375,	0
NC_008463	2450913	2451211	PA14_NovelOrf_010	100	-	2450913	2451144	0,0,255	1	298,	0
NC_008463	2451115	2451395	PA14sr_062	100	+	2451115	2451395	255,0,0	1	280,	0
NC_008463	2451372	2451582	PA14_28370	100	+	2451372	2451582	255,0,0	1	210,	0
NC_008463	2451693	2452038	PA14_28380	100	+	2451693	2452038	255,0,0	1	345,	0
NC_008463	2452080	2452497	PA14_28390	100	-	2452080	2452497	0,0,255	1	417,	0
NC_008463	2452608	2454014	PA14_28400	100	-	2452608	2453886	0,0,255	1	1406,	0
NC_008463	2454221	2454565	PA14_28410	100	+	2454250	2454565	255,0,0	1	344,	0
NC_008463	2454775	2455663	PA14_28420	100	-	2454775	2455663	0,0,255	1	888,	0
NC_008463	2455765	2456209	PA14_28430	100	+	2455765	2456209	255,0,0	1	444,	0
NC_008463	2456274	2456782	PA14_28440	100	+	2456347	2456782	255,0,0	1	508,	0
NC_008463	2456833	2457332	PA14_28450	100	-	2456833	2457304	0,0,255	1	499,	0
NC_008463	2457384	2457606	PA14sr_063	100	-	2457384	2457606	0,0,255	1	222,	0
NC_008463	2457652	2457907	PA14_28460	100	-	2457652	2457883	0,0,255	1	255,	0
NC_008463	2458061	2458259	PA14_28470	100	+	2458061	2458259	255,0,0	1	198,	0
NC_008463	2458324	2459177	PA14_28490,PA14_28500	100	-	2458324	2459139	0,0,255	1	853,	0
NC_008463	2459273	2460190	PA14_28510,PA14_28520	100	+	2459273	2460190	255,0,0	1	917,	0
NC_008463	2460179	2461171	PA14_28530	100	-	2460179	2461079	0,0,255	1	992,	0
NC_008463	2461301	2461535	PA14_28540	100	+	2461301	2461535	255,0,0	1	234,	0
NC_008463	2461574	2462105	PA14sr_064	100	+	2461574	2462105	255,0,0	1	531,	0
NC_008463	2461805	2463056	PA14_28560,PA14_28570	100	-	2461805	2463056	0,0,255	1	1251,	0
NC_008463	2463185	2464213	PA14_28580,PA14_28590	100	+	2463212	2464213	255,0,0	1	1028,	0
NC_008463	2464642	2464986	PA14_28600	100	+	2464698	2464986	255,0,0	1	344,	0
NC_008463	2465051	2465502	PA14sr_065	100	+	2465051	2465502	255,0,0	1	451,	0
NC_008463	2465310	2465502	PA14_28610	100	-	2465310	2465487	0,0,255	1	192,	0
NC_008463	2465571	2465919	PA14_28620	100	-	2465571	2465898	0,0,255	1	348,	0
NC_008463	2466089	2466953	PA14_28630	100	+	2466089	2466953	255,0,0	1	864,	0
NC_008463	2466960	2467036	P13	100	+	2466960	2467036	255,0,0	1	76,	0
NC_008463	2467202	2469125	PA14_28650	100	+	2467202	2469125	255,0,0	1	1923,	0
NC_008463	2469142	2469676	PA14_28660	100	+	2469142	2469676	255,0,0	1	534,	0
NC_008463	2469737	2469932	PA14_28670	100	+	2469737	2469932	255,0,0	1	195,	0
NC_008463	2469955	2470312	PA14_28680	100	+	2469955	2470312	255,0,0	1	357,	0
NC_008463	2470409	2473839	PA14_28690,PA14_28710	100	+	2470409	2473839	255,0,0	1	3430,	0
NC_008463	2473842	2474145	PA14_28720	100	+	2473842	2474145	255,0,0	1	303,	0
NC_008463	2474125	2474482	PA14_28730	100	+	2474125	2474482	255,0,0	1	357,	0
NC_008463	2474571	2474645	PA14_28740	100	+	2474571	2474645	255,0,0	1	74,	0
NC_008463	2474808	2475183	PA14_28750	100	-	2474808	2475183	0,0,255	1	375,	0
NC_008463	2475457	2475963	PA14_28760	100	-	2475457	2475808	0,0,255	1	506,	0
NC_008463	2476397	2478298	PA14_28770	100	+	2476654	2478298	255,0,0	1	1901,	0
NC_008463	2478679	2479120	PA14_28780,PA14_28790	100	+	2478687	2479120	255,0,0	1	441,	0
NC_008463	2479241	2480258	PA14_28800	100	+	2479262	2480258	255,0,0	1	1017,	0
NC_008463	2480326	2485516	PA14_28810	100	+	2480392	2485516	255,0,0	1	5190,	0
NC_008463	2485590	2491597	PA14_28820,PA14_28830,PA14_28840	100	+	2485621	2491597	255,0,0	1	6007,	0
NC_008463	2491628	2492301	PA14_28850,PA14_28870	100	+	2491657	2492301	255,0,0	1	673,	0
NC_008463	2492576	2502709	PA14_28880,PA14_28895,PA14_28910,PA14_28920	100	-	2492576	2502703	0,0,255	1	10133,	0
NC_008463	2502833	2503376	PA14_28930	100	-	2502833	2503376	0,0,255	1	543,	0
NC_008463	2503450	2503729	PA14_28940	100	-	2503450	2503729	0,0,255	1	279,	0
NC_008463	2503758	2504662	PA14_28950,PA14_28960	100	-	2503758	2504662	0,0,255	1	904,	0
NC_008463	2504830	2506308	PA14_28970,PA14_28980	100	+	2504830	2506308	255,0,0	1	1478,	0
NC_008463	2506664	2507375	PA14_28990	100	+	2506736	2507375	255,0,0	1	711,	0
NC_008463	2507534	2508221	PA14_29000	100	-	2507534	2508221	0,0,255	1	687,	0
NC_008463	2508320	2508809	PA14_29010	100	-	2508320	2508809	0,0,255	1	489,	0
NC_008463	2509041	2509872	PA14_29020	100	+	2509041	2509872	255,0,0	1	831,	0
NC_008463	2509998	2511234	PA14_29030	100	+	2509998	2511234	255,0,0	1	1236,	0
NC_008463	2511248	2513913	PA14_29040,PA14_29050	100	-	2511248	2513913	0,0,255	1	2665,	0
NC_008463	2514266	2514746	PA14_29060	100	+	2514266	2514746	255,0,0	1	480,	0
NC_008463	2514793	2515657	PA14_29070	100	-	2514793	2515657	0,0,255	1	864,	0
NC_008463	2515780	2515978	PA14_NovelOrf_011	100	-	2515780	2515951	0,0,255	1	198,	0
NC_008463	2516076	2517168	PA14_29090	100	-	2516076	2517168	0,0,255	1	1092,	0
NC_008463	2517366	2519042	PA14_29100,PA14_29110	100	-	2517366	2519014	0,0,255	1	1676,	0
NC_008463	2519134	2520220	PA14_29120	100	+	2519134	2520220	255,0,0	1	1086,	0
NC_008463	2520318	2522918	PA14_29130,PA14_29150,PA14_29160	100	+	2520382	2522918	255,0,0	1	2600,	0
NC_008463	2523031	2524051	PA14_29180	100	+	2523031	2524051	255,0,0	1	1020,	0
NC_008463	2524332	2525052	PA14_29190,PA14_29200	100	-	2524332	2525052	0,0,255	1	720,	0
NC_008463	2525198	2529985	PA14_29210,PA14_29220,PA14_29230	100	-	2525198	2529985	0,0,255	1	4787,	0
NC_008463	2530592	2531273	PA14_29240	100	+	2530592	2531273	255,0,0	1	681,	0
NC_008463	2531329	2531611	PA14_29250	100	+	2531329	2531611	255,0,0	1	282,	0
NC_008463	2531704	2532674	PA14_29260	100	+	2531780	2532674	255,0,0	1	970,	0
NC_008463	2532734	2534298	PA14_29270,PA14_29280	100	+	2532787	2534298	255,0,0	1	1564,	0
NC_008463	2534325	2534895	PA14_29290	100	-	2534325	2534826	0,0,255	1	570,	0
NC_008463	2534995	2535520	PA14_29300	100	-	2534995	2535520	0,0,255	1	525,	0
NC_008463	2535737	2536994	PA14_29320	100	+	2535788	2536994	255,0,0	1	1257,	0
NC_008463	2537028	2538176	PA14_29330	100	-	2537028	2538021	0,0,255	1	1148,	0
NC_008463	2538479	2543854	PA14_29340,PA14_29350,PA14_29360,PA14_29375	100	-	2538479	2543854	0,0,255	1	5375,	0
NC_008463	2543938	2550139	PA14_29390,PA14_29400	100	+	2544066	2550139	255,0,0	1	6201,	0
NC_008463	2550489	2551452	PA14_29410	100	+	2550489	2551452	255,0,0	1	963,	0
NC_008463	2551459	2552758	PA14_29420	100	-	2551459	2552701	0,0,255	1	1299,	0
NC_008463	2552883	2554810	PA14_29440,PA14_29460	100	-	2552883	2554810	0,0,255	1	1927,	0
NC_008463	2554980	2555788	PA14_29470	100	+	2555035	2555788	255,0,0	1	808,	0
NC_008463	2556380	2564655	PA14_29480,PA14_29490,PA14_29500,PA14_29510,PA14_29520,PA14_29530,PA14_29540,PA14_29550,PA14_29560,PA14_29570	100	+	2556380	2564655	255,0,0	1	8275,	0
NC_008463	2564909	2565215	PA14_29575	100	+	2564918	2565215	255,0,0	1	306,	0
NC_008463	2565290	2565720	PA14_29590	100	-	2565290	2565644	0,0,255	1	430,	0
NC_008463	2565951	2566352	PA14_29600	100	-	2565951	2566308	0,0,255	1	401,	0
NC_008463	2566408	2567999	PA14_29620	100	-	2566408	2567962	0,0,255	1	1591,	0
NC_008463	2568003	2568146	PA14sr_066	100	-	2568003	2568146	0,0,255	1	143,	0
NC_008463	2568116	2569298	PA14_29640	100	+	2568116	2569298	255,0,0	1	1182,	0
NC_008463	2569351	2569609	PA14_29650	100	+	2569351	2569609	255,0,0	1	258,	0
NC_008463	2569595	2570789	PA14_29660	100	+	2569595	2570789	255,0,0	1	1194,	0
NC_008463	2571039	2573063	PA14_29680,PA14_29690	100	-	2571039	2573042	0,0,255	1	2024,	0
NC_008463	2573197	2575884	PA14_29710,PA14_29720,PA14_29730,PA14_29740	100	+	2573256	2575884	255,0,0	1	2687,	0
NC_008463	2575974	2576283	PA14_29750	100	+	2575974	2576283	255,0,0	1	309,	0
NC_008463	2576287	2578432	PA14_29760	100	-	2576287	2578432	0,0,255	1	2145,	0
NC_008463	2578690	2580016	PA14_29770	100	+	2578690	2580016	255,0,0	1	1326,	0
NC_008463	2580094	2583033	PA14_29800,PA14_29820	100	+	2580129	2583033	255,0,0	1	2939,	0
NC_008463	2583239	2584049	PA14_29830	100	-	2583239	2584049	0,0,255	1	810,	0
NC_008463	2584163	2594216	PA14_29850,PA14_29860,PA14_29880,PA14_29890,PA14_29900,PA14_29920,PA14_29930,PA14_29940	100	-	2584163	2594168	0,0,255	1	10053,	0
NC_008463	2594299	2595646	PA14_29970	100	-	2594299	2595646	0,0,255	1	1347,	0
NC_008463	2595642	2596143	PA14_29980	100	-	2595642	2596143	0,0,255	1	501,	0
NC_008463	2596144	2597926	PA14_29990	100	-	2596144	2597926	0,0,255	1	1782,	0
NC_008463	2598006	2598684	PA14_30010	100	-	2598006	2598684	0,0,255	1	678,	0
NC_008463	2598694	2599211	PA14_30020	100	-	2598694	2599108	0,0,255	1	517,	0
NC_008463	2599707	2600262	PA14_30030	100	-	2599707	2600262	0,0,255	1	555,	0
NC_008463	2600340	2602359	PA14_30040	100	-	2600340	2602359	0,0,255	1	2019,	0
NC_008463	2602538	2604527	PA14_30050	100	-	2602538	2604134	0,0,255	1	1989,	0
NC_008463	2604144	2604502	PA14sr_067	100	+	2604144	2604502	255,0,0	1	358,	0
NC_008463	2604728	2605550	PA14_30070	100	-	2604728	2605550	0,0,255	1	822,	0
NC_008463	2605546	2606167	PA14_30080	100	-	2605546	2606167	0,0,255	1	621,	0
NC_008463	2606173	2606599	PA14_30090	100	-	2606173	2606599	0,0,255	1	426,	0
NC_008463	2606591	2609228	PA14_30100,PA14_30110	100	-	2606591	2609191	0,0,255	1	2637,	0
NC_008463	2609266	2610157	PA14_30130	100	-	2609266	2610157	0,0,255	1	891,	0
NC_008463	2610159	2611937	PA14_30140,PA14_30150	100	-	2610159	2611904	0,0,255	1	1778,	0
NC_008463	2611947	2612418	PA14_30160	100	-	2611947	2612418	0,0,255	1	471,	0
NC_008463	2612504	2614953	PA14_30180	100	-	2612504	2614730	0,0,255	1	2449,	0
NC_008463	2615063	2616345	PA14_30190	100	+	2615088	2616345	255,0,0	1	1282,	0
NC_008463	2616418	2616800	PA14_30200	100	-	2616418	2616691	0,0,255	1	382,	0
NC_008463	2616916	2619589	PA14_30210,PA14_30230	100	+	2616916	2619589	255,0,0	1	2673,	0
NC_008463	2619670	2619950	PA14_30240	100	-	2619670	2619889	0,0,255	1	280,	0
NC_008463	2619993	2620701	PA14_30260	100	-	2619993	2620701	0,0,255	1	708,	0
NC_008463	2620755	2622455	PA14_30270,PA14_30280	100	-	2620755	2622424	0,0,255	1	1700,	0
NC_008463	2622618	2625739	PA14_30290,PA14_30310	100	+	2622651	2625739	255,0,0	1	3121,	0
NC_008463	2625748	2627074	PA14_30320	100	+	2625748	2627074	255,0,0	1	1326,	0
NC_008463	2627175	2629875	PA14_30330,PA14_30340	100	+	2627195	2629875	255,0,0	1	2700,	0
NC_008463	2629879	2630878	PA14_30350	100	-	2629879	2630854	0,0,255	1	999,	0
NC_008463	2630941	2631925	PA14_30360	100	-	2630941	2631925	0,0,255	1	984,	0
NC_008463	2631921	2633331	PA14_30370,PA14_30380,PA14_30390,PA14_30400	100	-	2631921	2633310	0,0,255	1	1410,	0
NC_008463	2633420	2634130	PA14_30410	100	-	2633420	2634089	0,0,255	1	710,	0
NC_008463	2634218	2634305	PA14_30420	100	+	2634218	2634305	255,0,0	1	87,	0
NC_008463	2634442	2636692	PA14_30430,PA14_30440	100	-	2634442	2636628	0,0,255	1	2250,	0
NC_008463	2636740	2637637	PA14_30450	100	+	2636740	2637637	255,0,0	1	897,	0
NC_008463	2637976	2642246	PA14_30460,PA14_30470,PA14_30490,PA14_30500	100	+	2637976	2642246	255,0,0	1	4270,	0
NC_008463	2642353	2644308	PA14_30520,PA14_30540	100	+	2642353	2644308	255,0,0	1	1955,	0
NC_008463	2644463	2645423	PA14_30550	100	+	2644463	2645423	255,0,0	1	960,	0
NC_008463	2645489	2646224	PA14_30560	100	-	2645489	2646062	0,0,255	1	735,	0
NC_008463	2646271	2647458	PA14_30570	100	-	2646271	2647375	0,0,255	1	1187,	0
NC_008463	2647476	2648334	PA14_30580	100	+	2647527	2648334	255,0,0	1	858,	0
NC_008463	2648453	2652333	PA14_30590,PA14_30600	100	+	2648453	2652333	255,0,0	1	3880,	0
NC_008463	2652348	2653450	PA14_30620	100	-	2652348	2653377	0,0,255	1	1102,	0
NC_008463	2653920	2655143	PA14_30630	100	+	2653994	2655143	255,0,0	1	1223,	0
NC_008463	2655428	2658550	PA14_30650,PA14_30660,PA14_30670	100	+	2655484	2658550	255,0,0	1	3122,	0
NC_008463	2658618	2658691	PA14_30680	100	+	2658618	2658691	255,0,0	1	73,	0
NC_008463	2659432	2660520	PA14_30690	100	-	2659432	2660488	0,0,255	1	1088,	0
NC_008463	2660531	2661001	PA14sr_068	100	+	2660531	2661001	255,0,0	1	470,	0
NC_008463	2661124	2664103	PA14_30700	100	+	2661124	2664103	255,0,0	1	2979,	0
NC_008463	2664164	2664727	PA14_30710	100	+	2664193	2664727	255,0,0	1	563,	0
NC_008463	2665012	2665083	PA14_30720	100	+	2665012	2665083	255,0,0	1	71,	0
NC_008463	2665478	2666562	PA14_30730	100	-	2665478	2666519	0,0,255	1	1084,	0
NC_008463	2666536	2666701	PA14sr_069	100	+	2666536	2666701	255,0,0	1	165,	0
NC_008463	2666942	2667533	PA14_30740	100	+	2666942	2667533	255,0,0	1	591,	0
NC_008463	2667857	2668724	PA14_30750	100	+	2667857	2668724	255,0,0	1	867,	0
NC_008463	2668755	2669768	PA14_30760,PA14_30770	100	-	2668755	2669768	0,0,255	1	1013,	0
NC_008463	2669802	2670800	PA14_30790	100	+	2669900	2670800	255,0,0	1	998,	0
NC_008463	2670865	2671492	PA14_30800	100	-	2670865	2671468	0,0,255	1	627,	0
NC_008463	2671814	2672963	PA14_30810	100	+	2671814	2672963	255,0,0	1	1149,	0
NC_008463	2673049	2674682	PA14_30820	100	+	2673074	2674682	255,0,0	1	1633,	0
NC_008463	2674692	2676074	PA14_30830	100	-	2674692	2676036	0,0,255	1	1382,	0
NC_008463	2676038	2677525	PA14_30840	100	+	2676112	2677525	255,0,0	1	1487,	0
NC_008463	2677562	2678282	PA14sr_070	100	+	2677562	2678282	255,0,0	1	720,	0
NC_008463	2678415	2682763	PA14_30850,PA14_30860,PA14_30870,PA14_30880	100	-	2678415	2682763	0,0,255	1	4348,	0
NC_008463	2682960	2683104	PA14_30890	100	+	2682960	2683104	255,0,0	1	144,	0
NC_008463	2683091	2686267	PA14_30900,PA14_30910	100	-	2683091	2686267	0,0,255	1	3176,	0
NC_008463	2686548	2690466	PA14_30930,PA14_30940,PA14_30950,PA14_30960	100	-	2686548	2690466	0,0,255	1	3918,	0
NC_008463	2690985	2691981	PA14_30970	100	-	2690985	2691981	0,0,255	1	996,	0
NC_008463	2691989	2693241	PA14sr_071	100	+	2691989	2693241	255,0,0	1	1252,	0
NC_008463	2692107	2699506	PA14_30980,PA14_30990,PA14_31000,PA14_31010,PA14_31030,PA14_31040	100	-	2692107	2699506	0,0,255	1	7399,	0
NC_008463	2699646	2701067	PA14_31050,PA14_31060	100	-	2699646	2701040	0,0,255	1	1421,	0
NC_008463	2701150	2703511	PA14_31070	100	-	2701150	2703511	0,0,255	1	2361,	0
NC_008463	2703584	2705630	PA14_31080,PA14_31090,PA14_31100	100	-	2703584	2705630	0,0,255	1	2046,	0
NC_008463	2705883	2707931	PA14_31110,PA14_31130	100	-	2705883	2707931	0,0,255	1	2048,	0
NC_008463	2708033	2708291	PA14sr_072	100	+	2708033	2708291	255,0,0	1	258,	0
NC_008463	2708274	2708816	PA14_31150	100	-	2708274	2708676	0,0,255	1	542,	0
NC_008463	2708867	2709318	PA14_31160,PA14_31170	100	+	2708867	2709318	255,0,0	1	451,	0
NC_008463	2709557	2710619	PA14_31180	100	-	2709557	2710619	0,0,255	1	1062,	0
NC_008463	2710925	2712980	PA14_31190	100	-	2710925	2712980	0,0,255	1	2055,	0
NC_008463	2713061	2713886	PA14_31200	100	-	2713061	2713886	0,0,255	1	825,	0
NC_008463	2714164	2714411	PA14sr_073	100	+	2714164	2714411	255,0,0	1	247,	0
NC_008463	2714605	2714884	PA14_31220	100	-	2714605	2714884	0,0,255	1	279,	0
NC_008463	2714949	2715477	PA14_31230	100	-	2714949	2715477	0,0,255	1	528,	0
NC_008463	2715613	2716924	PA14_31240	100	-	2715613	2716924	0,0,255	1	1311,	0
NC_008463	2717326	2717719	PA14_31250	100	-	2717326	2717719	0,0,255	1	393,	0
NC_008463	2717995	2718502	PA14_31260	100	-	2717995	2718502	0,0,255	1	507,	0
NC_008463	2718828	2721542	PA14_31270,PA14_31280	100	-	2718828	2721194	0,0,255	1	2714,	0
NC_008463	2721772	2722210	PA14_31290	100	+	2721841	2722210	255,0,0	1	438,	0
NC_008463	2722432	2722825	PA14_31300	100	+	2722483	2722825	255,0,0	1	393,	0
NC_008463	2722921	2723351	PA14_31310	100	+	2722943	2723351	255,0,0	1	430,	0
NC_008463	2723409	2724909	PA14_31330	100	-	2723409	2724909	0,0,255	1	1500,	0
NC_008463	2725110	2725217	PA14_NovelOrf_012	100	-	2725110	2725206	0,0,255	1	107,	0
NC_008463	2725281	2725638	PA14_31340	100	+	2725281	2725638	255,0,0	1	357,	0
NC_008463	2725805	2727019	PA14_31350	100	+	2725981	2727019	255,0,0	1	1214,	0
NC_008463	2727041	2727467	PA14_31360	100	+	2727041	2727467	255,0,0	1	426,	0
NC_008463	2727456	2728284	PA14_31370	100	+	2727456	2728284	255,0,0	1	828,	0
NC_008463	2728293	2729781	PA14_31380	100	-	2728293	2729781	0,0,255	1	1488,	0
NC_008463	2730130	2730643	PA14_31390	100	+	2730130	2730643	255,0,0	1	513,	0
NC_008463	2730757	2732485	PA14_31400	100	-	2730757	2732485	0,0,255	1	1728,	0
NC_008463	2732597	2732920	PA14_31420	100	+	2732632	2732920	255,0,0	1	323,	0
NC_008463	2732994	2733225	PA14_31430	100	-	2732994	2733225	0,0,255	1	231,	0
NC_008463	2733543	2734086	PA14_31440	100	+	2733543	2734086	255,0,0	1	543,	0
NC_008463	2734125	2734272	PA14_31450	100	-	2734125	2734272	0,0,255	1	147,	0
NC_008463	2734408	2735101	PA14_31460	100	-	2734408	2735101	0,0,255	1	693,	0
NC_008463	2735221	2737016	PA14_31470	100	+	2735321	2737016	255,0,0	1	1795,	0
NC_008463	2737020	2738170	PA14_31480	100	+	2737084	2738170	255,0,0	1	1150,	0
NC_008463	2738313	2740014	PA14_31500	100	+	2738346	2740014	255,0,0	1	1701,	0
NC_008463	2740033	2740801	PA14_31510	100	+	2740033	2740801	255,0,0	1	768,	0
NC_008463	2740818	2742009	PA14_31530	100	+	2740818	2742009	255,0,0	1	1191,	0
NC_008463	2742037	2743165	PA14_31540	100	+	2742037	2743165	255,0,0	1	1128,	0
NC_008463	2743281	2744214	PA14_31560	100	-	2743281	2744214	0,0,255	1	933,	0
NC_008463	2744235	2745617	PA14_31580	100	+	2744387	2745617	255,0,0	1	1382,	0
NC_008463	2745807	2748395	PA14_31610,PA14_31620	100	-	2745807	2748395	0,0,255	1	2588,	0
NC_008463	2748454	2749360	PA14_31630	100	-	2748454	2749360	0,0,255	1	906,	0
NC_008463	2749463	2749895	PA14_31640	100	+	2749463	2749895	255,0,0	1	432,	0
NC_008463	2750001	2750814	PA14_31650	100	-	2750001	2750814	0,0,255	1	813,	0
NC_008463	2750958	2751672	PA14_31660	100	+	2750958	2751672	255,0,0	1	714,	0
NC_008463	2751805	2763199	PA14_31680,PA14_31690,PA14_31700,PA14_31720,PA14_31730,PA14_31740,PA14_31750,PA14_31760	100	+	2751805	2763199	255,0,0	1	11394,	0
NC_008463	2763387	2764383	PA14_31770	100	-	2763387	2764383	0,0,255	1	996,	0
NC_008463	2764501	2765413	PA14_31780	100	+	2764501	2765413	255,0,0	1	912,	0
NC_008463	2765543	2766918	PA14_31800	100	+	2765568	2766918	255,0,0	1	1375,	0
NC_008463	2766993	2767550	PA14_31810	100	+	2767052	2767550	255,0,0	1	557,	0
NC_008463	2767699	2768824	PA14_31820	100	-	2767699	2768824	0,0,255	1	1125,	0
NC_008463	2769020	2771779	PA14_31840,PA14_31850	100	-	2769020	2771779	0,0,255	1	2759,	0
NC_008463	2772035	2781411	PA14_31870,PA14_31890,PA14_31900,PA14_31920,PA14_31930	100	+	2772035	2781411	255,0,0	1	9376,	0
NC_008463	2781419	2783509	PA14_31950,PA14_31960	100	-	2781419	2783509	0,0,255	1	2090,	0
NC_008463	2784021	2789993	PA14_31970,PA14_31990,PA14_32015,PA14_32025	100	+	2784021	2789993	255,0,0	1	5972,	0
NC_008463	2790120	2790166	PA14sr_074	100	-	2790120	2790166	0,0,255	1	46,	0
NC_008463	2790199	2791156	PA14_32060	100	+	2790199	2791156	255,0,0	1	957,	0
NC_008463	2791272	2794172	PA14_32080,PA14_32100,PA14_32110	100	+	2791272	2794172	255,0,0	1	2900,	0
NC_008463	2794197	2794959	PA14_32130	100	+	2794197	2794959	255,0,0	1	762,	0
NC_008463	2794964	2797917	PA14_32140,PA14_32150,PA14_32160	100	-	2794964	2797888	0,0,255	1	2953,	0
NC_008463	2798154	2799206	PA14_32190	100	+	2798204	2799206	255,0,0	1	1052,	0
NC_008463	2799214	2800087	PA14_32200	100	-	2799214	2800087	0,0,255	1	873,	0
NC_008463	2800158	2801370	PA14_32220	100	+	2800248	2801370	255,0,0	1	1212,	0
NC_008463	2801374	2802669	PA14_32230,PA14_32240	100	+	2801401	2802669	255,0,0	1	1295,	0
NC_008463	2802826	2803045	PA14_32250	100	-	2802826	2803045	0,0,255	1	219,	0
NC_008463	2803407	2804754	PA14_32270	100	+	2803407	2804754	255,0,0	1	1347,	0
NC_008463	2805005	2805623	PA14_32280	100	+	2805005	2805623	255,0,0	1	618,	0
NC_008463	2805626	2806904	PA14_32290	100	-	2805626	2806880	0,0,255	1	1278,	0
NC_008463	2806838	2808338	PA14_32300	100	+	2806838	2808338	255,0,0	1	1500,	0
NC_008463	2808411	2808609	PA14_32310	100	+	2808441	2808609	255,0,0	1	198,	0
NC_008463	2808652	2810981	PA14_32330,PA14_32340,PA14_32350	100	-	2808652	2810981	0,0,255	1	2329,	0
NC_008463	2811108	2812561	PA14_32360,PA14_32370	100	+	2811108	2812561	255,0,0	1	1453,	0
NC_008463	2812719	2818589	PA14_32380,PA14_32390,PA14_32400	100	-	2812719	2818589	0,0,255	1	5870,	0
NC_008463	2818819	2819752	PA14_32410	100	-	2818819	2819734	0,0,255	1	933,	0
NC_008463	2819914	2820974	PA14_32420	100	+	2819954	2820974	255,0,0	1	1060,	0
NC_008463	2821032	2821432	PA14_32440	100	-	2821032	2821407	0,0,255	1	400,	0
NC_008463	2821487	2823125	PA14_32450,PA14_32460	100	-	2821487	2823097	0,0,255	1	1638,	0
NC_008463	2823194	2823467	PA14_32470	100	+	2823194	2823467	255,0,0	1	273,	0
NC_008463	2823492	2823982	PA14_32480,PA14_32490	100	-	2823492	2823982	0,0,255	1	490,	0
NC_008463	2823987	2824625	PA14_32500	100	+	2824010	2824625	255,0,0	1	638,	0
NC_008463	2824775	2825777	PA14_32520	100	+	2824775	2825777	255,0,0	1	1002,	0
NC_008463	2825891	2827423	PA14_32530,PA14_32540	100	+	2825891	2827423	255,0,0	1	1532,	0
NC_008463	2827612	2829612	PA14_32570,PA14_32580	100	-	2827612	2829612	0,0,255	1	2000,	0
NC_008463	2829774	2832380	PA14_32590,PA14_32600	100	+	2829774	2832380	255,0,0	1	2606,	0
NC_008463	2832376	2833147	PA14_32610	100	+	2832376	2833147	255,0,0	1	771,	0
NC_008463	2833219	2834554	PA14_32630	100	+	2833219	2834554	255,0,0	1	1335,	0
NC_008463	2834535	2837492	PA14_32640,PA14_32650,PA14_32660	100	-	2834535	2837492	0,0,255	1	2957,	0
NC_008463	2837569	2839342	PA14_32670,PA14_32690	100	-	2837569	2839342	0,0,255	1	1773,	0
NC_008463	2839466	2840381	PA14_32700	100	+	2839466	2840381	255,0,0	1	915,	0
NC_008463	2840469	2841983	PA14_32710,PA14_32720	100	+	2840469	2841983	255,0,0	1	1514,	0
NC_008463	2842126	2844589	PA14_32740	100	+	2842126	2844589	255,0,0	1	2463,	0
NC_008463	2844706	2845855	PA14_32750	100	+	2844706	2845855	255,0,0	1	1149,	0
NC_008463	2845875	2846426	PA14_32770	100	+	2845901	2846426	255,0,0	1	551,	0
NC_008463	2846738	2864187	PA14_32780,PA14_32790	100	+	2846738	2864187	255,0,0	1	17449,	0
NC_008463	2865159	2865471	PA14_NovelOrf_013,PA14_32810	100	+	2865159	2865471	255,0,0	1	312,	0
NC_008463	2866031	2866321	PA14sr_075	100	+	2866031	2866321	255,0,0	1	290,	0
NC_008463	2867333	2867471	PA14sr_076	100	+	2867333	2867471	255,0,0	1	138,	0
NC_008463	2867970	2868100	PA14sr_077	100	-	2867970	2868100	0,0,255	1	130,	0
NC_008463	2868477	2868868	PA14_32820	100	+	2868490	2868868	255,0,0	1	391,	0
NC_008463	2870561	2874199	PA14_32830,PA14_32840	100	-	2870561	2874199	0,0,255	1	3638,	0
NC_008463	2874967	2875984	PA14_32850	100	-	2874967	2875984	0,0,255	1	1017,	0
NC_008463	2876513	2878201	PA14_32860,PA14_32880,PA14_32890	100	-	2876513	2878173	0,0,255	1	1688,	0
NC_008463	2878329	2879910	PA14_32905	100	+	2878329	2879910	255,0,0	1	1581,	0
NC_008463	2880112	2881030	PA14_32930	100	+	2880112	2881030	255,0,0	1	918,	0
NC_008463	2881111	2882647	PA14_32940	100	+	2881111	2882647	255,0,0	1	1536,	0
NC_008463	2882654	2884427	PA14_32950	100	-	2882654	2884397	0,0,255	1	1773,	0
NC_008463	2884439	2885443	PA14_32970	100	+	2884519	2885443	255,0,0	1	1004,	0
NC_008463	2885650	2891798	PA14_32985,PA14_33000,PA14_33010,PA14_33030	100	+	2885701	2891798	255,0,0	1	6148,	0
NC_008463	2891836	2893013	PA14_33040	100	+	2891891	2893013	255,0,0	1	1177,	0
NC_008463	2893059	2893914	PA14_33050	100	-	2893059	2893764	0,0,255	1	855,	0
NC_008463	2893931	2895169	PA14_33060	100	-	2893931	2894903	0,0,255	1	1238,	0
NC_008463	2895591	2899654	PA14_33070,PA14_33080,PA14_33110	100	+	2895591	2899654	255,0,0	1	4063,	0
NC_008463	2899734	2902798	PA14_33120,PA14_33130,PA14_33150	100	+	2899807	2902798	255,0,0	1	3064,	0
NC_008463	2902932	2903276	PA14_33160	100	-	2902932	2903202	0,0,255	1	344,	0
NC_008463	2903316	2904231	PA14_33170	100	-	2903316	2904231	0,0,255	1	915,	0
NC_008463	2904631	2908006	PA14_33190,PA14_33200,PA14_33220	100	+	2904631	2908006	255,0,0	1	3375,	0
NC_008463	2908042	2908288	PA14_33230	100	-	2908042	2908288	0,0,255	1	246,	0
NC_008463	2908549	2909464	PA14_33240	100	+	2908549	2909464	255,0,0	1	915,	0
NC_008463	2909529	2910018	PA14_33250	100	+	2909550	2910018	255,0,0	1	489,	0
NC_008463	2910034	2910598	PA14_33260	100	-	2910034	2910598	0,0,255	1	564,	0
NC_008463	2911119	2925108	PA14_33270,PA14_33280	100	+	2911241	2925108	255,0,0	1	13989,	0
NC_008463	2924500	2925511	PA14sr_078	100	-	2924500	2925511	0,0,255	1	1011,	0
NC_008463	2925593	2926262	PA14_33290	100	-	2925593	2926106	0,0,255	1	669,	0
NC_008463	2927497	2928001	PA14_33300	100	-	2927497	2928001	0,0,255	1	504,	0
NC_008463	2928064	2929093	PA14_33310	100	-	2928064	2929093	0,0,255	1	1029,	0
NC_008463	2929103	2930087	PA14_33320	100	-	2929103	2930087	0,0,255	1	984,	0
NC_008463	2930073	2931378	PA14_33330	100	-	2930073	2931378	0,0,255	1	1305,	0
NC_008463	2931435	2935683	PA14_33340,PA14_33350	100	-	2931435	2935637	0,0,255	1	4248,	0
NC_008463	2935877	2937272	PA14_33360	100	+	2935877	2937272	255,0,0	1	1395,	0
NC_008463	2937456	2937771	PA14_33370	100	-	2937456	2937771	0,0,255	1	315,	0
NC_008463	2938475	2940848	PA14_33380,PA14_33410	100	-	2938475	2940848	0,0,255	1	2373,	0
NC_008463	2940929	2941694	PA14_33420	100	-	2940929	2941610	0,0,255	1	765,	0
NC_008463	2941707	2942593	PA14_33430	100	-	2941707	2942568	0,0,255	1	886,	0
NC_008463	2942477	2942593	PA14sr_079	100	+	2942477	2942593	255,0,0	1	116,	0
NC_008463	2942668	2943607	PA14_33440	100	+	2942668	2943607	255,0,0	1	939,	0
NC_008463	2943610	2945248	PA14_33450	100	-	2943610	2945248	0,0,255	1	1638,	0
NC_008463	2945606	2947344	PA14_33460,PA14_33480	100	+	2945606	2947344	255,0,0	1	1738,	0
NC_008463	2947483	2948932	PA14_33500	100	+	2947522	2948932	255,0,0	1	1449,	0
NC_008463	2948963	2949993	PA14_33510,PA14_33520	100	+	2949009	2949993	255,0,0	1	1030,	0
NC_008463	2950092	2953642	PA14_33530,PA14_33540,PA14_33550,PA14_33560	100	-	2950092	2953614	0,0,255	1	3550,	0
NC_008463	2953646	2956277	PA14_33570,PA14_33580,PA14_33590,PA14_33600	100	-	2953646	2956277	0,0,255	1	2631,	0
NC_008463	2956579	2978618	PA14_33610,PA14_33630	100	+	2956595	2978618	255,0,0	1	22039,	0
NC_008463	2978629	2985976	PA14_33650	100	+	2978629	2985976	255,0,0	1	7347,	0
NC_008463	2986139	2988646	PA14_33680	100	-	2986139	2988587	0,0,255	1	2507,	0
NC_008463	2988689	2990339	PA14_33690	100	-	2988689	2990339	0,0,255	1	1650,	0
NC_008463	2990617	2991544	PA14_33700	100	+	2990716	2991544	255,0,0	1	927,	0
NC_008463	2991612	2995148	PA14_33710,PA14_33720,PA14_33730	100	-	2991612	2995148	0,0,255	1	3536,	0
NC_008463	2995363	2996998	PA14_33740	100	+	2995363	2996998	255,0,0	1	1635,	0
NC_008463	2997046	3001702	PA14_33750,PA14_33760,PA14_33770	100	-	2997046	3001643	0,0,255	1	4656,	0
NC_008463	3001743	3002800	PA14_33780	100	-	3001743	3002739	0,0,255	1	1057,	0
NC_008463	3002818	3003382	PA14_33800	100	+	3002902	3003382	255,0,0	1	564,	0
NC_008463	3003469	3004846	PA14_33810	100	+	3003514	3004846	255,0,0	1	1377,	0
NC_008463	3004968	3007257	PA14_33820	100	+	3004968	3007257	255,0,0	1	2289,	0
NC_008463	3007280	3007422	PA14sr_080	100	-	3007280	3007422	0,0,255	1	142,	0
NC_008463	3007327	3007761	PA14_33830	100	+	3007437	3007761	255,0,0	1	434,	0
NC_008463	3007802	3008723	PA14_33840	100	+	3007802	3008723	255,0,0	1	921,	0
NC_008463	3008819	3009971	PA14_33860	100	+	3008819	3009971	255,0,0	1	1152,	0
NC_008463	3010037	3010343	PA14_33870	100	-	3010037	3010280	0,0,255	1	306,	0
NC_008463	3010458	3010811	PA14_33880	100	+	3010574	3010811	255,0,0	1	353,	0
NC_008463	3010988	3013859	PA14_33890,PA14_33900	100	+	3011076	3013859	255,0,0	1	2871,	0
NC_008463	3014275	3016471	PA14_33910,PA14_33920	100	-	3014275	3016323	0,0,255	1	2196,	0
NC_008463	3016574	3016995	PA14_33930	100	+	3016599	3016995	255,0,0	1	421,	0
NC_008463	3017017	3029839	PA14_33940,PA14_33960,PA14_33970,PA14_33980,PA14_33990,PA14_34000,PA14_34010,PA14_34020,PA14_34030,PA14_34050,PA14_34070	100	-	3017017	3029690	0,0,255	1	12822,	0
NC_008463	3029862	3030374	PA14_34080	100	+	3029897	3030374	255,0,0	1	512,	0
NC_008463	3030405	3037450	PA14_34100,PA14_34110,PA14_34130,PA14_34140	100	+	3030433	3037450	255,0,0	1	7045,	0
NC_008463	3037535	3038645	PA14_34150	100	+	3037559	3038645	255,0,0	1	1110,	0
NC_008463	3038757	3039147	PA14_34170	100	+	3038757	3039147	255,0,0	1	390,	0
NC_008463	3039306	3043363	PA14_34180,PA14_34190,PA14_34200,PA14_34210	100	+	3039306	3043363	255,0,0	1	4057,	0
NC_008463	3043534	3044689	PA14_34230	100	+	3043534	3044689	255,0,0	1	1155,	0
NC_008463	3044754	3045882	PA14_34250	100	-	3044754	3045882	0,0,255	1	1128,	0
NC_008463	3046059	3052498	PA14_34260,PA14_34270,PA14_34280,PA14_34290,PA14_34300,PA14_34320	100	-	3046059	3052498	0,0,255	1	6439,	0
NC_008463	3052858	3054152	PA14_34330	100	+	3052916	3054152	255,0,0	1	1294,	0
NC_008463	3054182	3055115	PA14_34340	100	-	3054182	3055115	0,0,255	1	933,	0
NC_008463	3055156	3063562	PA14_34350,PA14_34360,PA14_34370,PA14_34390,PA14_34410,PA14_34420,PA14_34440	100	-	3055156	3063537	0,0,255	1	8406,	0
NC_008463	3063759	3064665	PA14_34450	100	-	3063759	3064665	0,0,255	1	906,	0
NC_008463	3064743	3065330	PA14_34460	100	+	3064769	3065330	255,0,0	1	587,	0
NC_008463	3065379	3069206	PA14_34490,PA14_34500,PA14_34510,PA14_34520	100	+	3065379	3069206	255,0,0	1	3827,	0
NC_008463	3069431	3070841	PA14_34540	100	+	3069431	3070841	255,0,0	1	1410,	0
NC_008463	3070900	3073426	PA14_34550,PA14_34580	100	-	3070900	3073426	0,0,255	1	2526,	0
NC_008463	3073643	3075269	PA14_34600	100	-	3073643	3075269	0,0,255	1	1626,	0
NC_008463	3075433	3076955	PA14_34610,PA14_34630	100	-	3075433	3076955	0,0,255	1	1522,	0
NC_008463	3077051	3077573	PA14_34640	100	-	3077051	3077573	0,0,255	1	522,	0
[truncated: 2,197 more rows]
