# Supplementary material for: Quantitative mapping of mRNA 3’ ends in Pseudomonas aeruginosa reveals a pervasive role for premature 3’ end formation in response to azithromycin
Source: PLoS Genet. 2021 Jul 12;17(7):e1009634. doi: 10.1371/journal.pgen.1009634 (PMC8297930; doi:10.1371/journal.pgen.1009634)
Supplement: S3 Table — (XLSX) [file pgen.1009634.s008.xlsx]

## Sheet: Sheet1
S3 Table. 3' end significant peaks associated with genes and operons in P. aeruginosa
Gene	chromStart	chromEnd	strand	Significant Peaks
PA14_00010,PA14_00020	441	3159	+	(483, 486),(534, 539),(596, 597),(600, 604),(693, 694),(699, 700),(703, 704),(708, 709),(745, 746),(816, 817),(826, 829),(857, 858),(1103, 1105),(1184, 1185),(2613, 2615)
PA14_00030	3168	4278	+	(3184, 3188),(3227, 3230),(3431, 3432),(3757, 3758),(3767, 3768),(3779, 3781),(3822, 3823),(3826, 3827),(3878, 3881),(3887, 3890),(3930, 3931),(4007, 4008),(4064, 4065),(4243, 4244)
PA14_00050	4274	6695	+	(4334, 4338),(4391, 4392),(6189, 6190),(6748, 6750)
PA14_00060,PA14_00070	7017	8367	-	(6940, 6941),(7525, 7527),(7660, 7662),(7730, 7733),(7845, 7849),(8122, 8123),(8225, 8226),(8330, 8331)
PA14_00080	8452	10377	+	(8549, 8550),(8567, 8568),(8572, 8573),(8594, 8596),(8601, 8605),(8633, 8635),(8642, 8643),(8662, 8666),(8730, 8733),(8760, 8761),(8808, 8810)
PA14_00090,PA14_00100	10433	13469	-	(10375, 10379),(10418, 10419),(11672, 11673),(11714, 11715),(12798, 12799),(13310, 13313),(13352, 13357)
PA14_00110	13435	14091	+	(13717, 13718),(13722, 13724)
PA14_00120	14212	15123	+	(14278, 14281),(14331, 14332),(14377, 14378),(14383, 14384),(14393, 14394),(14857, 14858),(15151, 15155)
PA14_00130	15207	15474	+	(15593, 15594)
PA14_00160	16922	17259	-	(16824, 16827),(17037, 17038),(17043, 17044),(17084, 17086),(17162, 17163)
PA14_00170,PA14_00180,PA14_00190	17388	21083	-	(17507, 17508),(17540, 17542),(20459, 20460),(21046, 21050)
PA14_00200	21087	21706	-	(21448, 21449),(21509, 21510)
PA14_00210	21651	22758	+	(21794, 21795),(21848, 21850),(21897, 21899),(21903, 21904),(22660, 22661),(22669, 22670),(22788, 22794),(22846, 22847),(22851, 22852),(22855, 22858)
PA14_00240	23998	24579	+	(24084, 24086),(24111, 24112),(24116, 24117),(24730, 24731)
PA14_00280,PA14_00290	25700	27556	+	(26709, 26711)
PA14_00300,PA14_00310,PA14_00320	27642	30519	+	(27677, 27678),(27732, 27733)
PA14_00410	35569	35947	+	(35769, 35770)
PA14_00440,PA14_00450	37107	39143	-	(37045, 37052)
PA14_00460	39222	40110	+	(39448, 39451),(39456, 39457),(39483, 39484),(39507, 39510)
PA14_00480	40437	40837	+	(40521, 40522),(40553, 40554),(40581, 40582),(40665, 40666),(40728, 40730),(40738, 40739),(40774, 40775),(40895, 40899),(41016, 41020),(41056, 41057),(41066, 41068),(41071, 41075),(41100, 41105)
PA14_00490	41132	42821	+	(41164, 41166),(41195, 41196),(41240, 41241),(41247, 41248),(41339, 41340)
PA14_00510	42933	53265	+	(51917, 51919),(52480, 52481),(52493, 52494),(52558, 52559),(53153, 53156),(53185, 53187),(53307, 53309),(53313, 53317),(53353, 53355)
PA14sr_002	54004	54381	+	(54044, 54045),(54104, 54107),(54402, 54406)
PA14_00520	54576	54699	+	(54751, 54752)
PA14_00530	54843	55304	+	(55044, 55047),(55103, 55104),(55403, 55405)
PA14_00560	57122	58476	+	(58141, 58148),(58567, 58570),(58618, 58620),(58852, 58853)
PA14_00590	60240	60750	+	(60327, 60329),(60796, 60798)
PA14_00630	63569	63841	+	(63773, 63774),(63850, 63851),(64054, 64055),(64080, 64084)
PA14_00660,PA14_00670	67186	68280	-	(67638, 67639)
PA14_00720	71624	71911	+	(71745, 71747),(71805, 71806),(71821, 71822),(71994, 71995)
PA14_00730	71922	72360	-	(72010, 72011)
PA14_00790,PA14_00800	76327	78671	+	(77451, 77453),(77570, 77575),(77913, 77914),(78756, 78765)
PA14_00810	78759	79818	+	(78756, 78765),(80142, 80143)
PA14_00820	80048	80963	-	(79993, 79998)
PA14_00830,PA14_00850,PA14_00860,PA14_00875,PA14_00890,PA14_00900,PA14_00910	81024	92474	-	(80980, 80983),(81179, 81180),(81251, 81253),(81372, 81375),(92444, 92445)
PA14_00925,PA14_00940,PA14_00960,PA14_00970,PA14_00980	92695	97712	-	(92589, 92591),(95158, 95159),(95281, 95283),(96865, 96866),(97182, 97183),(97277, 97278),(97327, 97329),(97358, 97360),(97415, 97417),(97421, 97422),(97449, 97450),(97480, 97481),(97486, 97487),(97531, 97532)
PA14_00990	97663	98812	+	(97710, 97713),(97749, 97750),(97768, 97769),(97792, 97796),(97799, 97800),(97851, 97856),(97907, 97908),(97915, 97917),(97967, 97969),(98061, 98064)
PA14_01030	100936	101492	+	(101540, 101546)
PA14_01040,PA14_01060,PA14_01070,PA14_01080	101659	105882	+	(105576, 105578)
PA14_01110	108629	110561	+	(108832, 108837),(108929, 108931)
PA14_01120,PA14_01130,PA14_01140	110675	112515	-	(110290, 110291)
PA14_01160,PA14_01170,PA14_01180,PA14_01190,PA14_01200,PA14_01220,PA14_01230	113230	121411	+	(113346, 113348),(113380, 113381),(113404, 113408),(113436, 113437),(113468, 113469),(113569, 113570),(113591, 113592),(113615, 113616),(117322, 117323)
PA14_01240	121654	122515	+	(121710, 121713),(121817, 121818),(121892, 121896),(121977, 121978),(122621, 122623),(122628, 122629),(122689, 122692),(122696, 122697)
PA14_01270	124433	125030	+	(125089, 125090)
PA14_01290,PA14_01300,PA14_01310,PA14_01320	125157	129483	+	(125217, 125218),(125248, 125250),(125262, 125263),(125291, 125300),(125327, 125331),(125362, 125363),(125407, 125409),(125412, 125413),(125454, 125456),(125519, 125527),(125571, 125573),(126644, 126645),(127132, 127138),(127607, 127610),(128921, 128922)
PA14_01330	129498	129733	-	(129644, 129646)
PA14_01340,PA14_01350,PA14_01360,PA14_01380	129723	133149	+	(133161, 133163)
PA14_01400	133849	134328	-	(133469, 133470)
PA14_01410	134415	134907	+	(134516, 134517),(134818, 134819),(134956, 134957),(135082, 135083)
PA14_01460	136662	138082	+	(136732, 136736),(136763, 136765),(136776, 136777),(136810, 136813),(136828, 136829),(136859, 136861),(136866, 136874),(136977, 136978),(136984, 136989),(137040, 137041),(137263, 137264),(137556, 137558)
PA14_01470	138130	138817	+	(138374, 138375)
PA14_01490	139720	140242	+	(139765, 139766),(139779, 139780),(139805, 139806),(139900, 139903),(139923, 139927),(140033, 140037),(140110, 140111),(140286, 140294),(140366, 140367)
PA14_01500	140273	141182	-	(140818, 140820)
PA14_01510,PA14_01520	141481	142029	-	(141827, 141828)
PA14_01560	143428	143800	+	(143827, 143829),(143843, 143846),(143917, 143918),(143933, 143934),(143985, 143986),(144125, 144126)
PA14_01580	143881	145309	-	(145142, 145143)
PA14_01600	145477	146971	-	(145430, 145434)
PA14_01610,PA14_01620	147054	148745	-	(147877, 147878),(148260, 148262)
PA14_01660	149853	151355	-	(150959, 150960),(151004, 151008),(151031, 151032),(151116, 151120)
PA14_01670,PA14_01680,PA14_01690	152381	156052	+	(155316, 155317)
PA14_01710	156126	156727	+	(156793, 156797),(156843, 156847)
PA14_01730	158516	159627	-	(158459, 158460),(158916, 158918),(158923, 158924),(158993, 158995),(159096, 159102),(159139, 159140),(159184, 159185),(159220, 159222),(159226, 159227)
PA14_01750	159742	161217	+	(159829, 159834),(159837, 159840),(159937, 159940),(160001, 160002)
PA14_01770,PA14_01780	162412	163972	-	(162752, 162753)
PA14_01830	167036	168015	+	(168050, 168052)
PA14_01900,PA14_01910	173567	174959	+	(173677, 173678),(175102, 175103)
PA14_01940,PA14_01960,PA14_01970	176107	181429	+	(176166, 176167),(176221, 176222),(176247, 176248),(176289, 176291),(176341, 176343),(181104, 181105),(181111, 181113)
PA14sr_006	181429	181552	-	(181443, 181449)
PA14_01980	181429	182566	+	(181488, 181489)
PA14_01990	182681	182867	+	(182689, 182691),(182969, 182972)
PA14_02010	183069	183299	+	(183104, 183105),(183240, 183244)
PA14_02050	185691	187308	+	(187687, 187688)
PA14_02090,PA14_02100	190533	191818	+	(190616, 190617),(192001, 192002)
PA14_02130,PA14_02140,PA14_02150	192658	195608	-	(195374, 195375),(195398, 195399),(195432, 195433),(195514, 195515),(195518, 195519),(195551, 195553)
PA14_02220	198459	200499	-	(198783, 198784),(200023, 200024)
PA14_02230	200534	201020	-	(200655, 200657)
PA14_02250	201006	202926	-	(202860, 202861)
PA14_02260	202953	203419	-	(202998, 202999),(203261, 203263),(203306, 203307),(203331, 203335),(203369, 203371)
PA14_02270	203516	204689	-	(204530, 204532),(204587, 204589),(204627, 204628),(204665, 204671)
PA14_02290	204879	205815	-	(204724, 204727)
PA14_02360	211200	212262	+	(212153, 212154)
PA14sr_009	220345	220520	+	(220513, 220515),(220576, 220577),(220622, 220623),(220643, 220645)
PA14_02450,PA14_02460,PA14_02470	220670	223775	+	(220741, 220742),(220769, 220770),(220847, 220854),(220979, 220980),(220984, 220986),(222262, 222263),(223820, 223823)
PA14_02520	226262	226500	-	(225934, 225936),(225955, 225958),(225994, 225995),(226050, 226051),(226118, 226122),(226409, 226411)
PA14_02530	226663	227272	+	(226924, 226925),(226961, 226962),(226968, 226969)
PA14_02550,PA14_02560,PA14_02570,PA14_02580,PA14_02590,PA14_02610,PA14_02620,PA14_02630,PA14_02640	227356	234756	+	(227453, 227458),(233653, 233657),(233698, 233699),(233704, 233705),(233737, 233740),(233815, 233817),(234463, 234464),(234471, 234472),(234476, 234480)
PA14_02660	236098	237019	-	(235827, 235829),(237008, 237009)
PA14_02680,PA14_02690,PA14_02700,PA14_02720	237369	242986	+	(239066, 239068),(242319, 242320)
PA14_02730	243063	243945	-	(243003, 243008)
PA14_02740	244004	244787	-	(244589, 244594),(244636, 244637)
PA14_02750	244718	245481	+	(244869, 244872),(244933, 244934),(245514, 245515)
PA14_02970	259381	260348	+	(259491, 259492),(259724, 259725)
PA14_02990	261704	263030	-	(261669, 261674)
PA14_03040	267695	269201	-	(267650, 267653)
PA14_03090	272124	272587	-	(272156, 272158),(272210, 272214),(272279, 272284),(272305, 272313),(272347, 272349),(272352, 272355),(272359, 272360),(272425, 272426),(272471, 272474),(272478, 272479),(272511, 272512)
PA14_03100	272723	273365	-	(273006, 273009)
PA14_03110	273632	273920	-	(273595, 273598)
PA14_03120	274011	274511	-	(274218, 274222),(274225, 274226)
PA14_03150	276152	276839	-	(276065, 276066),(276380, 276381),(276384, 276385),(276542, 276544),(276605, 276610),(276679, 276680),(276706, 276708),(276750, 276756),(276824, 276825)
PA14_03160	277002	277978	-	(277766, 277767),(277916, 277917)
PA14sr_010	277944	278130	+	(278084, 278085),(278190, 278191)
PA14sr_011	278250	278398	+	(278295, 278296),(278362, 278364),(278422, 278425),(278448, 278449),(278462, 278463),(278489, 278490),(278496, 278498)
PA14_03163	278509	279133	+	(278575, 278579),(278586, 278587),(278614, 278620),(278624, 278625),(278642, 278643),(278651, 278653),(278692, 278694),(278731, 278733),(278788, 278792),(278805, 278809),(278929, 278931),(278956, 278957),(279008, 279009),(279108, 279110),(279115, 279118)
PA14_03166	279132	279531	+	(279166, 279169),(279193, 279194),(279222, 279223),(279248, 279251),(279298, 279299),(279364, 279365),(279371, 279373),(279384, 279385)
PA14_03170	279717	280557	-	(279464, 279465),(280494, 280497),(280524, 280526)
PA14_03180	280589	280871	-	(280752, 280753)
PA14_03190,PA14_03200,PA14_03210,PA14_03220	280972	288324	-	(281389, 281390),(281662, 281664),(281667, 281669),(281727, 281729),(281740, 281741),(281841, 281842),(281925, 281927),(281969, 281970),(281996, 281998),(282023, 282025),(285724, 285725)
PA14_NovelOrf_001	290798	291320	-	(290856, 290860),(290908, 290912),(291016, 291017),(291027, 291029),(291073, 291075),(291118, 291119),(291142, 291143),(291164, 291165),(291173, 291174),(291200, 291201),(291247, 291250)
PA14_03250,PA14_03265	291632	293936	+	(291667, 291669),(291810, 291811),(292475, 292476),(293005, 293006),(293497, 293499),(293555, 293557),(293581, 293583)
PA14_03270	294100	297238	+	(294179, 294180),(294374, 294375)
PA14_03285	297221	298367	+	(297913, 297916)
PA14_03290,PA14_03300	298410	299717	+	(298436, 298439),(298483, 298484),(298560, 298563),(298647, 298648),(298652, 298653),(298685, 298686),(298977, 298981),(298985, 298986),(299103, 299104),(299434, 299437)
PA14_03310	300332	301931	+	(301328, 301329)
PA14_03320	302682	303804	-	(302562, 302563),(302845, 302847),(302922, 302923),(302927, 302929),(302965, 302966),(303047, 303050),(303631, 303632)
PA14_03330,PA14_03340	303809	305711	-	(303906, 303909)
PA14_03350,PA14_03360	305949	307755	-	(305796, 305801),(306133, 306134),(306164, 306168),(306403, 306405),(306432, 306434),(306518, 306519),(306662, 306666),(306707, 306708)
PA14_03380	309546	311728	+	(309747, 309750),(309893, 309894),(310154, 310157),(310179, 310180),(310213, 310214),(310242, 310243),(310263, 310264),(310334, 310337),(310483, 310484),(311801, 311802),(311882, 311884),(311918, 311920),(311983, 311986)
PA14_03390,PA14_03400	311664	312499	-	(311328, 311329),(312172, 312173),(312225, 312226)
PA14_NovelOrf_003	312524	312770	+	(312614, 312616),(312683, 312684),(312889, 312893),(312951, 312957),(313096, 313097)
PA14_03410	312960	313034	-	(312672, 312675),(312915, 312917),(312957, 312958)
PA14_03430	313595	315114	+	(313659, 313663),(314489, 314490),(314495, 314499)
PA14_03450	315130	316639	+	(315303, 315304),(315316, 315318),(315422, 315423),(316142, 316144),(316692, 316695),(316727, 316730)
PA14_03470	316787	318164	+	(316904, 316906)
PA14_03490,PA14_03510,PA14_03520	319821	321054	+	(320907, 320908)
PA14_03560	323409	324180	-	(323323, 323324)
PA14_03650,PA14_03670,PA14_03680,PA14_03700	328092	331944	-	(328023, 328026),(328846, 328847),(329788, 329789),(330816, 330817),(330842, 330843)
PA14_03710	332120	332303	-	(331994, 331995),(332152, 332153),(332213, 332214),(332253, 332254),(332257, 332258)
PA14_03730	334861	336098	+	(334976, 334981),(335004, 335005),(335012, 335013),(335018, 335019),(335066, 335067),(335076, 335078),(335095, 335098),(335107, 335110),(335174, 335175),(335194, 335196),(335404, 335405),(335460, 335461),(335647, 335651),(335820, 335821),(336129, 336135),(336164, 336172)
PA14_03780	338776	339739	+	(338860, 338861),(338950, 338951)
PA14_03790	339821	340823	+	(340895, 340896),(341011, 341013),(341072, 341073)
PA14sr_012	341119	341309	+	(341290, 341291),(341297, 341298),(341354, 341356)
PA14_03810	342925	344046	-	(342762, 342763),(342842, 342843)
PA14_03800	341408	342828	+	(342952, 342954),(343019, 343020)
PA14_03830	344117	344996	-	(344075, 344083)
PA14_03855	345886	347138	-	(346880, 346881),(347085, 347090),(347103, 347109)
PA14_03860	347203	348625	-	(347159, 347162),(347679, 347680),(348149, 348150),(348299, 348301),(348493, 348496),(348504, 348505)
PA14_03870	348826	349611	+	(348945, 348946),(348978, 348980),(349024, 349025),(349266, 349268),(349472, 349475),(349610, 349611),(349636, 349641),(349646, 349648)
PA14_03880	349651	351010	+	(349693, 349697),(349709, 349710),(349846, 349847),(349915, 349916),(351055, 351059)
PA14_03900	351075	352446	+	(351294, 351301),(351327, 351328),(351344, 351345),(351388, 351391),(352086, 352090),(352478, 352480),(352536, 352540)
PA14_03920	352561	353665	+	(352616, 352617),(352729, 352730),(353753, 353756),(353886, 353890)
PA14_03930	353996	355181	+	(354176, 354177),(354890, 354892),(354895, 354897),(354994, 354998)
PA14_03940,PA14_03950,PA14_03960	355219	358250	+	(355536, 355537),(356536, 356540),(356799, 356800),(357570, 357579),(357607, 357614),(357667, 357669),(357923, 357925),(357969, 357972),(357977, 357980),(358293, 358299)
PA14_04010	361976	362522	-	(361921, 361923)
PA14_04020	362584	363181	-	(363081, 363082)
PA14_04040	364233	364986	-	(364196, 364202),(364879, 364881),(364982, 364986)
PA14_04050	365103	365733	+	(365187, 365189),(365382, 365383),(365406, 365407),(365563, 365566)
PA14_04070	366552	367069	+	(366568, 366570),(366617, 366618),(366645, 366650),(366685, 366688),(366692, 366695),(366722, 366723),(367114, 367117)
PA14_04080,PA14_04090	367073	368654	-	(367641, 367642),(367696, 367697),(368490, 368491)
PA14_04100	368788	369338	+	(368792, 368795),(368837, 368839),(369041, 369043),(369376, 369379),(369498, 369502),(369725, 369726)
PA14_04140	370828	372223	+	(370895, 370896),(371318, 371319),(371815, 371817),(372228, 372229)
PA14_04150,PA14_04160	372227	374068	+	(372228, 372229),(372264, 372269),(372272, 372273),(372588, 372589),(373011, 373013)
PA14_04180	374124	374502	+	(374340, 374341)
PA14_04190,PA14_04210	374582	377027	-	(376360, 376361)
PA14_04290	382630	384619	-	(382595, 382597)
PA14_04300	384874	385261	-	(384829, 384834),(384858, 384864),(385128, 385129),(385230, 385231)
PA14_04310	385329	386115	-	(385846, 385848)
PA14_04320	386231	387774	+	(386371, 386372),(386913, 386914)
PA14_04330,PA14_04340,PA14_04350	387814	390147	+	(387877, 387881),(387952, 387953),(387959, 387960),(388150, 388151),(388479, 388480),(388489, 388493),(388561, 388562)
PA14_04370,PA14_04380	390119	392064	-	(391041, 391042)
PA14_04390,PA14_04410	392241	395049	+	(392335, 392339),(392346, 392349),(392387, 392392),(392418, 392421),(392425, 392430),(392459, 392465),(392485, 392487),(392514, 392515),(392545, 392550),(392598, 392601),(392642, 392643),(392646, 392647),(392650, 392651),(392704, 392705),(392714, 392716),(392745, 392751),(393280, 393281),(393402, 393404),(393457, 393461),(393492, 393493),(393518, 393519),(393972, 393973),(394947, 394948)
PA14_04420	395049	396205	+	(395202, 395203),(395210, 395211),(395283, 395286),(395323, 395325),(395332, 395335),(395368, 395369),(395494, 395495)
PA14_04440	397066	397889	+	(397110, 397111),(397120, 397121),(397141, 397142),(397185, 397190),(397221, 397222),(397248, 397252),(397258, 397259),(397320, 397322),(397328, 397330),(397628, 397631),(397754, 397757)
PA14_04460	397898	398699	+	(398051, 398052),(398117, 398118),(398278, 398279),(398702, 398706),(398760, 398764)
PA14_04480	398846	399699	+	(399104, 399106),(399246, 399248),(399803, 399804)
PA14_04490,PA14_04510,PA14_04520	399725	403377	-	(403181, 403182),(403254, 403257),(403260, 403261)
PA14_04530	403506	403869	+	(403560, 403561),(403619, 403621)
PA14_04560,PA14_04570	405266	407398	+	(406232, 406233),(406237, 406238)
PA14_04610	408602	409988	-	(408562, 408566)
PA14_04630	410217	412090	-	(410027, 410028),(410169, 410173),(410480, 410481),(411278, 411279),(411838, 411839)
PA14_04640,PA14_04650	412383	414220	-	(413402, 413403)
PA14_04660	414329	415233	+	(414407, 414410)
PA14_04670,PA14_04680	415270	416759	+	(415373, 415374),(415606, 415607),(416133, 416136)
PA14_04690	416804	417186	+	(416915, 416920),(416986, 416987),(417047, 417048),(417133, 417134),(417231, 417234),(417388, 417389)
PA14_04700	417390	418442	+	(417419, 417420),(417425, 417426),(417528, 417531),(417538, 417539),(417575, 417576),(417587, 417591),(417626, 417628),(417665, 417669),(418613, 418621),(418723, 418724)
PA14_04710	418554	419039	-	(418421, 418424)
PA14_04730	419137	420928	-	(419139, 419140),(420314, 420315),(420879, 420882)
PA14_04750	420998	421298	-	(421195, 421196),(421211, 421212)
PA14_04760	421370	421879	-	(421303, 421310),(421640, 421641),(421692, 421693),(421766, 421770)
PA14_04780,PA14_04790,PA14_04810	421998	425775	-	(423494, 423497),(423673, 423677),(423680, 423682),(425369, 425372),(425381, 425383),(425670, 425673)
PA14sr_015	425809	426072	-	(425867, 425871),(425976, 425977),(425980, 425981)
PA14_04820	425971	426619	+	(426750, 426753)
PA14_04830,PA14_04840,PA14_04850,PA14_04860,PA14_04870,PA14_04890	426603	432205	-	(429152, 429159),(430642, 430644),(430655, 430656),(432078, 432081)
PA14_04900,PA14_04910,PA14_04920	432222	435305	+	(432365, 432368),(432421, 432426),(433537, 433538),(433604, 433605),(433626, 433627),(434117, 434119),(434174, 434176),(434256, 434258),(435107, 435108),(435123, 435125),(435217, 435223),(435226, 435228),(435269, 435271)
PA14_04930	435395	436273	+	(435429, 435430),(435476, 435478),(435481, 435482),(435523, 435526),(435580, 435582),(435589, 435590),(435605, 435606),(435655, 435658),(435672, 435673),(435688, 435689),(435696, 435700),(435766, 435770),(435773, 435774),(435825, 435827),(436006, 436008),(436048, 436049),(436318, 436322)
PA14_04940	436337	436943	+	(436369, 436371),(436399, 436400),(436430, 436431),(436436, 436437),(436440, 436443),(436535, 436536),(436562, 436563)
PA14_04950	436947	437679	-	(437530, 437532)
PA14_04960,PA14_04970	437715	438396	+	(437783, 437784),(437891, 437895),(437936, 437938),(438011, 438012),(438278, 438279),(438289, 438290)
PA14_05000	439258	440077	+	(439445, 439447),(439820, 439821),(440238, 440239)
PA14_05010	440239	441586	+	(440238, 440239)
PA14_05020	441598	441856	-	(441852, 441855)
PA14_05030	441917	442241	-	(441852, 441855),(441992, 441994),(441999, 442000)
PA14_05050	443596	444190	-	(443909, 443916)
PA14_05060	444186	444606	-	(444231, 444232)
PA14_05070,PA14_05080	444737	446529	-	(444706, 444707),(445215, 445220)
PA14_05110	446593	448561	-	(448142, 448143)
PA14_05130,PA14_05150,PA14_05160	448961	451267	-	(448867, 448873),(448925, 448929),(449231, 449233),(449358, 449361),(450725, 450729),(450736, 450737),(450990, 450992),(451004, 451005),(451026, 451030)
PA14_05180,PA14_05190	451098	453666	+	(451208, 451209),(451240, 451241),(451271, 451273),(451280, 451285),(451357, 451360),(451406, 451408),(451796, 451797),(452475, 452476),(452503, 452504),(452609, 452610),(452619, 452620),(452801, 452803)
PA14_05210	454688	455132	+	(455177, 455182),(455263, 455264)
PA14_05220,PA14_05230	455346	457929	+	(456370, 456371),(458217, 458218)
PA14_05250,PA14_05260,PA14_05270	458156	460988	-	(458109, 458114)
PA14_05280,PA14_05290	461076	462080	-	(461273, 461274),(461790, 461791)
PA14_05320,PA14_05330,PA14_05340	464259	465783	+	(464292, 464293),(464302, 464303),(464319, 464320),(464323, 464325),(464365, 464366),(464444, 464452),(464475, 464479),(464530, 464533),(464583, 464586),(464775, 464778),(464830, 464831),(464948, 464949),(464959, 464962),(464990, 464994),(465356, 465357),(465362, 465367),(465418, 465419),(465532, 465533),(465684, 465685),(465765, 465770),(465773, 465774),(465819, 465823),(465826, 465827)
PA14_05360,PA14_05380,PA14_05390,PA14_05400,PA14_05410,PA14_05420,PA14_05430	465831	479311	+	(465862, 465864),(465938, 465939),(465987, 465988),(466038, 466042),(466241, 466244),(467419, 467420),(468100, 468104),(468144, 468146),(468201, 468202),(468497, 468501),(468652, 468654),(468824, 468825),(468845, 468846),(468935, 468936),(468952, 468956),(469001, 469002),(469031, 469036),(469221, 469222),(471755, 471756),(472765, 472766),(473684, 473686),(475759, 475761),(476688, 476689),(478066,…
PA14_05440,PA14_05450,PA14_05460	479318	483008	-	(482147, 482152)
PA14_05480	483126	484651	+	(483130, 483132),(483138, 483141),(483273, 483274),(483323, 483324),(483459, 483460),(483515, 483516),(484689, 484691),(484741, 484745)
PA14_05500,PA14_05510	484808	485988	+	(484908, 484909),(484975, 484977),(485321, 485323),(486032, 486037),(486116, 486120),(486149, 486150),(486153, 486154),(486177, 486180),(486207, 486208),(486233, 486234),(486264, 486266),(486301, 486302),(486308, 486309),(486352, 486356)
PA14_05520	486056	486500	-	(486142, 486144),(486374, 486375),(486417, 486419)
PA14_05530,PA14_05540,PA14_05550	486753	492541	+	(486754, 486760),(486816, 486818),(486894, 486895),(487316, 487317),(488077, 488078),(488169, 488170),(489339, 489340),(490478, 490479),(490534, 490541),(490595, 490597),(490701, 490702),(490709, 490711),(490731, 490732),(490760, 490761),(490764, 490771),(490810, 490813),(490883, 490884),(490893, 490894),(490919, 490921),(490935, 490936),(491008, 491009),(491059, 491060),(491099, 491100),(491185,…
PA14_05560	492636	494556	-	(492407, 492408),(492557, 492560),(494372, 494373)
PA14_05580,PA14_05590,PA14_05600,PA14_05620	494806	499024	-	(494746, 494750),(494828, 494831),(495039, 495040),(495091, 495094),(495155, 495156),(495174, 495175),(495196, 495205),(495238, 495239),(495894, 495896),(495946, 495947),(497412, 497419),(497699, 497700),(497947, 497948),(498792, 498793),(498807, 498808),(498880, 498886),(498930, 498933)
PA14_05660	503459	504101	+	(503532, 503533),(504075, 504078),(504134, 504140)
PA14_05690,PA14_05700	504137	506649	-	(503777, 503778),(506244, 506246)
PA14_05820	514654	515989	-	(515908, 515910)
PA14_05850	517305	518308	+	(518311, 518312)
PA14_05860	518318	518864	+	(518355, 518360),(518906, 518908)
PA14_05880,PA14_05890	520908	523031	+	(520946, 520948),(521055, 521057),(521072, 521073),(521182, 521183),(521830, 521831),(522346, 522347),(522437, 522440),(522443, 522444),(523134, 523139)
PA14_05910	523138	523870	+	(523134, 523139)
PA14_05920	523866	526068	-	(523704, 523705),(524621, 524625)
PA14_05960	527902	528263	+	(527971, 527972),(527978, 527982),(528074, 528075),(528080, 528084),(528107, 528110),(528143, 528144),(528176, 528177),(528180, 528181),(528204, 528206),(528240, 528241),(528277, 528278),(528312, 528316)
PA14_05970	528413	528938	+	(528653, 528655)
PA14_05990	529040	530498	-	(529926, 529927)
PA14_06000,PA14_06010	530664	534327	+	(531814, 531816),(533452, 533455),(533497, 533500),(533725, 533730),(533808, 533811),(533814, 533815),(534089, 534090),(534374, 534380),(534405, 534406),(534430, 534439),(534473, 534474),(534480, 534483)
PA14_06030	534443	535363	-	(534059, 534060),(534359, 534360),(535038, 535040),(535093, 535094)
PA14_06040	535445	535983	+	(535672, 535680),(535716, 535718),(536026, 536027)
PA14_06150	541787	542670	+	(541939, 541940),(542764, 542765)
PA14_06160,PA14_06170,PA14_06180	542842	546826	-	(545442, 545444),(546467, 546468)
PA14_06190	546967	547744	+	(547129, 547130),(547835, 547837)
PA14_06230	548940	550668	-	(549167, 549168)
PA14_06240	551015	551973	-	(551793, 551794)
PA14_06250	552029	552506	+	(552713, 552718)
PA14_06260	552584	553547	-	(553214, 553215)
PA14_06270,PA14_06280	553626	554910	+	(553637, 553638)
PA14_06290	554957	557198	-	(554905, 554910),(556245, 556248)
PA14_06300,PA14_06310	557421	558432	+	(558585, 558586)
PA14_06320	559121	560018	-	(559671, 559674),(559748, 559750)
PA14_06330	560220	561219	-	(560624, 560625),(561010, 561012)
PA14_06350	562082	562403	-	(562311, 562313)
PA14_06360	562444	563170	-	(563109, 563110),(563156, 563158)
PA14_06390	563308	563602	-	(563199, 563200),(563212, 563213),(563266, 563269),(563292, 563294),(563341, 563342),(563379, 563385),(563412, 563414),(563496, 563497),(563516, 563518),(563544, 563546)
PA14_06400	563655	564582	-	(563716, 563717),(563813, 563814)
PA14_06430,PA14_06450,PA14_06460,PA14_06480	565534	569017	+	(569175, 569176)
PA14_06500	569548	570676	+	(570003, 570004),(570744, 570745)
PA14_06510	570781	571987	+	(570907, 570908)
PA14_06580	574274	574548	+	(574373, 574374),(574487, 574488),(574504, 574506),(574570, 574571),(574631, 574637),(574709, 574711),(574733, 574734),(574738, 574739)
PA14_06600	574757	576694	+	(574786, 574787),(574857, 574860),(574888, 574890),(574918, 574923),(575009, 575012),(575037, 575038),(575085, 575086),(575158, 575159),(575211, 575212),(575253, 575256),(575286, 575287),(575377, 575378),(576722, 576728),(576759, 576765)
PA14_06650,PA14_06660,PA14_06670,PA14_06680,PA14_06690,PA14_06700,PA14_06710,PA14_06720,PA14_06730,PA14_06740,PA14_06750	581088	590078	-	(580955, 580960),(583080, 583081),(584992, 584993),(584999, 585000),(586536, 586538),(587879, 587883),(588336, 588339),(589572, 589574),(589757, 589758),(589826, 589827),(590026, 590027),(590044, 590045),(590077, 590081)
PA14_06770	590251	591076	+	(590376, 590378),(590413, 590416),(590425, 590426)
PA14_06790,PA14_06800,PA14_06810,PA14_06830,PA14_06840	591110	595670	+	(592032, 592034),(592039, 592040),(592079, 592083),(592151, 592153),(592210, 592212),(592245, 592246),(592479, 592481),(592690, 592692),(593636, 593637),(594024, 594028)
PA14_06860,PA14_06870	595676	596638	-	(595364, 595365),(595405, 595406),(595515, 595518),(595594, 595596),(595662, 595665),(595740, 595741),(595780, 595781),(595803, 595805),(596485, 596486)
PA14_06875	596840	596964	+	(596917, 596918),(596925, 596932),(596963, 596968),(597065, 597066)
PA14_06890,PA14_06900,PA14_06920,PA14_06930	597940	600795	+	(600863, 600866),(601090, 601091)
PA14_06960,PA14_06970	603212	605109	+	(604629, 604631),(604649, 604652),(604698, 604699),(604757, 604758)
PA14_06980,PA14_06990	605219	606883	-	(605180, 605186),(605452, 605455),(605496, 605498),(606148, 606150),(606315, 606317)
PA14_07000	606944	607454	-	(606898, 606902),(606933, 606934),(606942, 606943)
PA14_07020	608582	608969	+	(608704, 608705)
PA14_07030	609048	609541	+	(609053, 609060),(609063, 609064),(609128, 609129),(609231, 609232),(609677, 609678),(609763, 609765)
PA14_07040	609732	610253	-	(610173, 610174)
PA14_07050	610401	611370	+	(610497, 610501),(610935, 610936)
PA14_07070	612321	613626	+	(612372, 612377),(612405, 612409),(612453, 612456),(612513, 612515),(612624, 612625),(612880, 612881),(612941, 612942)
PA14_07090	613682	614873	-	(614748, 614750),(614759, 614760)
PA14_07110	614888	615890	-	(614916, 614917),(615030, 615031),(615099, 615100),(615244, 615245),(615329, 615332),(615359, 615360),(615500, 615501),(615505, 615506),(615526, 615527),(615556, 615557),(615576, 615577),(615607, 615610),(615662, 615666),(615692, 615693),(615791, 615799),(615808, 615812)
PA14_07130	616085	618133	+	(616086, 616089),(616121, 616122),(616128, 616129),(616160, 616162),(616231, 616233),(616258, 616259),(617581, 617582),(617608, 617609),(617687, 617688),(618018, 618022)
PA14_07140	618132	619197	+	(618231, 618237),(619450, 619451)
PA14_07170	620154	621251	+	(620250, 620253),(620333, 620337),(620996, 620997)
PA14_07190	621256	622420	+	(621424, 621427),(622328, 622329),(622436, 622438),(622476, 622481),(622492, 622493)
PA14_07200	622492	622693	+	(622492, 622493),(622564, 622565),(622572, 622573),(622689, 622698)
PA14_07210	622760	623194	+	(623191, 623192),(623229, 623232),(623238, 623240)
PA14_07230	623239	624378	+	(623272, 623273),(623384, 623385),(623497, 623500),(623949, 623951),(624421, 624425)
PA14_07240	624443	624926	+	(624500, 624501)
PA14_07280	626346	627549	-	(627294, 627295)
PA14_07290,PA14_07300	627610	629306	+	(628236, 628237),(628888, 628889),(629401, 629402)
PA14_07330	630110	630539	-	(630028, 630029),(630072, 630077),(630253, 630254),(630319, 630320),(630331, 630332),(630356, 630359),(630363, 630366),(630395, 630397),(630410, 630411),(630453, 630455),(630458, 630459),(630484, 630488)
PA14_07370	632634	632860	+	(632938, 632939)
PA14_07380,PA14_07400,PA14_07410,PA14_07420	632869	634779	-	(634703, 634704)
PA14_07430	634969	637868	-	(634883, 634884),(634907, 634913)
PA14_07460	640117	640309	-	(640280, 640284),(640288, 640289)
PA14_07470	640410	640484	-	(640372, 640375),(640402, 640408)
PA14_07480	640581	642267	-	(640486, 640489),(642225, 642226)
PA14sr_017	642267	643340	-	(642310, 642315),(642356, 642357),(642774, 642779),(642859, 642862),(642915, 642922),(642968, 642972),(642997, 642998),(643001, 643002),(643005, 643006),(643029, 643030),(643060, 643068),(643131, 643132),(643188, 643189)
PA14_07500	643347	647085	-	(646946, 646947),(646987, 646988),(647054, 647057),(647078, 647079)
PA14_07520	647191	649045	-	(647078, 647079),(647151, 647154),(647191, 647193),(647364, 647365),(647880, 647883),(648039, 648040),(648123, 648124),(648267, 648269),(648595, 648598),(648637, 648638),(648734, 648735),(648822, 648823),(648843, 648845),(648850, 648851),(648873, 648876),(648903, 648910),(648929, 648930),(648955, 648956),(648994, 648995),(649042, 649045)
PA14_07530	649124	651152	-	(649042, 649045),(649084, 649089),(649118, 649121),(649152, 649153),(649174, 649175),(649321, 649322),(650767, 650768),(651041, 651042)
PA14_07550	651201	651651	-	(651455, 651456),(651462, 651463),(651517, 651518),(651545, 651546),(651569, 651570),(651580, 651581),(651600, 651603)
PA14_07560	651720	652011	-	(651657, 651662),(651688, 651689),(651725, 651726),(651731, 651732),(651735, 651736),(651770, 651771),(651869, 651870),(651873, 651876),(651887, 651890),(651927, 651928),(651965, 651966)
PA14_07570	652136	653162	+	(652163, 652164),(652262, 652264),(652271, 652273),(652417, 652418),(653048, 653050),(653085, 653086),(653223, 653228),(653404, 653405)
PA14_07580	653240	653832	-	(653002, 653004),(653271, 653274),(653464, 653465),(653756, 653757),(653765, 653766)
PA14_07590,PA14_07600	653893	654780	+	(654050, 654051),(654190, 654192),(654825, 654830)
PA14_07620	654752	655985	-	(655849, 655850),(655901, 655902)
PA14_07660	658179	659451	-	(659253, 659254)
PA14_07680	659551	661667	-	(659459, 659467),(659507, 659511),(659658, 659661),(661319, 661325),(661392, 661393),(661467, 661468),(661473, 661474),(661517, 661521),(661525, 661526),(661586, 661592)
PA14_07700,PA14_07710	662128	663387	-	(663116, 663118),(663137, 663140)
PA14_07730	663396	664203	-	(664148, 664151)
PA14_07740	664318	665305	-	(665143, 665146),(665224, 665228)
PA14_07760,PA14_07770	665301	669419	-	(666096, 666097),(666224, 666225),(666362, 666363),(666408, 666409),(666534, 666540),(666693, 666694),(666762, 666763),(666778, 666779),(667024, 667029),(667128, 667129),(667469, 667471),(667516, 667517),(667588, 667589),(668280, 668281),(668550, 668551),(668598, 668599),(668805, 668806),(669113, 669118),(669147, 669148),(669165, 669166),(669181, 669182),(669238, 669239),(669287, 669288),(669329,…
PA14_07780,PA14_07790,PA14_07800	669435	671923	+	(669491, 669494),(669524, 669526),(669565, 669566),(669577, 669581),(669611, 669612),(669615, 669616),(669772, 669774),(669807, 669808),(671700, 671701),(671775, 671776)
PA14_07810	671923	673009	-	(672128, 672129)
PA14_07820	673136	675530	+	(673165, 673167),(673207, 673208),(675451, 675452),(675510, 675511),(675526, 675530)
PA14_07840	675575	676208	+	(675801, 675802)
PA14_07850	676336	677371	+	(677413, 677417)
PA14_07860	677572	678714	+	(677728, 677729)
PA14_07870	678769	679816	+	(679874, 679880),(679916, 679918)
PA14_07910,PA14_07930	682210	683730	+	(683730, 683732),(683737, 683739),(683754, 683755),(683764, 683765)
PA14_07940	683802	685281	+	(683821, 683824),(684124, 684125)
PA14_07950	685467	685811	-	(685105, 685106),(685295, 685299),(685360, 685361),(685411, 685412),(685456, 685457),(685473, 685477),(685529, 685530),(685565, 685569),(685643, 685644),(685715, 685717)
PA14_07960	685881	686652	-	(686426, 686428),(686499, 686500),(686532, 686538)
PA14_NovelOrf_023,PA14_07970,PA14_07980,PA14_07990,PA14_08000,PA14_08010,PA14_08020,PA14_08030,PA14_08040,PA14_08050,PA14_08060	686787	694042	+	(686891, 686897),(686926, 686931),(687055, 687056),(687780, 687782),(688798, 688807),(691849, 691851),(692124, 692125),(693048, 693050),(693396, 693402),(693466, 693470),(693538, 693539)
PA14_08100	695775	696120	+	(695896, 695897)
PA14_08120,PA14_08130,PA14_08140	696217	699590	+	(698913, 698914)
PA14_08210,PA14_08220,PA14_08230,PA14_08240,PA14_08250,PA14_08260,PA14_08270,PA14_08280,PA14_08300	702227	711432	+	(702578, 702582),(703394, 703396),(711400, 711406),(711420, 711421),(711447, 711448)
PA14sr_019	711471	712101	+	(711556, 711562),(712028, 712030)
PA14_08310,PA14_08320	712253	713816	+	(712271, 712274),(712363, 712364),(712651, 712652),(712783, 712784),(713439, 713440),(713573, 713574)
PA14_08330	713812	714043	+	(714083, 714084),(714087, 714089)
PA14_08340,PA14_08350,PA14_08360	714200	716951	+	(714284, 714285),(714292, 714293),(714297, 714299),(714328, 714329),(715093, 715094),(715382, 715387),(715458, 715463),(716963, 716964),(717002, 717003),(717012, 717017)
PA14_08370	717012	717800	-	(716826, 716829),(716888, 716889),(716970, 716973),(716998, 716999),(717486, 717487),(717533, 717534),(717630, 717633),(717646, 717648),(717674, 717678),(717729, 717736)
PA14_08380	717928	718351	+	(717984, 717985),(718023, 718024),(718040, 718041),(718127, 718128),(718524, 718525),(718534, 718535),(718540, 718544)
PA14_08390	718549	719465	+	(718604, 718605)
PA14_08400	719519	720191	-	(719400, 719406),(719709, 719710),(720093, 720094),(720105, 720106),(720164, 720167)
PA14_08420	720266	720631	-	(720255, 720257)
PA14_08430	720683	722165	+	(722088, 722089)
PA14_08460,PA14_08470	724269	725700	-	(725240, 725244)
PA14_08480,PA14_08490,PA14_08500	725925	728144	+	(726060, 726061),(726086, 726093),(726143, 726146),(726159, 726160),(726167, 726168),(726177, 726178),(726208, 726215),(726294, 726295),(726597, 726598),(727129, 727130),(727517, 727518),(727561, 727563),(727566, 727571),(727867, 727872),(727917, 727918),(728075, 728079),(728102, 728103)
PA14_08510	728180	728572	+	(728246, 728247),(728509, 728510),(728520, 728523),(728557, 728561),(728625, 728629),(728701, 728703),(728765, 728766)
PA14_08520,PA14_08540	728625	731282	-	(728522, 728527),(728678, 728679),(729484, 729485),(729617, 729621),(729771, 729772),(729810, 729812),(729840, 729841),(730383, 730384),(730477, 730480),(730819, 730820),(730907, 730908),(730924, 730925),(730948, 730949),(730990, 730996),(731027, 731028),(731085, 731086),(731091, 731092),(731213, 731215)
PA14_08560	731313	732547	+	(731383, 731384),(731398, 731399),(731435, 731437),(731471, 731472),(731503, 731506),(731519, 731522),(731551, 731555),(731605, 731608),(732046, 732047),(732272, 732273),(732466, 732467),(732491, 732492),(732515, 732516),(732519, 732522),(732546, 732547),(732592, 732593),(732741, 732745),(732773, 732774),(732787, 732790),(732848, 732850),(732855, 732856),(732941, 732945)
PA14_08580	734686	734760	+	(734762, 734763)
PA14_08590	734791	734864	+	(734815, 734816),(734866, 734872),(734920, 734921),(734926, 734927),(735056, 735058),(735085, 735086)
PA14_08620,PA14_08630,PA14_08640	738385	740800	+	(738462, 738463),(738470, 738473),(738505, 738506),(738547, 738552),(738690, 738692),(739209, 739210),(740041, 740042),(740070, 740073),(740090, 740091),(740112, 740113),(740672, 740673),(740732, 740733),(740746, 740749),(740796, 740798),(740803, 740804),(740903, 740905),(740943, 740947)
PA14_08650,PA14_08660,PA14_08670	740947	741224	+	(740943, 740947),(740980, 740981),(740988, 740989),(741031, 741033),(741072, 741074),(741131, 741134),(741204, 741205),(741226, 741228)
PA14_08680	741228	742505	+	(741266, 741269),(741311, 741315),(741393, 741394),(741439, 741444),(741529, 741530),(741598, 741603),(741646, 741647),(741753, 741754),(741811, 741813),(741934, 741935),(741974, 741975),(742142, 742143),(742147, 742148),(742155, 742156),(742213, 742217),(742247, 742248),(742253, 742255),(742287, 742289),(742372, 742373),(742439, 742440),(742521, 742522)
PA14_08690	742546	742633	+	(742554, 742557),(742590, 742594),(742635, 742636)
PA14_08695	742681	743050	+	(742736, 742737),(742754, 742755),(742900, 742901),(743029, 743031),(743053, 743054),(743060, 743061)
PA14_08710	743059	743593	+	(743060, 743061),(743081, 743082),(743114, 743117),(743159, 743160),(743177, 743178),(743208, 743209),(743218, 743219),(743226, 743227),(743287, 743288),(743308, 743309),(743381, 743384),(743434, 743436),(743449, 743450),(743539, 743542),(743572, 743576),(743602, 743603),(743610, 743611)
PA14_08720,PA14_08730	743603	744836	+	(743610, 743611),(743639, 743643),(743700, 743708),(743740, 743743),(743769, 743770),(743791, 743792),(743837, 743838),(743866, 743867),(743936, 743940),(743982, 743983),(744017, 744018),(744228, 744229),(744355, 744356),(744649, 744650),(744837, 744840),(744872, 744876)
P27	744842	745035	-	(744805, 744806),(744836, 744840),(744933, 744934)
PA14_08740	744873	745535	+	(744904, 744908),(744949, 744951),(744960, 744965),(745017, 745021),(745101, 745104),(745180, 745185),(745209, 745210),(745309, 745310),(745348, 745352),(745497, 745498)
PA14_08750	745561	745982	+	(745587, 745588),(745603, 745604),(745769, 745770),(745952, 745953),(745994, 745999),(746027, 746028),(746055, 746058),(746099, 746105),(746141, 746145)
PA14_08760,PA14_08780	746143	754542	+	(746214, 746216),(746273, 746274),(746301, 746302),(746305, 746308),(746353, 746355),(746427, 746428),(746434, 746435),(746503, 746507),(746515, 746516),(746560, 746563),(746570, 746571),(746649, 746652),(746842, 746846),(746947, 746948),(747086, 747090),(747124, 747125),(747647, 747648),(747769, 747772),(747849, 747853),(747913, 747914),(748199, 748200),(748468, 748469),(748563, 748566),(748617,…
PA14_08790,PA14_08810,PA14_08820	754621	757786	+	(754661, 754662),(754665, 754668),(754701, 754704),(754753, 754755),(754763, 754764),(754791, 754792),(754801, 754804),(754848, 754849),(754853, 754857),(754906, 754907),(754913, 754914),(754941, 754945),(754983, 754988),(755032, 755035),(755063, 755065),(755068, 755072),(755104, 755107),(755183, 755184),(755200, 755202),(755231, 755232),(755238, 755240),(755276, 755277),(755282, 755283),(755287,…
PA14_08830	757816	759010	+	(757816, 757818),(757833, 757834),(757921, 757922),(757948, 757949),(758034, 758035),(758151, 758152),(758316, 758318),(758366, 758367),(758455, 758456),(758479, 758480),(758647, 758648),(758652, 758653),(758660, 758661),(758719, 758722),(758752, 758753),(758758, 758760),(758792, 758794),(758877, 758878),(758944, 758945),(759021, 759026),(759056, 759061)
PA14_08840,PA14_08850,PA14_08860,PA14_08870,PA14_08880,PA14_08890,PA14_08900,PA14_08910,PA14_08920,PA14_08930,PA14_08940,PA14_08950,PA14_08960,PA14_08970,PA14_08980	759109	765758	+	(759127, 759129),(759133, 759135),(759219, 759222),(759263, 759264),(759304, 759305),(759344, 759347),(759392, 759393),(759396, 759397),(759413, 759414),(759497, 759498),(759513, 759514),(759552, 759553),(759623, 759626),(759660, 759661),(759669, 759671),(759724, 759733),(759796, 759797),(759808, 759809),(759812, 759813),(759843, 759845),(759851, 759853),(759946, 759948),(759969, 759970),(760093,…
PA14_08990,PA14_09000	765859	766885	+	(765882, 765883),(765947, 765949),(765996, 765997),(766008, 766011),(766029, 766030),(766086, 766087),(766122, 766123),(766175, 766179),(766196, 766197),(766210, 766211),(766248, 766249),(766291, 766292),(766332, 766333),(766386, 766390),(766420, 766424),(766460, 766463),(766501, 766502),(766509, 766512),(766567, 766571),(766603, 766604),(766657, 766659),(766681, 766683),(766782, 766785),(766790,…
PA14_09010	766895	767246	+	(766900, 766901),(766970, 766971),(766997, 767006),(767070, 767071),(767128, 767129),(767178, 767180)
PA14_09020	767249	767750	+	(767311, 767313),(767332, 767333),(767384, 767385),(767388, 767393),(767420, 767422),(767459, 767460),(767491, 767494),(767645, 767646),(767712, 767713),(767740, 767742)
PA14_09030	767752	767929	+	(767794, 767795),(767904, 767908)
PA14_09040	767932	768367	+	(768037, 768038),(768068, 768074),(768131, 768132),(768161, 768164),(768208, 768212),(768265, 768267)
PA14_09050	768367	769696	+	(768427, 768428),(768433, 768434),(768471, 768474),(768505, 768506),(768555, 768557),(768591, 768592),(768596, 768598),(768675, 768678),(768732, 768736),(768786, 768790),(768797, 768800),(768933, 768935),(768992, 768993),(769080, 769084),(769121, 769124),(769148, 769149),(769190, 769191),(769197, 769198),(769204, 769205),(769298, 769299),(769324, 769325),(769336, 769337),(769367, 769368),(769406,…
PA14_09070	769724	769841	+	(769793, 769794),(769804, 769808),(769817, 769818),(769853, 769855),(769889, 769893)
PA14_09080,PA14_09090,PA14_09100,PA14_09115,PA14_09130	769921	772830	+	(769949, 769954),(770033, 770034),(770038, 770039),(770057, 770060),(770096, 770097),(770137, 770140),(770176, 770182),(770249, 770250),(770260, 770261),(770370, 770371),(770411, 770412),(770419, 770420),(770475, 770476),(770579, 770581),(770799, 770801),(770808, 770810),(770845, 770846),(770881, 770882),(770885, 770887),(771046, 771047),(771145, 771146),(771334, 771338),(771456, 771458),(771461,…
PA14_09150	773077	774559	+	(773200, 773204),(773218, 773219),(774603, 774606)
PA14_09180	775225	778063	-	(774857, 774858),(774926, 774927),(775096, 775098),(777444, 777445)
PA14_09195	778276	779665	+	(778308, 778309),(778365, 778369),(778820, 778821),(779519, 779522),(779527, 779529),(779597, 779598),(779632, 779633),(779668, 779670),(779688, 779689)
PA14_09200	779681	780179	+	(779688, 779689),(779776, 779777),(779804, 779805),(779823, 779824),(779846, 779847),(779860, 779861),(779864, 779865),(780071, 780072)
PA14_09340,PA14_09350,PA14_09370	799981	803969	+	(800099, 800100)
PA14_09400	805310	806547	-	(805242, 805245),(805782, 805783)
PA14_09410,PA14_09420,PA14_09440,PA14_09450,PA14_09460,PA14_09470	806856	812647	-	(807530, 807532),(811964, 811966)
PA14_09480	812647	813136	-	(812849, 812850)
PA14sr_020	812942	813472	-	(813210, 813211),(813322, 813325),(813405, 813406)
PA14_09490	813562	814836	+	(813706, 813710),(813795, 813796),(814030, 814033),(814109, 814110),(814245, 814246),(814273, 814276),(814883, 814885),(814890, 814891),(814999, 815000),(815210, 815213)
PA14_09500,PA14_09520,PA14_09530,PA14_09540	814846	820975	-	(816432, 816433),(818303, 818306),(820015, 820019),(820063, 820064),(820146, 820147),(820172, 820174),(820549, 820550),(820553, 820554)
PA14_09580	823833	824889	+	(823922, 823927)
PA14_09600	824961	826025	+	(825265, 825267)
PA14_09630,PA14_09660	827138	830810	-	(827090, 827092),(830506, 830510),(830699, 830702)
PA14_09680,PA14_09690	830905	833829	+	(830964, 830965),(830993, 830996),(831005, 831006),(831067, 831070),(831244, 831245),(831286, 831287)
PA14_09740	837665	838994	-	(838737, 838738)
PA14_09750	839129	840449	-	(839035, 839036)
PA14sr_021	839003	839081	+	(839267, 839268),(839312, 839314)
PA14_09760	840542	841271	-	(841092, 841093),(841139, 841142),(841145, 841146)
PA14_09770,PA14_09780	841579	843095	+	(842499, 842500),(842743, 842744),(842772, 842773),(843336, 843337)
PA14_09870	848003	848747	-	(847884, 847889)
PA14_09890	849366	849672	+	(849848, 849849),(849967, 849968)
PA14_09900	849992	851428	-	(850693, 850694)
PA14_09950	854929	855862	-	(855850, 855851)
PA14_09960	855942	856371	+	(856639, 856640),(856650, 856651),(856675, 856679),(856740, 856744)
PA14_10040	862538	864248	-	(862493, 862497),(863497, 863498)
PA14sr_023	866313	866341	+	(866360, 866371)
PA14_10090	866440	867352	+	(866468, 866469),(866509, 866510),(866524, 866525)
PA14_10110	867362	868547	-	(867703, 867704)
PA14_10290	886445	888355	+	(886536, 886541),(886562, 886563),(886570, 886571),(886611, 886612),(886646, 886652),(886686, 886688),(888508, 888512)
PA14_10360	895080	895491	-	(895015, 895019),(895166, 895169)
PA14_10380	897613	898036	-	(897534, 897536),(897570, 897574)
PA14sr_026	898509	898601	+	(898577, 898580),(898583, 898586),(898621, 898625),(898670, 898677)
PA14_10420	898671	899910	+	(898670, 898677),(900018, 900019)
PA14_10490,PA14_10500	903291	905114	-	(903137, 903138),(903148, 903149),(903274, 903280),(903489, 903490),(903493, 903494),(903549, 903552),(903746, 903751),(903833, 903834),(903859, 903860),(904093, 904096),(904140, 904141),(904344, 904347),(904404, 904409),(904601, 904604),(904688, 904689),(904720, 904721),(904824, 904825),(904831, 904832),(904849, 904853),(904861, 904865),(904873, 904874),(904879, 904880),(904885, 904886),(905075,…
PA14_10480	902821	903276	+	(903307, 903310)
PA14_10530,PA14_10540	905308	908281	-	(905235, 905236),(905426, 905428),(905561, 905563),(905665, 905668),(905787, 905790),(905956, 905960),(906552, 906557),(906631, 906632),(906957, 906958),(907083, 907084),(907165, 907166),(907472, 907473),(907530, 907536),(907558, 907559),(907634, 907635),(907674, 907675),(907705, 907711),(907723, 907726),(907769, 907770),(907777, 907778),(907919, 907922),(908082, 908088),(908149, 908150)
PA14_10550,PA14_10560	908534	910807	+	(908601, 908602),(908640, 908642),(908707, 908708),(908749, 908754),(908765, 908766),(908825, 908828),(909596, 909598),(909708, 909712),(909865, 909870),(909975, 909979),(910193, 910194),(910360, 910361),(910419, 910420),(910443, 910451),(910926, 910927)
PA14_10670	919472	920276	+	(920350, 920354)
PA14_10700	921046	923233	-	(922209, 922212),(923143, 923144),(923199, 923202)
PA14_10710	923260	923877	-	(923258, 923259),(923302, 923305)
PA14_10730	923965	925504	-	(923915, 923919),(925443, 925451)
PA14_10740	925661	926280	+	(925755, 925756)
PA14_10750	926289	927624	+	(926367, 926373),(926684, 926686),(926763, 926770)
PA14_10770	927688	932005	+	(927791, 927792),(927816, 927824),(927850, 927852),(928053, 928054),(930244, 930245),(930388, 930389)
PA14_10800	933973	934864	+	(935028, 935029),(935073, 935076)
PA14_NovelOrf_004	934814	935295	-	(935064, 935065),(935166, 935167),(935202, 935204),(935220, 935222)
PA14_10840	937983	938736	+	(938093, 938094)
PA14_10890,PA14_10900,PA14_10910	941975	945030	-	(944562, 944563),(944590, 944591)
PA14_10940	945952	946912	+	(946113, 946115)
PA14_10980	949602	950457	+	(949725, 949726),(949731, 949732)
PA14_11010	952770	953086	-	(952724, 952725),(952728, 952731)
PA14_11080,PA14_11090	958478	961750	+	(960080, 960081)
PA14_11120	966592	967428	+	(966671, 966673)
PA14_11170	972091	972928	+	(972200, 972201),(972254, 972255),(972314, 972318)
PA14_11250,PA14_11260	978756	980729	+	(978813, 978814),(978830, 978831),(978879, 978880),(978888, 978889),(978981, 978982),(979000, 979003),(979013, 979014),(979041, 979044),(979064, 979065),(979075, 979076),(979098, 979099),(979144, 979145),(979152, 979153),(979174, 979175),(979322, 979324)
PA14_11270	981169	981903	-	(981102, 981107),(981120, 981121),(981198, 981199),(981440, 981445),(981535, 981536),(981593, 981597),(981683, 981685),(981751, 981754),(981772, 981775),(981836, 981838),(981866, 981869),(981892, 981893)
PA14_11320	984612	985203	-	(984563, 984568)
PA14_11330	985314	985680	+	(985424, 985425),(986035, 986036)
PA14_11340	985716	986586	-	(985682, 985686)
PA14_11350,PA14_11370	986657	987787	-	(986740, 986743),(987057, 987059)
PA14_11380	987945	988437	+	(988045, 988046)
PA14_11400	988433	989555	+	(988839, 988840),(988926, 988927),(989437, 989439),(989541, 989543),(989700, 989701),(989704, 989705),(989755, 989756),(989773, 989774),(989777, 989778),(989793, 989794),(989823, 989824),(989834, 989840),(989883, 989886),(989932, 989935),(989950, 989953)
PA14_11410,PA14_11420	989982	991766	+	(991301, 991302),(991810, 991812),(991821, 991825)
PA14_11430,PA14_11450,PA14_11460,PA14_11470,PA14_11480,PA14_11490	991831	995733	+	(991864, 991866),(992150, 992151),(992198, 992199),(992480, 992481),(992923, 992924),(994057, 994058),(994064, 994065),(994147, 994152),(994186, 994187),(994358, 994364),(994386, 994389),(994406, 994407),(994417, 994422),(994469, 994470),(994482, 994487),(994666, 994668),(995253, 995255),(995436, 995437),(995705, 995708),(995760, 995761)
PA14_11510,PA14_11520,PA14_11530	995837	997694	+	(995883, 995884),(995889, 995890),(995921, 995922),(995956, 995962),(995991, 995993),(996089, 996090),(996912, 996913),(996971, 996975),(997039, 997043),(997046, 997047),(997068, 997069)
PA14_11550	997817	999728	-	(997762, 997763),(998099, 998100),(998512, 998513),(999612, 999613),(999657, 999658),(999671, 999672)
PA14_11580	1001065	1002263	+	(1001131, 1001132),(1001205, 1001206)
PA14sr_027	1002178	1002406	-	(1002223, 1002224),(1002297, 1002300)
PA14sr_028	1007128	1007700	+	(1007173, 1007174),(1007278, 1007279),(1007310, 1007311),(1007360, 1007361)
PA14_11630,PA14_11650	1007377	1010743	-	(1010557, 1010561)
PA14sr_030	1011619	1011811	-	(1011634, 1011637),(1011756, 1011760)
PA14_11680	1012293	1013080	+	(1012453, 1012454),(1012466, 1012471),(1012513, 1012516),(1012554, 1012555),(1012999, 1013001),(1013156, 1013158),(1013225, 1013226)
PA14_11690	1013170	1013731	-	(1013122, 1013128),(1013330, 1013331),(1013415, 1013416),(1013579, 1013580)
PA14_11700,PA14_11720	1013777	1015438	-	(1014477, 1014478),(1014641, 1014643)
PA14_11740	1016945	1017839	-	(1017783, 1017784)
PA14_11750,PA14_11760,PA14_11770,PA14_11790	1017888	1022247	-	(1018369, 1018372),(1018455, 1018460),(1019728, 1019729),(1020745, 1020751),(1021015, 1021018),(1021054, 1021058),(1021121, 1021124),(1021285, 1021289),(1021503, 1021506),(1021764, 1021767),(1021850, 1021854),(1021908, 1021909)
PA14_11810	1022456	1024030	-	(1022322, 1022324),(1022365, 1022369),(1022398, 1022401),(1022460, 1022461),(1022611, 1022613),(1022908, 1022909),(1023471, 1023472),(1023874, 1023875)
PA14_11845,PA14_11860,PA14_11880	1026364	1028675	+	(1026504, 1026505),(1026952, 1026955),(1027749, 1027754),(1028045, 1028049),(1028489, 1028495)
PA14_11890	1028694	1029356	-	(1028739, 1028740),(1029036, 1029037),(1029161, 1029162),(1029271, 1029274)
PA14_11900	1029382	1031143	-	(1029424, 1029428),(1029433, 1029436)
PA14_11910	1031312	1031803	-	(1031218, 1031219)
PA14sr_031	1031142	1031159	+	(1031242, 1031244),(1031253, 1031254)
PA14_11920,PA14_11930,PA14_11940	1031913	1033647	+	(1031963, 1031965),(1032070, 1032071),(1032074, 1032075),(1032136, 1032138),(1032180, 1032181),(1032187, 1032189),(1032391, 1032392),(1032616, 1032619),(1033277, 1033278),(1033541, 1033542)
PA14_11960,PA14_11970	1033657	1035687	-	(1033414, 1033415),(1033498, 1033499),(1033553, 1033559),(1034332, 1034334),(1034548, 1034550),(1034901, 1034904),(1035054, 1035057),(1035600, 1035601)
PA14_12010,PA14_12020	1038136	1040046	+	(1038204, 1038211),(1039009, 1039011),(1039510, 1039511),(1039631, 1039632),(1039657, 1039658),(1039860, 1039861),(1039903, 1039908),(1039944, 1039945),(1039999, 1040000)
PA14_12030	1040068	1040425	+	(1040170, 1040172),(1040183, 1040184)
PA14_12050	1040432	1040900	+	(1040522, 1040527),(1040620, 1040621),(1040771, 1040776),(1040888, 1040892)
PA14_12060	1040912	1042853	+	(1041125, 1041128),(1042604, 1042606)
PA14_12070	1042884	1043988	+	(1043654, 1043657),(1043746, 1043748),(1043778, 1043784),(1043816, 1043817),(1043883, 1043885),(1043924, 1043926),(1043945, 1043947),(1043956, 1043958),(1043983, 1043985)
PA14_12080	1043996	1045019	+	(1044046, 1044048),(1044056, 1044058),(1044075, 1044076),(1044106, 1044107),(1044128, 1044131),(1044176, 1044177),(1044188, 1044189),(1044230, 1044231),(1044238, 1044239),(1044254, 1044255),(1044273, 1044276),(1044376, 1044377),(1044409, 1044410)
PA14_12090	1045015	1046041	+	(1045026, 1045027),(1045081, 1045085),(1045153, 1045156),(1045186, 1045187),(1045197, 1045198),(1045950, 1045953),(1045956, 1045957),(1046009, 1046011),(1046046, 1046048)
PA14_12100	1046060	1047267	+	(1046294, 1046298),(1047258, 1047262),(1047311, 1047315)
PA14_12120	1047618	1048272	+	(1047723, 1047725),(1047729, 1047730),(1047735, 1047736),(1047741, 1047742),(1047878, 1047879),(1048231, 1048236),(1048261, 1048265)
PA14_12130	1048268	1049252	+	(1048320, 1048321),(1048363, 1048366),(1048418, 1048420),(1048502, 1048503),(1048966, 1048967),(1049309, 1049311),(1049384, 1049385)
PA14_12140	1049396	1050313	-	(1049266, 1049269),(1050067, 1050069),(1050154, 1050155),(1050208, 1050209)
PA14_12160	1051490	1052863	-	(1052783, 1052784)
PA14_12180	1053399	1053552	-	(1053412, 1053416)
PA14_12200,PA14_12210,PA14_12230	1053643	1058059	-	(1054522, 1054525),(1054682, 1054686),(1055362, 1055364),(1056273, 1056275),(1056585, 1056586),(1057870, 1057873),(1057920, 1057923),(1057963, 1057964)
PA14_12260	1058152	1058632	+	(1058215, 1058218),(1058265, 1058266),(1058270, 1058271),(1058299, 1058300),(1058306, 1058308),(1058336, 1058337),(1058368, 1058371),(1058434, 1058436),(1058460, 1058463)
PA14_12270	1058704	1059466	+	(1058714, 1058719),(1058759, 1058766),(1058813, 1058816),(1058820, 1058823),(1058956, 1058957)
PA14_12280	1059515	1061051	-	(1059417, 1059418),(1059464, 1059469),(1060467, 1060468),(1060486, 1060488),(1060745, 1060750),(1060924, 1060925)
PA14_12300,PA14_12310,PA14_12330	1061236	1063601	-	(1061198, 1061203),(1061851, 1061852),(1061888, 1061889),(1062503, 1062504),(1063227, 1063228),(1063479, 1063484),(1063519, 1063520)
PA14_12360	1065204	1065537	+	(1065651, 1065652)
PA14_12370	1065552	1066164	-	(1065995, 1065996),(1066018, 1066024),(1066055, 1066060),(1066085, 1066086),(1066089, 1066090),(1066108, 1066114)
PA14_12390	1066309	1067593	-	(1066271, 1066274),(1066836, 1066837),(1067485, 1067488)
PA14_12400,PA14_12410	1067630	1069068	-	(1067941, 1067943),(1068126, 1068127),(1068476, 1068477),(1068881, 1068882),(1068952, 1068957),(1068986, 1068991)
PA14_12420,PA14_12430	1069195	1071715	+	(1069269, 1069270),(1069317, 1069318),(1069343, 1069344),(1069382, 1069384),(1069406, 1069407),(1069410, 1069414),(1069509, 1069510),(1070141, 1070142),(1070461, 1070462),(1070506, 1070507),(1070533, 1070534),(1070575, 1070576),(1070650, 1070653),(1070725, 1070732),(1070826, 1070831),(1071234, 1071236),(1071472, 1071473),(1071792, 1071793)
PA14_12440,PA14_12450,PA14_12470	1071820	1074557	+	(1073819, 1073822),(1074265, 1074269)
PA14_12490	1074611	1076111	+	(1074634, 1074636),(1074779, 1074781),(1075051, 1075053)
PA14_12550	1078612	1079071	-	(1079027, 1079038)
PA14_12560	1079105	1079459	-	(1079254, 1079257),(1079338, 1079341)
P24	1080050	1080307	+	(1080209, 1080210),(1080264, 1080265),(1080274, 1080275),(1080306, 1080307),(1080312, 1080315),(1080505, 1080510)
PA14_12620	1082134	1082575	-	(1082080, 1082086),(1082363, 1082365),(1082429, 1082430)
PA14_12630	1082717	1085209	+	(1083814, 1083815)
PA14_12640,PA14_12650	1085219	1086420	-	(1086294, 1086295),(1086332, 1086333)
PA14_12670	1086474	1087584	-	(1087396, 1087398),(1087495, 1087496)
PA14_12680	1087585	1088512	+	(1087650, 1087652),(1087737, 1087741),(1087798, 1087804),(1088495, 1088496)
PA14_12700	1089019	1089700	-	(1089518, 1089519),(1089599, 1089600)
PA14_12740,PA14_12750	1091833	1092978	+	(1092960, 1092965)
PA14_12760	1093032	1094405	+	(1093248, 1093249),(1094677, 1094681)
PA14_12770	1094427	1095699	-	(1094948, 1094949)
PA14_12780	1095961	1096735	-	(1096602, 1096603),(1096606, 1096610)
PA14_12810,PA14_12820	1096872	1101791	+	(1097074, 1097075),(1101021, 1101026)
PA14_12840	1101887	1102596	+	(1101965, 1101969),(1102041, 1102042),(1102057, 1102058),(1102066, 1102069),(1102098, 1102100),(1102107, 1102112),(1102142, 1102143),(1102155, 1102156),(1102188, 1102189),(1102221, 1102222),(1102263, 1102264),(1102300, 1102301),(1102328, 1102330),(1102394, 1102398),(1102602, 1102603)
PA14_12850	1102622	1103201	+	(1102787, 1102788),(1102813, 1102814)
PA14_12900	1106418	1106857	-	(1106059, 1106060),(1106141, 1106144),(1106231, 1106237),(1106274, 1106275),(1106344, 1106345)
PA14_12920	1107455	1108469	+	(1107502, 1107503)
PA14_12940,PA14_12960,PA14_12970	1108532	1111072	+	(1108761, 1108762),(1108768, 1108769),(1111115, 1111116)
PA14_12980	1111207	1113271	+	(1111299, 1111300),(1111323, 1111324),(1111363, 1111366),(1111591, 1111592),(1111725, 1111726),(1111747, 1111748),(1111981, 1111988),(1112015, 1112016),(1112033, 1112034),(1112574, 1112581),(1112729, 1112733),(1112739, 1112740),(1112985, 1112988),(1113125, 1113127)
PA14sr_032	1113274	1114168	+	(1113284, 1113285),(1113370, 1113374),(1113406, 1113407),(1113444, 1113445),(1113560, 1113561)
PA14_12990	1113378	1115428	-	(1113341, 1113342)
PA14_13000,PA14_13010	1115529	1117538	-	(1115474, 1115477),(1116589, 1116592)
PA14_13030,PA14_13040,PA14_13050	1117818	1120558	+	(1117826, 1117830),(1117849, 1117850),(1117896, 1117897),(1118143, 1118151),(1118210, 1118211),(1118277, 1118278),(1118484, 1118485),(1118488, 1118489),(1118952, 1118958),(1119443, 1119444),(1119470, 1119471),(1119566, 1119569),(1119605, 1119606),(1119614, 1119615),(1119623, 1119624),(1119672, 1119673),(1119763, 1119767),(1119839, 1119840),(1120315, 1120316),(1120622, 1120624)
PA14_13060	1120832	1121621	-	(1121589, 1121590)
PA14_13090	1122960	1124179	-	(1122572, 1122573),(1122904, 1122907)
PA14_13070	1121722	1122904	+	(1122728, 1122729),(1122806, 1122808),(1122847, 1122851)
PA14_13110	1124281	1126000	+	(1125158, 1125159),(1126057, 1126058),(1126064, 1126065)
PA14_13130	1126177	1128137	+	(1126293, 1126300),(1126929, 1126930),(1127462, 1127465),(1127746, 1127750),(1127955, 1127958),(1128172, 1128173)
PA14_13140	1128175	1129565	+	(1128510, 1128515),(1129715, 1129716),(1129719, 1129720),(1129739, 1129740)
PA14_13150	1129780	1132619	+	(1129965, 1129968),(1129997, 1129998),(1130008, 1130009),(1130019, 1130020),(1132648, 1132652)
PA14_13170	1132650	1135092	-	(1132379, 1132382),(1132440, 1132441),(1132470, 1132471),(1132481, 1132482),(1132519, 1132520),(1132582, 1132585),(1133298, 1133299),(1133332, 1133333),(1134104, 1134105),(1134145, 1134146),(1134242, 1134243),(1134325, 1134328),(1134378, 1134379),(1134464, 1134466),(1134533, 1134534),(1134551, 1134552),(1134562, 1134563),(1134695, 1134696),(1134736, 1134737),(1134911, 1134915),(1134918, 1134919),…
PA14_13190,PA14_13200	1135380	1137817	+	(1135440, 1135445),(1137188, 1137189)
PA14_13230,PA14_13240,PA14_13250	1138817	1140005	+	(1138911, 1138913),(1138916, 1138917)
PA14_13260,PA14_13280	1140106	1141884	+	(1142002, 1142003)
PA14_13290,PA14_13300,PA14_13320,PA14_13330,PA14_13340	1141998	1148598	+	(1142002, 1142003),(1144716, 1144717),(1148818, 1148819),(1148948, 1148950)
PA14_13350,PA14_13360,PA14_13370,PA14_13380,PA14_13390	1148919	1151736	-	(1149168, 1149169),(1149226, 1149227),(1149301, 1149304),(1149487, 1149489),(1151031, 1151032),(1151086, 1151087),(1151379, 1151380),(1151569, 1151572),(1151612, 1151616),(1151687, 1151688)
PA14_13410	1152097	1153701	-	(1152042, 1152047),(1152188, 1152190)
PA14_13420	1153874	1154363	+	(1153938, 1153939)
PA14_13430,PA14_13450,PA14_13460	1154462	1158371	-	(1158274, 1158280)
PA14_13470	1158471	1159353	-	(1159258, 1159259),(1159265, 1159267)
PA14_13510	1161470	1162424	-	(1161438, 1161439)
PA14_13580,PA14_13590,PA14_13600,PA14_13610	1167614	1171221	-	(1171080, 1171085),(1171173, 1171175)
PA14_13620	1171448	1172826	+	(1172417, 1172420),(1172873, 1172877)
PA14_13690,PA14_13710	1176240	1177495	-	(1177345, 1177346)
PA14_13720	1177635	1178053	-	(1177934, 1177935)
PA14_13730,PA14_13740	1178115	1180799	-	(1178499, 1178506),(1178822, 1178823),(1178830, 1178834),(1180420, 1180421),(1180469, 1180470),(1180484, 1180485),(1180548, 1180549),(1180672, 1180676),(1180759, 1180760),(1180764, 1180766)
PA14_13750,PA14_13770,PA14_13780,PA14_13800,PA14_13810,PA14_13830,PA14_13840,PA14_13850	1180814	1192294	+	(1182566, 1182568),(1192604, 1192605)
PA14_13890	1193188	1194430	-	(1194110, 1194111)
PA14_13900,PA14_13910	1194754	1195314	-	(1195185, 1195191),(1195240, 1195241),(1195244, 1195245),(1195248, 1195249)
PA14_NovelOrf_005,PA14_13940	1195631	1197922	+	(1197826, 1197827),(1197883, 1197884),(1197892, 1197895)
PA14_13950	1197921	1198260	+	(1197965, 1197970),(1198228, 1198231),(1198332, 1198339),(1198430, 1198438),(1198513, 1198519)
PA14_13960,PA14_13970	1198331	1198692	-	(1198091, 1198095),(1198260, 1198261),(1198566, 1198567),(1198598, 1198603),(1198608, 1198609),(1198628, 1198629)
PA14_14010,PA14_14020	1200749	1202874	-	(1201739, 1201743)
PA14_14040	1203007	1204560	-	(1202954, 1202959),(1203236, 1203238),(1204359, 1204360)
PA14_14080	1206728	1207414	-	(1206622, 1206623),(1206636, 1206639),(1206720, 1206722)
PA14_14100	1207656	1208682	+	(1207713, 1207715),(1207956, 1207957)
PA14_14110	1208765	1209512	+	(1209354, 1209355)
PA14_14140	1210110	1210833	+	(1210188, 1210190)
PA14_14150	1210825	1211140	+	(1210944, 1210946),(1211003, 1211006),(1211065, 1211067)
PA14_14160	1211168	1211858	+	(1211247, 1211249),(1211305, 1211306),(1211315, 1211316),(1211341, 1211342),(1211408, 1211409)
PA14_14170,PA14_14200	1211978	1213670	+	(1213148, 1213149)
PA14_14220	1214712	1215801	-	(1214672, 1214675)
PA14_14210	1213758	1214670	+	(1214675, 1214677),(1215009, 1215010),(1215046, 1215048)
PA14_14250	1217238	1217709	-	(1217543, 1217544)
PA14_14270	1217779	1218355	+	(1217806, 1217807),(1217913, 1217914),(1218014, 1218015)
PA14_14300	1220132	1221260	-	(1221180, 1221182),(1221190, 1221191)
PA14_14310	1221190	1221493	-	(1221312, 1221313),(1221320, 1221321)
PA14_14360	1224111	1225944	-	(1224509, 1224511),(1224551, 1224552),(1225364, 1225365),(1225528, 1225530),(1225567, 1225569),(1225576, 1225577),(1225871, 1225872),(1225886, 1225892)
PA14_14370,PA14_14380	1226062	1227750	-	(1226011, 1226016),(1226069, 1226073),(1227028, 1227029),(1227100, 1227105)
PA14_14390	1227833	1228880	-	(1227779, 1227785)
PA14_14420	1229160	1229640	+	(1229255, 1229256),(1229279, 1229280),(1229488, 1229489)
PA14sr_036	1229757	1229908	+	(1230025, 1230028),(1230246, 1230248)
PA14_14440	1231578	1234479	-	(1231533, 1231537),(1232178, 1232180)
PA14_14430	1231204	1231582	+	(1231730, 1231731)
PA14_14460,PA14_14470	1234931	1237069	-	(1235258, 1235264),(1236920, 1236923)
PA14_14500,PA14_14510	1239100	1241370	+	(1239172, 1239173),(1239216, 1239217),(1239274, 1239275),(1239282, 1239283),(1239319, 1239322),(1239348, 1239350),(1239376, 1239379),(1239574, 1239575),(1239601, 1239604),(1240234, 1240240),(1240373, 1240374),(1240515, 1240516),(1240683, 1240685),(1240722, 1240726),(1240772, 1240774),(1241169, 1241170),(1241420, 1241425),(1241511, 1241512)
PA14_14520	1241501	1241999	-	(1241391, 1241392),(1241921, 1241924)
PA14_14530	1242128	1243700	+	(1242338, 1242340),(1242409, 1242410)
PA14_14560	1244520	1244646	-	(1244503, 1244505)
PA14_14540,PA14_14550	1243909	1244492	+	(1244510, 1244511),(1244536, 1244541),(1244695, 1244699),(1244704, 1244706)
PA14_14570	1244739	1244823	-	(1244661, 1244666),(1244734, 1244737),(1244764, 1244765)
PA14_14590,PA14_14600	1244908	1247100	+	(1245094, 1245095),(1245131, 1245132),(1245902, 1245904),(1246698, 1246699),(1247097, 1247103)
PA14_14610	1247143	1247482	+	(1247163, 1247164),(1247221, 1247222),(1247254, 1247255),(1247289, 1247291),(1247525, 1247530)
PA14_14630,PA14_14650	1247541	1250335	+	(1247607, 1247609),(1247681, 1247682),(1247827, 1247828),(1247989, 1247990),(1248042, 1248044),(1248048, 1248049),(1248084, 1248085),(1248127, 1248128),(1248848, 1248849),(1249160, 1249162),(1249740, 1249742),(1249898, 1249899),(1249959, 1249960),(1249998, 1249999),(1250013, 1250014),(1250024, 1250025),(1250291, 1250293),(1250403, 1250409)
PA14_14660	1250471	1251067	+	(1250563, 1250564),(1250591, 1250592),(1250599, 1250603),(1250627, 1250630),(1250634, 1250636),(1250651, 1250652),(1250704, 1250706),(1250760, 1250765),(1250836, 1250837),(1250873, 1250874),(1250935, 1250943),(1251010, 1251011),(1251051, 1251052),(1251058, 1251060),(1251075, 1251076),(1251110, 1251113),(1251116, 1251119),(1251157, 1251163),(1251175, 1251176),(1251202, 1251203),(1251238, 1251239),…
PA14_14680	1251171	1251987	-	(1251125, 1251129),(1251544, 1251545),(1251552, 1251553),(1251605, 1251611),(1251620, 1251621),(1251693, 1251695),(1251740, 1251741),(1251776, 1251777),(1251872, 1251873),(1251930, 1251932),(1251961, 1251962)
PA14_14690,PA14_14700	1252084	1253688	+	(1252205, 1252206),(1252257, 1252258),(1252293, 1252294),(1252303, 1252306),(1252364, 1252365),(1252415, 1252416),(1252419, 1252420),(1252642, 1252643),(1252698, 1252702),(1252715, 1252716),(1253142, 1253147),(1253412, 1253417),(1253704, 1253708)
PA14_14710	1253721	1254324	+	(1253754, 1253755),(1253790, 1253791),(1253890, 1253891),(1253946, 1253948),(1253952, 1253953),(1253979, 1253980),(1254002, 1254003),(1254006, 1254009),(1254051, 1254056),(1254105, 1254106),(1254119, 1254122),(1254184, 1254185),(1254208, 1254209),(1254252, 1254257),(1254339, 1254340),(1254345, 1254347)
PA14_14730	1254353	1255568	+	(1254501, 1254502),(1254537, 1254538),(1254574, 1254575),(1254611, 1254613),(1255033, 1255036),(1255043, 1255044),(1255183, 1255187)
PA14_14740	1255603	1255990	+	(1255713, 1255714),(1255724, 1255727)
PA14_14750	1256017	1256341	+	(1256091, 1256093)
PA14_14770	1256348	1256870	+	(1256726, 1256728),(1256733, 1256734)
PA14_14780	1256912	1258772	+	(1257041, 1257042),(1257118, 1257119),(1257247, 1257250),(1257441, 1257445),(1257961, 1257966),(1257991, 1257995),(1258035, 1258038),(1258077, 1258078),(1258123, 1258126),(1258186, 1258188)
PA14_14800	1258778	1259117	+	(1258959, 1258962),(1259127, 1259128)
PA14sr_039	1259357	1259569	-	(1259346, 1259347),(1259466, 1259469)
PA14_14810	1259142	1259343	+	(1259361, 1259365),(1259396, 1259401)
PA14_14820,PA14_14830,PA14_14850,PA14_14860,PA14_14880,PA14_14890,PA14_14900,PA14_14910	1259392	1267233	+	(1259396, 1259401),(1259475, 1259479),(1259504, 1259509),(1259640, 1259642),(1259754, 1259755),(1259862, 1259866),(1260150, 1260152),(1260197, 1260199),(1260239, 1260246),(1260313, 1260314),(1260344, 1260347),(1260362, 1260365),(1260391, 1260398),(1260429, 1260433),(1260623, 1260626),(1260743, 1260747),(1261257, 1261258),(1261282, 1261285),(1261336, 1261339),(1261391, 1261393),(1261440, 1261441),…
PA14_14930	1267292	1268792	+	(1267362, 1267363),(1267463, 1267464),(1267500, 1267501),(1267568, 1267569),(1267694, 1267695),(1268248, 1268249),(1268288, 1268290),(1268846, 1268850),(1268935, 1268938),(1268950, 1268951)
PA14_14940,PA14_14960	1269088	1271019	+	(1270311, 1270316),(1270923, 1270924),(1270963, 1270966),(1271096, 1271103),(1271126, 1271127)
PA14_14975	1271152	1271740	+	(1271257, 1271261),(1271297, 1271298),(1271333, 1271337),(1271722, 1271723),(1271910, 1271912),(1271950, 1271951),(1272001, 1272003),(1272100, 1272102),(1272105, 1272106)
PA14_15000	1272893	1273414	+	(1273429, 1273433)
PA14_15020	1273467	1273800	+	(1273542, 1273543),(1273857, 1273859)
PA14_15030	1273869	1275695	-	(1273821, 1273826),(1274368, 1274371),(1274573, 1274574),(1274963, 1274964)
PA14_15050	1275934	1276482	+	(1275989, 1275990),(1276088, 1276093),(1276209, 1276210),(1276216, 1276218)
PA14_15110	1281753	1282162	+	(1281869, 1281874),(1281879, 1281881),(1281925, 1281926)
PA14_15130	1282823	1283396	+	(1283196, 1283197),(1283433, 1283435)
PA14_15150	1284180	1285134	+	(1284348, 1284351),(1284584, 1284585)
PA14_15180,PA14_15190	1285896	1287668	-	(1286096, 1286099)
PA14_15210,PA14_15230	1288932	1291254	-	(1290905, 1290906),(1291157, 1291159)
PA14_15310	1297657	1299157	+	(1297725, 1297727),(1297733, 1297737),(1297757, 1297758),(1297767, 1297769),(1297893, 1297894),(1297960, 1297962),(1297970, 1297973),(1298129, 1298130),(1298336, 1298339),(1298376, 1298378),(1298750, 1298752),(1298819, 1298824),(1298827, 1298828),(1298990, 1298992),(1299020, 1299024),(1299067, 1299070),(1299208, 1299212)
PA14_15340	1299215	1300814	+	(1299253, 1299254),(1299267, 1299270),(1299330, 1299334),(1299618, 1299621),(1299699, 1299700),(1299722, 1299723),(1300522, 1300526),(1300621, 1300624),(1300886, 1300889)
PA14_15350	1300960	1302323	+	(1301000, 1301002),(1301036, 1301043),(1301094, 1301097),(1301124, 1301125),(1301165, 1301168),(1301213, 1301216),(1301220, 1301223),(1301227, 1301228),(1301243, 1301244),(1301288, 1301291),(1301335, 1301336),(1301347, 1301350),(1301364, 1301365),(1301403, 1301406),(1301439, 1301440),(1301485, 1301490),(1301552, 1301556),(1301595, 1301596),(1301606, 1301608),(1301639, 1301640),(1301668, 1301670),…
PA14_15360	1302737	1303718	-	(1302356, 1302357),(1302397, 1302398),(1302782, 1302786),(1302845, 1302847),(1302940, 1302941),(1303162, 1303163),(1303182, 1303183),(1303223, 1303224),(1303264, 1303265),(1303301, 1303302),(1303308, 1303309),(1303335, 1303339),(1303384, 1303389),(1303419, 1303422),(1303429, 1303430),(1303487, 1303488),(1303493, 1303498),(1303529, 1303531),(1303536, 1303537),(1303564, 1303565),(1303619, 1303623),…
PA14_15380,PA14_15400	1304046	1305784	+	(1304100, 1304104),(1304165, 1304166),(1304169, 1304170),(1304198, 1304199),(1304294, 1304295),(1305268, 1305269),(1305411, 1305413)
PA14_15410,PA14_15420,PA14_15430	1306025	1306965	-	(1306808, 1306809),(1306961, 1306962)
PA14_15435,PA14_15445,PA14_15450,PA14_15460	1307095	1310383	-	(1306961, 1306962),(1308606, 1308607)
PA14_15470,PA14_15475	1310454	1311122	-	(1310727, 1310731),(1310747, 1310751),(1310907, 1310911),(1310997, 1311000)
PA14_15480	1311139	1311599	+	(1311222, 1311223),(1311233, 1311234),(1311293, 1311294),(1311319, 1311321),(1311324, 1311329),(1311363, 1311364),(1311392, 1311399),(1311448, 1311450),(1311533, 1311540),(1311605, 1311609),(1311723, 1311727),(1311759, 1311767),(1311810, 1311812)
PA14_15490,PA14_15500	1311852	1312356	+	(1311881, 1311884),(1311956, 1311957),(1311967, 1311968),(1312073, 1312078),(1312569, 1312570),(1312605, 1312606)
PA14_15520	1313035	1314071	+	(1313257, 1313258),(1313293, 1313294)
PA14_15530,PA14_15540	1314088	1315983	+	(1314521, 1314522),(1314649, 1314650),(1314936, 1314938),(1315192, 1315194),(1315206, 1315207),(1315245, 1315247),(1315293, 1315294)
PtaRNA1	1315984	1316056	-	(1315845, 1315846),(1315983, 1315986)
PA14_15560	1316498	1316882	-	(1316205, 1316206),(1316287, 1316289),(1316737, 1316738)
PA14_15570,PA14_15580,PA14_15590,PA14_15600,PA14_15610	1317096	1327406	+	(1317216, 1317217),(1317275, 1317276),(1317292, 1317293),(1317405, 1317407),(1317538, 1317540),(1317648, 1317650),(1317658, 1317659),(1319050, 1319053),(1319381, 1319382),(1319981, 1319983),(1320499, 1320500),(1320572, 1320574),(1320764, 1320769),(1321742, 1321743),(1322827, 1322828),(1322940, 1322942),(1323467, 1323468),(1323502, 1323503),(1323891, 1323892),(1324684, 1324685),(1324726, 1324727),…
PA14sr_040	1320075	1320302	-	(1319848, 1319849),(1319941, 1319946)
PA14_15620,PA14_15630	1328006	1330188	+	(1329292, 1329295),(1329509, 1329512),(1329625, 1329628)
PA14_15650	1330239	1331196	-	(1330835, 1330837),(1330914, 1330917),(1330959, 1330960),(1331023, 1331024),(1331064, 1331065),(1331097, 1331098),(1331101, 1331102)
PA14_15660	1331344	1332340	+	(1331451, 1331453),(1331638, 1331640),(1332059, 1332061),(1332383, 1332387)
PA14_15670,PA14_15680	1332503	1334434	+	(1332576, 1332579),(1333973, 1333976),(1334033, 1334034),(1334048, 1334051),(1334228, 1334229),(1334353, 1334354),(1334438, 1334440),(1334674, 1334677)
PA14_15710	1336204	1336789	+	(1336282, 1336285),(1336973, 1336974),(1337085, 1337086)
PA14_15720	1336802	1338272	-	(1336744, 1336745),(1336748, 1336749),(1336956, 1336958),(1337632, 1337636),(1337664, 1337665),(1337675, 1337676),(1338104, 1338107),(1338136, 1338137),(1338158, 1338161),(1338215, 1338219)
PA14_15740,PA14_15750	1338558	1342740	+	(1338654, 1338655),(1338663, 1338666),(1338771, 1338772),(1340289, 1340292),(1340329, 1340332),(1342131, 1342132),(1342501, 1342503),(1342539, 1342548),(1342649, 1342650),(1342718, 1342722)
PA14_15770	1342814	1343237	+	(1342897, 1342898),(1342930, 1342933),(1342938, 1342939),(1342961, 1342963),(1343000, 1343001),(1343007, 1343009),(1343017, 1343018),(1343058, 1343059),(1343105, 1343107),(1343181, 1343182),(1343187, 1343189),(1343213, 1343214),(1343225, 1343226),(1343269, 1343270),(1343277, 1343279),(1343282, 1343286)
PA14_15780,PA14_15790,PA14_15810,PA14_15820,PA14_15830	1343438	1350632	-	(1343252, 1343255),(1346939, 1346943)
PA14_15840	1350833	1351334	-	(1350687, 1350689),(1350752, 1350756),(1350795, 1350802),(1351210, 1351213),(1351236, 1351237),(1351243, 1351244),(1351309, 1351312)
PA14_15850	1351396	1351973	-	(1351349, 1351352)
PA14_15860	1352060	1352703	+	(1352188, 1352189),(1352230, 1352235),(1352345, 1352346),(1352656, 1352658)
PA14_15870	1352740	1353265	+	(1353158, 1353159)
PA14_15880	1353261	1353456	+	(1353413, 1353414)
PA14_15890,PA14_15910	1353468	1355426	+	(1353751, 1353753),(1353886, 1353887),(1354890, 1354891)
PA14_15920	1355433	1356747	-	(1355768, 1355769),(1355772, 1355773),(1355778, 1355779),(1355818, 1355819),(1355865, 1355870)
PA14_15930,PA14_15940	1357050	1359156	-	(1357737, 1357740),(1358482, 1358483),(1358717, 1358719),(1358961, 1358963),(1359015, 1359016),(1359047, 1359051),(1359074, 1359075),(1359082, 1359085),(1359090, 1359091),(1359132, 1359133)
PA14_15960	1359427	1360830	+	(1359568, 1359569),(1359931, 1359934),(1360109, 1360111),(1360670, 1360671)
PA14_15970,PA14_15980,PA14_15990	1360975	1362599	+	(1360997, 1360998),(1361003, 1361004),(1361061, 1361068),(1361118, 1361119),(1361139, 1361142),(1361183, 1361184),(1361187, 1361188),(1361238, 1361239),(1361347, 1361348),(1361355, 1361356),(1361405, 1361406),(1361414, 1361416),(1361456, 1361457),(1361476, 1361477),(1361509, 1361512),(1361606, 1361610),(1361675, 1361676),(1361692, 1361693),(1361720, 1361721),(1361747, 1361748),(1361752, 1361755),…
PA14_16000	1362640	1362991	+	(1362721, 1362724),(1362919, 1362920),(1362934, 1362935),(1362967, 1362970),(1362995, 1362996),(1363033, 1363041)
PA14_16020	1363637	1364426	-	(1363575, 1363576),(1364331, 1364339)
PA14_16010	1363142	1363568	+	(1363606, 1363609)
PA14_16030	1364436	1366439	-	(1366170, 1366176),(1366356, 1366360)
PA14_16050	1367488	1368238	+	(1367737, 1367739),(1368075, 1368076),(1368115, 1368116),(1368298, 1368300)
PA14_16070,PA14_16090	1368299	1371218	+	(1368355, 1368357),(1368386, 1368388),(1368400, 1368402),(1368559, 1368560),(1368565, 1368566),(1368592, 1368593),(1368698, 1368699),(1369731, 1369735)
PA14_16100	1371271	1372570	-	(1371755, 1371760)
PA14_16110	1372560	1372873	+	(1372610, 1372611),(1373019, 1373026)
PA14_16130	1373059	1374289	-	(1374186, 1374188)
PA14_16140,PA14_16150	1374593	1375924	+	(1374674, 1374675),(1374722, 1374726),(1375961, 1375964)
PA14_16160	1375979	1376621	+	(1376029, 1376033),(1376036, 1376037),(1376094, 1376095),(1376147, 1376148),(1376161, 1376168),(1376208, 1376213),(1376323, 1376324),(1376449, 1376452)
PA14_16180	1376656	1378723	+	(1376710, 1376711)
PA14_16210,PA14_16220	1384904	1387229	+	(1384928, 1384929)
PA14_16250	1387374	1389012	+	(1387600, 1387601),(1388398, 1388399),(1388467, 1388468),(1388486, 1388489),(1388634, 1388635),(1388754, 1388755),(1389007, 1389010),(1389067, 1389070),(1389094, 1389100)
PA14_16270	1390436	1390826	+	(1390566, 1390569),(1390779, 1390783),(1391076, 1391077),(1391139, 1391140)
PA14_16280	1390838	1391602	-	(1390573, 1390574)
PA14_16290,PA14_16300	1391623	1392277	+	(1391807, 1391808)
PA14_16330	1394304	1396011	+	(1395251, 1395252),(1395497, 1395498)
PA14_16360	1397978	1399841	-	(1397929, 1397934)
PA14_16370	1400128	1400858	+	(1400676, 1400678)
PA14_16390	1401904	1403645	+	(1402337, 1402338)
PA14_16430,PA14_16440,PA14_16450,PA14_16460,PA14_16470,PA14_16480	1405639	1413045	+	(1405684, 1405686),(1405735, 1405736),(1405777, 1405778),(1405788, 1405789),(1405812, 1405817),(1405939, 1405940),(1406338, 1406341),(1407757, 1407758),(1407877, 1407878),(1409192, 1409193),(1409403, 1409404),(1412160, 1412163),(1412393, 1412394),(1412490, 1412494),(1412524, 1412525),(1412883, 1412884),(1413035, 1413037)
PA14_16500	1413112	1414196	+	(1413567, 1413568),(1413689, 1413690)
PA14_16510	1414284	1415414	+	(1414508, 1414509),(1414934, 1414937),(1415549, 1415550)
PA14_16530	1415553	1417100	+	(1416062, 1416064)
PA14_16550	1417286	1418025	+	(1418058, 1418061),(1418115, 1418117)
PA14_16560,PA14_16580,PA14_16590,PA14_16600,PA14_16610,PA14_16620	1418121	1422532	+	(1418153, 1418155),(1418160, 1418161),(1418215, 1418216),(1418221, 1418222),(1418256, 1418257),(1418270, 1418272),(1419253, 1419257),(1419912, 1419913),(1420739, 1420742),(1420901, 1420902),(1421599, 1421600)
PA14_16660	1424247	1426509	-	(1424199, 1424203),(1424795, 1424797),(1424967, 1424972),(1425055, 1425059),(1425086, 1425092),(1425152, 1425153),(1425156, 1425158),(1425639, 1425643),(1426011, 1426012),(1426081, 1426083),(1426094, 1426096),(1426143, 1426148),(1426213, 1426214),(1426267, 1426268),(1426313, 1426315),(1426333, 1426334),(1426349, 1426351),(1426384, 1426385),(1426401, 1426402)
PA14_16670	1426526	1427060	+	(1426664, 1426665),(1426724, 1426725),(1427061, 1427064)
PA14_16680	1427068	1427413	-	(1426938, 1426939)
PA14_16690	1427620	1430257	+	(1427782, 1427783),(1427824, 1427825),(1430393, 1430395)
PA14_16700	1430387	1431065	+	(1430393, 1430395),(1430418, 1430421),(1430446, 1430447),(1430492, 1430493),(1430520, 1430523),(1430643, 1430644),(1430807, 1430809),(1430813, 1430817),(1431109, 1431116)
PA14_16710,PA14_16720,PA14_16730	1431168	1433155	+	(1431328, 1431329),(1431573, 1431574),(1431897, 1431899),(1431969, 1431970),(1431998, 1431999),(1432005, 1432006),(1432012, 1432013),(1432032, 1432033),(1432057, 1432058),(1432072, 1432073),(1432882, 1432884)
PA14_16790	1436905	1437594	-	(1437395, 1437400)
PA14_16800,PA14_16820	1437601	1441825	+	(1437678, 1437679),(1439803, 1439805),(1439948, 1439949),(1440046, 1440048),(1440478, 1440479),(1441425, 1441426)
PA14_16830	1441865	1442546	-	(1441826, 1441831),(1441950, 1441954)
PA14_16840	1442682	1443131	-	(1442638, 1442642)
PA14_16860	1443223	1445770	-	(1444667, 1444668)
PA14_16870,PA14_16880,PA14_16890,PA14_16910	1445954	1450508	+	(1446198, 1446201),(1446442, 1446444),(1446453, 1446456),(1446531, 1446532),(1447088, 1447089),(1447441, 1447442),(1448595, 1448596),(1450441, 1450442)
PA14_16950	1452233	1453268	-	(1452172, 1452178)
PA14_16960,PA14_16970	1453297	1454339	-	(1453366, 1453371),(1453428, 1453429),(1453552, 1453554)
PA14_16990	1454951	1455329	-	(1454616, 1454617),(1454626, 1454627),(1454727, 1454730),(1454827, 1454828),(1454900, 1454901),(1454950, 1454951),(1455060, 1455064),(1455115, 1455117),(1455134, 1455137),(1455173, 1455174),(1455195, 1455197),(1455222, 1455227),(1455250, 1455251),(1455278, 1455282)
PA14_17010	1456163	1457909	+	(1456494, 1456501),(1456544, 1456545),(1458070, 1458072)
PA14_17030,PA14_17040	1457959	1461888	-	(1459031, 1459033),(1459073, 1459076),(1459383, 1459385)
PA14_17050	1462054	1462885	-	(1461982, 1461991),(1462669, 1462670)
t44	1462986	1463084	+	(1463077, 1463078),(1463086, 1463092)
PA14_17060	1463104	1463845	+	(1463143, 1463145),(1463165, 1463167),(1463202, 1463203),(1463278, 1463279),(1463288, 1463289),(1463323, 1463324),(1463461, 1463463),(1463560, 1463561),(1463620, 1463621),(1463700, 1463701),(1463811, 1463812),(1463860, 1463863),(1463902, 1463908),(1463940, 1463943)
PA14_17070	1463941	1464845	+	(1464009, 1464012),(1464039, 1464042),(1464098, 1464099),(1464121, 1464122),(1464158, 1464161),(1464416, 1464421),(1464518, 1464519),(1464907, 1464911),(1464939, 1464943),(1464970, 1464973),(1465015, 1465018)
PA14_17080	1465016	1465781	+	(1465167, 1465168),(1465197, 1465198),(1465248, 1465249),(1465266, 1465269),(1465340, 1465341),(1465505, 1465506)
PA14_17100	1465783	1466341	+	(1465852, 1465853),(1465913, 1465915),(1466077, 1466078),(1466344, 1466345)
PA14_17110	1466356	1467112	+	(1466455, 1466458),(1466535, 1466537),(1466563, 1466564),(1466729, 1466735),(1466803, 1466804),(1467097, 1467100)
PA14_17120	1467105	1467921	+	(1467188, 1467189),(1467429, 1467430),(1467454, 1467455),(1467565, 1467568),(1467684, 1467685),(1467709, 1467710)
PA14_17130	1467917	1469108	+	(1468455, 1468457),(1468630, 1468631),(1469136, 1469139)
PA14_17140	1469133	1470486	+	(1469136, 1469139),(1469188, 1469191),(1469228, 1469229),(1469244, 1469245),(1469270, 1469271),(1469304, 1469305),(1469311, 1469312),(1469319, 1469320),(1469326, 1469327),(1469351, 1469352),(1469378, 1469379),(1469433, 1469435),(1469581, 1469584),(1469800, 1469801),(1469819, 1469820),(1470123, 1470125),(1470306, 1470308),(1470351, 1470355),(1470388, 1470389),(1470439, 1470440),(1470449, 1470451),…
PA14_17150	1470556	1472941	+	(1470572, 1470573),(1470627, 1470630),(1470658, 1470659),(1470691, 1470692),(1470742, 1470744),(1470821, 1470824),(1470856, 1470857),(1471646, 1471647),(1472668, 1472675),(1472678, 1472679),(1472743, 1472746),(1472878, 1472882),(1472938, 1472940)
PA14_17170,PA14_17180,PA14_17190,PA14_17210,PA14_17220,PA14_17230	1472941	1477563	+	(1473341, 1473343),(1473374, 1473377),(1473386, 1473387),(1473588, 1473589),(1473742, 1473744),(1473908, 1473909),(1473914, 1473915),(1473973, 1473977),(1474090, 1474091),(1474197, 1474198),(1474261, 1474262),(1474403, 1474410),(1474585, 1474586),(1474705, 1474706),(1474709, 1474710),(1474717, 1474720),(1474758, 1474761),(1474859, 1474861),(1475263, 1475266),(1475293, 1475294),(1475754, 1475755),…
PA14_17250	1477672	1479195	+	(1477699, 1477700),(1477717, 1477718),(1477774, 1477777),(1477862, 1477863),(1477952, 1477953),(1477985, 1477986),(1478167, 1478170),(1478173, 1478175),(1478215, 1478216),(1478615, 1478616),(1479052, 1479059),(1479135, 1479138),(1479248, 1479252),(1479293, 1479296)
PA14_17260	1479288	1482846	+	(1479293, 1479296),(1479342, 1479343),(1479348, 1479349),(1479400, 1479401),(1479425, 1479427),(1479461, 1479463),(1479488, 1479489),(1479731, 1479733),(1479736, 1479738),(1479879, 1479880),(1480020, 1480021),(1480440, 1480443),(1480496, 1480497),(1481764, 1481765),(1481904, 1481905)
PA14_17270,PA14_17280	1482952	1485344	+	(1483109, 1483110),(1483915, 1483916),(1483924, 1483925),(1483960, 1483964),(1483999, 1484005),(1484087, 1484089),(1484127, 1484135)
PA14_17290,PA14_17310	1485372	1487991	+	(1485420, 1485423),(1485453, 1485454),(1485462, 1485465),(1485498, 1485500),(1485545, 1485549),(1485575, 1485576),(1485584, 1485585),(1485605, 1485607),(1485643, 1485646),(1485734, 1485739),(1485836, 1485837),(1485891, 1485892),(1485952, 1485956),(1486402, 1486405),(1486877, 1486883),(1486928, 1486929),(1487299, 1487300),(1487305, 1487306),(1487797, 1487799),(1488008, 1488009)
PA14_17320	1488036	1489326	+	(1488141, 1488142),(1488224, 1488226),(1488397, 1488399),(1489337, 1489338)
PA14_17330,PA14_17340	1489349	1490399	+	(1489371, 1489374),(1489456, 1489457),(1489461, 1489463),(1489484, 1489485),(1489491, 1489495),(1489750, 1489751),(1489754, 1489759),(1489865, 1489866),(1489979, 1489980),(1490508, 1490509)
PA14_17350,PA14_17370,PA14_17380	1490459	1492910	-	(1491004, 1491005),(1491087, 1491090),(1492171, 1492173)
PA14_17420,PA14_17440	1495079	1496641	+	(1495101, 1495104),(1495172, 1495177),(1495220, 1495221),(1495224, 1495229),(1495245, 1495246),(1495499, 1495500),(1495723, 1495724),(1495781, 1495783),(1495851, 1495852)
PA14_17450	1496628	1497378	+	(1496680, 1496681),(1496690, 1496691),(1496736, 1496739),(1496779, 1496782),(1496790, 1496791),(1496987, 1496990)
PA14_17460	1497410	1498046	+	(1497465, 1497466),(1497513, 1497516),(1497848, 1497852),(1497881, 1497887),(1497915, 1497924),(1497962, 1497965),(1497983, 1497984),(1498013, 1498014),(1498059, 1498060),(1498071, 1498075)
PA14_17470	1498080	1498985	+	(1498185, 1498186),(1498234, 1498235),(1498270, 1498271),(1498320, 1498326),(1498362, 1498363),(1498506, 1498510),(1498845, 1498846),(1498882, 1498883),(1498919, 1498923),(1498951, 1498952),(1498958, 1498959),(1498966, 1498967),(1499009, 1499010),(1499025, 1499026),(1499030, 1499032),(1499067, 1499069),(1499072, 1499074)
PA14_17480	1499089	1500094	+	(1499159, 1499163),(1499169, 1499173),(1499260, 1499261),(1499284, 1499291),(1499503, 1499507),(1500008, 1500009),(1500140, 1500143),(1500234, 1500235)
PrrB/RsmZ	1500276	1500462	+	(1500423, 1500428),(1500456, 1500462),(1500514, 1500521),(1500685, 1500686),(1500718, 1500719)
PA14_17490	1500519	1500843	-	(1500425, 1500429),(1500484, 1500487),(1500779, 1500783)
PA14_17530	1505344	1506438	+	(1505442, 1505445),(1505478, 1505479),(1505488, 1505490),(1505585, 1505586),(1505607, 1505612),(1505617, 1505618),(1505661, 1505664),(1505682, 1505683),(1505829, 1505830),(1505885, 1505887)
PA14_17540	1506443	1506905	+	(1506497, 1506498),(1506529, 1506533),(1506606, 1506609)
PA14_17570	1508079	1509559	-	(1508026, 1508032),(1509115, 1509118),(1509330, 1509335),(1509431, 1509434),(1509468, 1509469)
PA14_17580	1509640	1512068	+	(1509730, 1509731),(1509744, 1509745),(1509788, 1509790),(1509880, 1509881),(1509938, 1509940),(1509944, 1509948),(1510592, 1510593),(1511464, 1511465),(1511488, 1511490),(1511519, 1511523),(1511530, 1511531),(1511549, 1511550),(1511587, 1511588),(1511600, 1511604),(1511657, 1511658),(1511685, 1511689),(1511721, 1511722),(1512126, 1512127),(1512186, 1512189),(1512239, 1512244),(1512248, 1512249),…
PA14_17590,PA14_17600	1512191	1512932	-	(1512196, 1512198),(1512261, 1512264),(1512267, 1512268)
PA14_17660	1517901	1518828	-	(1518019, 1518021)
PA14_17670	1518927	1519614	+	(1519053, 1519054),(1519665, 1519667)
PA14_17675	1519661	1520057	+	(1519665, 1519667),(1519881, 1519886),(1520287, 1520288)
PA14_17690	1520126	1521822	-	(1519863, 1519868),(1520109, 1520110),(1521704, 1521706)
PA14_17700,PA14_17710	1521746	1522396	+	(1521926, 1521929),(1521934, 1521936),(1522534, 1522536)
PA14_17720	1522423	1523209	-	(1522494, 1522495)
PA14_17730	1523336	1524152	+	(1523571, 1523572)
PA14_17740	1524351	1525674	+	(1525454, 1525456)
PA14_17790	1528461	1529408	-	(1528267, 1528271),(1528277, 1528280)
PA14_17850,PA14_17860,PA14_17880,PA14_17890	1532475	1537333	+	(1536692, 1536694)
PA14_17900	1537338	1538299	-	(1538117, 1538118),(1538186, 1538187)
PA14_17920	1539560	1539890	-	(1539861, 1539862)
PA14_17940	1541839	1542633	-	(1541797, 1541798)
PA14_17960,PA14_17980	1542800	1545197	-	(1543825, 1543827),(1544363, 1544365),(1544564, 1544565),(1544607, 1544609),(1544645, 1544646),(1544671, 1544673),(1544691, 1544694),(1544743, 1544745),(1544785, 1544787)
PA14_18020	1547604	1548461	+	(1547738, 1547739),(1547887, 1547888),(1547981, 1547982),(1548016, 1548017),(1548719, 1548723),(1548726, 1548729)
PA14_18040	1549180	1549452	+	(1549271, 1549273),(1549459, 1549462)
PA14_18050	1549563	1549986	-	(1549715, 1549719)
PA14_18070	1550797	1550995	+	(1550829, 1550830),(1550839, 1550840),(1550873, 1550875),(1550904, 1550905),(1550914, 1550918),(1550940, 1550941),(1550948, 1550949),(1551048, 1551053),(1551108, 1551113),(1551153, 1551154),(1551183, 1551184),(1551187, 1551190),(1551225, 1551226),(1551229, 1551232),(1551237, 1551238),(1551307, 1551308),(1551322, 1551323),(1551360, 1551361)
PA14_18080	1550973	1551612	-	(1551545, 1551546)
PA14sr_042	1551801	1551886	-	(1551798, 1551805)
PA14_18090	1551801	1553156	+	(1551824, 1551829),(1551880, 1551883),(1551941, 1551943),(1552173, 1552174),(1552228, 1552229),(1552234, 1552235),(1552406, 1552412),(1552507, 1552509),(1552744, 1552745),(1552796, 1552798),(1552855, 1552856)
PA14_18100	1553163	1553369	-	(1552871, 1552873),(1552966, 1552967),(1553052, 1553054),(1553108, 1553114),(1553207, 1553210),(1553229, 1553230),(1553309, 1553311)
PA14_18210,PA14_18230	1561604	1563417	-	(1563275, 1563276)
PA14_18300,PA14_18310,PA14_18320,PA14_18330,PA14_18340,PA14_18350,PA14_18360,PA14_18370	1569437	1578313	-	(1572107, 1572109),(1572652, 1572653),(1576160, 1576166),(1576286, 1576288),(1577851, 1577854)
PA14_18380	1578649	1580095	-	(1578600, 1578602)
PA14_18430,PA14_18450	1581014	1583767	-	(1583501, 1583502),(1583628, 1583629)
PA14_18590	1596203	1597004	-	(1596300, 1596301)
PA14_18610	1598176	1599094	-	(1598956, 1598957)
PA14sr_043	1599115	1599303	+	(1599314, 1599315)
PA14_18620	1599372	1599840	+	(1599479, 1599480),(1599486, 1599487),(1599614, 1599615),(1600049, 1600050)
PA14_18630	1600233	1603268	-	(1599978, 1599981)
PA14_18650	1605693	1606067	+	(1605829, 1605830),(1605837, 1605840),(1605864, 1605866),(1606110, 1606113)
PA14_18660	1606149	1607301	+	(1606458, 1606461),(1606524, 1606525),(1606637, 1606638),(1607298, 1607299),(1607356, 1607362),(1607456, 1607457),(1607512, 1607513)
PA14_18670	1607368	1607875	-	(1607612, 1607614),(1607664, 1607665),(1607701, 1607702),(1607722, 1607724),(1607772, 1607774)
PA14_18680	1608054	1608304	-	(1608013, 1608014),(1608048, 1608049),(1608060, 1608064),(1608100, 1608103),(1608153, 1608154),(1608176, 1608177),(1608202, 1608203)
PA14_18690	1608442	1609138	+	(1608509, 1608513),(1608547, 1608548),(1608604, 1608605),(1608645, 1608647),(1609307, 1609308)
PA14_18700,PA14_18710	1609316	1611058	-	(1609034, 1609035)
PA14_18720	1611135	1612132	+	(1611255, 1611257),(1611315, 1611318),(1611342, 1611343),(1611346, 1611347),(1611358, 1611359),(1611379, 1611381),(1611407, 1611408)
PA14_18740	1612218	1613467	+	(1612287, 1612288),(1612304, 1612307),(1612310, 1612316),(1613443, 1613444),(1613745, 1613748)
PA14_18750	1613558	1613974	-	(1613363, 1613365),(1613812, 1613815),(1613862, 1613863),(1613868, 1613870)
PA14_18760,PA14_18780,PA14_18790	1614321	1620109	+	(1614321, 1614322),(1614374, 1614381),(1614416, 1614417),(1614430, 1614433),(1614468, 1614469),(1614497, 1614498),(1614516, 1614517),(1614520, 1614521),(1614538, 1614539),(1614640, 1614643),(1614646, 1614647),(1614668, 1614670),(1614891, 1614893),(1615266, 1615268),(1615704, 1615708),(1615877, 1615880),(1616093, 1616094),(1616626, 1616628),(1616631, 1616634),(1617006, 1617009),(1617323, 1617327),…
PA14_18800	1620655	1620874	+	(1621130, 1621131),(1621142, 1621143),(1621202, 1621206),(1621239, 1621240)
PA14_18810	1621245	1622312	+	(1621271, 1621275),(1621308, 1621311),(1621317, 1621320),(1621352, 1621355),(1621362, 1621366),(1621399, 1621400),(1621407, 1621408),(1621474, 1621477),(1621525, 1621534),(1621589, 1621590),(1621633, 1621636),(1621677, 1621678),(1621741, 1621744),(1621832, 1621833),(1622296, 1622297)
PA14_18820,PA14_18830,PA14_18850	1622317	1626246	+	(1623064, 1623065),(1623095, 1623098),(1623553, 1623560),(1623752, 1623753),(1623991, 1623993),(1624506, 1624507),(1624525, 1624526),(1624744, 1624747),(1625189, 1625192),(1625352, 1625354),(1625404, 1625409),(1625593, 1625595)
PA14_18860	1626276	1627369	+	(1626413, 1626419),(1626709, 1626711),(1626831, 1626832),(1626943, 1626944),(1627053, 1627056),(1627503, 1627506),(1627548, 1627552),(1627620, 1627624),(1627697, 1627698)
PA14_18870	1627568	1627778	-	(1627408, 1627411),(1627516, 1627520),(1627577, 1627580),(1627590, 1627591),(1627605, 1627606),(1627609, 1627610)
PA14_18890,PA14_18900,PA14_18910,PA14_18920,PA14_18930,PA14_18950	1628491	1634350	-	(1629993, 1629994),(1630072, 1630078),(1630585, 1630590),(1632646, 1632647),(1633730, 1633731),(1634013, 1634015)
PA14_19010,PA14_19020	1641690	1643351	-	(1641415, 1641418)
PA14_19030	1643437	1644238	-	(1643396, 1643399),(1643921, 1643922),(1644059, 1644060),(1644076, 1644079),(1644177, 1644178),(1644190, 1644194),(1644236, 1644238)
PA14_19050	1644271	1646340	-	(1644236, 1644238),(1644321, 1644324),(1644350, 1644351),(1644611, 1644612),(1644740, 1644745),(1645051, 1645052),(1645275, 1645276),(1646042, 1646043),(1646097, 1646099),(1646127, 1646128),(1646208, 1646209)
PA14_19065	1646404	1647533	+	(1647373, 1647376),(1647571, 1647572)
PA14_19090	1647599	1648200	+	(1647701, 1647706),(1647759, 1647762),(1647825, 1647829),(1648186, 1648187),(1648247, 1648251)
PA14_19100,PA14_19110	1648396	1650857	+	(1648488, 1648491),(1648514, 1648515),(1648518, 1648519),(1648589, 1648593),(1648780, 1648783),(1648832, 1648833),(1649147, 1649150),(1650910, 1650911),(1650917, 1650918)
PA14_19120	1650952	1651707	+	(1651058, 1651061),(1651086, 1651090),(1651114, 1651115),(1651130, 1651132),(1651164, 1651167),(1651170, 1651171),(1651194, 1651195),(1651238, 1651239),(1651245, 1651246),(1651277, 1651282),(1651369, 1651370),(1651438, 1651441),(1651454, 1651457),(1651518, 1651519),(1651700, 1651704),(1651739, 1651748)
PA14_19130	1651787	1652493	+	(1651853, 1651858),(1651887, 1651888),(1651927, 1651929),(1651932, 1651934),(1652019, 1652020),(1652093, 1652094),(1652103, 1652104),(1652145, 1652146),(1652150, 1652152),(1652192, 1652197),(1652317, 1652320),(1652352, 1652353),(1652399, 1652405),(1652549, 1652550),(1652577, 1652579),(1652609, 1652610),(1652622, 1652623),(1652647, 1652649)
PA14_19140	1652647	1653454	+	(1652647, 1652649),(1652710, 1652711),(1653537, 1653538)
PA14_19150,PA14_19160	1653547	1655304	+	(1653583, 1653586),(1653631, 1653635),(1653709, 1653711),(1653857, 1653858),(1654812, 1654813),(1654893, 1654896),(1655020, 1655022),(1655268, 1655269)
PA14_19170	1655324	1656168	-	(1655258, 1655263),(1655288, 1655289),(1655301, 1655304),(1655481, 1655483),(1655493, 1655495),(1655867, 1655868),(1655939, 1655942),(1655994, 1655996),(1656028, 1656029),(1656055, 1656058)
PA14sr_045	1655988	1656167	+	(1656108, 1656110),(1656134, 1656135)
PA14_19190	1656339	1658073	+	(1656654, 1656655),(1658174, 1658178)
PA14_19290	1662239	1663599	+	(1662416, 1662417),(1662438, 1662439)
PA14_19310	1663720	1665467	-	(1663500, 1663501),(1664114, 1664119),(1664196, 1664199),(1664202, 1664203),(1664223, 1664225),(1664283, 1664286)
PA14_19370	1673271	1675103	-	(1674625, 1674626),(1674631, 1674632),(1674635, 1674642),(1674674, 1674675),(1674758, 1674759),(1674817, 1674818),(1674821, 1674823),(1674896, 1674897),(1675016, 1675021)
PA14_19380	1674731	1675657	+	(1674869, 1674871),(1674922, 1674923),(1674999, 1675000),(1675006, 1675008),(1675076, 1675081),(1675300, 1675301),(1675464, 1675467),(1675717, 1675720),(1675877, 1675881)
PA14_19390	1675912	1676665	-	(1675797, 1675798),(1676074, 1676079),(1676502, 1676503)
PA14_19400	1676765	1678730	-	(1678621, 1678622)
PA14_19450	1681803	1682495	+	(1682696, 1682697)
PA14_19470,PA14_19480	1682718	1684732	-	(1684159, 1684160),(1684244, 1684246)
PA14_19490	1684885	1685546	+	(1684986, 1684987),(1685003, 1685004),(1685078, 1685079),(1685083, 1685084),(1685189, 1685193),(1685551, 1685552),(1685595, 1685598),(1685673, 1685676),(1685707, 1685708),(1685741, 1685742)
PA14_19500,PA14_19510,PA14_19520	1685796	1688375	+	(1685836, 1685837)
PA14_19530,PA14_19540,PA14_19560,PA14_19570,PA14_19580	1688472	1693068	+	(1688670, 1688673),(1688698, 1688702),(1689281, 1689282),(1690718, 1690720)
PA14_19600	1693503	1693842	-	(1693349, 1693352),(1693449, 1693450)
PA14_19630	1694706	1695267	-	(1694712, 1694713)
PA14_19640	1695284	1696015	-	(1695904, 1695905),(1695932, 1695933)
PA14_19730	1701858	1702799	+	(1702218, 1702219),(1702688, 1702689),(1702870, 1702871)
PA14_19800	1705581	1706325	-	(1706267, 1706270)
PA14_19860	1712433	1713246	-	(1712896, 1712897)
PA14_19870	1713461	1714517	+	(1713525, 1713527),(1713531, 1713534),(1713566, 1713570),(1713616, 1713617),(1713621, 1713622),(1713713, 1713716)
PA14_19900,PA14_19910,PA14_19920	1714658	1717880	+	(1715312, 1715314),(1715325, 1715326),(1715378, 1715379),(1715891, 1715892),(1716990, 1716993)
PA14_19950	1718992	1719307	-	(1719213, 1719214)
PA14_19970	1719857	1720076	+	(1720040, 1720043)
PA14_19990	1720152	1720668	+	(1720296, 1720300)
PA14_20070	1730449	1730935	+	(1730899, 1730900),(1730932, 1730937),(1730970, 1730971)
PA14_20120	1734354	1734720	+	(1734424, 1734425),(1734444, 1734445),(1734489, 1734490),(1734509, 1734510),(1734630, 1734631)
PA14_20140	1735865	1736698	+	(1735895, 1735896),(1735955, 1735956),(1736007, 1736012),(1736054, 1736056),(1736059, 1736060),(1736219, 1736220),(1736233, 1736234),(1736766, 1736769)
PA14_20150,PA14_20170,PA14_20180,PA14_20190,PA14_20200,PA14_20230	1736780	1744447	-	(1741340, 1741343),(1743860, 1743863),(1744321, 1744323),(1744398, 1744399),(1744430, 1744434)
PA14_20290	1747593	1748038	-	(1747537, 1747540),(1747576, 1747577),(1747581, 1747582),(1747671, 1747672),(1747741, 1747745),(1747916, 1747919),(1747945, 1747947),(1748025, 1748029)
PA14_20300,PA14_20320,PA14_20330,PA14_20350,PA14_20360,PA14_20370,PA14_20380,PA14_20390,PA14_20400,PA14_20420,PA14_20430	1748280	1757589	+	(1750678, 1750679),(1757479, 1757481)
PA14_20440	1757588	1758146	+	(1757644, 1757646),(1757687, 1757688),(1757708, 1757709)
PA14_20460,PA14_20470,PA14_20480	1758945	1759747	-	(1758952, 1758953)
PA14_20500	1760526	1760600	+	(1760602, 1760606),(1760674, 1760677),(1760721, 1760725)
PA14sr_046	1760711	1760910	-	(1760678, 1760681)
PA14sr_047	1761663	1762052	+	(1761886, 1761887),(1761930, 1761933),(1762104, 1762105),(1762197, 1762198)
PA14_20510,PA14_20520	1762355	1766200	+	(1765730, 1765731)
PA14_NovelOrf_008	1767101	1767266	+	(1767478, 1767482)
PA14_20550	1767994	1768357	-	(1767644, 1767645),(1767787, 1767791),(1767795, 1767798),(1768202, 1768203)
PA14_20560,PA14_20570,PA14_20580,PA14_20590	1768465	1772609	+	(1768563, 1768567),(1772915, 1772918),(1772945, 1772948)
PA14_20600	1773130	1773805	+	(1773157, 1773160),(1773185, 1773187),(1773258, 1773260),(1773265, 1773268),(1773844, 1773850),(1774130, 1774131)
PA14_20610	1773851	1774323	-	(1773801, 1773807)
PA14_20640,PA14_20650	1776761	1779043	-	(1778714, 1778716)
PA14_20670	1779190	1780610	+	(1779368, 1779370),(1779409, 1779410),(1779464, 1779467),(1779604, 1779605),(1780672, 1780678),(1780729, 1780737),(1780773, 1780778)
PA14_20680	1780793	1782098	+	(1781086, 1781087),(1781444, 1781445),(1781520, 1781523)
PA14_20690	1782139	1782751	+	(1782207, 1782208),(1782283, 1782284),(1782368, 1782370)
PA14_20700	1782754	1783563	-	(1783157, 1783158),(1783302, 1783306),(1783335, 1783336),(1783346, 1783347),(1783392, 1783393),(1783402, 1783403),(1783422, 1783423)
PA14_20720,PA14_20730	1783574	1784453	-	(1783563, 1783564),(1783659, 1783660),(1783697, 1783698),(1783719, 1783720),(1783774, 1783778),(1783795, 1783796),(1783834, 1783837),(1783935, 1783936),(1783960, 1783961),(1784060, 1784063),(1784073, 1784074),(1784136, 1784137),(1784166, 1784168),(1784336, 1784337)
PA14_20750,PA14_20760	1785151	1787231	+	(1785255, 1785258),(1785272, 1785273),(1785304, 1785311),(1785353, 1785355),(1785358, 1785361),(1785383, 1785392),(1785468, 1785470),(1785594, 1785595),(1785667, 1785668),(1785710, 1785712),(1785727, 1785733),(1785779, 1785783),(1785946, 1785948),(1785953, 1785955),(1786044, 1786046),(1786075, 1786076),(1786134, 1786138),(1786181, 1786182),(1786268, 1786271),(1786346, 1786350),(1786391, 1786397),…
PA14sr_048	1787371	1787433	-	(1787284, 1787287)
PA14_20770	1787507	1787851	+	(1787526, 1787527),(1787584, 1787585),(1787610, 1787612),(1787650, 1787651)
PA14_20780	1787852	1789568	+	(1788394, 1788396),(1789214, 1789215)
PA14_20800	1789633	1789984	+	(1789719, 1789722),(1789738, 1789739),(1789747, 1789752)
PA14_20810	1790050	1792206	+	(1790066, 1790067),(1790148, 1790149),(1790208, 1790211),(1790230, 1790231),(1790328, 1790335),(1790363, 1790367),(1790370, 1790371)
PA14_20820	1792275	1793464	+	(1792319, 1792320),(1792323, 1792326),(1792385, 1792386),(1792431, 1792435),(1792738, 1792740),(1792777, 1792778),(1792896, 1792897)
PA14_20840	1793614	1794631	+	(1794688, 1794689)
PA14_20850	1794706	1795183	+	(1794741, 1794743),(1794801, 1794802),(1794870, 1794875),(1794905, 1794906),(1795261, 1795269),(1795300, 1795301),(1795317, 1795318)
PA14_20860	1795402	1797505	+	(1795432, 1795436),(1795440, 1795444),(1795483, 1795486),(1795491, 1795492),(1795524, 1795525),(1795591, 1795595),(1795650, 1795652)
PA14_20870	1797512	1799699	-	(1799681, 1799682)
PA14_20890	1800128	1801146	+	(1800202, 1800203),(1800269, 1800271),(1800762, 1800765),(1800787, 1800788),(1800792, 1800794),(1800805, 1800806),(1800926, 1800927),(1801087, 1801088)
PA14_20900	1801156	1802401	-	(1800760, 1800761),(1801385, 1801386),(1801475, 1801479),(1801539, 1801541),(1801658, 1801661),(1801705, 1801706),(1801844, 1801845),(1802108, 1802110),(1802199, 1802202),(1802353, 1802355)
PA14_20920	1802414	1803167	-	(1802399, 1802402),(1802779, 1802782),(1802831, 1802832),(1802835, 1802836),(1802884, 1802885),(1802944, 1802945),(1803113, 1803114)
PA14_20940	1803284	1803524	-	(1803199, 1803200),(1803295, 1803296)
PA14_20950	1803537	1804530	-	(1803770, 1803771),(1803909, 1803910),(1803966, 1803978),(1804108, 1804109),(1804466, 1804468),(1804472, 1804473)
PA14_20960	1804533	1804959	-	(1804825, 1804826),(1804862, 1804865)
PA14_20970	1804955	1806212	-	(1805924, 1805925),(1805963, 1805968),(1806015, 1806020)
PA14_20980	1806204	1807119	-	(1806595, 1806597),(1806656, 1806657),(1806968, 1806969)
PA14_21000	1807120	1808449	-	(1807166, 1807168),(1807182, 1807183),(1807193, 1807194),(1807210, 1807211),(1807277, 1807285),(1807332, 1807333),(1808053, 1808056),(1808120, 1808121),(1808337, 1808338)
PA14_21010	1808445	1809612	-	(1808882, 1808883),(1808939, 1808940),(1809296, 1809299),(1809402, 1809403)
PA14_21020	1809608	1816807	-	(1809937, 1809938),(1809966, 1809967),(1810117, 1810118),(1810404, 1810405),(1810477, 1810478),(1810793, 1810794),(1810857, 1810858),(1811119, 1811120),(1811437, 1811445),(1811617, 1811620),(1812030, 1812031),(1812792, 1812794),(1812913, 1812917),(1813178, 1813180),(1813272, 1813273),(1813346, 1813348),(1813564, 1813565),(1813646, 1813647),(1813844, 1813846),(1813908, 1813912),(1813993, 1813994),…
PA14_21030	1817043	1817754	+	(1817067, 1817070),(1817086, 1817087),(1817215, 1817218),(1817297, 1817298),(1817328, 1817329),(1817456, 1817458),(1817829, 1817832),(1817912, 1817914),(1817917, 1817918),(1817934, 1817935),(1818008, 1818012),(1818084, 1818085)
PA14_21070	1822071	1822770	+	(1822070, 1822073),(1822554, 1822555)
PA14_21090	1823780	1824236	+	(1823880, 1823885)
PA14_21110	1824362	1826546	+	(1824435, 1824442)
PA14_21120,PA14_21130,PA14_21140,PA14_21150,PA14_21160,PA14_21175	1826603	1831289	-	(1827455, 1827456),(1827630, 1827631),(1827836, 1827841),(1828850, 1828851),(1830353, 1830356),(1830830, 1830833),(1830953, 1830954),(1831213, 1831216)
PA14_21190	1832298	1834656	-	(1834207, 1834209)
PA14_21210	1834810	1836466	+	(1834869, 1834873),(1834986, 1834988)
PA14_21220	1836534	1837041	-	(1836275, 1836276),(1836299, 1836301),(1836340, 1836342),(1836394, 1836395),(1836481, 1836487),(1836494, 1836495),(1836523, 1836525),(1836553, 1836554),(1836611, 1836612),(1836667, 1836670),(1836725, 1836728),(1836731, 1836734),(1836852, 1836857),(1836890, 1836894),(1836939, 1836942)
PA14_21230	1837272	1840125	-	(1837209, 1837215),(1839853, 1839854),(1839960, 1839961),(1839999, 1840001),(1840028, 1840032)
PA14_21250	1840722	1841325	+	(1840808, 1840809),(1841515, 1841521)
PA14_21260	1841693	1841845	+	(1841779, 1841780),(1841806, 1841807),(1841862, 1841863),(1841866, 1841867),(1841902, 1841905),(1841954, 1841956)
PA14_21280	1841990	1844047	+	(1842320, 1842323),(1842355, 1842356)
PA14_21300	1845102	1846278	-	(1846254, 1846255),(1846259, 1846260)
PA14_21310	1846428	1846899	-	(1846386, 1846388)
PA14_21340	1848092	1849781	+	(1848559, 1848561),(1849813, 1849814),(1849831, 1849832),(1849858, 1849862)
PA14_21370	1849921	1851704	+	(1849994, 1849997),(1850053, 1850056),(1850059, 1850062),(1850092, 1850095),(1850125, 1850126)
PA14_21380	1851733	1852036	+	(1851841, 1851845)
PA14_21400	1852211	1856192	+	(1852997, 1852998)
PA14_21440	1857868	1858337	+	(1858121, 1858122),(1858175, 1858176),(1858188, 1858190),(1858373, 1858374),(1858379, 1858380),(1858541, 1858546)
PA14_21480,PA14_21490	1862473	1865715	+	(1862962, 1862963),(1863630, 1863634),(1863666, 1863670),(1863754, 1863756),(1863772, 1863773),(1863849, 1863852),(1863857, 1863860),(1863931, 1863933),(1863959, 1863960),(1863978, 1863979),(1864345, 1864347),(1864378, 1864379),(1865340, 1865341)
PA14_21510	1865753	1866188	-	(1865956, 1865957),(1866006, 1866007)
PA14_21520	1866255	1866750	+	(1866445, 1866446),(1866688, 1866689)
PA14_21540,PA14_21550,PA14_21560	1867676	1869728	+	(1867707, 1867709),(1868357, 1868358),(1868991, 1868992),(1869991, 1869995)
PA14_21610	1872891	1874208	+	(1874261, 1874262),(1874315, 1874318)
PA14_21620	1874666	1875989	+	(1876025, 1876027)
PA14_21630	1876133	1876457	+	(1876201, 1876203),(1876273, 1876274),(1876327, 1876328),(1876388, 1876390),(1876395, 1876398),(1876436, 1876440),(1876446, 1876447),(1876494, 1876501)
PA14_21640	1876581	1877394	+	(1877056, 1877060),(1877114, 1877117),(1877325, 1877327)
PA14_21650,PA14_21660	1877493	1878375	+	(1877558, 1877561),(1877653, 1877656),(1877720, 1877721),(1877746, 1877747),(1877752, 1877753),(1877803, 1877804),(1877860, 1877861),(1878108, 1878113),(1878164, 1878167)
PA14_21680,PA14_21690	1878691	1883706	+	(1879462, 1879463),(1879501, 1879502),(1883591, 1883594)
PA14_21700	1883713	1887193	-	(1886759, 1886760)
PA14_21710	1887347	1888046	+	(1887379, 1887380),(1887455, 1887456),(1887518, 1887519),(1887543, 1887547),(1887596, 1887597),(1887661, 1887663),(1887732, 1887733)
PA14_21720	1888112	1888967	+	(1888182, 1888187),(1888215, 1888216)
PA14_21730	1889063	1891229	+	(1891230, 1891233),(1891295, 1891301)
PA14_21750	1891403	1893278	+	(1891453, 1891454),(1891735, 1891737),(1892482, 1892485)
PA14_21760	1893338	1893699	-	(1893288, 1893294),(1893328, 1893331),(1893380, 1893381),(1893421, 1893422),(1893462, 1893463),(1893498, 1893499),(1893514, 1893515),(1893563, 1893566),(1893616, 1893618),(1893637, 1893638),(1893649, 1893650)
PA14_21770,PA14_21780	1893762	1895152	-	(1893821, 1893822),(1894065, 1894066),(1894458, 1894459),(1894853, 1894854),(1894918, 1894919)
PA14_21790	1895238	1896184	-	(1896098, 1896100)
PA14_21800,PA14_21810	1896323	1896489	+	(1896398, 1896399),(1896443, 1896444),(1896458, 1896459),(1896491, 1896492),(1896553, 1896554),(1896575, 1896576),(1896645, 1896648),(1896655, 1896656)
PA14_21820	1896704	1897510	+	(1896801, 1896802),(1897558, 1897561),(1897710, 1897711)
PA14_21830	1897746	1898311	+	(1897801, 1897806),(1897955, 1897957),(1898077, 1898084),(1898106, 1898107),(1898454, 1898459),(1898502, 1898503),(1898512, 1898513),(1898581, 1898585),(1898645, 1898646)
PA14_21840	1898298	1899081	-	(1898945, 1898946),(1898950, 1898952)
PA14_21850,PA14_21860	1899132	1900297	+	(1899417, 1899419),(1899436, 1899438),(1899501, 1899502),(1899564, 1899565)
PA14_21870	1900310	1902116	-	(1901998, 1901999),(1902077, 1902080)
PA14_21880	1902154	1904360	-	(1903124, 1903125),(1903928, 1903929),(1904059, 1904068),(1904108, 1904109),(1904155, 1904157),(1904193, 1904194)
PA14_21890	1904291	1905343	+	(1905312, 1905313),(1905401, 1905402),(1905438, 1905444),(1905561, 1905562),(1905627, 1905628)
PA14_21900	1905409	1905988	-	(1905972, 1905973)
PA14_21910,PA14_21920,PA14_21930,PA14_21940,PA14_21960	1906059	1910773	-	(1906919, 1906922)
PA14_21970,PA14_21980	1910802	1912297	+	(1910926, 1910927),(1912668, 1912670)
PA14_21990	1912339	1913629	-	(1912362, 1912363),(1913162, 1913164),(1913572, 1913573)
PA14_22000	1913797	1914433	-	(1914359, 1914360)
PA14_22010	1914536	1914791	-	(1914486, 1914491),(1914648, 1914649),(1914727, 1914728)
PA14_22020	1914787	1915650	-	(1914854, 1914857),(1915110, 1915111),(1915355, 1915357),(1915422, 1915426),(1915465, 1915466),(1915517, 1915518),(1915601, 1915602)
PA14_22050	1916590	1917554	+	(1916690, 1916691),(1916782, 1916783),(1916806, 1916808)
PA14_22060	1917599	1918791	+	(1917632, 1917633),(1917684, 1917693),(1917729, 1917730),(1917751, 1917752),(1917812, 1917813),(1917874, 1917875)
PA14_22075	1918854	1919497	-	(1918641, 1918644),(1918817, 1918821),(1919279, 1919280),(1919483, 1919484)
PA14_22080	1921991	1922687	-	(1921616, 1921617),(1921640, 1921641),(1922035, 1922036),(1922360, 1922364),(1922451, 1922452),(1922479, 1922481),(1922488, 1922489),(1922571, 1922573)
PA14sr_053	1922851	1922995	-	(1922909, 1922912),(1922944, 1922947)
PA14sr_054	1924206	1924342	+	(1924240, 1924242),(1924290, 1924293),(1924342, 1924344),(1924371, 1924372),(1924376, 1924378)
PA14_22110	1927451	1928411	-	(1927905, 1927912)
PA14_22160	1934346	1934853	-	(1934194, 1934197)
PA14_22180,PA14_22190	1934968	1935523	-	(1934880, 1934881),(1934884, 1934886)
PA14_22210,PA14_22220	1935561	1936096	-	(1935580, 1935581)
PA14_22270,PA14_22280	1939705	1941577	-	(1939366, 1939369),(1939398, 1939404),(1939441, 1939443),(1939645, 1939647)
PA14_22290,PA14_22310	1941716	1943911	-	(1941679, 1941681),(1943784, 1943791),(1943795, 1943796),(1943806, 1943807),(1943833, 1943835)
PA14_22320	1944027	1944249	-	(1944017, 1944019),(1944033, 1944034),(1944075, 1944076)
PA14_22330	1944542	1945400	+	(1945456, 1945463)
PA14_22340,PA14_22350	1945617	1947581	+	(1945668, 1945671),(1945702, 1945703),(1945772, 1945773),(1946442, 1946444),(1946552, 1946554),(1946569, 1946570),(1947195, 1947196),(1947575, 1947577),(1947639, 1947644)
PA14_22370	1947670	1949470	+	(1947864, 1947866),(1947912, 1947913)
PA14_22380	1949466	1950093	+	(1950174, 1950177)
PA14_22400	1950201	1950360	+	(1950441, 1950445),(1950457, 1950458),(1950585, 1950589)
PA14_22410	1950636	1951761	+	(1950718, 1950719),(1951342, 1951344)
PA14_22440	1952341	1954174	-	(1952094, 1952096)
PA14_22460,PA14_22470	1954781	1956751	-	(1954916, 1954917),(1956340, 1956341),(1956563, 1956564)
PA14_22480	1956744	1957062	+	(1956887, 1956889),(1957207, 1957210)
PA14_22490	1957208	1957850	+	(1957207, 1957210),(1957904, 1957906)
PA14_22580	1964097	1964882	-	(1964771, 1964772)
PA14_22590,PA14_22600	1965008	1966873	+	(1965932, 1965933)
PA14_22620	1966862	1968338	-	(1967354, 1967358),(1967833, 1967834),(1968134, 1968135),(1968167, 1968168),(1968171, 1968172),(1968198, 1968203),(1968207, 1968208)
PA14_22640	1968879	1969944	+	(1968975, 1968978),(1969058, 1969059),(1969162, 1969163),(1969221, 1969222)
PA14_22650,PA14_22660,PA14_22670,PA14_22680	1969966	1973484	-	(1969670, 1969671),(1969746, 1969747),(1971137, 1971142),(1971277, 1971280),(1972159, 1972160),(1972441, 1972443),(1972602, 1972603),(1973363, 1973366)
PA14_22690	1973550	1975005	-	(1973922, 1973925),(1973997, 1973999),(1974015, 1974017),(1974515, 1974516),(1974771, 1974773),(1974778, 1974779)
PA14_22700	1975162	1975534	+	(1975343, 1975347),(1975460, 1975463)
PA14_22710	1975598	1976159	+	(1975698, 1975701),(1975724, 1975725),(1975746, 1975747)
PA14_22740	1978111	1978589	-	(1978068, 1978073)
PA14_22760,PA14_22770,PA14_22780,PA14_22800	1978680	1980824	-	(1979275, 1979276),(1979661, 1979664),(1979799, 1979803),(1979824, 1979825),(1979859, 1979864),(1979879, 1979881),(1980041, 1980043),(1980151, 1980152),(1980194, 1980195),(1980215, 1980216),(1980286, 1980290),(1980332, 1980333),(1980521, 1980523),(1980616, 1980619),(1980672, 1980673),(1980701, 1980706)
PA14_22820,PA14_22830,PA14_22840	1981015	1983454	+	(1981097, 1981098),(1981837, 1981838),(1982082, 1982083),(1982187, 1982190),(1983544, 1983545)
PA14_22860	1983548	1984591	+	(1983805, 1983806)
PA14_22870,PA14_22880	1984611	1985500	+	(1984977, 1984980),(1985052, 1985055),(1985381, 1985382),(1985421, 1985422),(1985425, 1985426),(1985455, 1985456),(1985488, 1985492)
PA14_22890	1985506	1986542	-	(1986369, 1986371)
PA14_22910	1986554	1988467	+	(1988401, 1988402),(1988510, 1988512)
PA14_22930,PA14_22940,PA14_22960	1988569	1991773	+	(1988698, 1988701),(1989716, 1989722),(1992016, 1992017)
PA14_22980,PA14_22990,PA14_23000,PA14_23010	1992250	1996624	+	(1993643, 1993644)
PA14_23030	1996667	1998032	+	(1997656, 1997660),(1997780, 1997781),(1998095, 1998099)
PA14_23050	1998198	1999098	+	(1998312, 1998313),(1998353, 1998355),(1998387, 1998394),(1998419, 1998421),(1998429, 1998432),(1998441, 1998442),(1998466, 1998467),(1998670, 1998671),(1998766, 1998767),(1999001, 1999004),(1999183, 1999184)
PA14_23070,PA14_23080,PA14_23090	2000150	2003003	+	(2000209, 2000210),(2003044, 2003045)
PA14_23100	2003092	2003530	-	(2003103, 2003104)
PA14_23110	2003578	2004838	+	(2003649, 2003651),(2003776, 2003777),(2004195, 2004196)
PA14_23120	2004930	2005308	+	(2004992, 2004993),(2005162, 2005168),(2005256, 2005257),(2005276, 2005277)
PA14_23130	2005414	2006450	-	(2005509, 2005510),(2005988, 2005989),(2006337, 2006338)
PA14_23160,PA14_23170,PA14_23190	2006566	2009510	-	(2006528, 2006530)
PA14_23200,PA14_23210,PA14_23220	2009657	2011862	-	(2009611, 2009618),(2010410, 2010415),(2010701, 2010702),(2011267, 2011268),(2011398, 2011400)
PA14_23240	2011988	2013323	-	(2012326, 2012329)
PA14_23250	2013432	2014509	+	(2013589, 2013590),(2014561, 2014562)
PA14_23260	2014583	2017511	+	(2014615, 2014618),(2014688, 2014693),(2014718, 2014720),(2014731, 2014733),(2014845, 2014849),(2015252, 2015254),(2015651, 2015652),(2015655, 2015656),(2015666, 2015670),(2015805, 2015807),(2016330, 2016331)
PA14_23270,PA14_23280	2017583	2019781	+	(2017678, 2017679),(2017751, 2017752),(2017799, 2017800),(2017886, 2017889),(2018268, 2018269),(2018324, 2018325),(2018609, 2018610),(2018735, 2018736),(2018766, 2018767),(2018860, 2018862),(2019102, 2019103),(2019831, 2019836)
PA14_23290,PA14_23310,PA14_23320	2019849	2023881	+	(2020810, 2020812),(2021035, 2021036),(2021068, 2021069),(2021107, 2021108),(2021129, 2021130),(2021294, 2021295),(2021731, 2021734),(2022333, 2022334),(2022760, 2022762),(2023102, 2023104),(2023281, 2023283),(2023752, 2023754)
PA14_23330	2023933	2025828	+	(2023942, 2023946),(2023985, 2023990),(2024067, 2024069),(2024113, 2024118),(2024151, 2024152),(2024173, 2024174),(2024210, 2024211),(2024233, 2024234),(2024313, 2024314),(2024328, 2024329),(2024398, 2024401),(2024456, 2024457),(2024560, 2024563),(2024807, 2024808),(2024846, 2024849),(2025178, 2025179),(2025874, 2025880)
PA14_23340,PA14_23350	2025928	2026582	+	(2026015, 2026016),(2026029, 2026034),(2026114, 2026117),(2026121, 2026122),(2026174, 2026175),(2026191, 2026194),(2026238, 2026239),(2026266, 2026270),(2026328, 2026330),(2026389, 2026390),(2026415, 2026416),(2026419, 2026420),(2026467, 2026468),(2026495, 2026498),(2026516, 2026517),(2026530, 2026532),(2026582, 2026584),(2026644, 2026645),(2026695, 2026696),(2026702, 2026707),(2026734, 2026737)
PA14_23360	2026818	2027920	+	(2026837, 2026839),(2026856, 2026857),(2026923, 2026925),(2026931, 2026934),(2026971, 2026979),(2027015, 2027016),(2027025, 2027030),(2027061, 2027062),(2027265, 2027266),(2027278, 2027281),(2027348, 2027351),(2027381, 2027384),(2027452, 2027453),(2027467, 2027469),(2027495, 2027496),(2027766, 2027767),(2027851, 2027852),(2027896, 2027897),(2027902, 2027903),(2027957, 2027958),(2028032, 2028036),…
PA14_23370	2028075	2029212	+	(2028092, 2028098),(2028146, 2028148),(2028179, 2028181),(2028185, 2028186),(2028246, 2028250),(2028295, 2028296),(2028391, 2028392),(2028419, 2028420),(2028441, 2028442),(2028497, 2028498),(2028583, 2028584),(2028750, 2028751),(2029017, 2029018),(2029128, 2029129)
PA14_23380	2029270	2030561	+	(2029293, 2029294),(2029354, 2029356),(2029360, 2029361),(2029391, 2029392),(2029431, 2029434),(2029462, 2029463),(2029493, 2029494),(2029522, 2029523),(2029608, 2029609),(2029681, 2029682),(2029780, 2029781),(2029840, 2029841),(2029958, 2029960),(2030053, 2030056),(2030322, 2030323)
PA14_23390,PA14_23400	2030638	2033228	+	(2031014, 2031015),(2031019, 2031021),(2031080, 2031082),(2031114, 2031115),(2031144, 2031146),(2031270, 2031276),(2031330, 2031331),(2031670, 2031671),(2031691, 2031692),(2031904, 2031909),(2031951, 2031952),(2031964, 2031965),(2031982, 2031983),(2032310, 2032313),(2032356, 2032357),(2032443, 2032444),(2032527, 2032528),(2032682, 2032683),(2032699, 2032700),(2032795, 2032796),(2032892, 2032894),…
PA14_23410	2033224	2034067	+	(2033283, 2033286),(2033337, 2033339),(2033407, 2033408),(2033439, 2033440),(2033449, 2033450),(2033581, 2033584),(2033691, 2033692),(2033742, 2033743),(2033749, 2033751),(2033885, 2033886),(2033898, 2033900),(2033903, 2033905),(2033960, 2033961),(2034072, 2034073)
PA14_23420,PA14_23430,PA14_23440,PA14_23450,PA14_23460	2034106	2041157	+	(2034143, 2034145),(2034277, 2034279),(2034302, 2034303),(2034330, 2034337),(2034591, 2034592),(2034605, 2034606),(2034633, 2034635),(2034777, 2034778),(2034837, 2034841),(2034845, 2034846),(2034991, 2034996),(2035102, 2035103),(2036124, 2036128),(2036225, 2036229),(2036329, 2036330),(2036460, 2036463),(2036467, 2036468),(2036506, 2036509),(2036522, 2036523),(2036582, 2036583),(2036958, 2036961),…
PA14sr_057	2041157	2041451	+	(2041159, 2041160),(2041228, 2041231),(2041297, 2041301),(2041314, 2041315),(2041367, 2041368),(2041381, 2041383),(2041415, 2041420),(2041477, 2041479)
PA14_23470	2041507	2043599	+	(2041557, 2041558),(2041652, 2041654),(2041665, 2041666),(2041687, 2041689),(2041722, 2041725),(2041736, 2041737),(2041763, 2041764),(2041768, 2041770),(2041774, 2041778),(2041800, 2041803),(2041838, 2041839),(2041911, 2041915),(2041946, 2041950),(2041956, 2041957),(2041990, 2041994),(2042062, 2042065),(2042219, 2042228),(2042292, 2042297),(2042647, 2042648),(2042869, 2042870),(2042964, 2042965),…
PA14_23480	2043789	2044119	+	(2044028, 2044029),(2044185, 2044187),(2044190, 2044191)
PA14_23490	2044194	2044267	-	(2044153, 2044155),(2044191, 2044192)
PA14_23500	2044335	2045607	-	(2044339, 2044340),(2044847, 2044848),(2045187, 2045188)
PA14_23510	2045719	2047732	+	(2047349, 2047350)
PA14_23520,PA14_23530	2047735	2050352	-	(2048121, 2048123),(2048302, 2048303)
PA14_23540	2050395	2051342	+	(2050399, 2050403)
PA14_23560	2051379	2052864	+	(2051427, 2051428),(2051472, 2051473),(2051493, 2051494),(2051497, 2051500),(2051697, 2051698),(2052049, 2052050),(2052231, 2052232),(2052277, 2052279),(2052315, 2052316),(2052916, 2052918),(2053089, 2053090),(2053140, 2053142),(2053188, 2053191)
PA14_23570	2053358	2053431	+	(2053356, 2053358),(2053382, 2053383),(2053433, 2053435),(2053466, 2053468)
PA14_23580	2053480	2053553	+	(2053555, 2053556)
PA14_23590,PA14_23610	2053557	2055126	+	(2053613, 2053616),(2053659, 2053660),(2053791, 2053794),(2053981, 2053982),(2054404, 2054405),(2054444, 2054449),(2054606, 2054607)
PA14_23620,PA14_23630	2055183	2056323	+	(2055329, 2055332),(2056072, 2056075)
PA14_23640	2056415	2057375	+	(2056499, 2056502),(2056579, 2056580),(2056640, 2056641),(2057045, 2057046),(2057408, 2057410)
PA14_23680	2059097	2059563	+	(2059123, 2059126),(2059165, 2059168),(2059284, 2059285),(2059608, 2059612)
PA14_23690	2059606	2060935	-	(2059296, 2059298),(2060190, 2060191)
PA14_23700	2060965	2061958	+	(2061067, 2061070),(2061114, 2061117),(2061146, 2061147),(2061201, 2061206),(2061246, 2061250),(2061274, 2061275)
PA14_23720	2061962	2062415	+	(2062525, 2062527),(2062734, 2062738),(2062796, 2062797)
PA14_23750,PA14_23760	2063520	2065638	+	(2063646, 2063647),(2063701, 2063703),(2063734, 2063735),(2064463, 2064464),(2064823, 2064825),(2064843, 2064847),(2065251, 2065255),(2065692, 2065696)
PA14_23790	2066529	2067612	+	(2066857, 2066860),(2067657, 2067661)
PA14_23800	2067681	2068794	+	(2067780, 2067782),(2067848, 2067849),(2067919, 2067923),(2068828, 2068837)
PA14_23810	2068895	2069906	+	(2069805, 2069807),(2069884, 2069886),(2069923, 2069926)
PA14_23830	2069921	2072849	+	(2069923, 2069926),(2069936, 2069937),(2069983, 2069984),(2069992, 2069993),(2069997, 2069998),(2070024, 2070025),(2070029, 2070031),(2070035, 2070036),(2070067, 2070068),(2070074, 2070075),(2070134, 2070135),(2070158, 2070165),(2070209, 2070211),(2070238, 2070239),(2070245, 2070246),(2070291, 2070294),(2070357, 2070363),(2070431, 2070432),(2070437, 2070439),(2070495, 2070499),(2070517, 2070518),…
PA14_23840	2072870	2073728	+	(2073746, 2073748)
PA14_23850	2073758	2074452	+	(2073828, 2073829),(2073883, 2073884),(2073912, 2073914),(2073965, 2073966),(2074032, 2074034),(2074039, 2074041),(2074080, 2074081),(2074112, 2074114),(2074203, 2074204),(2074240, 2074242),(2074297, 2074301),(2074495, 2074496),(2074515, 2074516),(2074534, 2074535),(2074632, 2074633)
PA14_23860,PA14_23880,PA14_23890	2074653	2077530	+	(2074800, 2074802),(2075100, 2075101),(2075175, 2075176),(2075191, 2075192),(2075247, 2075248),(2075287, 2075288),(2075309, 2075310),(2075711, 2075712),(2075841, 2075842),(2075883, 2075884),(2075926, 2075932),(2076025, 2076026),(2076426, 2076431),(2076466, 2076467),(2076736, 2076740),(2076774, 2076775),(2076797, 2076803),(2076846, 2076847),(2076899, 2076900),(2076953, 2076961),(2076990, 2076991),…
PA14_23900	2077578	2078146	+	(2077649, 2077650),(2077694, 2077697),(2077700, 2077705),(2077732, 2077733),(2077743, 2077744),(2077759, 2077760),(2077763, 2077764),(2077788, 2077789),(2077817, 2077819),(2077855, 2077856),(2077888, 2077891),(2078017, 2078019),(2078026, 2078027),(2078094, 2078095),(2078182, 2078187)
PA14_23920,PA14_23930,PA14_23950	2078184	2081865	+	(2078226, 2078229),(2078332, 2078336),(2078493, 2078494),(2078497, 2078498),(2078525, 2078526),(2078529, 2078533),(2078564, 2078567),(2078627, 2078628),(2078632, 2078634),(2079263, 2079264),(2081920, 2081922)
PA14_23970,PA14_23980	2081951	2084629	-	(2081878, 2081882),(2083246, 2083250),(2083422, 2083426),(2083533, 2083534),(2084173, 2084174),(2084309, 2084311),(2084358, 2084359),(2084390, 2084391),(2084425, 2084428),(2084467, 2084468),(2084471, 2084472),(2084477, 2084478),(2084508, 2084509),(2084526, 2084528),(2084547, 2084549),(2084588, 2084590)
PA14_23990,PA14_24010	2084724	2087585	+	(2084872, 2084874),(2084954, 2084956),(2086887, 2086888),(2087052, 2087053),(2087136, 2087137),(2087148, 2087149)
PA14_24020	2087589	2088036	+	(2087638, 2087639),(2087795, 2087796)
PA14_24040	2088042	2088561	+	(2088203, 2088207)
PA14_24060	2088943	2089657	+	(2089293, 2089297)
PA14_24070	2089653	2090655	+	(2090041, 2090042),(2090050, 2090051)
PA14_24080	2090651	2091800	+	(2090805, 2090806)
PA14_24100	2091801	2092326	+	(2091984, 2091986)
PA14_24110,PA14_24120	2092425	2092630	+	(2092539, 2092540),(2092599, 2092600),(2092632, 2092633),(2092700, 2092703),(2092728, 2092729)
PA14_24130	2092747	2092821	+	(2092823, 2092824),(2092866, 2092867),(2092887, 2092889)
PA14_24140,PA14_24150	2093111	2095264	-	(2094690, 2094694),(2095116, 2095121),(2095178, 2095179),(2095182, 2095183),(2095251, 2095252)
PA14_24180,PA14_24190	2097802	2100231	+	(2097929, 2097933),(2097966, 2097969),(2098004, 2098005),(2098048, 2098050),(2098087, 2098091),(2099248, 2099250)
PA14_24210	2100231	2101197	-	(2101125, 2101126)
PA14_24220,PA14_24230,PA14_24240	2101321	2104046	+	(2103733, 2103739),(2103789, 2103790),(2103872, 2103877),(2104098, 2104100)
PA14_24245,PA14_24260	2104106	2105226	+	(2104134, 2104140)
PA14_24270	2105244	2107902	+	(2107959, 2107964),(2108072, 2108073),(2108095, 2108096),(2108144, 2108146)
PA14_24290,PA14_24300	2108348	2111739	+	(2111532, 2111533)
PA14_24310,PA14_24330	2111880	2115409	+	(2111961, 2111962),(2111984, 2111986),(2112040, 2112044),(2112711, 2112712),(2113137, 2113138),(2113369, 2113371),(2115456, 2115457)
PA14_24370,PA14_24380,PA14_24390,PA14_24400,PA14_24410,PA14_24420,PA14_24430	2120698	2128766	-	(2120575, 2120576),(2125036, 2125037),(2125402, 2125403),(2128559, 2128562),(2128589, 2128590),(2128616, 2128617),(2128701, 2128703)
PA14sr_058	2128813	2128950	+	(2129023, 2129025),(2129089, 2129090),(2129115, 2129117),(2129147, 2129148)
PA14_24440	2129144	2129762	+	(2129147, 2129148),(2129935, 2129939),(2129998, 2129999),(2130014, 2130016)
PA14_24445	2130010	2134898	+	(2130014, 2130016),(2130044, 2130045),(2130051, 2130052),(2130149, 2130153),(2130201, 2130202),(2130216, 2130217),(2130266, 2130267),(2130394, 2130395),(2130792, 2130796),(2130860, 2130861),(2131131, 2131132),(2131401, 2131402),(2131436, 2131437),(2131553, 2131555),(2131736, 2131742),(2131827, 2131833),(2131920, 2131923),(2132238, 2132241),(2132272, 2132276),(2132457, 2132458),(2132511, 2132512),…
PA14_24480,PA14_24490,PA14_24500,PA14_24510,PA14_24530,PA14_24550,PA14_24560	2135322	2147655	+	(2135384, 2135386),(2135465, 2135466),(2135492, 2135493),(2135568, 2135570),(2143875, 2143878),(2143960, 2143961),(2146814, 2146815),(2147720, 2147723)
PA14_24580,PA14_24590	2147949	2149042	+	(2148100, 2148101),(2148119, 2148124),(2148326, 2148327),(2148682, 2148686)
PA14_24600	2149158	2151063	-	(2148825, 2148828),(2148876, 2148877)
PA14_24610	2151230	2152252	-	(2151393, 2151395),(2151400, 2151402)
PA14_24630	2153277	2153559	+	(2153380, 2153381),(2153424, 2153428),(2153431, 2153432),(2153466, 2153467),(2153493, 2153494),(2153498, 2153508),(2153535, 2153537),(2153570, 2153572)
PA14_24640	2153588	2154644	+	(2153872, 2153873),(2154670, 2154675),(2154794, 2154796)
PA14_24650	2154731	2154971	-	(2154637, 2154643),(2154708, 2154709),(2154757, 2154760),(2154847, 2154848),(2154867, 2154868),(2154969, 2154970)
PA14_24665	2155404	2156507	+	(2155486, 2155487),(2155795, 2155796)
PA14_24675	2156550	2157582	+	(2157593, 2157596)
PA14_24690	2157651	2159181	-	(2158186, 2158187)
PA14_24700	2159276	2159737	+	(2159340, 2159344),(2159626, 2159627),(2159778, 2159782)
PA14_24740,PA14_24760,PA14_24770	2164484	2165563	-	(2164446, 2164448),(2165137, 2165139),(2165492, 2165494)
PA14_24790	2167397	2168734	-	(2167240, 2167242),(2167301, 2167304),(2168325, 2168326)
PA14_24840	2171408	2171966	+	(2171522, 2171523)
PA14_24850	2171988	2172251	+	(2172079, 2172082)
PA14_24860	2172617	2174021	+	(2172642, 2172644),(2172664, 2172665),(2172674, 2172675),(2172679, 2172680),(2172686, 2172688)
PA14_24870	2174081	2174162	-	(2174046, 2174049),(2174052, 2174053),(2174077, 2174079),(2174104, 2174105)
PA14_24880	2174308	2174567	-	(2174243, 2174247),(2174407, 2174408),(2174470, 2174471),(2174474, 2174477)
PA14_24900,PA14_24910	2175296	2177078	+	(2175512, 2175515),(2175746, 2175748),(2176422, 2176423),(2176723, 2176724),(2177106, 2177113),(2177151, 2177156)
PA14_24940,PA14_24950,PA14_24960	2178314	2183076	+	(2178412, 2178414),(2182108, 2182109)
PA14_24970	2183150	2184059	+	(2183171, 2183175),(2183208, 2183212)
PA14_24980	2184137	2184968	+	(2184276, 2184277),(2184337, 2184340),(2184365, 2184366),(2184508, 2184509),(2185004, 2185008),(2185051, 2185052),(2185055, 2185056),(2185059, 2185060),(2185255, 2185257)
PA14_24990	2185011	2185398	-	(2184966, 2184970)
PA14_25000	2185454	2187383	-	(2185418, 2185422)
PA14_25020,PA14_25030	2187608	2190368	+	(2187998, 2187999),(2188497, 2188498),(2189928, 2189931)
PA14_25040	2190397	2190973	-	(2190293, 2190295),(2190350, 2190354),(2190602, 2190604),(2190612, 2190613),(2190630, 2190633)
PA14_25050	2191042	2191477	+	(2191136, 2191139)
PA14_25080,PA14_25090	2192554	2196093	+	(2192657, 2192658),(2192697, 2192700),(2192736, 2192744),(2192787, 2192788),(2192791, 2192792),(2192859, 2192860),(2192908, 2192911),(2193057, 2193059),(2193089, 2193090),(2193123, 2193124),(2194086, 2194088),(2196139, 2196143),(2196203, 2196204)
PA14_25100	2196231	2196550	+	(2196406, 2196409)
PA14_25110	2196615	2199247	+	(2196714, 2196716),(2196758, 2196763),(2196804, 2196805),(2196911, 2196912),(2196943, 2196947),(2197009, 2197012),(2197351, 2197352),(2199037, 2199038),(2199208, 2199209),(2199283, 2199287),(2199319, 2199328)
PA14_25130	2199333	2199872	+	(2199425, 2199426),(2199440, 2199441),(2199520, 2199521)
PA14_25140	2200055	2200311	+	(2200129, 2200132),(2200161, 2200162),(2200190, 2200192),(2200238, 2200239),(2200267, 2200268),(2200326, 2200328),(2200392, 2200397)
PA14_25150,PA14_25160	2200332	2201470	-	(2200186, 2200187),(2200244, 2200245),(2200272, 2200276),(2200284, 2200285),(2201242, 2201243),(2201329, 2201330),(2201335, 2201336),(2201374, 2201375)
PA14_25180	2201651	2202377	+	(2201692, 2201693),(2201724, 2201727),(2201757, 2201760),(2201803, 2201807),(2201812, 2201813),(2201867, 2201870),(2201911, 2201912),(2201945, 2201946),(2201996, 2201998),(2202053, 2202056),(2202219, 2202220),(2202268, 2202270),(2202310, 2202315),(2202344, 2202345),(2202407, 2202411),(2202517, 2202520),(2202555, 2202556)
PA14_25195,PA14_25210	2202578	2204326	+	(2202618, 2202621),(2202676, 2202677),(2202806, 2202807),(2203064, 2203069),(2204366, 2204373),(2204429, 2204430)
PA14_25220,PA14_25230	2204372	2208490	-	(2204202, 2204203),(2204477, 2204478),(2204882, 2204884),(2206019, 2206020),(2208362, 2208366),(2208376, 2208377),(2208380, 2208381),(2208465, 2208466)
PA14_25250	2208579	2210065	+	(2208609, 2208612),(2208616, 2208618),(2208682, 2208683),(2208703, 2208704),(2208734, 2208736),(2208746, 2208747),(2208814, 2208816),(2208823, 2208826),(2208872, 2208873),(2209051, 2209052),(2209095, 2209097),(2209100, 2209103),(2209693, 2209696),(2209699, 2209700),(2210112, 2210117)
PA14_25270	2210166	2211576	+	(2210222, 2210223),(2210263, 2210264),(2210405, 2210406),(2211379, 2211380),(2211585, 2211589),(2211616, 2211620)
PA14_25280,PA14_25305,PA14_25320,PA14_25330,PA14_25340,PA14_25350,PA14_25360,PA14_25370	2211721	2218924	+	(2211743, 2211747),(2211784, 2211785),(2211804, 2211809),(2211872, 2211876),(2212005, 2212011),(2212146, 2212148),(2212195, 2212200),(2212395, 2212398),(2212497, 2212499),(2212542, 2212543),(2212765, 2212766),(2213212, 2213213),(2213351, 2213355),(2213730, 2213733),(2214060, 2214062),(2214316, 2214318),(2215642, 2215643),(2215714, 2215715),(2215726, 2215727),(2215794, 2215795),(2215995, 2215996),…
PA14_25390	2219022	2220497	+	(2219087, 2219091),(2219241, 2219242),(2219248, 2219250),(2219336, 2219337),(2220146, 2220147),(2220492, 2220493),(2220645, 2220648),(2220741, 2220742),(2220755, 2220756)
PA14_25400,PA14_25410,PA14_25420	2220539	2222341	-	(2220253, 2220254),(2222000, 2222001),(2222041, 2222042),(2222053, 2222055),(2222101, 2222102)
PA14_25430,PA14_25440,PA14_25450	2222278	2225519	+	(2222290, 2222293),(2222332, 2222333),(2222339, 2222340),(2222388, 2222389),(2222658, 2222659),(2222669, 2222670),(2222680, 2222682),(2223451, 2223453),(2223472, 2223473),(2223722, 2223723),(2223743, 2223744),(2224251, 2224252),(2224380, 2224381),(2225446, 2225447),(2225460, 2225462),(2225466, 2225468),(2225474, 2225475),(2225530, 2225531),(2225547, 2225548),(2225553, 2225554),(2225594, 2225599)
PA14_25470	2225606	2226140	-	(2225488, 2225489),(2225563, 2225565),(2225598, 2225599),(2225631, 2225635),(2225714, 2225717)
PA14_25480	2226181	2228496	+	(2226374, 2226376),(2226837, 2226838),(2227054, 2227056)
PA14_25490,PA14_25500,PA14_25510	2228543	2230639	+	(2228605, 2228606),(2228612, 2228613),(2228619, 2228620),(2228657, 2228659),(2228738, 2228739),(2228762, 2228763),(2228808, 2228811),(2229292, 2229296),(2229326, 2229327),(2229424, 2229425),(2229701, 2229702),(2229960, 2229963),(2230501, 2230502),(2230647, 2230648)
PA14_25520	2230676	2230862	+	(2230706, 2230707)
PA14_25530	2230861	2231626	+	(2230909, 2230910),(2230962, 2230963),(2231407, 2231408),(2231478, 2231479)
PA14_25540	2231625	2232090	+	(2231682, 2231684),(2231726, 2231731)
PA14_25550	2232086	2233106	+	(2232234, 2232235),(2232335, 2232336),(2232411, 2232413),(2232488, 2232493),(2232574, 2232580),(2232804, 2232805),(2233154, 2233158)
PA14_25560	2233263	2236437	-	(2235236, 2235237),(2235284, 2235285),(2236283, 2236286),(2236341, 2236342),(2236346, 2236347),(2236352, 2236354),(2236381, 2236385),(2236428, 2236429)
PA14sr_060	2236714	2236950	-	(2236428, 2236429),(2236456, 2236458),(2236467, 2236469),(2236502, 2236503),(2236523, 2236524),(2236532, 2236534),(2236572, 2236577),(2236620, 2236623),(2236686, 2236688),(2236721, 2236727),(2236750, 2236755),(2236816, 2236817),(2236845, 2236846),(2236851, 2236853)
PA14_25580,PA14_25590,PA14_25600	2237013	2239628	+	(2237082, 2237087),(2237161, 2237164),(2237727, 2237728),(2237859, 2237860),(2238081, 2238082),(2238112, 2238113),(2238130, 2238132),(2238173, 2238175),(2238277, 2238278),(2238528, 2238529),(2238574, 2238577),(2238580, 2238583),(2238620, 2238622),(2238722, 2238724),(2238728, 2238729),(2238746, 2238747),(2238895, 2238896),(2239043, 2239044),(2239063, 2239066),(2239115, 2239116),(2239171, 2239174),…
PA14_25620	2240396	2240935	+	(2240481, 2240482),(2240494, 2240495),(2240533, 2240534),(2240544, 2240545),(2240550, 2240551),(2240582, 2240585),(2240612, 2240615),(2240647, 2240649),(2240697, 2240703),(2240775, 2240777),(2240903, 2240904)
PA14_25630	2240948	2241131	+	(2240980, 2240981),(2241027, 2241030),(2241056, 2241057),(2241068, 2241069),(2241129, 2241130),(2241135, 2241136),(2241147, 2241150)
PA14_25640	2241164	2242145	+	(2241190, 2241197),(2241232, 2241233),(2241264, 2241268),(2241312, 2241321),(2241395, 2241396),(2241437, 2241438),(2241837, 2241838),(2241974, 2241976)
PA14_25650	2242182	2243189	+	(2242213, 2242218),(2242507, 2242510),(2242530, 2242534),(2242733, 2242734)
PA14_25660	2243211	2243955	+	(2243342, 2243346),(2243565, 2243567),(2243580, 2243581),(2243586, 2243587),(2243657, 2243658),(2243671, 2243673),(2243699, 2243703),(2243707, 2243708),(2243731, 2243736),(2243765, 2243766),(2243771, 2243772),(2243821, 2243822),(2243836, 2243837),(2243905, 2243906),(2243942, 2243944),(2243990, 2243992),(2244000, 2244004),(2244045, 2244048),(2244065, 2244067),(2244095, 2244096),(2244102, 2244103),…
PA14_25670	2244125	2244387	+	(2244154, 2244156),(2244216, 2244217),(2244247, 2244248),(2244255, 2244256),(2244395, 2244396),(2244408, 2244409),(2244449, 2244454)
PA14_25690,PA14_25710,PA14_25730,PA14_25740,PA14_25760	2244482	2249270	+	(2244551, 2244552),(2244556, 2244559),(2244595, 2244598),(2244635, 2244636),(2244642, 2244643),(2244646, 2244647),(2244682, 2244683),(2244704, 2244705),(2244988, 2244989),(2245758, 2245759),(2245802, 2245805),(2245843, 2245845),(2246028, 2246029),(2246092, 2246093),(2246130, 2246131),(2246360, 2246363),(2246402, 2246403),(2246421, 2246423),(2246531, 2246535),(2246609, 2246610),(2246615, 2246616),…
PA14_25770,PA14_25780	2249280	2250451	+	(2249345, 2249346),(2249373, 2249375),(2249379, 2249381),(2249417, 2249419),(2249456, 2249457),(2249499, 2249500),(2249563, 2249566),(2249648, 2249649),(2249692, 2249693),(2249758, 2249759),(2250719, 2250720),(2250814, 2250815)
PA14_25790	2250676	2251810	-	(2250465, 2250468),(2250495, 2250496),(2251389, 2251390)
PA14_25800	2251858	2252534	+	(2252023, 2252024),(2252079, 2252082),(2252482, 2252484),(2252576, 2252581)
PA14_25810,PA14_25820,PA14_25830	2252604	2254856	+	(2252629, 2252630),(2252677, 2252683),(2253253, 2253254),(2253282, 2253283),(2253296, 2253297),(2253309, 2253315),(2253354, 2253355),(2253394, 2253396),(2253422, 2253424),(2253549, 2253550),(2253963, 2253964)
PA14_25840	2254904	2256628	-	(2254867, 2254868),(2256232, 2256233),(2256247, 2256248),(2256254, 2256255),(2256325, 2256328),(2256361, 2256365),(2256446, 2256447),(2256491, 2256492),(2256501, 2256503)
PA14sr_061	2256639	2256856	-	(2256721, 2256722)
PA14_25860,PA14_25880	2256774	2258559	+	(2256777, 2256779),(2256838, 2256841),(2256854, 2256855),(2256908, 2256909),(2256955, 2256958),(2257021, 2257022),(2257042, 2257044),(2257299, 2257300),(2257303, 2257306),(2257551, 2257552),(2257730, 2257733),(2258023, 2258024),(2258603, 2258606)
PA14_25900	2258693	2259940	+	(2258776, 2258781),(2258784, 2258785),(2258821, 2258822),(2258826, 2258827),(2258848, 2258849),(2258859, 2258860),(2258910, 2258911),(2258966, 2258969),(2259033, 2259034),(2260008, 2260013)
PA14_25910	2260012	2260960	-	(2259981, 2259984)
PA14_25920,PA14_25930	2261088	2262266	-	(2261726, 2261727),(2262191, 2262192),(2262258, 2262259)
PA14_25940	2262338	2263483	-	(2262258, 2262259),(2262296, 2262300),(2262747, 2262748),(2262901, 2262902),(2263139, 2263140),(2263160, 2263161),(2263207, 2263211),(2263237, 2263239),(2263273, 2263274),(2263281, 2263286),(2263363, 2263364),(2263384, 2263385),(2263399, 2263406)
PA14_25960	2263564	2264915	+	(2263729, 2263730),(2264936, 2264938),(2264966, 2264969)
PA14_25970	2264990	2268737	+	(2265198, 2265199)
PA14_25980	2268765	2270063	-	(2269501, 2269503)
P15	2270082	2270309	-	(2270074, 2270077),(2270117, 2270120),(2270227, 2270230)
PA14_25990,PA14_26000,PA14_26010	2270397	2273370	+	(2272138, 2272139),(2272785, 2272786)
PA14_26020	2273456	2275152	-	(2273062, 2273063),(2273382, 2273384),(2273416, 2273418)
PA14_26060	2277080	2277389	-	(2277037, 2277038),(2277262, 2277264),(2277334, 2277336),(2277355, 2277356)
PA14_26090,PA14_26110,PA14_26130	2278675	2282010	-	(2281032, 2281036),(2281076, 2281079),(2281147, 2281148)
PA14_26140	2282079	2282726	+	(2282093, 2282094),(2282161, 2282162),(2282193, 2282194),(2282203, 2282205),(2282265, 2282266),(2282275, 2282277),(2282303, 2282306),(2282349, 2282350),(2282367, 2282370),(2282393, 2282394),(2282430, 2282432),(2282462, 2282464),(2282512, 2282515),(2282540, 2282541),(2282545, 2282546),(2282574, 2282575),(2282603, 2282604),(2282612, 2282613),(2282636, 2282637),(2282677, 2282678),(2282683, 2282686),…
PA14_26150	2282736	2283663	-	(2283556, 2283559)
PA14_26160,PA14_26165	2283728	2285974	+	(2283737, 2283738),(2283876, 2283880),(2283934, 2283935),(2283979, 2283980),(2284122, 2284125),(2284146, 2284147),(2284153, 2284154),(2284230, 2284233),(2284394, 2284395),(2284538, 2284539),(2284730, 2284731),(2284816, 2284820),(2285002, 2285003)
PA14_26280	2293030	2294747	+	(2293216, 2293217),(2293254, 2293257)
PA14_26330	2296019	2296890	+	(2296111, 2296114)
PA14_26420	2301342	2303846	-	(2303535, 2303538),(2303551, 2303552),(2303639, 2303642),(2303706, 2303710)
PA14_26485,PA14_26500,PA14_26510,PA14_26530	2307920	2312665	+	(2307967, 2307969),(2308017, 2308018),(2308021, 2308022),(2308234, 2308236),(2308401, 2308402)
PA14_26540,PA14_26550	2312706	2313939	+	(2313669, 2313670),(2313899, 2313900),(2313926, 2313929)
PA14_26560	2313938	2314748	+	(2314523, 2314525),(2314565, 2314569),(2314680, 2314681),(2314751, 2314752),(2314798, 2314803),(2314829, 2314831),(2314880, 2314881)
PA14_26570	2314941	2315580	+	(2315062, 2315063),(2315067, 2315068)
PA14_26580	2315665	2316034	+	(2316117, 2316122)
PA14_26590	2316232	2317695	+	(2316306, 2316313),(2316332, 2316333),(2316340, 2316347),(2316351, 2316352),(2316606, 2316612),(2316794, 2316795),(2316831, 2316833),(2317143, 2317144),(2317182, 2317186),(2317214, 2317216),(2317467, 2317469),(2317818, 2317819),(2317884, 2317886),(2317934, 2317939),(2318029, 2318033)
PA14_26600,PA14_26610	2318025	2319371	+	(2318029, 2318033),(2318086, 2318090),(2318142, 2318143),(2318606, 2318607),(2318665, 2318666)
PA14_26620	2319526	2320139	+	(2319600, 2319601),(2319667, 2319668),(2319806, 2319808),(2320433, 2320434)
PA14_26750	2329709	2331512	-	(2331334, 2331335),(2331411, 2331412)
PA14_26760	2331651	2332389	+	(2331863, 2331864),(2331872, 2331873),(2331930, 2331931),(2331935, 2331938),(2332338, 2332340)
PA14_26770	2332389	2333154	-	(2332592, 2332593),(2333059, 2333060),(2333078, 2333081),(2333118, 2333119),(2333148, 2333149)
PA14_26780	2333386	2333577	-	(2333148, 2333149),(2333276, 2333279),(2333307, 2333308),(2333356, 2333358),(2333490, 2333494),(2333527, 2333536)
PA14_26850	2336013	2336529	-	(2336118, 2336124)
PA14_26860	2336575	2337466	+	(2336722, 2336725),(2337358, 2337359),(2337752, 2337753)
PA14_26880	2338175	2339069	+	(2338199, 2338203),(2338208, 2338209),(2338378, 2338379)
PA14_26890	2339139	2339864	+	(2340086, 2340088)
PA14_26910,PA14_26920,PA14_26930	2340112	2343986	+	(2342400, 2342401),(2343669, 2343670)
PA14_26960	2344833	2345631	+	(2345048, 2345049),(2345067, 2345069),(2345678, 2345680)
PA14_26970,PA14_26980	2345639	2347715	-	(2347098, 2347099),(2347109, 2347110),(2347642, 2347646)
PA14_27000	2348286	2349797	-	(2348170, 2348171),(2348579, 2348581),(2349362, 2349363),(2349394, 2349395),(2349568, 2349569),(2349573, 2349574),(2349587, 2349588),(2349641, 2349642),(2349647, 2349649)
PA14_27050	2350710	2352378	+	(2350820, 2350821),(2350872, 2350874),(2350925, 2350926),(2350936, 2350937),(2350972, 2350975),(2350984, 2350985),(2351006, 2351007),(2351013, 2351014),(2351098, 2351102),(2351170, 2351171),(2352366, 2352367),(2352438, 2352445)
PA14_27070	2352449	2352911	+	(2352963, 2352964)
PA14_27120	2355883	2356324	+	(2355949, 2355953),(2355959, 2355960),(2355998, 2355999),(2356002, 2356007),(2356030, 2356031),(2356041, 2356045),(2356073, 2356078),(2356106, 2356109),(2356112, 2356115),(2356302, 2356303),(2356417, 2356421)
PA14_27130	2356336	2356877	-	(2356866, 2356872)
PA14_27140,PA14_27150	2356894	2360167	-	(2357168, 2357169),(2357530, 2357531)
PA14_27160	2360089	2360695	+	(2360167, 2360169),(2360220, 2360221),(2360226, 2360231),(2360314, 2360315),(2360324, 2360325),(2360359, 2360360),(2360611, 2360612)
PA14_27170	2360750	2361029	+	(2360818, 2360819)
PA14_27180	2361069	2362078	+	(2361159, 2361160),(2361170, 2361171),(2361325, 2361329),(2361421, 2361422),(2361565, 2361566),(2362066, 2362067),(2362127, 2362133)
PA14_NovelOrf_009	2362201	2362525	-	(2362016, 2362017),(2362094, 2362095),(2362153, 2362157),(2362207, 2362208),(2362227, 2362228),(2362286, 2362287),(2362323, 2362324),(2362333, 2362335),(2362339, 2362340),(2362380, 2362382),(2362390, 2362391),(2362418, 2362419),(2362444, 2362445),(2362483, 2362488),(2362519, 2362522)
PA14_27190	2362872	2362959	-	(2362519, 2362522),(2362822, 2362825),(2362869, 2362870)
PA14_27200	2363097	2364245	+	(2363224, 2363226),(2363229, 2363230),(2363257, 2363258),(2363938, 2363939)
PA14_27210	2364252	2364854	+	(2364337, 2364338),(2364344, 2364345),(2364391, 2364395),(2364900, 2364906)
PA14_27230	2365514	2365970	-	(2365471, 2365472)
PA14_27280	2367863	2368758	-	(2368425, 2368427),(2368496, 2368498),(2368506, 2368508)
PA14_27310	2369130	2370339	+	(2370375, 2370377)
PA14_27370	2373779	2375483	+	(2373787, 2373791),(2373840, 2373841),(2373902, 2373905)
PA14_27390	2375849	2376620	-	(2375495, 2375498),(2375626, 2375627),(2375630, 2375632),(2375641, 2375642),(2375795, 2375796),(2376544, 2376545)
PA14_27440	2381960	2382926	-	(2382717, 2382718)
PA14_27460	2383526	2384208	+	(2383885, 2383886),(2384236, 2384240)
PA14_27470	2384239	2385393	-	(2385093, 2385094)
PA14_27480	2385506	2386466	-	(2385458, 2385462),(2385564, 2385565),(2385760, 2385761),(2385831, 2385834),(2385917, 2385921),(2386078, 2386080),(2386174, 2386175),(2386180, 2386181),(2386190, 2386191),(2386292, 2386294),(2386319, 2386325)
PA14_27500	2387018	2388339	-	(2387715, 2387716),(2388258, 2388259)
PA14_27510	2388333	2388813	+	(2388622, 2388624),(2388846, 2388850)
PA14_27520,PA14_27530	2388895	2389898	+	(2389038, 2389039),(2389069, 2389072),(2389158, 2389161),(2389194, 2389195),(2389873, 2389874),(2389930, 2389932),(2390043, 2390048),(2390133, 2390137)
PA14_27560,PA14_27570	2392136	2393729	+	(2392918, 2392919),(2393044, 2393047),(2393097, 2393099),(2393203, 2393204),(2393286, 2393289),(2393368, 2393371),(2393408, 2393409),(2393464, 2393465),(2393517, 2393518),(2393813, 2393814),(2393854, 2393855)
PA14_27580	2393738	2394422	-	(2394362, 2394363),(2394386, 2394389)
PA14_27590	2394462	2395258	-	(2394463, 2394466)
PA14_27600,PA14_27610	2395453	2395604	+	(2395452, 2395453),(2395528, 2395532),(2395606, 2395608),(2395683, 2395691)
PA14_27620	2395691	2395764	+	(2395683, 2395691),(2395766, 2395768),(2395811, 2395812),(2395820, 2395821),(2395825, 2395830)
PA14_27710	2402711	2403143	-	(2402651, 2402655)
PA14_27730	2403689	2406319	-	(2403630, 2403631),(2405908, 2405910),(2406034, 2406035),(2406134, 2406137),(2406142, 2406143),(2406177, 2406178),(2406243, 2406247)
PA14_27740	2406289	2406961	+	(2406506, 2406509),(2406575, 2406576)
PA14_27755,PA14_27770,PA14_27780	2407075	2409480	+	(2407182, 2407184),(2407187, 2407191),(2407320, 2407322),(2407866, 2407873),(2408132, 2408133),(2408794, 2408795),(2409010, 2409011),(2409475, 2409476),(2409527, 2409532)
PA14_27800,PA14_27810	2409529	2411538	-	(2411191, 2411193)
PA14_27830	2411663	2411855	+	(2411954, 2411956)
PA14_27840	2412026	2412644	+	(2412281, 2412282)
PA14_27900	2415450	2416170	+	(2415561, 2415565)
PA14_27920	2416626	2417383	+	(2416786, 2416787),(2417434, 2417438)
PA14_27930	2417440	2417795	-	(2417225, 2417228)
PA14_27940,PA14_27950	2417900	2419649	+	(2417900, 2417905),(2417957, 2417958),(2417975, 2417976),(2417986, 2417987),(2418034, 2418035),(2418050, 2418051),(2418114, 2418115),(2418140, 2418142),(2418212, 2418215),(2418273, 2418274),(2418287, 2418289),(2418354, 2418355),(2419104, 2419105),(2419132, 2419133),(2419136, 2419137),(2419140, 2419141),(2419204, 2419212),(2419257, 2419258),(2419285, 2419286),(2419309, 2419315),(2419378, 2419383),…
PA14_27960	2419734	2420696	-	(2419534, 2419538),(2419551, 2419554),(2419678, 2419680),(2419786, 2419787),(2419891, 2419892),(2419901, 2419904),(2419957, 2419962),(2420004, 2420005)
PA14_27990	2421828	2423355	+	(2421906, 2421908),(2422260, 2422266),(2423054, 2423056),(2423355, 2423357),(2423463, 2423466),(2423576, 2423577)
PA14_28000	2423757	2424837	+	(2424875, 2424879)
PA14_28010	2424916	2425513	+	(2425037, 2425038),(2425131, 2425132)
PA14_28040	2426917	2427997	-	(2426668, 2426671)
PA14_28050	2428208	2429836	+	(2428903, 2428906)
PA14_28120,PA14_28130	2435722	2436434	-	(2435380, 2435381),(2435959, 2435960),(2435965, 2435966),(2436408, 2436409)
PA14_28140,PA14_28150,PA14_28170	2436742	2439211	+	(2436869, 2436872),(2436892, 2436893),(2438869, 2438870)
PA14_28180	2439261	2440576	-	(2439219, 2439223),(2439949, 2439951)
PA14_28190	2440728	2440802	+	(2440803, 2440805),(2440839, 2440842),(2440857, 2440860),(2440864, 2440865),(2440958, 2440961)
PA14_28200,PA14_28210	2440996	2442026	+	(2441035, 2441038),(2441045, 2441048),(2441114, 2441115),(2441148, 2441149),(2442061, 2442063)
PA14_28220	2442224	2442746	+	(2442311, 2442315),(2443024, 2443028)
PA14_28250	2443354	2444376	-	(2443054, 2443055),(2443062, 2443064),(2443689, 2443691),(2444248, 2444249),(2444272, 2444273),(2444322, 2444325)
PA14_28240	2443096	2443321	+	(2443576, 2443578),(2443590, 2443591),(2443631, 2443634)
PA14_28260	2444479	2444797	+	(2444587, 2444588)
PA14_28300,PA14_28310	2446249	2447706	-	(2445885, 2445886),(2445928, 2445929),(2445980, 2445981),(2445999, 2446000),(2446053, 2446059),(2446119, 2446122)
PA14_28280,PA14_28290	2444874	2446110	+	(2446159, 2446160)
PA14_28320	2447793	2448375	+	(2448001, 2448002),(2448008, 2448011)
PA14_28340	2448605	2449616	+	(2448790, 2448793),(2449654, 2449658)
PA14_28360	2450524	2450899	+	(2450589, 2450591),(2450657, 2450660),(2450693, 2450694),(2450742, 2450743)
PA14_28380	2451693	2452038	+	(2452042, 2452044)
PA14_28390	2452080	2452497	-	(2452341, 2452345)
PA14_28400	2452608	2454014	-	(2452557, 2452560),(2452685, 2452688),(2453342, 2453343),(2453357, 2453358),(2453505, 2453508),(2453573, 2453577),(2453621, 2453623),(2453631, 2453632),(2453715, 2453716),(2453771, 2453773),(2453904, 2453910),(2453946, 2453948)
PA14_28420	2454775	2455663	-	(2454382, 2454383),(2454455, 2454457),(2454498, 2454501),(2454577, 2454580)
PA14_28410	2454221	2454565	+	(2454717, 2454718),(2454865, 2454866)
PA14_28440	2456274	2456782	+	(2456350, 2456351),(2456354, 2456355),(2456380, 2456382),(2456468, 2456469),(2456515, 2456520),(2456553, 2456554),(2456569, 2456570),(2456622, 2456623),(2456626, 2456628),(2456823, 2456828),(2456895, 2456896)
PA14_28450	2456833	2457332	-	(2456720, 2456723),(2456792, 2456794),(2456858, 2456859),(2456865, 2456866)
PA14sr_063	2457384	2457606	-	(2457437, 2457440),(2457475, 2457478)
PA14_28490,PA14_28500	2458324	2459177	-	(2458276, 2458277),(2458319, 2458321),(2458430, 2458431),(2458882, 2458885),(2459075, 2459076)
PA14_28470	2458061	2458259	+	(2458307, 2458310)
PA14_28510,PA14_28520	2459273	2460190	+	(2459354, 2459357),(2459835, 2459840),(2459939, 2459940),(2459961, 2459962),(2459979, 2459980),(2460031, 2460033),(2460202, 2460204)
PA14_28580,PA14_28590	2463185	2464213	+	(2463276, 2463279),(2463288, 2463289),(2463319, 2463321),(2463365, 2463366),(2463370, 2463372),(2464329, 2464330),(2464387, 2464388),(2464394, 2464395),(2464402, 2464403),(2464428, 2464432),(2464473, 2464474)
PA14_28600	2464642	2464986	+	(2464778, 2464779),(2464786, 2464787),(2465035, 2465036)
PA14sr_065	2465051	2465502	+	(2465083, 2465090),(2465120, 2465122),(2465183, 2465184),(2465213, 2465214),(2465222, 2465223),(2465251, 2465252),(2465255, 2465257),(2465279, 2465283),(2465315, 2465319),(2465356, 2465357),(2465383, 2465386),(2465422, 2465427)
PA14_28610	2465310	2465502	-	(2465270, 2465274),(2465327, 2465331),(2465350, 2465351),(2465382, 2465385),(2465391, 2465392),(2465408, 2465409),(2465415, 2465416),(2465420, 2465422),(2465459, 2465460)
PA14_28620	2465571	2465919	-	(2465573, 2465574),(2465758, 2465759),(2465811, 2465812)
PA14_28630	2466089	2466953	+	(2466131, 2466132)
P13	2466960	2467036	+	(2467100, 2467101),(2467104, 2467105),(2467144, 2467145),(2467195, 2467204)
PA14_28650	2467202	2469125	+	(2467195, 2467204),(2467328, 2467329),(2469021, 2469024),(2469045, 2469046),(2469102, 2469103),(2469106, 2469110)
PA14_28660	2469142	2469676	+	(2469159, 2469160),(2469225, 2469227),(2469236, 2469237),(2469265, 2469266),(2469293, 2469294),(2469324, 2469326),(2469384, 2469385),(2469528, 2469529),(2469616, 2469617),(2469654, 2469655),(2469664, 2469665),(2469710, 2469717),(2469742, 2469743)
PA14_28670	2469737	2469932	+	(2469742, 2469743),(2469747, 2469749),(2469790, 2469794),(2469809, 2469812),(2469898, 2469901)
PA14_28680	2469955	2470312	+	(2469991, 2469992),(2470002, 2470003),(2470038, 2470041),(2470063, 2470064),(2470128, 2470129),(2470255, 2470256),(2470259, 2470260),(2470390, 2470395)
PA14_28690,PA14_28710	2470409	2473839	+	(2470553, 2470555),(2471922, 2471923),(2473842, 2473843)
PA14_28720	2473842	2474145	+	(2473842, 2473843),(2473854, 2473855),(2473890, 2473894),(2473919, 2473921),(2473931, 2473936),(2473960, 2473963),(2474005, 2474006),(2474032, 2474035),(2474076, 2474077),(2474100, 2474103),(2474123, 2474126)
PA14_28730	2474125	2474482	+	(2474123, 2474126),(2474152, 2474153),(2474176, 2474177),(2474205, 2474207),(2474247, 2474249),(2474254, 2474255),(2474291, 2474292),(2474307, 2474308),(2474339, 2474346),(2474377, 2474378),(2474390, 2474393),(2474407, 2474410),(2474464, 2474466),(2474570, 2474571)
PA14_28740	2474571	2474645	+	(2474570, 2474571),(2474647, 2474648),(2474692, 2474696),(2474755, 2474756),(2474785, 2474787),(2474831, 2474835),(2474892, 2474893),(2474908, 2474909),(2474926, 2474927),(2474959, 2474960),(2475019, 2475023)
PA14_28760	2475457	2475963	-	(2475786, 2475787),(2475864, 2475865)
PA14_28770	2476397	2478298	+	(2476657, 2476659),(2476940, 2476942)
PA14_28780,PA14_28790	2478679	2479120	+	(2478728, 2478729),(2478758, 2478759),(2478904, 2478906),(2478958, 2478959),(2478972, 2478973),(2479063, 2479065)
PA14_28800	2479241	2480258	+	(2479332, 2479335),(2479371, 2479372),(2479396, 2479398),(2479494, 2479495),(2479834, 2479835)
PA14_28810	2480326	2485516	+	(2480584, 2480589),(2480681, 2480682),(2482062, 2482068),(2483250, 2483252),(2483753, 2483756),(2484909, 2484910),(2484945, 2484947),(2484994, 2484996),(2485223, 2485226)
PA14_28820,PA14_28830,PA14_28840	2485590	2491597	+	(2485700, 2485704),(2485708, 2485709),(2485726, 2485728),(2485732, 2485738),(2485775, 2485776),(2485806, 2485808),(2485831, 2485832),(2485865, 2485866),(2486038, 2486039),(2486202, 2486204),(2487182, 2487183),(2487218, 2487219),(2487285, 2487290),(2487453, 2487458),(2487485, 2487487),(2487924, 2487925),(2487992, 2487993),(2488357, 2488362),(2488365, 2488367),(2488851, 2488852),(2488902, 2488903),…
PA14_28850,PA14_28870	2491628	2492301	+	(2491828, 2491829),(2491913, 2491916),(2492082, 2492086),(2492166, 2492167),(2492252, 2492253),(2492257, 2492258),(2492573, 2492575)
PA14_28880,PA14_28895,PA14_28910,PA14_28920	2492576	2502709	-	(2502488, 2502489)
PA14_28940	2503450	2503729	-	(2503644, 2503645)
PA14_28950,PA14_28960	2503758	2504662	-	(2504349, 2504350),(2504394, 2504399),(2504434, 2504438),(2504447, 2504448)
PA14_29000	2507534	2508221	-	(2507826, 2507829),(2508128, 2508129)
PA14_29010	2508320	2508809	-	(2508760, 2508764)
PA14_29020	2509041	2509872	+	(2509169, 2509170)
PA14_29060	2514266	2514746	+	(2514328, 2514329),(2514345, 2514348),(2514457, 2514458)
PA14_29070	2514793	2515657	-	(2514721, 2514723),(2514726, 2514728)
PA14_NovelOrf_011	2515780	2515978	-	(2515709, 2515710),(2515861, 2515864),(2515867, 2515869),(2515887, 2515890)
PA14_29100,PA14_29110	2517366	2519042	-	(2517213, 2517214),(2517403, 2517404)
PA14_29120	2519134	2520220	+	(2519184, 2519185),(2519588, 2519591),(2520249, 2520250)
PA14_29130,PA14_29150,PA14_29160	2520318	2522918	+	(2520751, 2520753),(2520832, 2520833),(2521341, 2521342)
PA14_29260	2531704	2532674	+	(2531711, 2531717)
PA14_29300	2534995	2535520	-	(2534906, 2534907),(2535207, 2535208),(2535351, 2535352),(2535358, 2535359),(2535372, 2535373),(2535405, 2535407),(2535448, 2535449),(2535475, 2535476)
PA14_29320	2535737	2536994	+	(2535750, 2535751),(2535923, 2535924),(2535933, 2535934),(2535979, 2535984)
PA14_29330	2537028	2538176	-	(2537927, 2537929),(2538004, 2538010)
PA14_29390,PA14_29400	2543938	2550139	+	(2543992, 2543997),(2544006, 2544007),(2544071, 2544073),(2544099, 2544100),(2544123, 2544124),(2544170, 2544172),(2544179, 2544180),(2544214, 2544223),(2544298, 2544299),(2544375, 2544380),(2545148, 2545151),(2546305, 2546308),(2546334, 2546336),(2547050, 2547053),(2549306, 2549307)
PA14_29420	2551459	2552758	-	(2552119, 2552120),(2552181, 2552184)
PA14_29480,PA14_29490,PA14_29500,PA14_29510,PA14_29520,PA14_29530,PA14_29540,PA14_29550,PA14_29560,PA14_29570	2556380	2564655	+	(2562244, 2562245),(2562249, 2562250),(2562281, 2562283),(2562327, 2562328),(2564709, 2564710),(2564728, 2564729),(2564798, 2564801)
PA14_29590	2565290	2565720	-	(2565244, 2565250),(2565262, 2565263)
PA14_29575	2564909	2565215	+	(2565288, 2565290),(2565518, 2565519),(2565527, 2565529),(2565545, 2565546),(2565561, 2565564),(2565596, 2565597)
PA14_29600	2565951	2566352	-	(2565879, 2565881)
PA14_29620	2566408	2567999	-	(2566908, 2566911)
PA14sr_066	2568003	2568146	-	(2568090, 2568091)
PA14_29640	2568116	2569298	+	(2569332, 2569335)
PA14_29650	2569351	2569609	+	(2569585, 2569587),(2569594, 2569596)
PA14_29660	2569595	2570789	+	(2569594, 2569596),(2570384, 2570386),(2570862, 2570863),(2570868, 2570869),(2570905, 2570908),(2570937, 2570938),(2571091, 2571092)
PA14_29710,PA14_29720,PA14_29730,PA14_29740	2573197	2575884	+	(2573742, 2573745),(2574787, 2574791),(2575049, 2575052)
PA14_29770	2578690	2580016	+	(2578844, 2578845),(2578856, 2578857),(2578901, 2578903),(2578906, 2578908),(2578991, 2578994)
PA14_29800,PA14_29820	2580094	2583033	+	(2580105, 2580106),(2580191, 2580192),(2580219, 2580225),(2580263, 2580264),(2580267, 2580268),(2580519, 2580521),(2582081, 2582082),(2582150, 2582153),(2582195, 2582197),(2582716, 2582719),(2582770, 2582776),(2583077, 2583082),(2583151, 2583152),(2583262, 2583263),(2583368, 2583370)
PA14_29850,PA14_29860,PA14_29880,PA14_29890,PA14_29900,PA14_29920,PA14_29930,PA14_29940	2584163	2594216	-	(2584120, 2584122),(2584152, 2584162),(2584189, 2584190),(2584439, 2584440),(2584899, 2584901),(2584951, 2584957),(2585241, 2585242),(2585653, 2585655),(2585741, 2585742),(2585836, 2585839),(2586366, 2586370),(2586585, 2586586),(2586596, 2586597),(2586702, 2586704),(2586736, 2586737),(2586817, 2586818),(2586873, 2586875),(2586878, 2586880),(2587354, 2587355),(2587438, 2587439),(2587841, 2587842),…
PA14_29970	2594299	2595646	-	(2595562, 2595563)
PA14_29980	2595642	2596143	-	(2595658, 2595659),(2595919, 2595920)
PA14_29990	2596144	2597926	-	(2596968, 2596969),(2597496, 2597500),(2597573, 2597575),(2597614, 2597623),(2597864, 2597866),(2597876, 2597878)
PA14_30010	2598006	2598684	-	(2597967, 2597969),(2598123, 2598124),(2598206, 2598208),(2598327, 2598328),(2598383, 2598386),(2598437, 2598438),(2598506, 2598507),(2598511, 2598512),(2598537, 2598538),(2598542, 2598543),(2598598, 2598599),(2598606, 2598607),(2598635, 2598637)
PA14_30020	2598694	2599211	-	(2598701, 2598704),(2598749, 2598750),(2598801, 2598802),(2598842, 2598844),(2598913, 2598915),(2598927, 2598930),(2598933, 2598934),(2598988, 2598992),(2599015, 2599016),(2599063, 2599065)
PA14_30040	2600340	2602359	-	(2602208, 2602209)
PA14_30050	2602538	2604527	-	(2602458, 2602462),(2603173, 2603174),(2603281, 2603283),(2603809, 2603810),(2603835, 2603836),(2603866, 2603871),(2604065, 2604066),(2604208, 2604211),(2604280, 2604283),(2604310, 2604311),(2604380, 2604383),(2604415, 2604416),(2604451, 2604453)
PA14_30070	2604728	2605550	-	(2604661, 2604662),(2605477, 2605478),(2605513, 2605514),(2605527, 2605528),(2605548, 2605551)
PA14_30080	2605546	2606167	-	(2605548, 2605551),(2605580, 2605588),(2605641, 2605642),(2605645, 2605648),(2605651, 2605653),(2606093, 2606099)
PA14_30090	2606173	2606599	-	(2606268, 2606269),(2606337, 2606338),(2606365, 2606366),(2606487, 2606488),(2606518, 2606521),(2606539, 2606540),(2606544, 2606545)
PA14_30100,PA14_30110	2606591	2609228	-	(2606742, 2606743),(2606830, 2606831),(2607545, 2607546),(2607586, 2607587),(2607717, 2607718),(2607776, 2607780),(2607807, 2607808),(2607848, 2607849),(2607855, 2607858),(2608294, 2608295)
PA14_30130	2609266	2610157	-	(2609858, 2609860),(2609912, 2609913),(2609943, 2609944)
PA14_30140,PA14_30150	2610159	2611937	-	(2611835, 2611838)
PA14_30180	2612504	2614953	-	(2612450, 2612453),(2612969, 2612970),(2614386, 2614388),(2614759, 2614764)
PA14_30190	2615063	2616345	+	(2615123, 2615124),(2615157, 2615161),(2615201, 2615203),(2615208, 2615210),(2615282, 2615283),(2615296, 2615301),(2615343, 2615345),(2615375, 2615376),(2615379, 2615380),(2615502, 2615503),(2615541, 2615543),(2616072, 2616076),(2616396, 2616401),(2616528, 2616529)
PA14_30200	2616418	2616800	-	(2616361, 2616365),(2616511, 2616513),(2616607, 2616611),(2616635, 2616636),(2616642, 2616643),(2616689, 2616690),(2616705, 2616709),(2616735, 2616737)
PA14_30210,PA14_30230	2616916	2619589	+	(2617054, 2617057),(2617062, 2617066),(2617088, 2617091),(2617179, 2617180),(2617245, 2617246),(2617375, 2617380),(2617402, 2617404),(2617440, 2617447),(2617499, 2617500),(2617516, 2617517),(2617567, 2617571),(2617593, 2617594),(2617646, 2617651),(2617695, 2617696),(2617711, 2617713),(2617766, 2617767),(2617840, 2617843),(2617903, 2617905),(2617949, 2617951),(2617987, 2617989),(2618109, 2618110),…
PA14_30240	2619670	2619950	-	(2619640, 2619644),(2619709, 2619710),(2619716, 2619717),(2619788, 2619789),(2619839, 2619840),(2619853, 2619854)
PA14_30260	2619993	2620701	-	(2620531, 2620532),(2620605, 2620606),(2620616, 2620618)
PA14_30270,PA14_30280	2620755	2622455	-	(2621439, 2621440),(2621935, 2621936),(2622301, 2622302)
PA14_30290,PA14_30310	2622618	2625739	+	(2622671, 2622672),(2622721, 2622725),(2622768, 2622769),(2622790, 2622791),(2622877, 2622879),(2623116, 2623117),(2623184, 2623185),(2623222, 2623223),(2623362, 2623363),(2623425, 2623426),(2623886, 2623888),(2624163, 2624164),(2625193, 2625197),(2625331, 2625333),(2625562, 2625564)
PA14_30320	2625748	2627074	+	(2625860, 2625863),(2626096, 2626097),(2626425, 2626426),(2626666, 2626667),(2626858, 2626859),(2627111, 2627112)
PA14_30330,PA14_30340	2627175	2629875	+	(2628976, 2628977),(2629212, 2629213),(2629217, 2629218),(2629238, 2629243),(2629272, 2629273),(2629309, 2629310),(2629323, 2629324),(2629334, 2629335),(2629364, 2629365),(2629369, 2629372),(2629420, 2629421),(2629474, 2629475),(2629485, 2629486),(2629879, 2629881),(2629931, 2629932)
PA14_30350	2629879	2630878	-	(2630219, 2630221),(2630259, 2630260),(2630710, 2630714)
PA14_30360	2630941	2631925	-	(2631060, 2631065)
PA14_30370,PA14_30380,PA14_30390,PA14_30400	2631921	2633331	-	(2632641, 2632645),(2632703, 2632704),(2633216, 2633217)
PA14_30410	2633420	2634130	-	(2633372, 2633376),(2633582, 2633586),(2633624, 2633625),(2633658, 2633659),(2633708, 2633712),(2633729, 2633730),(2633761, 2633763),(2633810, 2633811),(2633822, 2633826),(2633855, 2633858),(2633862, 2633864),(2633941, 2633942),(2633963, 2633967),(2633973, 2633974),(2633981, 2633982),(2634011, 2634012),(2634028, 2634030)
PA14_30420	2634218	2634305	+	(2634275, 2634276),(2634307, 2634308),(2634348, 2634351),(2634387, 2634389),(2634471, 2634474),(2634502, 2634503),(2634532, 2634533),(2634600, 2634601),(2634676, 2634677)
PA14_30450	2636740	2637637	+	(2637728, 2637729)
PA14_30560	2645489	2646224	-	(2646007, 2646008),(2646144, 2646145)
PA14_30570	2646271	2647458	-	(2646453, 2646454),(2646505, 2646506),(2646878, 2646879),(2647052, 2647053),(2647219, 2647220),(2647306, 2647310)
PA14_30580	2647476	2648334	+	(2647550, 2647551),(2647593, 2647594),(2647597, 2647602),(2647622, 2647625),(2647650, 2647654),(2647944, 2647945),(2648007, 2648008),(2648012, 2648014),(2648068, 2648071),(2648358, 2648360)
PA14_30590,PA14_30600	2648453	2652333	+	(2649672, 2649673)
PA14_30630	2653920	2655143	+	(2653978, 2653979),(2654042, 2654045),(2654102, 2654106),(2654194, 2654197),(2654449, 2654450),(2654519, 2654520),(2654570, 2654571),(2654717, 2654718),(2655227, 2655235),(2655265, 2655271),(2655297, 2655300),(2655329, 2655330),(2655405, 2655406),(2655410, 2655412)
PA14_30650,PA14_30660,PA14_30670	2655428	2658550	+	(2655447, 2655449),(2655459, 2655460),(2655500, 2655501),(2655507, 2655508),(2655532, 2655534),(2655541, 2655542),(2655577, 2655578),(2655597, 2655600),(2655631, 2655634),(2655640, 2655642),(2655677, 2655678),(2655718, 2655719),(2655733, 2655734),(2656057, 2656059),(2656299, 2656300),(2656905, 2656907),(2658095, 2658096),(2658121, 2658122),(2658145, 2658146),(2658171, 2658172),(2658202, 2658203),…
PA14_30680	2658618	2658691	+	(2658693, 2658694),(2658749, 2658751),(2658755, 2658761),(2658823, 2658824),(2658841, 2658842),(2658846, 2658847),(2658888, 2658889),(2658958, 2658959)
PA14_30690	2659432	2660520	-	(2659129, 2659131),(2659468, 2659469),(2659510, 2659512),(2659532, 2659534),(2659590, 2659592),(2659596, 2659598),(2659626, 2659627),(2660136, 2660137)
PA14sr_068	2660531	2661001	+	(2660871, 2660872)
PA14_30700	2661124	2664103	+	(2661197, 2661200),(2661236, 2661237),(2661246, 2661251),(2661301, 2661303),(2661353, 2661354),(2661365, 2661370),(2661484, 2661485),(2661661, 2661662)
PA14_30710	2664164	2664727	+	(2664232, 2664233),(2664356, 2664357),(2664426, 2664427),(2664509, 2664510),(2664895, 2664896),(2664949, 2664950),(2664958, 2664959),(2664973, 2664974),(2664984, 2664985),(2665015, 2665016)
PA14_30720	2665012	2665083	+	(2665015, 2665016),(2665053, 2665054),(2665085, 2665086),(2665128, 2665129)
PA14_30730	2665478	2666562	-	(2665089, 2665091)
PA14sr_069	2666536	2666701	+	(2666580, 2666581),(2666602, 2666607),(2666653, 2666655),(2666730, 2666731),(2666739, 2666742),(2666868, 2666871),(2666911, 2666913)
PA14_30760,PA14_30770	2668755	2669768	-	(2668727, 2668728),(2669541, 2669543)
PA14_30750	2667857	2668724	+	(2668761, 2668766)
PA14_30790	2669802	2670800	+	(2669895, 2669898),(2669901, 2669902),(2670023, 2670026),(2670074, 2670075),(2670100, 2670101),(2670107, 2670108),(2670127, 2670129)
PA14_30810	2671814	2672963	+	(2672279, 2672281),(2672592, 2672599)
PA14_30820	2673049	2674682	+	(2673161, 2673165),(2673221, 2673222),(2673260, 2673261),(2673270, 2673275),(2674984, 2674985)
PA14_30830	2674692	2676074	-	(2674300, 2674303),(2675980, 2675982)
PA14_30840	2676038	2677525	+	(2676115, 2676116)
PA14sr_070	2677562	2678282	+	(2677633, 2677634),(2677637, 2677638),(2677644, 2677645),(2677693, 2677695),(2677722, 2677727),(2677753, 2677758),(2677795, 2677797),(2677840, 2677841),(2677875, 2677876),(2677919, 2677922),(2678023, 2678024),(2678029, 2678030),(2678047, 2678049),(2678064, 2678065),(2678095, 2678099),(2678107, 2678108),(2678157, 2678158),(2678196, 2678199),(2678328, 2678332)
PA14_30970	2690985	2691981	-	(2690624, 2690627),(2690754, 2690755),(2690851, 2690852),(2690865, 2690866),(2690900, 2690905),(2690933, 2690934),(2691111, 2691112),(2691122, 2691124),(2691159, 2691160),(2691181, 2691185)
PA14sr_071	2691989	2693241	+	(2692060, 2692064),(2692098, 2692103),(2692167, 2692170),(2692185, 2692186),(2692199, 2692201),(2692204, 2692205),(2692368, 2692369),(2692372, 2692374),(2692525, 2692529),(2692532, 2692533),(2692584, 2692587),(2692619, 2692620),(2692653, 2692657),(2692708, 2692711),(2692774, 2692777),(2692999, 2693005),(2693014, 2693015),(2693245, 2693248),(2693306, 2693307)
PA14_30980,PA14_30990,PA14_31000,PA14_31010,PA14_31030,PA14_31040	2692107	2699506	-	(2692063, 2692067),(2694570, 2694571),(2695458, 2695459),(2695478, 2695479),(2695518, 2695520),(2695538, 2695539),(2695551, 2695553),(2695705, 2695706),(2698833, 2698835),(2699377, 2699380),(2699412, 2699413),(2699427, 2699428)
PA14_31050,PA14_31060	2699646	2701067	-	(2699550, 2699551),(2699617, 2699619),(2699680, 2699681),(2699858, 2699860),(2699923, 2699924),(2700004, 2700005),(2700047, 2700051),(2700077, 2700078),(2700123, 2700126),(2700130, 2700131),(2700188, 2700189),(2700246, 2700249),(2700252, 2700253),(2700288, 2700291),(2700318, 2700319),(2700357, 2700358),(2700396, 2700397),(2700428, 2700430),(2700459, 2700462),(2700491, 2700492),(2700509, 2700510),…
PA14_31110,PA14_31130	2705883	2707931	-	(2705756, 2705757)
PA14sr_072	2708033	2708291	+	(2708070, 2708076),(2708127, 2708129),(2708136, 2708139),(2708157, 2708159)
PA14_31150	2708274	2708816	-	(2708344, 2708345),(2708672, 2708673),(2708724, 2708725),(2708734, 2708735)
PA14_31160,PA14_31170	2708867	2709318	+	(2708890, 2708891),(2708952, 2708957),(2709421, 2709423)
PA14_31220	2714605	2714884	-	(2714304, 2714306)
PA14sr_073	2714164	2714411	+	(2714508, 2714510)
PA14_31240	2715613	2716924	-	(2715777, 2715778),(2715835, 2715837),(2715908, 2715910),(2715929, 2715930),(2716016, 2716019),(2716029, 2716032),(2716104, 2716105),(2716267, 2716270),(2716708, 2716710)
PA14_31250	2717326	2717719	-	(2716952, 2716953),(2717082, 2717084),(2717102, 2717104),(2717118, 2717119)
PA14_31270,PA14_31280	2718828	2721542	-	(2719507, 2719508),(2719513, 2719519),(2721205, 2721207)
PA14_31300	2722432	2722825	+	(2722697, 2722699),(2722707, 2722709),(2722723, 2722724),(2722749, 2722754),(2722832, 2722833),(2722883, 2722888),(2722916, 2722917)
PA14_31310	2722921	2723351	+	(2723067, 2723069),(2723106, 2723107),(2723259, 2723260),(2723298, 2723300),(2723382, 2723383)
PA14_31350	2725805	2727019	+	(2725936, 2725937),(2726058, 2726063)
PA14_31370	2727456	2728284	+	(2728184, 2728189)
PA14_31390	2730130	2730643	+	(2730148, 2730149),(2730176, 2730177),(2730690, 2730692)
PA14_31420	2732597	2732920	+	(2732668, 2732670)
PA14_31430	2732994	2733225	-	(2733201, 2733203)
PA14_31440	2733543	2734086	+	(2733715, 2733716),(2733737, 2733739)
PA14_31470	2735221	2737016	+	(2735357, 2735359),(2736106, 2736107)
PA14_31560	2743281	2744214	-	(2743218, 2743221)
PA14_31610,PA14_31620	2745807	2748395	-	(2746693, 2746694),(2746697, 2746698),(2746711, 2746712),(2746773, 2746774),(2746793, 2746798),(2746827, 2746828),(2746857, 2746859),(2746871, 2746872)
PA14_31650	2750001	2750814	-	(2749881, 2749887),(2749949, 2749950),(2749953, 2749957)
PA14_31660	2750958	2751672	+	(2750988, 2750989),(2750999, 2751000),(2751009, 2751010),(2751030, 2751032),(2751093, 2751097),(2751100, 2751101),(2751191, 2751192)
PA14_31680,PA14_31690,PA14_31700,PA14_31720,PA14_31730,PA14_31740,PA14_31750,PA14_31760	2751805	2763199	+	(2751891, 2751896),(2751900, 2751901),(2752099, 2752101),(2752120, 2752121),(2752180, 2752181),(2756420, 2756422),(2757216, 2757217),(2757285, 2757286),(2757317, 2757322),(2757352, 2757355),(2757387, 2757388),(2757395, 2757399),(2757419, 2757420),(2757455, 2757456),(2757477, 2757479),(2757760, 2757761),(2757805, 2757808),(2757838, 2757839),(2757866, 2757867),(2757918, 2757919),(2760363, 2760367)
PA14_31780	2764501	2765413	+	(2765501, 2765504)
PA14_31800	2765543	2766918	+	(2765655, 2765666),(2765701, 2765702),(2765705, 2765707),(2765728, 2765729),(2765836, 2765839),(2765865, 2765866),(2766118, 2766119),(2766234, 2766237)
PA14_31810	2766993	2767550	+	(2767028, 2767030),(2767685, 2767690)
PA14_31840,PA14_31850	2769020	2771779	-	(2769527, 2769528)
PA14_31870,PA14_31890,PA14_31900,PA14_31920,PA14_31930	2772035	2781411	+	(2772407, 2772408),(2776755, 2776756),(2778343, 2778346),(2778381, 2778382),(2778409, 2778410),(2781153, 2781154),(2781559, 2781561),(2781567, 2781568)
PA14_32250	2802826	2803045	-	(2802739, 2802742)
PA14_32230,PA14_32240	2801374	2802669	+	(2802877, 2802878)
PA14_32270	2803407	2804754	+	(2804326, 2804331),(2804790, 2804791),(2804965, 2804968)
PA14_32280	2805005	2805623	+	(2805092, 2805094)
PA14_32310	2808411	2808609	+	(2808478, 2808479),(2808483, 2808484),(2808532, 2808536),(2808559, 2808562),(2808591, 2808592),(2808645, 2808649),(2808709, 2808710),(2808775, 2808783)
PA14_32360,PA14_32370	2811108	2812561	+	(2811186, 2811187),(2811275, 2811278),(2811282, 2811283),(2811297, 2811298),(2811384, 2811385)
PA14_32380,PA14_32390,PA14_32400	2812719	2818589	-	(2814217, 2814218),(2818365, 2818366)
PA14_32420	2819914	2820974	+	(2820047, 2820049),(2820072, 2820073),(2820121, 2820122),(2820292, 2820294),(2820325, 2820330),(2820463, 2820464),(2820920, 2820921),(2821022, 2821026),(2821266, 2821267)
PA14_32480,PA14_32490	2823492	2823982	-	(2823841, 2823843),(2823877, 2823878),(2823896, 2823897),(2823900, 2823902)
PA14_32500	2823987	2824625	+	(2824176, 2824178),(2824183, 2824184),(2824668, 2824669)
PA14_32520	2824775	2825777	+	(2824905, 2824907),(2825095, 2825097),(2825837, 2825840)
PA14_32530,PA14_32540	2825891	2827423	+	(2825953, 2825954)
PA14_32590,PA14_32600	2829774	2832380	+	(2829966, 2829967)
PA14_32700	2839466	2840381	+	(2839673, 2839674)
PA14_32710,PA14_32720	2840469	2841983	+	(2840538, 2840539),(2840571, 2840572)
PA14_32770	2845875	2846426	+	(2846469, 2846473)
PA14_32780,PA14_32790	2846738	2864187	+	(2846770, 2846771),(2846786, 2846787),(2846809, 2846811),(2846862, 2846863),(2846954, 2846955),(2848506, 2848507),(2852653, 2852656),(2854340, 2854344),(2859457, 2859461),(2859505, 2859506),(2859510, 2859512),(2859924, 2859927),(2860529, 2860530),(2863863, 2863864),(2863867, 2863870),(2863875, 2863876),(2863924, 2863926),(2863978, 2863981),(2864012, 2864015),(2864054, 2864055),(2864085, 2864087),…
PA14_NovelOrf_013,PA14_32810	2865159	2865471	+	(2865524, 2865525),(2865533, 2865536),(2865539, 2865540),(2865632, 2865633),(2865817, 2865818)
PA14sr_075	2866031	2866321	+	(2866316, 2866318),(2866394, 2866395),(2866448, 2866449),(2866468, 2866469),(2866591, 2866592)
PA14sr_076	2867333	2867471	+	(2867562, 2867567)
PA14_32820	2868477	2868868	+	(2868577, 2868578),(2869145, 2869150)
PA14_32830,PA14_32840	2870561	2874199	-	(2870988, 2870989)
PA14_32860,PA14_32880,PA14_32890	2876513	2878201	-	(2876378, 2876379),(2876389, 2876393),(2876485, 2876487),(2877900, 2877903)
PA14_32930	2880112	2881030	+	(2880221, 2880222),(2880287, 2880289),(2880317, 2880318)
PA14_32940	2881111	2882647	+	(2881176, 2881177)
PA14_32970	2884439	2885443	+	(2884494, 2884495)
PA14_32985,PA14_33000,PA14_33010,PA14_33030	2885650	2891798	+	(2886016, 2886019),(2886464, 2886468),(2890501, 2890502),(2891826, 2891827)
PA14_33060	2893931	2895169	-	(2894780, 2894781),(2895052, 2895054),(2895073, 2895075)
PA14_33120,PA14_33130,PA14_33150	2899734	2902798	+	(2899872, 2899874),(2900004, 2900007),(2901962, 2901966),(2902001, 2902006),(2902095, 2902097),(2902922, 2902927),(2903017, 2903018)
PA14_33190,PA14_33200,PA14_33220	2904631	2908006	+	(2904691, 2904692)
PA14sr_078	2924500	2925511	-	(2924948, 2924949),(2925173, 2925176),(2925223, 2925229),(2925328, 2925332),(2925491, 2925492)
PA14_33290	2925593	2926262	-	(2925521, 2925526),(2925685, 2925686),(2925694, 2925695),(2926174, 2926175)
PA14_33300	2927497	2928001	-	(2927308, 2927310),(2927424, 2927433)
PA14_33340,PA14_33350	2931435	2935683	-	(2932801, 2932803),(2932872, 2932874),(2935537, 2935538),(2935541, 2935542),(2935624, 2935625)
PA14_33370	2937456	2937771	-	(2937057, 2937062),(2937078, 2937082),(2937106, 2937107),(2937118, 2937120)
PA14_33360	2935877	2937272	+	(2937440, 2937441)
PA14_33430	2941707	2942593	-	(2942381, 2942383)
PA14sr_079	2942477	2942593	+	(2942565, 2942566),(2942607, 2942610)
PA14_33440	2942668	2943607	+	(2942711, 2942712),(2942758, 2942760),(2942824, 2942826),(2942847, 2942848),(2943549, 2943551)
PA14_33610,PA14_33630	2956579	2978618	+	(2968165, 2968170),(2972307, 2972309),(2975886, 2975887)
PA14_33650	2978629	2985976	+	(2978923, 2978924),(2979666, 2979667),(2982338, 2982339),(2982849, 2982850),(2986022, 2986024)
PA14_33700	2990617	2991544	+	(2991524, 2991525),(2991604, 2991608)
PA14_33780	3001743	3002800	-	(3001958, 3001959)
PA14_33810	3003469	3004846	+	(3003637, 3003640)
PA14sr_080	3007280	3007422	-	(3007333, 3007334)
PA14_33830	3007327	3007761	+	(3007392, 3007400)
PA14_33870	3010037	3010343	-	(3009835, 3009836),(3009996, 3010002)
PA14_33860	3008819	3009971	+	(3010349, 3010351)
PA14_33880	3010458	3010811	+	(3010633, 3010634),(3010691, 3010692),(3010815, 3010816),(3010861, 3010862),(3010865, 3010866)
PA14_33890,PA14_33900	3010988	3013859	+	(3011034, 3011040),(3011484, 3011485),(3013910, 3013916),(3013970, 3013971),(3013998, 3013999),(3014010, 3014011),(3014071, 3014072),(3014083, 3014084),(3014197, 3014199)
PA14_33930	3016574	3016995	+	(3016670, 3016675)
PA14_33940,PA14_33960,PA14_33970,PA14_33980,PA14_33990,PA14_34000,PA14_34010,PA14_34020,PA14_34030,PA14_34050,PA14_34070	3017017	3029839	-	(3027108, 3027109),(3029653, 3029654),(3029688, 3029690),(3029730, 3029733)
PA14_34080	3029862	3030374	+	(3029968, 3029974),(3030398, 3030399)
PA14_34100,PA14_34110,PA14_34130,PA14_34140	3030405	3037450	+	(3030538, 3030543),(3033009, 3033012)
PA14_34150	3037535	3038645	+	(3037630, 3037631),(3037667, 3037668)
PA14_34170	3038757	3039147	+	(3038794, 3038795),(3038825, 3038830),(3038889, 3038892),(3039071, 3039072)
PA14_34260,PA14_34270,PA14_34280,PA14_34290,PA14_34300,PA14_34320	3046059	3052498	-	(3046576, 3046577)
PA14_34350,PA14_34360,PA14_34370,PA14_34390,PA14_34410,PA14_34420,PA14_34440	3055156	3063562	-	(3060739, 3060742)
PA14_34490,PA14_34500,PA14_34510,PA14_34520	3065379	3069206	+	(3068380, 3068382),(3068818, 3068821)
PA14_34540	3069431	3070841	+	(3070782, 3070785)
PA14_34660	3077739	3078799	+	(3077873, 3077876),(3077880, 3077882),(3078882, 3078883),(3079090, 3079093)
PA14_34670,PA14_34680	3079152	3080849	-	(3079007, 3079008)
PA14_34730,PA14_34740	3085269	3086064	-	(3085499, 3085500),(3085985, 3085986)
PA14_34750,PA14_34770,PA14_34780	3086353	3089160	+	(3086390, 3086399),(3086443, 3086447)
PA14_34800	3090152	3090770	+	(3090274, 3090275),(3090371, 3090372),(3090506, 3090507),(3090514, 3090517),(3090839, 3090840)
PA14_34810,PA14_34820,PA14_34830	3090835	3096748	+	(3090839, 3090840),(3090946, 3090949),(3091013, 3091014),(3091027, 3091029),(3091087, 3091089),(3091163, 3091164),(3091194, 3091198),(3092950, 3092951),(3093413, 3093416)
PA14_34840,PA14_34850	3096748	3103755	+	(3099095, 3099096),(3099445, 3099446),(3099459, 3099460),(3101672, 3101673),(3102024, 3102026),(3102230, 3102233),(3103337, 3103338)
PA14_34870	3103835	3105425	+	(3103880, 3103881)
PA14_34880,PA14_34900,PA14_34920	3105601	3108403	+	(3105659, 3105660),(3105670, 3105671),(3105677, 3105678),(3105738, 3105739),(3105771, 3105772),(3105840, 3105842),(3106479, 3106481)
PA14_34960	3110222	3111683	+	(3110376, 3110377),(3110388, 3110390),(3111431, 3111432)
PA14_34970	3111781	3114248	+	(3112173, 3112174),(3113714, 3113715)
PA14_35000	3116573	3116908	+	(3116758, 3116759),(3116910, 3116912),(3116958, 3116960),(3117061, 3117062)
PA14_35010,PA14_35020,PA14_35030,PA14_35040,PA14_35050,PA14_35060	3116920	3122307	-	(3122228, 3122229)
PA14_35080,PA14_35100,PA14_35110,PA14_35130	3123461	3126315	-	(3125292, 3125293),(3126111, 3126113),(3126225, 3126229)
PA14_35160	3128578	3128989	-	(3128873, 3128875),(3128937, 3128938)
PA14_35170	3129033	3129504	+	(3129104, 3129105),(3129111, 3129112),(3129228, 3129229),(3129268, 3129269),(3129303, 3129304),(3129396, 3129397)
PA14_35250	3134916	3135813	+	(3135006, 3135007)
PA14_35370	3144077	3145177	-	(3145033, 3145035)
PA14_35470	3153690	3154509	+	(3153744, 3153746),(3154212, 3154213),(3154603, 3154604)
PA14_35490,PA14_35500,PA14_35520,PA14_35530	3154641	3159805	-	(3154566, 3154567)
PA14_35550,PA14_35570,PA14_35590	3160411	3163535	-	(3160057, 3160059),(3160147, 3160151),(3160291, 3160294)
PA14_35620,PA14_35630,PA14_35640,PA14_35650,PA14_35670,PA14_35680,PA14_35690	3164872	3174527	-	(3171437, 3171438)
PA14_35700	3174703	3175287	+	(3175088, 3175089),(3175352, 3175353),(3175356, 3175357),(3175399, 3175400),(3175419, 3175420)
PA14_35710,PA14_35720	3175782	3176692	-	(3175455, 3175457),(3175714, 3175720),(3175911, 3175917),(3176016, 3176017),(3176044, 3176046),(3176149, 3176153),(3176210, 3176213),(3176378, 3176380),(3176394, 3176395),(3176423, 3176424),(3176559, 3176562),(3176587, 3176590),(3176610, 3176614),(3176619, 3176620),(3176632, 3176633)
PA14_35730	3176963	3177338	-	(3176908, 3176912),(3176917, 3176918),(3177099, 3177100),(3177198, 3177199),(3177209, 3177215)
PA14_35740,PA14_35750	3177486	3180860	+	(3178568, 3178569)
PA14_35760,PA14_35770,PA14_35780,PA14_35790	3181039	3184609	-	(3180674, 3180675),(3180790, 3180792),(3180833, 3180834),(3180863, 3180872),(3180940, 3180941),(3180970, 3180975),(3181014, 3181015),(3181156, 3181157),(3181162, 3181163),(3181356, 3181360),(3181614, 3181618),(3181675, 3181676),(3181683, 3181684),(3181723, 3181724),(3181760, 3181762),(3181847, 3181848),(3181852, 3181855),(3181890, 3181891),(3181964, 3181966),(3182312, 3182315),(3182362, 3182368),…
PA14_35800,PA14_35810	3184978	3187080	-	(3185947, 3185948),(3186104, 3186107),(3186284, 3186285),(3186317, 3186318),(3186404, 3186405),(3186428, 3186435),(3186894, 3186897),(3186909, 3186911),(3186925, 3186926),(3186931, 3186932),(3186968, 3186972)
PA14_35820	3187089	3188140	-	(3187132, 3187136),(3187298, 3187299),(3187590, 3187593),(3187641, 3187642),(3187666, 3187667),(3187841, 3187843),(3187937, 3187938),(3187959, 3187962),(3187996, 3187999)
PA14_35830	3188197	3189243	+	(3188344, 3188345),(3188419, 3188420),(3188423, 3188424),(3188427, 3188428),(3189211, 3189214)
PA14_35840	3189260	3189926	+	(3189364, 3189366),(3189657, 3189658),(3189836, 3189838),(3189875, 3189879),(3189913, 3189917),(3189922, 3189923)
PA14_35850	3189906	3190386	+	(3189913, 3189917),(3189922, 3189923),(3189980, 3189983),(3190053, 3190054),(3190096, 3190097),(3190149, 3190150),(3190158, 3190159),(3190170, 3190172),(3190477, 3190479),(3190506, 3190508),(3190594, 3190596),(3190638, 3190639),(3190664, 3190665)
PA14sr_081	3190659	3190775	-	(3190324, 3190325),(3190432, 3190433)
PA14_35860	3190827	3192272	+	(3190960, 3190961),(3190987, 3190991),(3191020, 3191021),(3191111, 3191112),(3191152, 3191154),(3191180, 3191182),(3191235, 3191236)
PA14_36000	3203713	3205691	+	(3203931, 3203934),(3205898, 3205901)
PA14_36020,PA14_36030	3206318	3209235	-	(3208250, 3208251)
PA14sr_082	3209477	3209769	+	(3209803, 3209804),(3209823, 3209824),(3209833, 3209834)
PA14_36190	3224503	3224980	+	(3225227, 3225229)
PA14_36200	3225228	3226085	+	(3225268, 3225269),(3225273, 3225275),(3225307, 3225308),(3225785, 3225789),(3226139, 3226143)
PA14_36220,PA14_36230	3226165	3227561	+	(3227310, 3227311),(3227577, 3227579)
PA14_36260	3228586	3230182	-	(3229749, 3229750),(3229756, 3229757),(3229802, 3229803),(3229904, 3229905),(3230075, 3230087),(3230145, 3230146)
PA14_36270	3230270	3231146	-	(3230369, 3230370)
PA14_36300	3232660	3233245	-	(3232614, 3232615),(3232925, 3232927),(3232956, 3232957),(3233026, 3233027),(3233172, 3233174)
PA14_36310,PA14_36320,PA14_36330	3233397	3236389	-	(3233290, 3233292),(3233296, 3233298),(3233332, 3233335),(3234517, 3234518)
PA14_36375,PA14_36390	3240476	3242835	+	(3242573, 3242574)
PA14_36470	3247170	3247539	+	(3247238, 3247242),(3247434, 3247436)
PA14_36710,PA14_36730,PA14_36740	3269764	3277267	-	(3275685, 3275690)
PA14_36760,PA14_36770,PA14_36780,PA14_36790,PA14_36810,PA14_36820	3277410	3281667	-	(3279141, 3279143),(3281446, 3281448)
PA14_37070	3301734	3302961	+	(3302011, 3302012),(3302016, 3302017),(3302692, 3302693),(3303319, 3303320)
PA14_37090,PA14_37100,PA14_37120,PA14_37130	3304058	3309376	-	(3309182, 3309187),(3309285, 3309287)
PA14_37140	3309501	3310407	+	(3309583, 3309584)
PA14_37150,PA14_37170	3310554	3312112	+	(3312200, 3312201),(3312220, 3312226),(3312317, 3312319),(3312327, 3312328),(3312339, 3312340),(3312356, 3312357)
PA14_37190	3312646	3313723	-	(3312437, 3312438)
PA14_37360,PA14_37370,PA14_37380	3325246	3328405	-	(3325051, 3325053)
PA14_37410	3329734	3330580	+	(3329768, 3329769)
PA14_37440,PA14_37460,PA14_37470,PA14_37490,PA14_37510,PA14_37520,PA14_37530,PA14_37550,PA14_37560,PA14_37570	3332146	3344616	-	(3333141, 3333143),(3337242, 3337243),(3338289, 3338290),(3344513, 3344516),(3344572, 3344573)
PA14_37580	3344775	3345350	-	(3345032, 3345033)
PA14_37590,PA14_37610	3345364	3347280	+	(3347065, 3347066),(3347328, 3347332)
PA14_37690	3356844	3359480	-	(3356630, 3356631),(3359401, 3359404)
PA14_37710	3359610	3361765	-	(3361718, 3361719)
PA14_37745,PA14_37760,PA14_37770,PA14_37780	3364779	3369053	+	(3367804, 3367805)
PA14_37820	3372093	3373365	-	(3372474, 3372475)
PA14_37830	3373519	3374701	-	(3373371, 3373372),(3374541, 3374542),(3374588, 3374589)
PA14_37940	3386017	3386905	-	(3386775, 3386776)
PA14_38000,PA14_38010	3389982	3392008	+	(3391556, 3391557)
PA14_38060,PA14_38080	3395347	3397687	+	(3397717, 3397718)
PA14_38090	3397844	3398747	-	(3397816, 3397817),(3398654, 3398657),(3398705, 3398706)
PA14_38110	3398867	3400294	-	(3398779, 3398780),(3398815, 3398821),(3399289, 3399291),(3399343, 3399344),(3399654, 3399657),(3399713, 3399715),(3399753, 3399757),(3399791, 3399794),(3399862, 3399863),(3399992, 3399996),(3400028, 3400030),(3400067, 3400070),(3400123, 3400126),(3400183, 3400185),(3400220, 3400226)
PA14sr_085	3400436	3400522	-	(3400435, 3400440),(3400471, 3400472)
PA14_38140	3402111	3403488	-	(3401991, 3401997),(3402064, 3402066),(3403057, 3403058),(3403207, 3403209),(3403319, 3403320),(3403443, 3403444)
PA14_38180	3405175	3406636	-	(3405095, 3405097),(3405791, 3405793),(3405821, 3405824),(3405831, 3405834),(3405840, 3405841),(3405908, 3405910)
PA14_38190	3406775	3407297	-	(3407096, 3407098)
PA14_38260,PA14_38270	3413018	3413527	+	(3413124, 3413125),(3413572, 3413576)
PA14_38320	3415075	3416077	+	(3415740, 3415741),(3415770, 3415771),(3415792, 3415793),(3415811, 3415812),(3416122, 3416123)
PA14_38330	3416131	3417508	-	(3417294, 3417295),(3417323, 3417324),(3417363, 3417364),(3417378, 3417379),(3417406, 3417407)
PA14_38340	3417618	3418054	+	(3417730, 3417731),(3417744, 3417745),(3417786, 3417788),(3417916, 3417917)
PA14_38350	3418235	3419108	-	(3418038, 3418039),(3418068, 3418069),(3418177, 3418178),(3418482, 3418485),(3419095, 3419102)
PA14_38360	3419122	3420484	-	(3419113, 3419114),(3419144, 3419145),(3419931, 3419934)
PA14_38370	3420609	3420860	+	(3420719, 3420720)
PA14_38380	3420865	3421534	-	(3421171, 3421172),(3421219, 3421226),(3421419, 3421423),(3421496, 3421498)
PA14_38395,PA14_38410	3421662	3426006	+	(3421718, 3421720)
PA14_38420	3426246	3427234	-	(3427004, 3427007),(3427034, 3427037),(3427040, 3427041),(3427079, 3427082),(3427145, 3427146),(3427152, 3427153)
PA14_38430	3427342	3427773	+	(3427451, 3427453),(3427457, 3427458),(3427480, 3427481),(3427485, 3427486),(3427489, 3427491),(3427536, 3427540),(3427544, 3427546)
PA14_38440,PA14_38460,PA14_38470,PA14_38480,PA14_38490	3427797	3434413	+	(3428030, 3428031),(3428095, 3428097),(3428276, 3428278),(3428731, 3428733),(3429455, 3429456),(3429606, 3429607)
PA14_38500	3434480	3435334	-	(3434413, 3434414)
PA14_38610	3444279	3445704	-	(3445456, 3445457)
PA14_38680,PA14_38690	3448768	3451712	+	(3448960, 3448961),(3449283, 3449284),(3449852, 3449853)
PA14_38710	3452066	3452423	+	(3452157, 3452158),(3452211, 3452212)
PA14_38720	3452419	3452983	+	(3452863, 3452864),(3453020, 3453021)
PA14_38730	3453107	3454316	+	(3453761, 3453763)
PA14_38740,PA14_38750	3454260	3457224	-	(3457002, 3457003)
PA14_38770,PA14_38780,PA14_38790,PA14_38800,PA14_38820	3457277	3462177	-	(3459868, 3459871),(3460295, 3460296),(3460521, 3460523),(3460534, 3460535),(3461185, 3461187),(3461921, 3461923),(3461932, 3461935),(3462079, 3462080)
PA14_38825	3462229	3462478	-	(3462196, 3462199)
PA14_38840	3462658	3464179	-	(3462518, 3462522),(3463953, 3463954),(3464099, 3464101),(3464111, 3464112)
PA14_38850	3464265	3464703	-	(3464371, 3464373),(3464559, 3464560)
PA14_38860,PA14_38880	3465015	3467588	+	(3465405, 3465407),(3466919, 3466923)
PA14_38900,PA14_38910,PA14_38920	3467614	3469140	-	(3468071, 3468072),(3468479, 3468482),(3468911, 3468912),(3468915, 3468916)
PA14_38930,PA14_38950	3469619	3471158	+	(3470421, 3470425),(3471364, 3471369)
PA14_38970,PA14_38990,PA14_39000	3471159	3476200	-	(3473272, 3473273),(3474411, 3474413),(3474654, 3474655),(3474699, 3474700),(3474761, 3474765)
PA14_39050	3480970	3482415	+	(3481015, 3481019),(3481062, 3481066),(3481131, 3481136),(3481343, 3481344),(3481384, 3481385),(3481415, 3481418),(3481466, 3481468)
PA14_39060	3482650	3482890	+	(3482725, 3482726)
PA14_39070	3482956	3483327	-	(3482760, 3482764),(3482907, 3482909)
PA14_39080	3483395	3483655	-	(3483526, 3483527)
PA14_39100	3484334	3484706	-	(3484099, 3484100),(3484628, 3484630)
PA14_39110	3485000	3485336	-	(3485138, 3485140),(3485178, 3485179),(3485205, 3485206),(3485235, 3485236)
PA14_39130	3485456	3487229	+	(3485523, 3485524),(3486050, 3486051)
PA14_39140	3487315	3487609	-	(3487091, 3487092),(3487164, 3487165),(3487242, 3487246),(3487426, 3487430),(3487488, 3487489)
PA14_39160	3488444	3489380	+	(3488501, 3488502),(3488508, 3488509),(3488967, 3488970)
PA14_39190	3490178	3491141	-	(3489896, 3489900),(3489992, 3489993),(3490130, 3490135),(3490523, 3490527),(3490563, 3490564),(3491011, 3491012)
PA14_39200,PA14_39210	3491273	3492393	+	(3491403, 3491404)
PA14_39280,PA14_39300,PA14_39320,PA14_39330,PA14_39350	3497799	3503406	-	(3499600, 3499601),(3499607, 3499608),(3499631, 3499636),(3499812, 3499813),(3503289, 3503290),(3503293, 3503294)
PA14_39360	3503550	3504879	-	(3503413, 3503417),(3504713, 3504716),(3504771, 3504774),(3504818, 3504819)
PA14_39390	3505014	3506635	-	(3506539, 3506540),(3506557, 3506558)
PA14_39410,PA14_39420	3506584	3508082	+	(3507825, 3507826),(3508184, 3508191),(3508223, 3508224)
PA14_39440,PA14_39460	3508392	3511606	+	(3508458, 3508467),(3508483, 3508484),(3508513, 3508516),(3508548, 3508549),(3508552, 3508556),(3508930, 3508934),(3509306, 3509310),(3511093, 3511094),(3511707, 3511711)
PA14_39470,PA14_39480	3511881	3515221	+	(3512906, 3512908),(3512911, 3512915),(3512947, 3512948),(3512953, 3512956),(3512974, 3512976),(3512998, 3512999),(3513005, 3513006),(3513514, 3513515),(3513522, 3513524),(3514265, 3514267),(3514331, 3514332),(3514430, 3514432),(3514465, 3514466),(3514494, 3514499),(3514531, 3514532),(3514547, 3514548),(3514564, 3514565),(3514569, 3514570),(3514682, 3514683),(3515431, 3515432),(3515481, 3515487),…
PA14_39520,PA14_39530,PA14_39540,PA14_39560	3516979	3522144	-	(3517179, 3517180),(3520802, 3520803),(3521811, 3521813),(3521977, 3521978),(3521982, 3521984),(3522019, 3522023),(3522056, 3522057),(3522089, 3522092)
PA14_39590	3523426	3525727	-	(3523373, 3523377),(3525328, 3525329)
PA14_39620,PA14_39630,PA14_39640,PA14_39650	3528210	3534816	-	(3528010, 3528013),(3534761, 3534762)
PA14_39690,PA14_39700,PA14_39710,PA14_39720,PA14_39730,PA14_39750	3535900	3542094	+	(3536066, 3536067),(3536248, 3536249),(3538208, 3538211)
PA14_39770	3542134	3543705	+	(3543159, 3543160),(3543599, 3543600)
PA14_39880,PA14_39890,PA14_39910,PA14_39925,PA14_39945,PA14_39960	3555433	3561202	-	(3555125, 3555129),(3556106, 3556109),(3560539, 3560543)
PA14_39970	3561218	3561906	-	(3561806, 3561809)
PA14sr_088	3561995	3562615	+	(3562098, 3562099),(3562153, 3562156),(3562407, 3562408)
PA14_39990,PA14_40010,PA14_40020	3563430	3566899	+	(3563643, 3563644),(3563762, 3563766),(3564370, 3564375)
PA14_40030	3566846	3567539	+	(3567551, 3567553)
PA14_40040	3567564	3569994	+	(3567744, 3567747),(3567850, 3567855),(3567967, 3567968)
PA14_40080	3571839	3572823	-	(3571959, 3571960),(3572000, 3572005),(3572012, 3572013)
PA14_40070	3571202	3571826	+	(3571974, 3571976)
PA14_40100,PA14_40110	3572869	3575114	+	(3572901, 3572902),(3573018, 3573019)
PA14_40120	3575117	3577504	-	(3574741, 3574742),(3574962, 3574963),(3577346, 3577349),(3577411, 3577414)
PA14_40130	3577549	3578083	-	(3577910, 3577911),(3577914, 3577915)
PA14_40160,PA14_40170	3578716	3579557	-	(3578593, 3578595),(3578609, 3578611),(3578650, 3578652),(3578691, 3578692),(3578751, 3578756),(3578784, 3578786),(3578811, 3578814),(3579480, 3579481)
PA14_40230,PA14_40240,PA14_40250,PA14_40260	3583929	3596734	-	(3583606, 3583607),(3588466, 3588471),(3596250, 3596252)
PA14_40290	3599189	3600561	-	(3600394, 3600397)
PA14sr_090	3601234	3601438	-	(3601185, 3601186),(3601286, 3601289),(3601341, 3601344),(3601347, 3601350),(3601399, 3601400),(3601405, 3601406)
PA14_40310	3601438	3601714	-	(3601439, 3601440),(3601464, 3601465),(3601479, 3601480),(3601483, 3601484),(3601523, 3601524),(3601555, 3601556),(3601564, 3601565),(3601616, 3601620)
PA14_40320,PA14_40330	3601845	3604690	-	(3604681, 3604684)
PA14_40340	3604831	3605041	-	(3604681, 3604684),(3604727, 3604729)
PA14_40350,PA14_40370	3605130	3609076	-	(3609045, 3609046)
PA14_40430	3612538	3613481	-	(3613365, 3613366),(3613383, 3613384),(3613387, 3613388)
PA14_40440,PA14_40450	3613430	3615169	+	(3614939, 3614941)
PA14_40470	3615169	3616624	-	(3615509, 3615510),(3615621, 3615625),(3615649, 3615650),(3615662, 3615663),(3615949, 3615953),(3615967, 3615968),(3616188, 3616191),(3616278, 3616282),(3616369, 3616370)
PA14_40490	3616674	3617725	+	(3616822, 3616825),(3616857, 3616858),(3617089, 3617090)
PA14_40510,PA14_40520,PA14_40540	3618071	3620987	+	(3619378, 3619379),(3619811, 3619814)
PA14_40550	3620974	3621864	-	(3621758, 3621759)
PA14_40570	3622446	3623746	-	(3622051, 3622053),(3622101, 3622102),(3622168, 3622171),(3622181, 3622183),(3622221, 3622222),(3622238, 3622239),(3622254, 3622255),(3622278, 3622279),(3622408, 3622410),(3622459, 3622460),(3623141, 3623142),(3623156, 3623157),(3623262, 3623263),(3623401, 3623402),(3623448, 3623449),(3623480, 3623482),(3623497, 3623501),(3623570, 3623575),(3623601, 3623603),(3623673, 3623678),(3623701, 3623702)
PA14_40560	3622051	3622398	+	(3622163, 3622164),(3622227, 3622228),(3622231, 3622232),(3622271, 3622272),(3622277, 3622279),(3622323, 3622324),(3622438, 3622445),(3622492, 3622493),(3622505, 3622506),(3622518, 3622519)
PA14_40600,PA14_40610,PA14_40620	3623900	3626344	+	(3624151, 3624152)
PA14_40630	3626402	3627006	-	(3626352, 3626357),(3626433, 3626434),(3626440, 3626441),(3626764, 3626765),(3626855, 3626856),(3626899, 3626906),(3626911, 3626912),(3626920, 3626922),(3626949, 3626950)
PA14_40640	3627109	3629398	-	(3627070, 3627073),(3627473, 3627474),(3627530, 3627531),(3627663, 3627670),(3629209, 3629210),(3629221, 3629222),(3629250, 3629251),(3629298, 3629299),(3629355, 3629359)
PA14_40670,PA14_40690	3631029	3635140	+	(3631896, 3631898),(3631990, 3631992),(3634155, 3634156),(3634954, 3634955),(3635486, 3635487)
PA14_40730	3636102	3637143	+	(3636176, 3636177)
PA14_40740	3637180	3637435	+	(3637311, 3637312),(3637339, 3637340),(3637431, 3637432),(3637457, 3637463),(3637499, 3637500),(3637553, 3637554),(3637558, 3637560),(3637683, 3637684)
PA14_40750	3637459	3637623	-	(3637316, 3637317),(3637410, 3637414)
PA14_40770,PA14_40780	3637772	3639985	+	(3637892, 3637893),(3637927, 3637928),(3637962, 3637963),(3637994, 3637995),(3638066, 3638067),(3638072, 3638073),(3638307, 3638309),(3638314, 3638315),(3638475, 3638478),(3638706, 3638707),(3639626, 3639627)
PA14_40790	3640049	3640631	-	(3640062, 3640063),(3640126, 3640127)
PA14_40830	3642147	3643178	-	(3641869, 3641870),(3641885, 3641886),(3641997, 3642000),(3642040, 3642043),(3642085, 3642086),(3642113, 3642115),(3642856, 3642860),(3642959, 3642960),(3643006, 3643008),(3643011, 3643012),(3643037, 3643039),(3643048, 3643049)
PA14_40840	3643198	3644271	-	(3643181, 3643182),(3643629, 3643631),(3643778, 3643779),(3644038, 3644041),(3644120, 3644122),(3644127, 3644128)
PA14_40850	3644457	3645168	+	(3644458, 3644459),(3644516, 3644518),(3644523, 3644524),(3644562, 3644564)
PA14_40860	3645228	3645543	+	(3645598, 3645601),(3645689, 3645694)
PA14_40930	3649618	3650263	-	(3649510, 3649511),(3649661, 3649662),(3649666, 3649667),(3649913, 3649915)
PA14_40940	3650363	3651143	+	(3651163, 3651164)
PA14_40950,PA14_40960,PA14_40980	3651110	3654551	-	(3651167, 3651169),(3651226, 3651227),(3651619, 3651620),(3651671, 3651672),(3651913, 3651914),(3651956, 3651957),(3652767, 3652768),(3652956, 3652958),(3653177, 3653179),(3653427, 3653428),(3653475, 3653480),(3653514, 3653515),(3653546, 3653548),(3653587, 3653596),(3653891, 3653892),(3654020, 3654021),(3654136, 3654137),(3654188, 3654192),(3654213, 3654220),(3654254, 3654255),(3654323, 3654324),…
PA14_41010	3656196	3657558	-	(3655808, 3655812),(3655905, 3655907),(3655929, 3655930),(3655975, 3655976),(3656152, 3656153),(3656177, 3656178),(3656219, 3656222),(3656260, 3656261),(3656396, 3656398),(3656445, 3656448),(3656503, 3656504),(3656588, 3656589),(3656731, 3656732),(3656823, 3656828),(3656869, 3656872),(3657140, 3657146),(3657279, 3657282),(3657366, 3657367),(3657376, 3657380),(3657429, 3657430),(3657436, 3657440),…
PA14_41000	3654710	3656213	+	(3656086, 3656087),(3656290, 3656295)
PA14_41020	3657575	3659869	-	(3657594, 3657595),(3657600, 3657601),(3657664, 3657665),(3657668, 3657673),(3657766, 3657767),(3658187, 3658189),(3658266, 3658268),(3658310, 3658311),(3658413, 3658421),(3658576, 3658577),(3658665, 3658667),(3659260, 3659264),(3659299, 3659303),(3659379, 3659380),(3659521, 3659522),(3659673, 3659674),(3659744, 3659747),(3659752, 3659753),(3659770, 3659771)
PA14_41050	3660441	3661232	-	(3660241, 3660244),(3660392, 3660396),(3660967, 3660968)
PA14_41030	3659997	3660414	+	(3660280, 3660285),(3660525, 3660526)
PA14_41060,PA14_41070	3661246	3662513	-	(3661634, 3661637),(3661741, 3661742),(3661779, 3661780),(3661830, 3661831),(3661834, 3661836),(3661910, 3661913),(3661956, 3661958),(3662356, 3662357)
PA14_NovelOrf_017,PA14_41080	3662530	3663335	+	(3662633, 3662634),(3662978, 3662979)
PA14_41090	3663384	3665017	+	(3663462, 3663463),(3663505, 3663506),(3663516, 3663517),(3664372, 3664373),(3665076, 3665077)
PA14_41110,PA14_41130,PA14_41140,PA14_41150,PA14_41160,PA14_41170	3665163	3673425	+	(3665248, 3665251),(3665258, 3665259),(3665389, 3665390),(3666557, 3666559),(3666594, 3666595),(3667972, 3667973),(3669408, 3669409),(3670640, 3670641),(3673467, 3673470)
PA14_41190	3673522	3675388	-	(3673714, 3673717),(3673723, 3673725),(3674246, 3674248),(3675165, 3675168),(3675237, 3675238),(3675263, 3675264),(3675289, 3675290),(3675301, 3675302),(3675378, 3675379)
PA14_41200	3675494	3675568	-	(3675401, 3675402),(3675451, 3675456),(3675491, 3675492),(3675524, 3675525),(3675567, 3675571)
PA14_41210	3675619	3675932	-	(3675567, 3675571),(3675600, 3675604),(3675673, 3675674),(3675729, 3675730),(3675744, 3675746),(3675761, 3675766),(3675790, 3675791),(3675801, 3675804),(3675857, 3675858)
PA14_41220	3676027	3678458	-	(3675945, 3675948),(3675952, 3675953),(3676010, 3676013),(3676016, 3676018),(3676026, 3676027),(3676081, 3676084),(3677331, 3677333),(3677552, 3677553),(3678049, 3678052),(3678105, 3678106),(3678111, 3678114),(3678175, 3678176),(3678198, 3678205),(3678231, 3678236),(3678260, 3678261),(3678279, 3678280),(3678295, 3678299),(3678328, 3678329),(3678352, 3678353),(3678363, 3678367),(3678393, 3678397),…
PA14_41230	3678555	3679860	-	(3678462, 3678464),(3678522, 3678531),(3678708, 3678711),(3678829, 3678830),(3678843, 3678845),(3678907, 3678908),(3678914, 3678917),(3679013, 3679015),(3679079, 3679082),(3679145, 3679146),(3679352, 3679354),(3679407, 3679408),(3679433, 3679438),(3679450, 3679451),(3679556, 3679558),(3679650, 3679655),(3679695, 3679696),(3679729, 3679733),(3679736, 3679740),(3679748, 3679749),(3679785, 3679789)
PA14_41240	3679940	3680582	-	(3679898, 3679900),(3680026, 3680028),(3680259, 3680260),(3680392, 3680394),(3680436, 3680437),(3680501, 3680502),(3680554, 3680556),(3680562, 3680565)
PA14_41250	3680675	3682040	-	(3680618, 3680627),(3680671, 3680672),(3680675, 3680676),(3680931, 3680937),(3681028, 3681029),(3681324, 3681328),(3681668, 3681671),(3681725, 3681726),(3681778, 3681779),(3681799, 3681802),(3681834, 3681835),(3681881, 3681883),(3681895, 3681896),(3681930, 3681931),(3682008, 3682009)
PA14_41280,PA14_41290	3684316	3686262	+	(3684412, 3684414)
PA14_41300	3686435	3686657	-	(3686557, 3686558)
PA14_41320	3686990	3687072	-	(3686688, 3686689),(3686728, 3686729),(3686804, 3686809),(3686845, 3686846),(3686888, 3686889),(3686931, 3686934),(3686987, 3686988),(3687039, 3687040)
PA14_41330	3687129	3687203	-	(3687087, 3687089),(3687126, 3687127),(3687152, 3687153)
PA14_41340	3687256	3687355	-	(3687251, 3687254),(3687303, 3687304)
PA14_41350	3687572	3688463	+	(3687651, 3687654),(3687699, 3687700),(3687705, 3687706),(3687726, 3687727),(3687796, 3687799),(3688556, 3688558),(3688590, 3688592),(3688625, 3688626)
PA14_41360,PA14_41380	3688520	3691635	-	(3688566, 3688573),(3689236, 3689242),(3689258, 3689259),(3689374, 3689375),(3689718, 3689724),(3689808, 3689809),(3690590, 3690591),(3690981, 3690982)
PA14_41400	3692207	3692930	+	(3692275, 3692278),(3692959, 3692960)
PA14_41420	3693036	3694393	+	(3693226, 3693227),(3694430, 3694434)
PA14_41430	3694441	3695110	-	(3694292, 3694293),(3694358, 3694359),(3694652, 3694653)
PA14_41440	3695203	3696099	+	(3695249, 3695250),(3695259, 3695261),(3695289, 3695290),(3695346, 3695347),(3695423, 3695425),(3695635, 3695636),(3696141, 3696147)
PA14_41450	3696154	3696644	-	(3696408, 3696409),(3696469, 3696470),(3696537, 3696542)
PA14_41470	3696872	3699613	+	(3696924, 3696925),(3696954, 3696957),(3697053, 3697056),(3697830, 3697832),(3697846, 3697848),(3699656, 3699660)
PA14_41530,PA14_41540,PA14_41560,PA14_41563	3706020	3712352	+	(3711713, 3711716)
PA14_41570	3712420	3713530	-	(3712249, 3712252),(3712370, 3712375),(3712437, 3712439),(3712709, 3712714),(3712788, 3712790),(3712830, 3712831),(3712875, 3712877),(3712886, 3712887),(3712929, 3712933),(3713148, 3713151),(3713244, 3713246),(3713274, 3713275),(3713348, 3713349),(3713358, 3713360),(3713404, 3713407),(3713441, 3713443),(3713475, 3713476),(3713521, 3713524)
PA14_41575	3713581	3714172	-	(3713521, 3713524),(3713569, 3713571),(3713596, 3713598),(3713603, 3713606),(3713653, 3713654),(3713664, 3713665),(3713678, 3713679),(3713682, 3713683),(3713717, 3713724),(3713759, 3713760),(3713763, 3713768),(3713824, 3713826),(3713905, 3713906),(3713958, 3713959),(3713979, 3713980),(3714019, 3714021),(3714057, 3714058),(3714070, 3714071),(3714096, 3714097),(3714100, 3714101)
PA14_41590,PA14_41610,PA14_41630	3714243	3716398	-	(3714176, 3714177),(3714190, 3714195),(3714219, 3714224),(3714228, 3714231),(3714367, 3714368),(3714411, 3714412),(3714417, 3714420),(3714444, 3714445),(3714485, 3714488),(3714615, 3714616),(3714669, 3714670),(3714778, 3714782),(3714978, 3714979),(3715003, 3715004),(3715070, 3715071),(3715110, 3715115),(3715139, 3715140),(3715192, 3715195),(3715246, 3715249),(3715321, 3715324),(3715368, 3715370),…
PA14_41640	3716559	3717068	-	(3716500, 3716505),(3716704, 3716705),(3716816, 3716817),(3716847, 3716848)
PA14_41650	3717154	3718165	-	(3717108, 3717109)
PA14_41670	3718234	3720693	-	(3718182, 3718187),(3718287, 3718290),(3718321, 3718326),(3718380, 3718381),(3718567, 3718568),(3718638, 3718639),(3718674, 3718675),(3718887, 3718889),(3719749, 3719751),(3719780, 3719783),(3719876, 3719877),(3719904, 3719905),(3720345, 3720347),(3720359, 3720360),(3720419, 3720421),(3720450, 3720457),(3720491, 3720492),(3720497, 3720499),(3720608, 3720609),(3720636, 3720644)
PA14_41680	3720709	3721600	+	(3721386, 3721389),(3721701, 3721704)
PA14_41690,PA14_41710,PA14_41730	3721762	3724949	+	(3721992, 3721993),(3723560, 3723561),(3724994, 3725000)
PA14_41740,PA14_41750,PA14_41760,PA14_41780,PA14_41790	3725005	3730328	-	(3724960, 3724963),(3729672, 3729675),(3730186, 3730188)
PA14_41800,PA14_41810	3730399	3735886	-	(3734886, 3734889),(3734974, 3734977),(3735035, 3735036),(3735040, 3735041),(3735045, 3735046),(3735157, 3735158),(3735394, 3735397),(3735422, 3735424),(3735533, 3735534),(3735753, 3735755),(3735793, 3735796)
PA14sr_092	3735893	3736021	-	(3735931, 3735935)
PA14_41820	3735930	3737357	+	(3736281, 3736283)
PA14_41830	3737399	3738061	-	(3737754, 3737756)
PA14_41870	3739423	3740445	-	(3739037, 3739038),(3739273, 3739277),(3739559, 3739560),(3740171, 3740179),(3740255, 3740256),(3740410, 3740411)
PA14_41840,PA14_41860	3738178	3739367	+	(3739067, 3739068),(3739116, 3739117),(3739137, 3739138)
PA14_41880	3740529	3741027	-	(3740602, 3740603),(3740733, 3740734),(3740816, 3740817),(3740855, 3740856),(3740876, 3740879),(3740895, 3740897),(3740922, 3740923),(3740964, 3740965),(3740976, 3740978)
PA14_41900,PA14_41910	3741189	3742597	-	(3741326, 3741327),(3741377, 3741379),(3741403, 3741405),(3742344, 3742350),(3742402, 3742403),(3742409, 3742410),(3742465, 3742468),(3742495, 3742500)
PA14_41920	3742748	3743908	+	(3743143, 3743145),(3743154, 3743156),(3743384, 3743387),(3743951, 3743956)
PA14_41930	3743965	3744451	-	(3743916, 3743922),(3744004, 3744007),(3744070, 3744071),(3744081, 3744083),(3744103, 3744105),(3744123, 3744125),(3744140, 3744141),(3744178, 3744181),(3744256, 3744258),(3744316, 3744317),(3744320, 3744321),(3744342, 3744343)
PA14_41970	3745733	3746289	-	(3745371, 3745372),(3745430, 3745431),(3745509, 3745511),(3745559, 3745560),(3745613, 3745618),(3745697, 3745703),(3745782, 3745785),(3746112, 3746114)
PA14_42010	3747646	3748408	-	(3747445, 3747448),(3747457, 3747458),(3747589, 3747592),(3747906, 3747907)
PA14_42020	3748424	3748984	+	(3748564, 3748565),(3748697, 3748698),(3748758, 3748759),(3748788, 3748789),(3749208, 3749209)
PA14_42080,PA14_42090	3752434	3755798	-	(3752386, 3752390),(3754655, 3754659)
PA14_42100	3756368	3757256	-	(3756052, 3756054),(3756105, 3756108),(3756143, 3756147),(3756242, 3756243),(3756246, 3756251),(3756416, 3756418),(3756496, 3756497)
PA14sr_093	3756095	3756274	+	(3756168, 3756169),(3756270, 3756274),(3756298, 3756299),(3756336, 3756341),(3756390, 3756396)
PA14_42120	3757368	3758190	+	(3758579, 3758580)
PA14_42130	3758197	3758929	-	(3758848, 3758849),(3758886, 3758888),(3758892, 3758893)
PA14_42140,PA14_42150,PA14_42160	3759010	3762176	-	(3760321, 3760322),(3761434, 3761436),(3762022, 3762023)
PA14_42180	3762525	3763236	-	(3762303, 3762304),(3762447, 3762451),(3762594, 3762595),(3762779, 3762780),(3762975, 3762977),(3763062, 3763063),(3763088, 3763089),(3763149, 3763151)
PA14_42200	3763321	3763715	-	(3763268, 3763272),(3763514, 3763517),(3763587, 3763590),(3763622, 3763623),(3763662, 3763663)
PA14_42220	3764015	3766073	+	(3764141, 3764142),(3764230, 3764231),(3764344, 3764345),(3764518, 3764521),(3764754, 3764755)
PA14_42230	3766243	3768538	+	(3766485, 3766486)
PA14_42250,PA14_42260,PA14_42270,PA14_42280,PA14_42290,PA14_42300,PA14_42310,PA14_42320,PA14_42340,PA14_42350,PA14_42360	3768640	3775702	-	(3769568, 3769569),(3770158, 3770159),(3770173, 3770175),(3770341, 3770344),(3775572, 3775573),(3775649, 3775650)
PA14_42380	3775735	3776619	-	(3776330, 3776331),(3776361, 3776363),(3776382, 3776388),(3776419, 3776420),(3776488, 3776489)
PA14_42390	3776663	3777600	-	(3777113, 3777116),(3777330, 3777335),(3777362, 3777363),(3777402, 3777403),(3777459, 3777463),(3777585, 3777587)
PA14_42400,PA14_42410,PA14_42430	3777797	3778930	-	(3777719, 3777720),(3777888, 3777889),(3777937, 3777938),(3777998, 3777999),(3778011, 3778012),(3778051, 3778055),(3778063, 3778064),(3778125, 3778126),(3778275, 3778276),(3778319, 3778320),(3778619, 3778620),(3778670, 3778672),(3778778, 3778783),(3778809, 3778812),(3778841, 3778843),(3778848, 3778849)
PA14_42440,PA14_42450,PA14_42460,PA14_42470,PA14_42480,PA14_42490,PA14_42500,PA14_42510,PA14_42520,PA14_42530,PA14_42540,PA14_42550	3779037	3787550	-	(3778986, 3778989),(3781796, 3781799),(3782259, 3782260),(3783448, 3783450),(3784388, 3784390),(3784495, 3784496),(3784506, 3784511),(3785189, 3785190),(3785238, 3785239)
PA14_42570,PA14_42580,PA14_42600,PA14_42610,PA14_42620,PA14_42630,PA14_42640,PA14_42660	3787740	3794318	+	(3787826, 3787832),(3787962, 3787965),(3789662, 3789663),(3793515, 3793516)
PA14_42670	3794423	3796526	-	(3794173, 3794174),(3795106, 3795107),(3795823, 3795827)
PA14_42680	3796528	3797421	-	(3796615, 3796617),(3796674, 3796675),(3797241, 3797245),(3797299, 3797301),(3797355, 3797356)
PA14_42690	3797558	3798482	-	(3797522, 3797525)
PA14_42700	3798567	3799461	+	(3798634, 3798635),(3799416, 3799417)
PA14_42740	3801008	3801626	-	(3801075, 3801077),(3801494, 3801495),(3801508, 3801509),(3801546, 3801547),(3801550, 3801552)
PA14_42750	3801622	3802774	-	(3802607, 3802608),(3802690, 3802691)
PA14_42760	3802817	3803940	-	(3803388, 3803390)
PA14_42770	3804016	3805000	+	(3804137, 3804138)
PA14_42780	3805038	3805857	+	(3805168, 3805169),(3805420, 3805422)
PA14_42790	3805881	3806796	-	(3805698, 3805699),(3806657, 3806658),(3806681, 3806682),(3806737, 3806740)
PA14_42820	3806942	3807563	+	(3807033, 3807034),(3807109, 3807111),(3807114, 3807118),(3807142, 3807143),(3807276, 3807277),(3807302, 3807304)
PA14_42830	3807735	3808056	+	(3807797, 3807798),(3807815, 3807817)
PA14_42850	3808723	3809293	+	(3808851, 3808853),(3808857, 3808859),(3809339, 3809344)
PA14_42860	3809357	3809865	-	(3808970, 3808971),(3809020, 3809021),(3809064, 3809066),(3809096, 3809100),(3809181, 3809182),(3809253, 3809254),(3809264, 3809265),(3809307, 3809312),(3809342, 3809345),(3809349, 3809350),(3809391, 3809393),(3809435, 3809436),(3809545, 3809547),(3809727, 3809728),(3809761, 3809765)
PA14_42870	3809887	3810446	+	(3809970, 3809972),(3809981, 3809982),(3809991, 3809992),(3809998, 3809999),(3810014, 3810015),(3810247, 3810248),(3810251, 3810253)
PA14_42880,PA14_42890,PA14_42900,PA14_42910,PA14_42920,PA14_42940,PA14_42950,PA14_42960,PA14_42970,PA14_42980,PA14_42990,PA14_43000	3810473	3826596	-	(3811772, 3811773),(3815588, 3815589),(3821285, 3821286),(3821290, 3821291)
PA14_43050	3829605	3831408	-	(3830958, 3830960),(3830996, 3830998),(3831037, 3831038),(3831071, 3831072),(3831076, 3831080),(3831140, 3831143),(3831153, 3831155),(3831178, 3831179),(3831216, 3831217)
PA14_43080,PA14_43090,PA14_43100	3832573	3840187	+	(3839667, 3839668),(3839680, 3839682),(3839686, 3839687),(3839705, 3839707),(3839742, 3839743),(3839770, 3839774),(3840003, 3840004)
PA14_43110,PA14_43130	3840993	3842861	-	(3840616, 3840620),(3840752, 3840754),(3840800, 3840803),(3840900, 3840901),(3841647, 3841649)
PA14_43140	3842899	3843376	+	(3842950, 3842951)
PA14_43150	3843425	3844061	-	(3843653, 3843654),(3843820, 3843824)
PA14_43160	3844185	3845494	+	(3844253, 3844254),(3844261, 3844262),(3844793, 3844796),(3844930, 3844931),(3844980, 3844983),(3845536, 3845538)
PA14_43170	3845500	3846443	-	(3845934, 3845935),(3846173, 3846178)
PA14_43180	3846552	3847314	-	(3846465, 3846466)
PA14_43200	3848706	3850454	+	(3848837, 3848838)
PA14_43220	3850434	3852393	-	(3852248, 3852249)
PA14_43230	3852571	3853002	+	(3853101, 3853102)
PA14_43250	3853754	3854102	+	(3853895, 3853897)
PA14_43270,PA14_43280	3854080	3856253	-	(3855091, 3855095)
PA14_43290	3856307	3856672	-	(3856606, 3856609)
PA14_43300	3856669	3857738	+	(3856858, 3856860)
PA14_43310,PA14_43320	3857741	3859366	-	(3857583, 3857584),(3857818, 3857819),(3858973, 3858976)
PA14_43420,PA14_43430	3867715	3869791	-	(3867660, 3867662),(3867903, 3867905),(3868720, 3868722),(3869356, 3869358),(3869409, 3869413)
PA14_43480,PA14_43490	3872457	3874426	+	(3872570, 3872571),(3872699, 3872703),(3872756, 3872757)
PA14_43510	3874477	3875545	-	(3874578, 3874580),(3875215, 3875216),(3875405, 3875407)
PA14_43520,PA14_43530	3875710	3877209	-	(3875669, 3875673),(3876785, 3876786)
PA14_43540,PA14_43550	3877267	3878937	-	(3877745, 3877748),(3878803, 3878804)
PA14_43570	3879038	3879680	-	(3879665, 3879666)
PA14_43580,PA14_43600	3879720	3881046	-	(3880530, 3880534)
PA14_43610	3881092	3882807	-	(3882419, 3882424),(3882502, 3882505),(3882600, 3882602),(3882617, 3882618),(3882651, 3882652),(3882704, 3882708),(3882787, 3882788)
PA14_43620,PA14_43630,PA14_43640	3882886	3884757	-	(3883435, 3883436),(3884628, 3884630),(3884658, 3884659),(3884670, 3884671),(3884682, 3884685),(3884755, 3884756)
PA14_43650,PA14_43660,PA14_43670	3884875	3889875	+	(3884898, 3884900),(3886273, 3886277),(3886382, 3886383),(3889401, 3889402),(3889983, 3889986),(3889992, 3889996),(3890014, 3890015)
PA14_43680,PA14_43690	3890021	3891808	+	(3890207, 3890209),(3890262, 3890264),(3890292, 3890293),(3890320, 3890321),(3890439, 3890440),(3890486, 3890487),(3890685, 3890689),(3890908, 3890913),(3890938, 3890939),(3891207, 3891208),(3891371, 3891374),(3891849, 3891853)
PA14_43710	3891961	3893587	+	(3893471, 3893472)
PA14_43720	3893691	3894132	+	(3893997, 3894001),(3894014, 3894016)
PA14_43760	3895813	3896789	+	(3895905, 3895906),(3895939, 3895940),(3895966, 3895970),(3896007, 3896010),(3896013, 3896014),(3896099, 3896100),(3896103, 3896104),(3896350, 3896353)
PA14_43820	3901553	3902336	-	(3901886, 3901887)
PA14_43840,PA14_43850	3903248	3905991	-	(3902922, 3902923),(3902980, 3902981),(3902984, 3902987),(3903162, 3903163),(3904412, 3904413),(3905200, 3905202),(3905814, 3905815),(3905823, 3905824),(3905871, 3905873)
PA14_43870,PA14_43880,PA14_43890	3906063	3908246	-	(3906986, 3906987),(3907104, 3907105),(3907202, 3907203),(3908125, 3908126)
PA14_43900	3908385	3908655	+	(3908445, 3908446),(3908473, 3908478),(3908503, 3908504),(3908540, 3908543),(3908548, 3908552),(3908582, 3908583),(3908668, 3908669),(3908698, 3908705)
PA14_43910	3908713	3909478	-	(3908669, 3908674),(3909414, 3909415)
PA14_43920	3909623	3911134	-	(3909574, 3909578),(3909640, 3909642),(3909689, 3909690),(3909693, 3909694),(3910436, 3910437),(3910488, 3910489),(3910890, 3910891),(3910992, 3910993),(3911017, 3911018)
PA14_43940,PA14_43950	3911247	3913469	-	(3911181, 3911187),(3911228, 3911230),(3911382, 3911385),(3911438, 3911439),(3911457, 3911458),(3911972, 3911973),(3912969, 3912970),(3913059, 3913060),(3913174, 3913175),(3913327, 3913328),(3913416, 3913419)
PA14_43970	3913629	3915126	-	(3913472, 3913476),(3913509, 3913510),(3913535, 3913542),(3913592, 3913593),(3914344, 3914345),(3914398, 3914399),(3914599, 3914600),(3914873, 3914875),(3914955, 3914958),(3914997, 3914998),(3915085, 3915090)
PA14_44000	3915134	3916383	-	(3915483, 3915484),(3915880, 3915884),(3916077, 3916078),(3916269, 3916271)
PA14_44010,PA14_44020,PA14_44030,PA14_44050,PA14_44060	3916406	3922850	-	(3917279, 3917287),(3918612, 3918613),(3918671, 3918673),(3919010, 3919011),(3919050, 3919051),(3919112, 3919115),(3919128, 3919129),(3919144, 3919147),(3919202, 3919203),(3919241, 3919245),(3919339, 3919340),(3919382, 3919383),(3919418, 3919424),(3919693, 3919695),(3919731, 3919732),(3919736, 3919737),(3919755, 3919756),(3919814, 3919815),(3919911, 3919912),(3919979, 3919981),(3920149, 3920150),…
PA14_44070	3923037	3924373	+	(3923143, 3923144),(3923148, 3923149),(3923193, 3923194),(3923206, 3923209),(3923261, 3923264),(3923332, 3923333),(3923406, 3923407),(3923683, 3923684),(3923757, 3923758),(3924322, 3924323),(3924417, 3924422)
PA14_44080	3924487	3925198	-	(3924440, 3924443),(3924671, 3924672),(3925031, 3925032),(3925147, 3925148)
PA14_44090	3925229	3925484	-	(3925398, 3925399)
PA14_44100	3925587	3926343	-	(3926267, 3926268),(3926282, 3926283)
PA14_44120	3926803	3927693	-	(3927237, 3927238)
PA14_44130	3927773	3928325	+	(3927845, 3927846),(3927946, 3927950)
PA14_44150,PA14_44160	3928818	3930609	-	(3928709, 3928714),(3928748, 3928749),(3928781, 3928782),(3928840, 3928841),(3929275, 3929277),(3929282, 3929283),(3929788, 3929789),(3929818, 3929819)
PA14_44140	3928379	3928701	+	(3928742, 3928744)
PA14_44170	3930686	3930960	+	(3930735, 3930736),(3930908, 3930909)
PA14_44180	3931028	3931910	-	(3931267, 3931268),(3931829, 3931830)
PA14_44190,PA14_44200,PA14_44210	3932287	3935490	+	(3934339, 3934342),(3935536, 3935539)
PA14_44230	3935641	3935830	+	(3935828, 3935829),(3935865, 3935866)
PA14_44270	3938734	3938995	-	(3938875, 3938876)
PA14_44280	3939058	3940117	-	(3939923, 3939924)
PA14_44290	3940247	3943176	+	(3940416, 3940420),(3943221, 3943226)
PA14_44300	3943521	3945114	+	(3943797, 3943798),(3945149, 3945154)
PA14_44311	3945151	3946361	-	(3944781, 3944782),(3944822, 3944825),(3944834, 3944835),(3944864, 3944865),(3944882, 3944883),(3944932, 3944933),(3944951, 3944957),(3944996, 3944999),(3945039, 3945040),(3945111, 3945116),(3945180, 3945181),(3946229, 3946231)
PA14_44320	3946397	3947030	-	(3946891, 3946892)
PA14_44340,PA14_44350,PA14_44360	3947118	3950378	+	(3947324, 3947331),(3947339, 3947340),(3947388, 3947389),(3947403, 3947404),(3947486, 3947487),(3947573, 3947576),(3947601, 3947602),(3947705, 3947706),(3947759, 3947760),(3947872, 3947874),(3947894, 3947895),(3947917, 3947918),(3947922, 3947929),(3948000, 3948001),(3948042, 3948043),(3948134, 3948136),(3948517, 3948518),(3948794, 3948795),(3948812, 3948813),(3948892, 3948894),(3949377, 3949379),…
PA14_44370,PA14_44380,PA14_44390,PA14_44400	3950516	3953939	+	(3950833, 3950835),(3950838, 3950840),(3950863, 3950864),(3950900, 3950903),(3950906, 3950907),(3950960, 3950963),(3950997, 3950998),(3951063, 3951066),(3951075, 3951076),(3951097, 3951102),(3951403, 3951404),(3951441, 3951442),(3951445, 3951453),(3952176, 3952177),(3952342, 3952344),(3952528, 3952532),(3952763, 3952767),(3952942, 3952948),(3953083, 3953087),(3953169, 3953170),(3953527, 3953528),…
PA14_44420,PA14_44430	3954087	3956124	+	(3954088, 3954090),(3954139, 3954141),(3954144, 3954145),(3954298, 3954303),(3954306, 3954308),(3954311, 3954312),(3954357, 3954358),(3954364, 3954365),(3954371, 3954372),(3954375, 3954376),(3954447, 3954448),(3954471, 3954472),(3954511, 3954512),(3954687, 3954688),(3955479, 3955481),(3955700, 3955701)
PA14_44440	3956120	3958556	+	(3956137, 3956138),(3956215, 3956218),(3957519, 3957521)
PA14_44470	3959517	3960930	+	(3959609, 3959610),(3959620, 3959621),(3959666, 3959667),(3959707, 3959709),(3959756, 3959757),(3959799, 3959801),(3959877, 3959878),(3959929, 3959931),(3960714, 3960715),(3960968, 3960971),(3961029, 3961030),(3961086, 3961088)
PA14_44480	3960978	3961474	-	(3960589, 3960590),(3960682, 3960683),(3960728, 3960729),(3960883, 3960884),(3960929, 3960931),(3961022, 3961023),(3961028, 3961030),(3961038, 3961039),(3961074, 3961075),(3961090, 3961092),(3961113, 3961114),(3961169, 3961170)
PA14_44490	3961660	3962426	+	(3961758, 3961761),(3961823, 3961826),(3961887, 3961888),(3961897, 3961898),(3961956, 3961957),(3962014, 3962015),(3962205, 3962206),(3962428, 3962429),(3962436, 3962437),(3962472, 3962481)
PA14_44500	3962511	3963060	+	(3962552, 3962558),(3963093, 3963096)
PA14_44510	3963200	3964136	+	(3963901, 3963903),(3963997, 3963999),(3964075, 3964076),(3964193, 3964194)
PA14_44520,PA14_44530	3964335	3965236	+	(3964413, 3964414),(3964455, 3964456),(3964491, 3964497),(3964547, 3964548),(3964669, 3964670),(3965193, 3965198),(3965341, 3965342)
PA14_44540	3965089	3965944	-	(3965298, 3965299),(3965635, 3965638),(3965770, 3965772),(3965822, 3965825),(3965858, 3965859),(3965862, 3965867),(3965906, 3965907),(3965928, 3965929)
PA14_44560,PA14_44570	3966044	3968518	+	(3966180, 3966182),(3966242, 3966244)
PA14_44590	3969143	3970292	-	(3969466, 3969467)
PA14_44620	3971089	3971416	-	(3971037, 3971043)
PA14_44630	3971461	3973567	-	(3971669, 3971671),(3972410, 3972415),(3972448, 3972451),(3973405, 3973408),(3973446, 3973447),(3973450, 3973451),(3973457, 3973458),(3973461, 3973462),(3973496, 3973499),(3973525, 3973529)
PA14_NovelOrf_018	3974984	3975203	-	(3974750, 3974751),(3974778, 3974781),(3974827, 3974828),(3974838, 3974839),(3974946, 3974949),(3974983, 3974984),(3974990, 3974998),(3975037, 3975041),(3975060, 3975063),(3975109, 3975111)
smallSRP	3975612	3975717	-	(3975293, 3975294),(3975299, 3975300),(3975325, 3975332),(3975405, 3975407),(3975445, 3975451),(3975463, 3975464),(3975504, 3975505),(3975509, 3975510),(3975524, 3975525),(3975565, 3975571),(3975603, 3975605),(3975635, 3975640)
PA14_44650	3975819	3976219	-	(3975911, 3975914),(3976071, 3976073)
PA14_44660	3976242	3978676	-	(3978643, 3978645)
PA14_44670	3978719	3979708	-	(3978674, 3978677),(3979000, 3979001),(3979228, 3979229),(3979303, 3979304),(3979318, 3979319),(3979350, 3979353),(3979404, 3979405),(3979408, 3979409),(3979458, 3979459),(3979472, 3979473),(3979499, 3979500),(3979510, 3979511),(3979594, 3979595),(3979629, 3979632),(3979635, 3979636),(3979667, 3979668)
PA14_44680,PA14_44690	3979754	3983969	-	(3979791, 3979792),(3979804, 3979805),(3979831, 3979833),(3980011, 3980013),(3981526, 3981532),(3983768, 3983769)
PA14_44710,PA14_44740,PA14_44760,PA14_44770	3985437	3991548	+	(3991799, 3991804)
PA14_44780	3991601	3992463	-	(3992303, 3992306)
PA14_44820	3994346	3994812	-	(3994279, 3994281)
PA14_44830,PA14_44840,PA14_44850,PA14_44860	3995041	3998118	+	(3995314, 3995315),(3995455, 3995456),(3997961, 3997968)
PA14_44880	3998166	3999444	+	(3999543, 3999544)
PA14_44900,PA14_44910,PA14_44920,PA14_44930	4000711	4006408	+	(4003702, 4003704),(4004070, 4004071),(4004198, 4004199),(4004231, 4004232),(4004307, 4004308),(4004312, 4004314),(4004652, 4004654),(4004824, 4004826),(4004833, 4004836),(4005064, 4005066),(4005286, 4005289),(4005645, 4005646),(4005767, 4005768)
PA14_44950	4006871	4008459	+	(4008527, 4008528)
PA14_44970	4009064	4010129	-	(4008910, 4008911),(4008914, 4008915),(4009975, 4009976),(4009985, 4009986)
PA14_44990	4011350	4011782	-	(4011312, 4011316)
PA14_45020	4014813	4015729	+	(4015924, 4015926)
PA14_45100	4021601	4023315	+	(4021720, 4021721)
PA14_45110	4023415	4024442	+	(4023508, 4023509),(4024277, 4024279)
PA14_45120,PA14_45130	4024523	4026175	-	(4024677, 4024678)
PA14_45210,PA14_45240	4031560	4034042	-	(4033891, 4033892)
PA14_45260	4035051	4035486	-	(4034939, 4034940),(4035229, 4035230),(4035359, 4035361),(4035388, 4035393)
PA14_45300	4037180	4037723	-	(4037274, 4037276),(4037503, 4037504),(4037624, 4037628),(4037664, 4037665)
PA14_45310	4037726	4039700	-	(4037736, 4037737),(4038182, 4038183),(4038293, 4038295),(4038553, 4038554),(4038593, 4038594),(4038648, 4038649),(4038670, 4038671),(4038712, 4038714),(4038718, 4038719),(4038749, 4038754),(4038782, 4038784),(4038849, 4038850),(4039045, 4039046),(4039260, 4039265),(4039365, 4039369),(4039657, 4039658)
PA14_45330	4039700	4040189	-	(4039807, 4039811),(4039841, 4039844),(4040189, 4040191)
PA14_45340	4040185	4040362	-	(4040189, 4040191),(4040232, 4040233),(4040314, 4040318)
PA14_45350	4040358	4041117	-	(4040422, 4040425),(4040546, 4040548),(4040733, 4040734),(4040797, 4040799),(4040812, 4040815),(4040941, 4040942),(4040969, 4040970),(4041014, 4041015)
PA14_45370,PA14_45380	4041239	4042730	-	(4041140, 4041144),(4041202, 4041206),(4041266, 4041267),(4041327, 4041331),(4041359, 4041362),(4041366, 4041367),(4041450, 4041451),(4041454, 4041458),(4041484, 4041487),(4041522, 4041523),(4041527, 4041531),(4041601, 4041603),(4041722, 4041723),(4042219, 4042220),(4042398, 4042399),(4042440, 4042441),(4042506, 4042507),(4042526, 4042528)
PA14_45400,PA14_45410	4042704	4044705	+	(4042783, 4042787),(4042811, 4042813),(4043938, 4043939)
PA14_45430,PA14_45440,PA14_45450,PA14_45460	4045228	4048360	-	(4045150, 4045151)
PA14_45480,PA14_45500,PA14_45510,PA14_45520,PA14_45540,PA14_45560,PA14_45580,PA14_45590,PA14_45610,PA14_45620,PA14_45630,PA14_45640	4049182	4060367	-	(4049237, 4049239),(4049521, 4049523),(4049533, 4049534),(4049553, 4049554),(4049942, 4049943),(4049946, 4049948),(4049990, 4049991),(4049994, 4049995),(4050137, 4050138),(4051174, 4051175),(4051220, 4051225),(4052030, 4052032),(4052037, 4052039),(4052053, 4052054),(4053389, 4053390),(4053588, 4053590),(4054778, 4054780),(4054784, 4054786),(4054925, 4054933),(4055164, 4055165),(4055926, 4055927),…
PA14_45660	4060369	4061659	-	(4060411, 4060412),(4060433, 4060438),(4060504, 4060505),(4060532, 4060533),(4060615, 4060617),(4061500, 4061501),(4061540, 4061541)
PA14_45680	4061742	4063866	-	(4061708, 4061709),(4061824, 4061825),(4061838, 4061839),(4061858, 4061859),(4061916, 4061917)
PA14_45700,PA14_45710	4064004	4066689	-	(4063925, 4063926),(4064295, 4064299),(4064338, 4064339),(4064352, 4064353),(4065352, 4065356),(4065462, 4065463),(4065467, 4065469),(4065849, 4065850),(4066209, 4066210),(4066575, 4066576)
PA14_45740	4067869	4068646	-	(4068593, 4068595)
PA14_45760	4068645	4068915	-	(4068689, 4068690),(4068811, 4068812),(4068913, 4068914)
PA14_45770,PA14_45780,PA14_45790,PA14_45800,PA14_45810	4068959	4072179	-	(4068913, 4068914),(4068917, 4068918),(4068942, 4068943),(4070162, 4070163),(4070166, 4070168),(4071669, 4071670),(4071932, 4071933),(4072063, 4072064)
PA14_45830	4072422	4073706	-	(4072371, 4072374),(4072755, 4072756)
PA14_45840,PA14_45850	4073865	4074900	+	(4074042, 4074046),(4074129, 4074130),(4074285, 4074287),(4074326, 4074327),(4074343, 4074344),(4074382, 4074384),(4074484, 4074486),(4074528, 4074529),(4074557, 4074560),(4074621, 4074625),(4074665, 4074667),(4074710, 4074711)
PA14_45870,PA14_45880	4074908	4077072	-	(4076293, 4076295),(4076831, 4076832),(4076860, 4076862),(4076876, 4076880)
PA14_45920,PA14_45930	4081548	4084236	+	(4082731, 4082732)
PA14_45940	4084342	4084969	-	(4084230, 4084236),(4084272, 4084279),(4084786, 4084787),(4084844, 4084846),(4084895, 4084898),(4084901, 4084902)
PA14_45960	4085311	4086227	-	(4085005, 4085007),(4085011, 4085012),(4085035, 4085038),(4085126, 4085129),(4085186, 4085188),(4085216, 4085222),(4085284, 4085285),(4085478, 4085480),(4085606, 4085607),(4085781, 4085786),(4085820, 4085821),(4085831, 4085832),(4085850, 4085851),(4085874, 4085875),(4085900, 4085903),(4085913, 4085915),(4085935, 4085942),(4085947, 4085948),(4085976, 4085977),(4086051, 4086055),(4086068, 4086069),…
PA14_45950	4085056	4085322	+	(4085132, 4085133),(4085195, 4085199),(4085247, 4085248),(4085278, 4085284),(4085391, 4085394),(4085474, 4085477),(4085548, 4085553),(4085557, 4085558),(4085595, 4085596),(4085650, 4085651)
PA14_45970	4086481	4089214	-	(4086245, 4086247),(4086286, 4086287),(4086310, 4086311),(4086414, 4086417),(4086483, 4086485),(4086759, 4086761),(4086790, 4086793),(4087714, 4087717),(4087726, 4087727),(4088265, 4088269),(4088328, 4088329),(4088588, 4088590),(4088640, 4088642),(4088711, 4088712),(4088715, 4088716),(4088748, 4088749),(4088786, 4088787),(4088835, 4088836)
PA14_45980	4089355	4089787	-	(4089775, 4089778)
PA14_46000,PA14_46010	4091204	4093218	-	(4093151, 4093154),(4093185, 4093186)
PA14_46030	4094611	4095865	+	(4094636, 4094637),(4094814, 4094819)
PA14_46070,PA14_46080,PA14_46100	4096969	4099893	+	(4098629, 4098633)
PA14_46110,PA14_46120,PA14_46140,PA14_46150	4099986	4105224	+	(4101387, 4101388)
PA14_46160	4105283	4105526	-	(4105025, 4105026),(4105188, 4105189),(4105227, 4105234),(4105299, 4105302),(4105349, 4105352),(4105376, 4105377),(4105391, 4105392),(4105444, 4105445)
PA14_46170	4105572	4106471	-	(4106285, 4106286)
PA14_46200	4107702	4108614	-	(4107838, 4107839)
PA14_46290	4117891	4118524	-	(4117517, 4117518)
PA14_46370	4125422	4127045	+	(4125422, 4125425),(4127286, 4127287),(4127347, 4127348)
PA14_46430,PA14_46440	4130081	4131144	-	(4130047, 4130048),(4130286, 4130287),(4130299, 4130300),(4130345, 4130346),(4130389, 4130392),(4130495, 4130496)
PA14_46450	4131232	4132989	+	(4131867, 4131868),(4133318, 4133319)
PA14sr_098	4133113	4133331	-	(4133097, 4133100),(4133149, 4133150),(4133158, 4133159),(4133180, 4133182),(4133220, 4133222),(4133227, 4133229),(4133248, 4133251),(4133288, 4133289),(4133295, 4133297)
PA14_46460	4133672	4134890	-	(4133335, 4133336),(4133341, 4133344),(4133351, 4133354),(4133375, 4133376),(4133380, 4133384),(4133406, 4133408),(4133426, 4133429),(4133437, 4133439),(4133528, 4133530),(4133574, 4133575),(4134625, 4134626),(4134771, 4134773)
PA14_46470	4135111	4136254	-	(4134951, 4134952),(4134993, 4134996),(4135037, 4135038),(4136187, 4136190)
PA14_46490	4137083	4138352	+	(4138407, 4138414),(4138443, 4138444),(4138537, 4138539),(4138544, 4138546),(4138551, 4138552),(4138558, 4138559),(4138592, 4138596)
PA14_46510,PA14_46520,PA14_46530	4138718	4142259	-	(4138874, 4138876),(4139236, 4139237),(4139891, 4139893),(4139896, 4139900),(4139924, 4139925),(4139971, 4139974),(4140054, 4140056),(4141124, 4141126),(4141965, 4141966),(4141988, 4141989),(4142004, 4142005),(4142030, 4142033),(4142061, 4142062),(4142098, 4142101),(4142150, 4142151),(4142181, 4142182),(4142190, 4142193)
PA14_46540,PA14_46550	4142345	4145274	+	(4142362, 4142363),(4142367, 4142374),(4142378, 4142379),(4142453, 4142454),(4142493, 4142495),(4143011, 4143013),(4144476, 4144478),(4144483, 4144485)
PA14_46560	4145436	4145838	-	(4145169, 4145170)
PA14_46570	4146109	4146727	+	(4146255, 4146257),(4146798, 4146800)
PA14_46580,PA14_46590,PA14_46600	4146798	4151837	+	(4146798, 4146800),(4149235, 4149236)
PA14_46610,PA14_46620	4152321	4154097	-	(4152322, 4152323),(4152561, 4152562),(4153046, 4153048),(4153513, 4153518),(4153562, 4153563),(4153594, 4153596)
PA14_46630	4154765	4155602	+	(4155758, 4155759)
PA14_46640,PA14_46650,PA14_46660,PA14_46670	4155761	4160196	-	(4159528, 4159529)
PA14_46680	4160641	4162075	+	(4161098, 4161100)
PA14_46700	4162057	4163002	-	(4162343, 4162344),(4162494, 4162495),(4162747, 4162750)
PA14_46740	4164051	4164552	-	(4163954, 4163955),(4164410, 4164411),(4164416, 4164417)
PA14_46840	4171215	4171923	-	(4171456, 4171458),(4171547, 4171548),(4171646, 4171649),(4171653, 4171654),(4171717, 4171721),(4171759, 4171761),(4171765, 4171768),(4171799, 4171803)
PA14_46890	4176095	4176940	-	(4176008, 4176009),(4176786, 4176787),(4176829, 4176830)
PA14_46900	4176985	4177504	-	(4176951, 4176953),(4177103, 4177105),(4177395, 4177396)
PA14_46910	4177781	4178804	+	(4177942, 4177943),(4178858, 4178859)
PA14_46920,PA14_46930,PA14_46950	4178907	4181149	+	(4180606, 4180607),(4180660, 4180661),(4181186, 4181190)
PA14_46960	4181226	4182900	+	(4181326, 4181327)
PA14_46970	4182985	4184074	+	(4184151, 4184156)
PA14_47000	4187623	4188789	+	(4188983, 4188984)
PA14_47010,PA14_47030	4188983	4189891	+	(4188983, 4188984)
PA14_47040	4189947	4191707	+	(4191740, 4191745)
PA14_47090	4193975	4195904	-	(4194912, 4194913)
PA14_47100	4195990	4197538	-	(4195947, 4195949)
PA14_47110	4197534	4197942	-	(4197761, 4197765),(4197935, 4197942)
P9	4197986	4198090	-	(4197935, 4197942),(4197979, 4197984),(4198018, 4198020)
PA14_47120,PA14_47130	4198207	4199140	-	(4198660, 4198661),(4198906, 4198907)
PA14_47150,PA14_47160,PA14_47180,PA14_47190,PA14_47210	4201677	4206941	-	(4205386, 4205387),(4206786, 4206792),(4206904, 4206906)
PA14_47230	4207151	4208693	-	(4207024, 4207025),(4207067, 4207070)
PA14_47250,PA14_47260	4209472	4211231	-	(4209943, 4209944)
PA14_47280,PA14_47300	4212300	4214279	-	(4212619, 4212621)
PA14_47310	4214446	4215307	+	(4214586, 4214588),(4214974, 4214976)
PA14_47320,PA14_47330,PA14_47340,PA14_47350	4215316	4217643	-	(4215779, 4215780),(4216842, 4216843),(4216874, 4216875),(4216956, 4216959),(4216970, 4216971),(4216998, 4217002),(4217032, 4217033),(4217525, 4217526),(4217533, 4217534),(4217579, 4217580),(4217600, 4217601)
PA14_47390,PA14_47400,PA14_47410,PA14_47420	4223149	4225659	-	(4224479, 4224484),(4224531, 4224535),(4224730, 4224731),(4225182, 4225183),(4225254, 4225256),(4225384, 4225386)
PA14_47430	4225675	4226626	+	(4225759, 4225760),(4225776, 4225777),(4225856, 4225858),(4226052, 4226053),(4226495, 4226497),(4226752, 4226753),(4226851, 4226855)
PA14_47440	4226637	4227727	-	(4227470, 4227473),(4227510, 4227511),(4227566, 4227570)
PA14_47450,PA14_47460	4227824	4229259	-	(4227733, 4227734),(4227778, 4227782),(4228841, 4228842),(4228959, 4228960),(4228990, 4228991),(4228994, 4228996)
PA14_47500	4230492	4231595	+	(4231636, 4231637)
PA14_47510	4231616	4232540	-	(4231875, 4231876),(4231950, 4231954),(4232227, 4232233)
PA14_47520	4232540	4233161	+	(4232629, 4232630),(4232726, 4232727),(4232808, 4232809),(4232822, 4232823),(4232867, 4232868),(4232871, 4232872),(4232906, 4232907),(4233048, 4233051),(4233363, 4233367)
PA14_47530	4233382	4233862	+	(4233441, 4233442),(4233496, 4233497),(4233500, 4233501),(4233539, 4233542)
PA14_47540	4234042	4235342	+	(4234991, 4234992),(4235490, 4235494)
PA14_47550	4235396	4235974	-	(4235444, 4235447),(4235828, 4235830)
PA14_47560	4236115	4237315	-	(4236296, 4236301),(4236339, 4236342),(4236384, 4236386),(4236478, 4236479),(4236491, 4236492),(4236514, 4236515),(4236988, 4236989),(4236992, 4236995)
PA14_47580	4237388	4237838	-	(4237352, 4237355),(4237570, 4237571),(4237691, 4237697)
PA14_47610	4239819	4240481	-	(4239708, 4239709)
PA14_47650,PA14_47660,PA14_47670,PA14_47680,PA14_47690,PA14_47720,PA14_47730,PA14_47750,PA14_47760,PA14_47790	4241966	4250898	-	(4242535, 4242536),(4249686, 4249687)
PA14_47800	4250913	4253058	-	(4252706, 4252709),(4252800, 4252806),(4252830, 4252834),(4252866, 4252868),(4252905, 4252906),(4252912, 4252913),(4252918, 4252919),(4252983, 4252986),(4252989, 4252990)
PA14_47890	4261885	4262822	-	(4261773, 4261774)
PA14_48040	4276854	4277268	-	(4276688, 4276689),(4276742, 4276748),(4276966, 4276967),(4277030, 4277031),(4277058, 4277059),(4277110, 4277111),(4277154, 4277155),(4277212, 4277215)
PA14_48060	4277496	4279029	-	(4277447, 4277448),(4277892, 4277893),(4278964, 4278966)
PA14_48090	4279294	4280740	-	(4279100, 4279101)
PA14_48140	4283906	4285416	-	(4283869, 4283871),(4285195, 4285198),(4285261, 4285263),(4285293, 4285295),(4285320, 4285324)
C4	4286054	4286140	+	(4286134, 4286137)
PA14_48170,PA14_48190	4289342	4291755	-	(4291189, 4291190)
PA14_48200	4291919	4292717	+	(4291952, 4291954),(4291975, 4291977),(4292114, 4292117)
PA14_48500	4311064	4311952	+	(4311219, 4311220)
PA14_48660	4327801	4328737	+	(4328193, 4328196)
PA14_48680	4328753	4330357	-	(4328505, 4328506),(4328550, 4328551),(4330189, 4330192),(4330251, 4330255)
PA14_48700	4330419	4332261	-	(4332001, 4332002),(4332062, 4332064),(4332148, 4332149)
PA14_48780,PA14_48790	4336846	4338087	-	(4336550, 4336553),(4337079, 4337080),(4337245, 4337246),(4337580, 4337582),(4337652, 4337657),(4337718, 4337719),(4337767, 4337768),(4337794, 4337797),(4337836, 4337838),(4337912, 4337921),(4337982, 4337985),(4337991, 4337992),(4338011, 4338012),(4338052, 4338057)
PA14_48800	4338144	4338786	-	(4338157, 4338159),(4338165, 4338167),(4338197, 4338201),(4338206, 4338207),(4338236, 4338243),(4338280, 4338283),(4338354, 4338355),(4338362, 4338363),(4338421, 4338425),(4338473, 4338474),(4338487, 4338488),(4338501, 4338502),(4338536, 4338539),(4338579, 4338583),(4338707, 4338708),(4338717, 4338718)
PA14_48810,PA14_48830	4338827	4341053	-	(4340667, 4340668),(4340697, 4340700),(4340749, 4340750),(4340813, 4340816),(4340821, 4340822),(4340833, 4340834),(4340881, 4340886),(4340927, 4340928)
PA14_48860,PA14_48870	4343510	4345087	-	(4343686, 4343689),(4344941, 4344942)
PA14_48880,PA14_48890	4345158	4347473	-	(4345102, 4345104),(4345148, 4345149),(4345155, 4345157),(4345187, 4345193),(4345226, 4345227),(4345252, 4345253),(4345284, 4345286)
PA14_48940	4350822	4351071	-	(4350686, 4350691)
PA14_49020	4353154	4353525	+	(4353444, 4353446),(4353449, 4353451),(4353455, 4353457),(4353747, 4353752)
PA14_49030	4353749	4354845	+	(4353895, 4353896),(4353940, 4353941),(4353979, 4353981),(4355083, 4355085),(4355120, 4355121)
PA14sr_102	4355183	4355632	+	(4355505, 4355508)
PA14_49050	4356476	4357172	+	(4356516, 4356517),(4356630, 4356632),(4356689, 4356691),(4356830, 4356834),(4356840, 4356842),(4356913, 4356915),(4356950, 4356953),(4357226, 4357229)
PA14_49060	4357339	4357837	+	(4357382, 4357383),(4357393, 4357394)
PA14_49070	4357838	4359020	-	(4357584, 4357585)
PA14_49130	4363161	4364472	-	(4363618, 4363619)
PA14_49160	4365812	4369175	-	(4365699, 4365700),(4367974, 4367975),(4368486, 4368487),(4368541, 4368542),(4368550, 4368551),(4368606, 4368608),(4368662, 4368663),(4368928, 4368929),(4368942, 4368943),(4369003, 4369006),(4369087, 4369089),(4369115, 4369118)
PA14_49170,PA14_49180	4369276	4371312	-	(4369177, 4369183),(4369223, 4369224),(4369876, 4369877),(4369965, 4369966),(4370187, 4370189),(4370239, 4370242),(4370279, 4370281),(4370511, 4370513),(4370516, 4370517),(4370559, 4370564),(4370614, 4370616),(4370645, 4370647),(4370671, 4370672),(4370852, 4370858),(4370958, 4370961),(4371005, 4371007),(4371080, 4371082),(4371127, 4371129),(4371174, 4371178)
PA14_49200	4371376	4372015	-	(4371311, 4371315),(4371669, 4371670),(4371868, 4371872),(4371878, 4371879),(4371888, 4371889),(4371928, 4371929),(4371932, 4371934)
PA14_49210,PA14_49220,PA14_49230,PA14_49250,PA14_49260,PA14_49270	4372175	4376784	+	(4372245, 4372251),(4372256, 4372257),(4372285, 4372286),(4372310, 4372314),(4372319, 4372320),(4372371, 4372373),(4372376, 4372377),(4372433, 4372435),(4376333, 4376334),(4376613, 4376615)
PA14_49280	4376815	4378012	-	(4376675, 4376676),(4377562, 4377569)
PA14_49300,PA14_49310	4379246	4381793	-	(4379202, 4379203),(4381330, 4381333),(4381588, 4381589)
PA14_49290	4378468	4379203	+	(4379236, 4379239)
PA14_49340	4384064	4384793	+	(4384154, 4384155)
PA14_49350	4384793	4385606	-	(4385200, 4385205),(4385300, 4385302),(4385379, 4385380),(4385425, 4385427),(4385444, 4385445),(4385460, 4385462),(4385491, 4385492),(4385542, 4385546)
PA14_49380,PA14_49390	4388508	4390496	+	(4389511, 4389512)
PA14_49400	4390513	4390897	+	(4390599, 4390600),(4390993, 4390995),(4391097, 4391098)
PA14_49410	4391002	4391235	-	(4390630, 4390631),(4390717, 4390721),(4390765, 4390770),(4390823, 4390828),(4390871, 4390872),(4390897, 4390901),(4390958, 4390963),(4391032, 4391034),(4391086, 4391087),(4391124, 4391126),(4391159, 4391160)
PA14_49420	4391531	4392890	-	(4391242, 4391244),(4391271, 4391272),(4391282, 4391290),(4392636, 4392637)
PA14_49440	4393231	4393994	-	(4393586, 4393587),(4393598, 4393601),(4393781, 4393782),(4393804, 4393805),(4393828, 4393829),(4393892, 4393893)
PA14sr_104	4394083	4394112	+	(4394164, 4394169)
PA14sr_105	4394265	4394552	+	(4394298, 4394299),(4394422, 4394423),(4394454, 4394455)
PA14_49460	4394559	4397566	+	(4394770, 4394771),(4395426, 4395427),(4396313, 4396315),(4397273, 4397274)
PA14_49470	4397763	4399077	+	(4397775, 4397778)
PA14_49480	4399097	4400980	+	(4399177, 4399181),(4399763, 4399764),(4401146, 4401147)
PA14_49500	4401573	4402317	+	(4401651, 4401654)
PA14sr_107	4401651	4402573	-	(4402035, 4402037),(4402295, 4402297),(4402340, 4402342)
PA14_49510	4402669	4403131	-	(4402617, 4402625),(4402797, 4402798),(4403024, 4403025),(4403029, 4403030),(4403069, 4403073)
PA14_49520	4403130	4405690	-	(4403350, 4403352),(4403407, 4403409)
PA14_49570	4409579	4411070	+	(4409827, 4409831)
PA14_49610,PA14_49620	4413753	4415809	+	(4414415, 4414419)
PA14_49660	4418745	4419614	-	(4418665, 4418668)
PA14_49730	4424212	4424563	+	(4424933, 4424937)
PA14_49740	4424572	4425408	-	(4425237, 4425243),(4425291, 4425292)
PA14_49750,PA14_49760	4425574	4427808	+	(4425592, 4425593),(4425638, 4425639),(4425665, 4425666),(4425690, 4425693),(4425730, 4425734),(4425741, 4425742),(4425767, 4425770)
PA14_49800	4429235	4430282	+	(4429466, 4429467),(4429538, 4429540)
PA14_49810	4430376	4430964	+	(4430435, 4430437),(4430440, 4430442),(4430589, 4430591),(4430594, 4430597),(4430683, 4430687),(4431042, 4431043),(4431146, 4431152)
PA14_49820,PA14_49840	4430970	4433264	-	(4431500, 4431501),(4433018, 4433024)
PA14_49850,PA14_49860	4433463	4434048	+	(4433869, 4433870),(4434169, 4434170),(4434288, 4434291)
PA14_49870	4434081	4434647	-	(4434000, 4434004),(4434165, 4434166),(4434377, 4434382),(4434437, 4434438),(4434453, 4434454),(4434475, 4434477),(4434510, 4434513),(4434550, 4434552),(4434558, 4434559)
PA14_49880,PA14_49890	4434772	4436710	+	(4434828, 4434830),(4434905, 4434906),(4434926, 4434927)
PA14_49910	4437281	4438017	+	(4437406, 4437407),(4437448, 4437450),(4437537, 4437538),(4437591, 4437595),(4438054, 4438059)
PA14_49920	4438123	4438498	+	(4438180, 4438181),(4438397, 4438398),(4438474, 4438475),(4438595, 4438596),(4438637, 4438638)
PA14_49930	4438507	4439366	-	(4438309, 4438311),(4439194, 4439197)
PA14_49940,PA14_49960	4439601	4442365	+	(4439660, 4439662),(4439667, 4439670),(4439707, 4439715),(4439870, 4439871),(4440012, 4440014),(4442068, 4442069),(4442095, 4442098)
PA14_49970	4442367	4444134	-	(4443275, 4443276)
PA14_49990	4444573	4444796	+	(4444724, 4444725),(4444870, 4444876)
PA14_50010	4445121	4446297	-	(4444814, 4444817),(4444976, 4444977)
PA14_50020	4446362	4446986	-	(4446294, 4446300),(4446637, 4446638),(4446740, 4446741),(4446783, 4446784),(4446855, 4446858)
PA14_50030	4447076	4447809	+	(4447570, 4447574)
PA14_50040	4447813	4448625	-	(4448544, 4448545)
PA14_50060	4449956	4451153	+	(4450021, 4450025),(4450256, 4450258),(4451293, 4451294),(4451321, 4451322),(4451329, 4451330)
PA14_50080,PA14_50100,PA14_50110,PA14_50130,PA14_50140,PA14_50160	4452069	4457899	-	(4451701, 4451702),(4452847, 4452850),(4453259, 4453261),(4455637, 4455638),(4455718, 4455722),(4455816, 4455820),(4455925, 4455926),(4455932, 4455933),(4457662, 4457665),(4457735, 4457737),(4457767, 4457770),(4457775, 4457776),(4457806, 4457808)
PA14_50070	4451351	4452065	+	(4451948, 4451950),(4452219, 4452220)
PA14_50180,PA14_50200	4458096	4460773	-	(4458051, 4458053),(4460726, 4460732)
PA14_50220	4460843	4462361	-	(4461722, 4461725),(4462002, 4462004),(4462014, 4462015),(4462108, 4462112),(4462153, 4462157),(4462185, 4462186),(4462208, 4462210),(4462248, 4462253),(4462312, 4462314)
PA14_50240,PA14_50250	4462597	4463323	-	(4462484, 4462485),(4462513, 4462514),(4462638, 4462639),(4462759, 4462760),(4462891, 4462892),(4462926, 4462928),(4462954, 4462959),(4462964, 4462965),(4463040, 4463044),(4463082, 4463084),(4463131, 4463132),(4463155, 4463156),(4463185, 4463188),(4463215, 4463216),(4463220, 4463222)
PA14_50270	4463418	4464863	-	(4463371, 4463372),(4463876, 4463878),(4464564, 4464565),(4464640, 4464642),(4464663, 4464664),(4464690, 4464691)
PA14_50280	4464928	4465317	-	(4464862, 4464872),(4464911, 4464916)
PA14_50290	4465378	4466932	-	(4465317, 4465321),(4465731, 4465735),(4465797, 4465799),(4466095, 4466097),(4466156, 4466157),(4466164, 4466165),(4466552, 4466553),(4466602, 4466606),(4466631, 4466633),(4466653, 4466654),(4466688, 4466689),(4466776, 4466777),(4466831, 4466832),(4466837, 4466838),(4466844, 4466845),(4466859, 4466860)
PA14_50300	4467202	4472287	-	(4467149, 4467151),(4468044, 4468046),(4468676, 4468680),(4471364, 4471366),(4471550, 4471551)
PA14_50340,PA14_50360,PA14_50380,PA14_50410,PA14_50420,PA14_50430	4474340	4481660	-	(4475373, 4475375),(4479440, 4479441)
PA14_50450,PA14_50460,PA14_50470,PA14_50480	4482628	4485658	-	(4482523, 4482526),(4482586, 4482589)
PA14_50500	4485876	4486261	-	(4485733, 4485734),(4485743, 4485744),(4485812, 4485815),(4485851, 4485855),(4486175, 4486176)
PA14_50510	4486305	4486643	-	(4486288, 4486294)
PA14_50520	4486820	4488043	+	(4486993, 4486994),(4487002, 4487005),(4487154, 4487155),(4487165, 4487167),(4488089, 4488094),(4488183, 4488184),(4488220, 4488229)
PA14_50530,PA14_50540,PA14_50550,PA14_50560	4488303	4491945	+	(4488503, 4488507),(4488526, 4488532),(4489720, 4489722),(4491721, 4491722)
PA14_50570,PA14_50590	4492021	4496303	-	(4491974, 4491975),(4494101, 4494102),(4494250, 4494251),(4496286, 4496287)
PA14_50610	4497309	4497981	+	(4498050, 4498051),(4498086, 4498088),(4498103, 4498105),(4498195, 4498196)
PA14_50640,PA14_50650,PA14_50660,PA14_50670	4499178	4501972	-	(4499059, 4499060),(4499110, 4499111),(4500080, 4500081),(4500239, 4500240),(4500424, 4500425),(4501504, 4501506),(4501533, 4501536),(4501577, 4501578),(4501737, 4501738),(4501787, 4501789),(4501792, 4501793),(4501816, 4501817),(4501833, 4501834),(4501852, 4501854),(4501885, 4501889),(4501902, 4501903)
PA14_50630	4498463	4499150	+	(4499179, 4499181)
PA14_50680,PA14_50690,PA14_50700,PA14_50710,PA14_50720,PA14_50730	4502085	4507840	-	(4502240, 4502243),(4502897, 4502900),(4502964, 4502968),(4503010, 4503011),(4503077, 4503080),(4503250, 4503257),(4503625, 4503626),(4503976, 4503977),(4504014, 4504015),(4504460, 4504461),(4505234, 4505235),(4505529, 4505530),(4505537, 4505538),(4506277, 4506280),(4506562, 4506563),(4506935, 4506939),(4506979, 4506980),(4507030, 4507032),(4507277, 4507278),(4507302, 4507303),(4507791, 4507792)
PA14_50740	4508168	4508658	-	(4507884, 4507885),(4507925, 4507931),(4507958, 4507959),(4507963, 4507964),(4508021, 4508024),(4508122, 4508124),(4508168, 4508169),(4508287, 4508290),(4508343, 4508345),(4508403, 4508404),(4508525, 4508527),(4508568, 4508569),(4508576, 4508577)
PA14sr_109	4508614	4508658	+	(4508628, 4508629)
PA14_50760	4509041	4510187	-	(4508663, 4508667),(4508726, 4508731),(4508758, 4508759),(4508815, 4508816)
PA14_50750	4508820	4509063	+	(4508906, 4508909),(4508999, 4509000),(4509040, 4509043)
PA14_50790,PA14_50800	4511746	4513535	-	(4513390, 4513391),(4513445, 4513447),(4513504, 4513511)
PA14_50810	4513612	4514617	-	(4513565, 4513569),(4514373, 4514374),(4514521, 4514522),(4514527, 4514528),(4514559, 4514565)
PA14_50820	4514699	4515865	-	(4514663, 4514664),(4514814, 4514815),(4515475, 4515479)
PA14_50830,PA14_50840	4515954	4520451	-	(4516892, 4516894),(4517209, 4517210),(4517273, 4517274),(4518499, 4518500),(4520359, 4520360)
PA14_50860,PA14_50870	4521083	4522209	-	(4521829, 4521831),(4521889, 4521890),(4521997, 4521998),(4522009, 4522010),(4522056, 4522058),(4522117, 4522118)
PA14_50880	4522300	4522968	-	(4522251, 4522256),(4522696, 4522697)
PA14_50920	4524436	4525057	+	(4524521, 4524526),(4524735, 4524737)
PA14_50930	4525174	4525787	-	(4524773, 4524774),(4525297, 4525298),(4525629, 4525630)
PA14_50940	4526032	4526544	+	(4526130, 4526131),(4526152, 4526153),(4526160, 4526161),(4526192, 4526194),(4526223, 4526224),(4526229, 4526230),(4526264, 4526265),(4526279, 4526284),(4526324, 4526329),(4526363, 4526365),(4526556, 4526557)
PA14_50950	4526551	4526752	+	(4526556, 4526557),(4526801, 4526805)
PA14_50970	4526886	4527560	+	(4527613, 4527618)
PA14_50980	4527682	4530226	+	(4527828, 4527829),(4528741, 4528746),(4530319, 4530322)
P8	4532291	4532369	-	(4532126, 4532132),(4532284, 4532285),(4532289, 4532291),(4532363, 4532364)
PA14_51010,PA14_51020	4532511	4533792	-	(4532363, 4532364),(4532412, 4532413),(4532455, 4532457),(4532817, 4532820),(4532849, 4532855),(4532905, 4532906),(4532941, 4532942),(4532982, 4532989),(4533072, 4533074),(4533077, 4533079),(4533134, 4533136),(4533188, 4533189),(4533265, 4533266),(4533313, 4533316),(4533368, 4533370),(4533376, 4533378),(4533441, 4533445),(4533523, 4533525),(4533554, 4533555),(4533694, 4533695),(4533701, 4533706),…
PA14_51040,PA14_51050	4533842	4536766	-	(4534966, 4534969),(4535000, 4535001),(4535036, 4535037),(4536331, 4536335)
PA14_51070,PA14_51080,PA14_51090,PA14_51100,PA14_51110,PA14_51120	4537705	4544015	-	(4537398, 4537402),(4537438, 4537443),(4537496, 4537499),(4537512, 4537513),(4542030, 4542032)
PA14_51220	4551614	4552607	-	(4551370, 4551372),(4551535, 4551536),(4551609, 4551610),(4551663, 4551664),(4551683, 4551684),(4551978, 4551985),(4552020, 4552021),(4552025, 4552028),(4552160, 4552163),(4552332, 4552333),(4552374, 4552377),(4552442, 4552443),(4552510, 4552514),(4552545, 4552546),(4552602, 4552606)
PA14_51230	4552949	4553036	-	(4552602, 4552606),(4552642, 4552647),(4552654, 4552655),(4552705, 4552706),(4552723, 4552724),(4552756, 4552757),(4552781, 4552785),(4552815, 4552816),(4552829, 4552830),(4552844, 4552845),(4552892, 4552896),(4552946, 4552947),(4553035, 4553037)
PA14sr_110	4552648	4552872	+	(4552797, 4552799),(4552849, 4552851),(4552882, 4552885),(4552938, 4552940),(4552945, 4552946),(4552984, 4552985),(4553113, 4553116)
PA14_51240	4553129	4553840	-	(4553035, 4553037),(4553135, 4553137)
PA14_51250,PA14_51260,PA14_51270	4553868	4556679	-	(4553921, 4553922),(4554105, 4554109),(4554114, 4554115),(4554250, 4554251),(4554326, 4554327),(4554348, 4554352),(4554365, 4554366),(4554413, 4554422),(4554532, 4554533),(4555144, 4555145),(4555643, 4555644),(4555665, 4555671),(4555764, 4555768),(4555964, 4555965),(4555969, 4555973),(4556294, 4556295),(4556354, 4556355),(4556381, 4556384),(4556442, 4556443),(4556466, 4556469),(4556500, 4556501),…
PA14_51280	4556791	4557393	+	(4556947, 4556948)
PA14_51300,PA14_51310	4557938	4559316	-	(4557745, 4557746),(4557786, 4557788),(4557862, 4557863),(4557889, 4557891),(4557922, 4557925),(4557930, 4557931),(4558662, 4558663),(4558716, 4558717),(4558728, 4558729),(4558762, 4558764),(4558811, 4558812),(4558821, 4558822),(4558864, 4558869),(4558931, 4558932),(4558935, 4558936),(4558950, 4558951),(4559058, 4559059),(4559071, 4559072),(4559095, 4559102)
PA14_51290	4557404	4557878	+	(4557822, 4557823),(4557831, 4557834),(4557918, 4557922)
PA14_51320	4559436	4560893	+	(4559534, 4559535)
PA14_51330	4561001	4562060	-	(4561049, 4561052),(4561212, 4561213),(4561702, 4561703),(4561737, 4561738)
PA14_51340	4562529	4563807	+	(4562585, 4562586),(4563654, 4563655)
PA14_51350,PA14_51360	4563759	4566036	-	(4563696, 4563697),(4564169, 4564171),(4565748, 4565749),(4565913, 4565916)
PA14_51380,PA14_51390,PA14_51410,PA14_51420,PA14_51430	4566048	4571512	-	(4566559, 4566560),(4566711, 4566713),(4566761, 4566762),(4566809, 4566815),(4569184, 4569187),(4570669, 4570670),(4570680, 4570682),(4571329, 4571330)
lrs1	4571531	4571780	-	(4571516, 4571518),(4571546, 4571547),(4571588, 4571590),(4571642, 4571645),(4571685, 4571687)
PA14_51440	4571976	4572521	+	(4572071, 4572072),(4572917, 4572919)
PA14_51450,PA14_51460,PA14_51470	4572600	4576604	-	(4572248, 4572251),(4572260, 4572261),(4572305, 4572307),(4572842, 4572846),(4573788, 4573792),(4573849, 4573850),(4575883, 4575886),(4575940, 4575945)
PA14_51480	4577048	4577426	-	(4576722, 4576723),(4576790, 4576791),(4576829, 4576835)
PA14_51510	4579721	4580155	-	(4579330, 4579331),(4579599, 4579601),(4579784, 4579785),(4579859, 4579862),(4579921, 4579922),(4579964, 4579966),(4580057, 4580061)
PA14_51520,PA14_51530	4580518	4582992	-	(4580168, 4580170),(4580246, 4580247),(4580340, 4580341),(4580427, 4580433),(4580559, 4580562),(4580678, 4580679),(4580725, 4580729),(4580868, 4580869),(4580872, 4580873),(4581216, 4581217),(4581233, 4581234),(4581790, 4581791),(4582539, 4582544)
PA14_51540	4583128	4583698	-	(4583430, 4583432),(4583516, 4583521),(4583593, 4583594),(4583617, 4583618),(4583669, 4583674)
PA14_51550	4583732	4584833	+	(4583877, 4583879),(4584012, 4584018),(4584044, 4584047),(4584115, 4584116),(4584707, 4584708)
PA14_51560	4584961	4585432	-	(4585280, 4585282),(4585338, 4585341),(4585398, 4585400),(4585405, 4585406)
PA14_51570	4585624	4585882	-	(4585455, 4585459),(4585480, 4585483),(4585498, 4585499),(4585509, 4585510),(4585514, 4585516),(4585546, 4585547),(4585560, 4585562),(4585600, 4585606),(4585638, 4585639),(4585652, 4585653),(4585691, 4585692),(4585750, 4585758),(4585784, 4585787)
PA14_51590	4586182	4586531	+	(4586213, 4586214)
PA14_51600	4586636	4587260	-	(4586379, 4586380),(4586385, 4586389),(4586546, 4586547),(4586551, 4586557),(4586612, 4586614),(4586623, 4586624),(4586659, 4586660),(4586769, 4586771)
PA14_51620,PA14_51630	4587796	4588963	+	(4587893, 4587894),(4587897, 4587898),(4587931, 4587932),(4588223, 4588227),(4588231, 4588232),(4588283, 4588284),(4588299, 4588300),(4588349, 4588350)
PA14_51660	4591077	4591155	-	(4590851, 4590855),(4590893, 4590894),(4590932, 4590934),(4590981, 4590982),(4591005, 4591006),(4591031, 4591036),(4591073, 4591075)
PA14_51640,PA14_51650	4589049	4590704	+	(4591044, 4591046),(4591076, 4591077),(4591083, 4591084)
PA14_51670,PA14_51680	4591209	4592694	-	(4591258, 4591259),(4591972, 4591973),(4592386, 4592387),(4592430, 4592435),(4592462, 4592463),(4592546, 4592552),(4592601, 4592604)
PA14_51690	4592766	4593591	-	(4592720, 4592723),(4592914, 4592915),(4592948, 4592951),(4592993, 4592994),(4593193, 4593196),(4593236, 4593237),(4593334, 4593336),(4593356, 4593357),(4593392, 4593401),(4593438, 4593447),(4593474, 4593479),(4593486, 4593487),(4593517, 4593524)
PA14_51710	4593600	4594107	-	(4593668, 4593669),(4593808, 4593809),(4593856, 4593860),(4593907, 4593908),(4593914, 4593916),(4593923, 4593924),(4593955, 4593957),(4593976, 4593977),(4594003, 4594004),(4594041, 4594045),(4594055, 4594056),(4594075, 4594076)
PA14_51720,PA14_51730,PA14_51740,PA14_51750,PA14_51770	4594159	4598155	-	(4594119, 4594120),(4594183, 4594184),(4594187, 4594188),(4594191, 4594194),(4594476, 4594478),(4594674, 4594678),(4595062, 4595066),(4595108, 4595116),(4595164, 4595165),(4595171, 4595173),(4595310, 4595311),(4595355, 4595359),(4595385, 4595386),(4595483, 4595484),(4595546, 4595547),(4595558, 4595560),(4595686, 4595692),(4595695, 4595696),(4595804, 4595809),(4595842, 4595845),(4595899, 4595900),…
PA14_51780,PA14_51790,PA14_51800	4598159	4600375	-	(4598159, 4598160),(4598231, 4598233),(4598673, 4598674),(4598990, 4598991),(4599095, 4599099),(4599223, 4599224),(4599457, 4599458),(4599516, 4599519),(4599547, 4599548),(4600222, 4600223),(4600286, 4600287),(4600305, 4600308)
PA14_51810	4600459	4601267	-	(4600382, 4600388),(4600666, 4600667),(4600808, 4600809),(4601064, 4601065),(4601075, 4601076)
PA14_51820	4601272	4603235	-	(4601318, 4601319),(4601458, 4601459),(4601499, 4601500),(4601861, 4601865),(4602568, 4602571),(4602648, 4602649),(4602784, 4602787),(4602813, 4602814),(4602872, 4602873),(4602908, 4602911),(4602985, 4602986),(4603027, 4603028),(4603078, 4603079),(4603108, 4603109),(4603117, 4603120)
PA14_51830	4603438	4603958	+	(4603547, 4603548),(4604005, 4604010)
PA14_51840	4604171	4604786	+	(4604213, 4604214),(4604217, 4604218),(4604787, 4604791),(4604828, 4604830)
PA14_51850,PA14_51860	4604834	4605674	-	(4604501, 4604502),(4604742, 4604749),(4604797, 4604801),(4604837, 4604840),(4604890, 4604894),(4604918, 4604919),(4604980, 4604988),(4605071, 4605072),(4605332, 4605336),(4605389, 4605390),(4605433, 4605435),(4605463, 4605464),(4605506, 4605509),(4605585, 4605586)
PA14_51880	4606119	4607523	+	(4606190, 4606191),(4606215, 4606217),(4606244, 4606249),(4606255, 4606256),(4606335, 4606340),(4606461, 4606462),(4606466, 4606468),(4606654, 4606657),(4606774, 4606777),(4606890, 4606891),(4607205, 4607206),(4607237, 4607239),(4607387, 4607389),(4607445, 4607447),(4607482, 4607483),(4607502, 4607503),(4607568, 4607570),(4607680, 4607681),(4607734, 4607735),(4607811, 4607812),(4607826, 4607827),…
PA14_51890	4607586	4607994	-	(4607931, 4607933)
PA14_51900,PA14_51910	4608067	4610782	+	(4608184, 4608185),(4608404, 4608406),(4608411, 4608412),(4608563, 4608567),(4610239, 4610241)
PA14_51920,PA14_51930	4610798	4611564	-	(4610507, 4610508),(4610693, 4610694),(4611375, 4611376),(4611410, 4611411),(4611505, 4611506)
PA14_51950	4612276	4612512	-	(4612054, 4612055),(4612390, 4612394),(4612411, 4612412)
PA14_51940	4611766	4612266	+	(4612110, 4612111),(4612570, 4612572),(4612591, 4612592),(4612600, 4612602)
PA14_51960	4612620	4613856	-	(4612531, 4612538),(4612922, 4612923),(4612955, 4612958),(4613017, 4613019),(4613285, 4613286),(4613401, 4613402),(4613473, 4613475),(4613554, 4613555)
PA14_51980,PA14_51990,PA14_52000	4613954	4615348	+	(4614321, 4614324),(4614330, 4614331),(4614342, 4614343),(4614370, 4614371),(4614382, 4614383),(4614406, 4614408),(4615379, 4615387)
PA14_52010	4615547	4616300	-	(4615673, 4615676),(4615706, 4615707),(4615991, 4615992),(4616050, 4616051),(4616054, 4616058),(4616151, 4616152),(4616284, 4616285)
PA14_52020	4616453	4617491	-	(4616751, 4616755),(4616838, 4616839)
PA14_52040,PA14_52050	4617629	4619434	+	(4617865, 4617866),(4618010, 4618011),(4618016, 4618017),(4618898, 4618899),(4619311, 4619313),(4619326, 4619329),(4619333, 4619334),(4619344, 4619345),(4619368, 4619370)
PA14_52060	4619426	4620143	+	(4619443, 4619445),(4619816, 4619818),(4619920, 4619921),(4619924, 4619925),(4619974, 4619975),(4619992, 4619996)
PA14_52070	4620196	4620757	-	(4619924, 4619931),(4619936, 4619937),(4619969, 4619970),(4619990, 4619991),(4619997, 4619998),(4620034, 4620035),(4620130, 4620133),(4620159, 4620162),(4620191, 4620192),(4620268, 4620269),(4620324, 4620325),(4620333, 4620336),(4620391, 4620394),(4620430, 4620431),(4620462, 4620463),(4620480, 4620481),(4620561, 4620563),(4620568, 4620569),(4620588, 4620590),(4620617, 4620618),(4620649, 4620651),…
PA14_52080,PA14_52090,PA14_52110	4620872	4621704	+	(4621344, 4621349),(4621385, 4621389),(4621434, 4621438)
PA14_52130	4622028	4623426	-	(4621831, 4621832),(4621890, 4621892),(4621926, 4621927),(4621981, 4621987),(4621990, 4621991),(4622033, 4622035),(4622041, 4622043),(4622514, 4622515),(4622519, 4622522),(4622549, 4622552),(4622795, 4622796),(4623059, 4623063),(4623088, 4623090),(4623182, 4623183),(4623203, 4623206),(4623237, 4623238),(4623308, 4623315),(4623346, 4623347)
PA14_52120	4621764	4621988	+	(4621896, 4621897),(4622023, 4622026)
PA14_52140	4623544	4624169	-	(4623474, 4623475),(4623494, 4623499)
PA14_52150	4624316	4625255	+	(4624400, 4624401),(4624406, 4624407),(4624415, 4624416),(4624435, 4624437),(4624442, 4624445),(4624677, 4624678),(4624757, 4624759),(4624977, 4624981),(4625290, 4625295)
PA14_52160	4625297	4626155	-	(4624999, 4625000),(4625055, 4625056),(4625136, 4625138),(4625258, 4625259),(4625262, 4625263)
PA14_52180	4626232	4628476	-	(4626178, 4626183),(4626474, 4626475),(4627367, 4627372),(4627910, 4627911),(4628091, 4628094),(4628205, 4628206),(4628343, 4628344),(4628349, 4628350),(4628404, 4628405),(4628431, 4628432)
PA14_52190,PA14_52210	4628560	4630851	-	(4628483, 4628484),(4628509, 4628511),(4628576, 4628581),(4628640, 4628643),(4628700, 4628703),(4628790, 4628791),(4628846, 4628847),(4628979, 4628982),(4630165, 4630166),(4630682, 4630685)
PA14_52240,PA14_52250	4633534	4635591	-	(4633370, 4633373),(4633516, 4633517),(4634562, 4634563),(4634578, 4634579),(4634701, 4634702),(4635454, 4635455)
PA14_52260,PA14_52270	4635720	4639546	+	(4635774, 4635780),(4635806, 4635810),(4635813, 4635814),(4635840, 4635841),(4635862, 4635864),(4635890, 4635893),(4635910, 4635911),(4635920, 4635923),(4635946, 4635950),(4635973, 4635978),(4636042, 4636043)
PA14_52280,PA14_52290	4639566	4640482	+	(4640514, 4640516)
PA14_52300	4640594	4642523	+	(4640781, 4640782)
PA14_52310	4642529	4643579	-	(4642851, 4642852),(4643340, 4643341),(4643383, 4643386),(4643390, 4643391)
PA14_52320	4643725	4643799	+	(4643801, 4643802),(4643846, 4643849)
PA14_52340	4644309	4644708	-	(4644138, 4644139),(4644151, 4644154),(4644267, 4644269),(4644336, 4644339),(4644459, 4644463),(4644484, 4644485),(4644622, 4644623),(4644628, 4644629)
PA14_52330	4643927	4644295	+	(4644148, 4644149),(4644176, 4644177),(4644196, 4644201),(4644238, 4644242),(4644251, 4644252),(4644305, 4644308),(4644321, 4644325),(4644348, 4644351),(4644393, 4644394)
PA14_52350	4644895	4647563	+	(4647497, 4647501),(4647548, 4647549)
PA14_52400	4649609	4651514	-	(4650294, 4650295),(4650860, 4650866),(4651139, 4651140),(4651234, 4651235),(4651312, 4651316),(4651325, 4651326),(4651330, 4651331),(4651395, 4651396),(4651422, 4651423)
PA14_52420	4651710	4653083	+	(4653121, 4653123)
PA14_52460	4654041	4655490	-	(4653997, 4654000),(4654169, 4654170),(4655414, 4655420),(4655489, 4655491)
PA14sr_114	4655620	4655791	-	(4655489, 4655491),(4655517, 4655520),(4655629, 4655630),(4655655, 4655656),(4655695, 4655702)
PA14_52480,PA14_52490,PA14_52500,PA14_52510	4656377	4658153	-	(4657455, 4657456),(4657898, 4657899)
PA14_52520	4658317	4658848	-	(4658258, 4658260),(4658431, 4658433),(4658462, 4658463),(4658557, 4658558),(4658583, 4658584),(4658664, 4658665),(4658669, 4658671),(4658696, 4658697),(4658755, 4658757),(4658847, 4658848)
PA14_52530	4659018	4659732	+	(4659112, 4659113),(4659191, 4659193),(4659281, 4659283),(4659418, 4659419),(4659734, 4659736)
PA14_52540	4659832	4659906	-	(4659609, 4659610),(4659654, 4659655),(4659658, 4659659),(4659667, 4659668),(4659791, 4659793),(4659827, 4659830),(4659906, 4659907)
PA14_52550	4660020	4660094	-	(4659906, 4659907),(4659948, 4659950),(4660015, 4660018),(4660049, 4660050),(4660094, 4660095)
PA14_52560	4660214	4660302	-	(4660094, 4660095),(4660099, 4660100),(4660151, 4660153),(4660211, 4660212),(4660239, 4660241),(4660286, 4660288),(4660298, 4660304)
PA14_52570	4660363	4660589	-	(4660298, 4660304),(4660314, 4660315),(4660382, 4660385),(4660424, 4660427),(4660477, 4660478),(4660497, 4660505),(4660512, 4660513)
PA14_52580	4660733	4662010	-	(4660641, 4660642),(4660689, 4660692),(4661284, 4661285)
PA14_52600,PA14_52610	4662119	4665870	-	(4662735, 4662736),(4663962, 4663963),(4664150, 4664151),(4664579, 4664580),(4664771, 4664772),(4665170, 4665172),(4665188, 4665189),(4665774, 4665777),(4665780, 4665781),(4665866, 4665869)
PA14_52630,PA14_52640,PA14_52660,PA14_52670,PA14_52690,PA14_52700,PA14_52720	4666014	4673685	-	(4665866, 4665869),(4665895, 4665896),(4665926, 4665927),(4665958, 4665961),(4665996, 4665997),(4666233, 4666234),(4666249, 4666251),(4666355, 4666356),(4666380, 4666386),(4666495, 4666497),(4666522, 4666524),(4666601, 4666602),(4666747, 4666751),(4666770, 4666773),(4666810, 4666811),(4666822, 4666823),(4666891, 4666896),(4666974, 4666975),(4667153, 4667154),(4667217, 4667218),(4667254, 4667257),…
PA14_52740	4674162	4675152	-	(4674091, 4674092),(4674124, 4674125),(4675022, 4675024),(4675067, 4675068),(4675083, 4675084)
PA14_52750	4675184	4675949	-	(4675255, 4675256),(4675268, 4675272),(4675316, 4675317),(4675657, 4675661),(4675740, 4675742),(4675767, 4675768),(4675810, 4675813),(4675886, 4675887),(4675896, 4675897)
PA14_52760,PA14_52770,PA14_52780	4675967	4678498	-	(4675973, 4675974),(4676022, 4676023),(4676026, 4676027),(4676062, 4676067),(4676211, 4676212),(4676449, 4676453),(4676552, 4676557),(4676617, 4676618),(4676665, 4676667),(4676712, 4676713),(4676783, 4676786),(4676886, 4676888),(4676893, 4676894),(4676899, 4676900),(4676997, 4677000),(4677071, 4677072),(4677093, 4677094),(4677270, 4677271),(4677380, 4677381),(4677441, 4677442),(4677504, 4677505),…
PA14_52790	4678616	4679527	-	(4678552, 4678555),(4678565, 4678566),(4678668, 4678670),(4678684, 4678688),(4678730, 4678731),(4678740, 4678741),(4678846, 4678847),(4678876, 4678877),(4678918, 4678919),(4678957, 4678962),(4678990, 4678991),(4679201, 4679204),(4679241, 4679247),(4679372, 4679373),(4679438, 4679440),(4679466, 4679469),(4679515, 4679519)
PA14_52800	4679936	4681927	-	(4679878, 4679884),(4679921, 4679923),(4679926, 4679927),(4680462, 4680465),(4680603, 4680605),(4680949, 4680951),(4681120, 4681121)
PA14_52810,PA14_52820,PA14_52840	4682073	4685036	-	(4682666, 4682667),(4683571, 4683573),(4683589, 4683590),(4683607, 4683609),(4683721, 4683722),(4683755, 4683756),(4683784, 4683785),(4683790, 4683791),(4683807, 4683811),(4683814, 4683815),(4683832, 4683833)
PA14_52930	4692211	4693250	-	(4692064, 4692068),(4692087, 4692088),(4692118, 4692119),(4693056, 4693062),(4693101, 4693106),(4693144, 4693145),(4693182, 4693183),(4693186, 4693187),(4693192, 4693193)
PA14_52940	4693375	4695571	+	(4695183, 4695184)
PA14_52980	4696323	4697883	-	(4696897, 4696900),(4696942, 4696944)
PA14sr_115	4700730	4700792	-	(4700480, 4700481),(4700567, 4700568),(4700676, 4700679)
PA14_53040	4702415	4702827	-	(4702357, 4702360)
PA14_53070	4704667	4705807	-	(4704623, 4704628)
PA14_53120	4708143	4708964	-	(4708090, 4708094),(4708721, 4708726),(4708757, 4708759),(4708777, 4708778),(4708795, 4708800)
PA14_53140	4709000	4711611	-	(4711308, 4711309),(4711351, 4711355),(4711408, 4711409),(4711478, 4711479),(4711487, 4711488),(4711493, 4711494),(4711531, 4711532),(4711543, 4711547)
PA14_53150,PA14_53160,PA14_53180	4711750	4715114	-	(4711609, 4711613),(4711720, 4711722),(4711967, 4711968),(4713180, 4713182),(4713350, 4713355),(4713432, 4713435),(4714059, 4714060),(4714093, 4714094),(4714171, 4714172),(4714211, 4714212),(4714265, 4714266),(4714304, 4714305),(4714312, 4714314),(4714329, 4714332),(4714837, 4714839),(4714882, 4714883),(4715084, 4715085)
PA14_53190,PA14_53200	4715278	4716197	-	(4715118, 4715125),(4715189, 4715195),(4716066, 4716067)
PA14_53210	4716290	4717333	+	(4716359, 4716360),(4716414, 4716415)
PA14_53220,PA14_53230	4717437	4719472	+	(4717511, 4717512),(4717551, 4717552)
PA14_53250	4719712	4720921	+	(4720957, 4720961),(4721093, 4721099)
PA14_53260	4721097	4722060	+	(4721093, 4721099)
PA14_53290	4722743	4723790	-	(4722679, 4722685),(4722721, 4722722),(4722759, 4722762),(4722784, 4722788),(4722808, 4722809),(4722824, 4722825),(4722851, 4722854),(4723731, 4723734)
PA14_53310	4724522	4726568	+	(4726493, 4726495)
PA14_53330	4726624	4727393	+	(4727051, 4727053),(4727065, 4727066),(4727083, 4727084),(4727112, 4727113),(4727586, 4727589)
PA14_53390	4734269	4735273	-	(4735134, 4735136)
PA14_53400,PA14_53410	4735419	4737163	-	(4737063, 4737065),(4737094, 4737096)
PA14_53420,PA14_53430	4737313	4738517	-	(4737234, 4737235),(4737277, 4737281),(4737447, 4737448),(4737574, 4737575),(4737611, 4737614),(4737617, 4737621),(4737673, 4737674),(4737700, 4737701),(4737741, 4737748),(4737822, 4737827),(4737905, 4737909),(4738414, 4738415)
PA14sr_116	4738459	4738550	+	(4738582, 4738591)
PA14_53450	4738593	4738794	+	(4738691, 4738692),(4738706, 4738707),(4738756, 4738758),(4738793, 4738794)
PA14_53470	4738793	4739978	+	(4738793, 4738794),(4738873, 4738877),(4738946, 4738947),(4739734, 4739735),(4739762, 4739763)
PA14_53480	4740040	4742155	+	(4740622, 4740623),(4742264, 4742267)
PA14_53490	4742281	4743196	+	(4742364, 4742365)
PA14_53500	4743265	4744029	-	(4743741, 4743742),(4744000, 4744001)
PA14_53520	4744827	4745847	-	(4745736, 4745737)
tmRNA	4749700	4750053	+	(4749729, 4749732),(4749782, 4749788),(4749822, 4749823),(4749846, 4749847),(4749850, 4749851),(4749855, 4749856),(4749886, 4749890),(4750052, 4750053),(4750104, 4750105)
PA14sr_117	4750009	4750496	-	(4750021, 4750022),(4750060, 4750064),(4750258, 4750266),(4750318, 4750319),(4750335, 4750342),(4750345, 4750346)
PA14_53580	4751608	4752253	+	(4751747, 4751748)
PA14_53650,PA14_53660	4758459	4760011	+	(4759457, 4759458),(4759466, 4759468),(4759559, 4759562),(4759678, 4759682)
[truncated: 857 more rows]
