# Supplementary material for: Quantitative mapping of mRNA 3’ ends in Pseudomonas aeruginosa reveals a pervasive role for premature 3’ end formation in response to azithromycin
Source: PLoS Genet. 2021 Jul 12;17(7):e1009634. doi: 10.1371/journal.pgen.1009634 (PMC8297930; doi:10.1371/journal.pgen.1009634)
Supplement: S4 Table — (XLSX) [file pgen.1009634.s009.xlsx]

## Sheet: Sheet1
S4 Table.Percentage of 3'-end significant peaks associated with rho-independent terminators in the protein coding genes.
Sample	Reads in significant peaks with rho-independent terminators.	Total reads in significant peaks.	% of total reads that are in rho-independent peaks	Average value across three replicates
PA_Pl_U1	787480	4342973	18.1323
PA_Pl_U2	408720	2669487	15.3108
PA_Pl_U3	706672	3266218	21.6358	18.3596
PA_BF_U1	781852	4080068	19.1627
PA_BF_U2	744173	4076502	18.2552
PA_BF_U3	909064	3739488	24.3099	20.5759
PA_Pl_AZ1	583200	2786045	20.9329
PA_Pl_AZ2	561967	2507440	22.412
PA_Pl_AZ3	195440	1171957	16.6764	20.0071
PA_BF_AZ1	1270126	6090118	20.8555
PA_BF_AZ2	131631	747315	17.6139
PA_BF_AZ3	681667	3557673	19.1605	19.21
