# Supplementary material for: Quantitative mapping of mRNA 3’ ends in Pseudomonas aeruginosa reveals a pervasive role for premature 3’ end formation in response to azithromycin
Source: PLoS Genet. 2021 Jul 12;17(7):e1009634. doi: 10.1371/journal.pgen.1009634 (PMC8297930; doi:10.1371/journal.pgen.1009634)
Supplement: S5 Table — (XLSX) [file pgen.1009634.s010.xlsx]

## Sheet: Sheet1
S5 Table. Read counts associated with 3' UTRs of genes/operons in replicates of untreated (U) and azithromyin-treated (AZ) planktonic (Pl) samples and differential expression analysis results from DEseq2
Gene	Pl-U1	Pl-U2	Pl-U3	Pl-A1	Pl-A2	Pl-A3	Log2Fold change	p-value	pAdj	Product	PA01homolog	PA01 product
PA14sr_000	15	16	15	18	9	33	0.74	0.15	0.42	NA	NA	NA
PA14_00010,PA14_00020	15	17	7	10	11	8	-0.08	0.9	NA	chromosomal replication initiation protein(dnaA), DNA polymerase III subunit beta(dnaN)	PA0001, PA0002	chromosomal replication initiator protein DnaA(dnaA), DNA polymerase III, beta chain(dnaN)
PA14_00030	1	0	0	0	1	2	1.84	0.39	NA	recombination protein F(recF)	PA0003	RecF protein(recF)
PA14_00060,PA14_00070	25	14	33	16	26	13	-0.05	0.92	0.96	acyltransferase, D%2CD-heptose 1%2C7-bisphosphate phosphatase	PA0005, PA0006	lysophosphatidic acid acyltransferase, LptA(lptA), conserved hypothetical protein(PA0006)
PA14_00050	35	38	58	39	39	30	0.05	0.89	0.95	DNA gyrase subunit B(gyrB)	PA0004	DNA gyrase subunit B(gyrB)
PA14_00090,PA14_00100	116	86	127	88	116	83	0.14	0.64	0.82	glycyl-tRNA synthetase subunit beta(glyS), glycyl-tRNA synthetase subunit alpha(glyQ)	PA0008, PA0009	glycyl-tRNA synthetase beta chain(glyS), glycyl-tRNA synthetase alpha chain(glyQ)
PA14_00080	8	7	1	1	2	2	-1.31	0.17	NA	hypothetical protein	PA0007	hypothetical protein(PA0007)
PA14_00110	10	5	7	2	0	6	-1.08	0.3	NA	DNA-3-methyladenine glycosidase I(tag)	PA0010	DNA-3-methyladenine glycosidase I(tag)
PA14_00120	55	53	77	64	50	127	0.73	0.1	0.35	lipid A biosynthesis lauroyl acyltransferase	PA0011	acyltransferase HtrB1(htrB1)
PA14_00130	32	21	43	17	24	19	-0.34	0.4	0.67	hypothetical protein	PA0012	hypothetical protein(PA0012)
PA14_00150	12	12	7	7	16	22	0.89	0.12	0.38	hypothetical protein	PA0014	hypothetical protein(PA0014)
PA14_00140	22	26	24	42	46	42	1.19	0	0.02	hypothetical protein	PA0013	conserved hypothetical protein(PA0013)
PA14_00160	32	46	39	58	42	37	0.56	0.13	0.39	hypothetical protein	PA0015	hypothetical protein(PA0015)
PA14_00170,PA14_00180,PA14_00190	24	20	16	15	21	41	0.72	0.14	0.41	potassium transporter peripheral membrane protein(trkA), tRNA and rRNA cytosine-C5-methylases, methionyl-tRNA formyltransferase(fmt)	PA0016, PA0017, PA0018	potassium uptake protein TrkA(trkA), conserved hypothetical protein(PA0017), methionyl-tRNA formyltransferase(fmt)
PA14_00200	2	3	3	4	2	1	0.13	0.91	NA	peptide deformylase(def)	PA0019	polypeptide deformylase(def)
PA14_00210	125	75	98	83	90	185	0.63	0.13	0.39	lysin domain-containing protein	PA0020	T4P secretin-associated protein TsaP(tsaP)
PA14_00230	2	0	0	0	1	0	-0.44	0.9	NA	Rossmann fold nucleotide-binding protein	PA0021	conserved hypothetical protein(PA0021)
PA14_00250	41	22	52	17	11	6	-1.42	0.02	0.13	quinone oxidoreductase(qor)	PA0023	quinone oxidoreductase(qor)
PA14_00240	33	21	34	41	34	18	0.42	0.3	0.59	hypothetical protein	PA0022	conserved hypothetical protein(PA0022)
PA14_00280,PA14_00290	22	10	17	15	10	25	0.4	0.46	0.72	coproporphyrinogen III oxidase(hemF), shikimate 5-dehydrogenase(aroE)	PA0024, PA0025	coproporphyrinogen III oxidase, aerobic(hemF), shikimate dehydrogenase(aroE)
PA14_00340,PA14_00360,PA14_00380	9	7	0	2	5	3	-0.3	0.79	NA	sulfate transporter, hypothetical protein, choline sulfatase(betC)	PA0029, PA0030, PA0031	probable sulfate transporter(PA0029), CosX(cosX), choline sulfatase(betC)
PA14_00300,PA14_00310,PA14_00320	35	27	34	18	27	11	-0.44	0.31	0.6	phospholipase C%2C PlcB(plcB), peptidyl-prolyl isomerase, hypothetical protein	PA0026, PA0027, PA0028	phospholipase C, PlcB(plcB), hypothetical protein(PA0027), hypothetical protein(PA0028)
PA14_00420,PA14_00430	3	6	8	5	4	9	0.41	0.58	NA	histidine phosphotransfer domain-containing protein, two-component response regulator	PA0033, PA0034	Histidine phosphotransfer protein HptC(hptC), probable two-component response regulator(PA0034)
PA14_00400	4	3	4	3	3	0	-0.54	0.59	NA	LysR family transcriptional regulator	PA0032	probable transcriptional regulator(PA0032)
PA14_00410	70	58	58	27	29	27	-0.82	0.01	0.07	dioxygenase	NA	NA
PA14_00440,PA14_00450	110	90	76	62	77	31	-0.36	0.33	0.61	tryptophan synthase subunit alpha(trpA), tryptophan synthase subunit beta(trpB)	PA0035, PA0036	tryptophan synthase alpha chain(trpA), tryptophan synthase beta chain(trpB)
PA14_00460	3	1	3	2	1	0	-0.87	0.49	NA	transcriptional regulator TrpI(trpI)	PA0037	transcriptional regulator TrpI(trpI)
PA14_00470	7	4	7	3	0	1	-1.82	0.05	NA	hypothetical protein	PA0038	hypothetical protein(PA0038)
PA14sr_001	29	19	26	21	23	16	0.05	0.92	0.96	NA	NA	NA
PA14_00480	1762	1200	1638	1297	985	784	-0.24	0.43	0.69	hypothetical protein	PA0039	hypothetical protein(PA0039)
PA14_00490	15	7	7	8	7	33	1.12	0.13	NA	hemolysin activation/secretion protein	PA0040	conserved hypothetical protein(PA0040)
PA14_00510	77	56	58	51	63	127	0.7	0.28	0.57	hemagglutinin	PA0041	probable hemagglutinin(PA0041)
PA14sr_002	35	19	40	29	26	45	0.44	0.32	0.61	NA	NA	NA
PA14_00520	39	36	23	38	28	29	0.31	0.45	0.71	hypothetical protein	NA	NA
PA14_00550	25	23	12	11	12	5	-0.75	0.13	0.39	hypothetical protein	PA0043	hypothetical protein(PA0043)
PA14_00530	41	34	30	53	52	65	1.05	0	0.02	hypothetical protein	PA0042	hypothetical protein(PA0042)
PA14_00560	101	106	137	83	51	37	-0.68	0.18	0.45	exoenzyme T(exoT)	PA0044	exoenzyme T(exoT)
PA14_00570,PA14_00580	5	3	3	7	6	4	0.98	0.25	NA	lipoprotein, lipoprotein	PA0045, PA0046	hypothetical protein(PA0045), hypothetical protein(PA0046)
PA14_00600	1	2	4	2	5	3	0.84	0.4	NA	transcriptional regulator	PA0048	probable transcriptional regulator(PA0048)
PA14_00590	28	19	20	57	34	34	1.25	0.01	0.1	lipoprotein	PA0047	hypothetical protein(PA0047)
PA14_00620	3	2	1	0	2	0	-1.23	0.37	NA	hypothetical protein	PA0049	hypothetical protein(PA0049)
PA14sr_003	0	1	3	1	0	0	-1.61	0.48	NA	NA	NA	NA
PA14sr_004	4	7	5	5	4	10	0.59	0.38	0.66	NA	NA	NA
PA14_00630	103	81	50	183	177	1492	3.38	NA	NA	hypothetical protein	PA0050	hypothetical protein(PA0050)
PA14_00650	6	7	8	8	3	0	-0.61	0.47	NA	hypothetical protein	PA0052	hypothetical protein(PA0052)
PA14_00640	8	5	4	8	5	3	0.27	0.73	NA	potential phenazine-modifying enzyme(phzH)	PA0051	potential phenazine-modifying enzyme(phzH)
PA14_00660,PA14_00670	10	15	10	6	8	10	-0.21	0.75	NA	RNA 2'-phosphotransferase-like protein, hypothetical protein	PA0054, PA0055	conserved hypothetical protein(PA0054), hypothetical protein(PA0055)
PA14_00680	1	2	1	0	2	0	-0.69	0.73	NA	LysR family transcriptional regulator	PA0056	probable transcriptional regulator(PA0056)
PA14_00690	0	1	2	3	1	0	0.71	0.67	NA	hypothetical protein	PA0057	hypothetical protein(PA0057)
PA14_00700	0	0	0	0	0	0	0	1	NA	hypothetical protein	PA0058	DsbM(dsbM)
PA14_00730	41	41	22	38	20	90	0.88	0.11	0.36	hypothetical protein	PA0061	hypothetical protein(PA0061)
PA14_00710	0	1	0	1	0	0	0.34	0.89	NA	osmotically inducible protein OsmC(osmC)	PA0059	osmotically inducible protein OsmC(osmC)
PA14_00720	24	31	34	23	30	22	0.08	0.88	0.94	hypothetical protein	PA0060	conserved hypothetical protein(PA0060)
PA14_00740	6	3	0	1	6	2	0.39	0.78	NA	lipoprotein	PA0062	hypothetical protein(PA0062)
PA14_00760	27	39	39	50	45	2	0.19	0.77	0.9	hypothetical protein	PA0064	hypothetical protein(PA0064)
PA14_00750	11	12	19	31	13	5	0.54	0.43	NA	hypothetical protein	PA0063	hypothetical protein(PA0063)
PA14_00770,PA14_00780	2	1	1	0	3	1	0.36	0.8	NA	hypothetical protein, hypothetical protein	PA0065, PA0066	hypothetical protein(PA0065), conserved hypothetical protein(PA0066)
PA14_00790,PA14_00800	96	112	84	83	67	224	0.71	0.14	0.4	oligopeptidase A(prlC), hypothetical protein	PA0067, PA0068	oligopeptidase A(prlC), hypothetical protein(PA0068)
PA14_00820	225	197	226	124	158	52	-0.62	0.19	0.48	hypothetical protein	PA0070	TagQ1(tagQ1)
PA14_00810	17	13	10	6	9	6	-0.58	0.34	0.62	DNA repair photolyase	PA0069	conserved hypothetical protein(PA0069)
PA14_00830,PA14_00850,PA14_00860,PA14_00875,PA14_00890,PA14_00900,PA14_00910	34	34	25	15	28	4	-0.65	0.22	0.51	hypothetical protein, hypothetical protein, ABC transporter ATP-binding protein, serine/threonine protein kinase PpkA(ppkA), phosphoprotein phosphatase, hypothetical protein, hypothetical protein	PA0071, PA0072, PA0073, PA0074, PA0075, PA0076, PA0077	TagR1(tagR1), TagS1(tagS1), TagT1(tagT1), serine/threonine protein kinase PpkA(ppkA), PppA(pppA), TagF1(tagF1), IcmF1(icmF1)
PA14_00925,PA14_00940,PA14_00960,PA14_00970,PA14_00980	55	52	37	27	53	61	0.32	0.47	0.72	hypothetical protein, hypothetical protein, lipoprotein, hypothetical protein;Pseudo, hypothetical protein;Pseudo	PA0078, PA0079, PA0080, NA, NA	TssL1(tssL1), TssK1(tssK1), TssJ1(tssJ1), NA, NA
PA14_00990	10	12	11	15	9	4	0.09	0.89	NA	hypothetical protein	PA0082	TssA1(tssA1)
PA14_01010	2	3	1	0	2	5	0.58	0.67	NA	hypothetical protein	PA0083	TssB1(tssB1)
PA14_01020	4	0	0	2	0	2	0.47	0.84	NA	hypothetical protein	PA0084	TssC1(tssC1)
PA14_01030	93	85	111	104	92	30	-0.03	0.96	0.98	hypothetical protein	PA0085	Hcp1(hcp1)
PA14_01040,PA14_01060,PA14_01070,PA14_01080	0	0	0	0	0	0	0	1	NA	secretion protein, hypothetical protein, hypothetical protein, hypothetical protein	PA0086, PA0087, PA0088, PA0089	TagJ1(tagJ1), TssE1(tssE1), TssF1(tssF1), TssG1(tssG1)
PA14_01100	0	1	0	1	2	0	1.81	0.42	NA	ClpA/B-type chaperone	PA0090	ClpV1(clpV1)
PA14_01120,PA14_01130,PA14_01140	13	18	25	12	17	12	-0.12	0.8	0.9	hypothetical protein, hypothetical protein, hypothetical protein	PA0092, NA, NA	Tsi6(tsi6), NA, NA
PA14_01110	32	39	11	19	39	7	0	1	1	hypothetical protein	PA0091	VgrG1(vgrG1)
PA14_01150	2	2	4	2	5	2	0.5	0.65	NA	hypothetical protein	PA0094	EagT6(eagT6)
PA14_01160,PA14_01170,PA14_01180,PA14_01190,PA14_01200,PA14_01220,PA14_01230	4	6	6	5	5	0	-0.36	0.69	NA	hypothetical protein, hypothetical protein, hypothetical protein, 3-oxoacyl-ACP synthase, hypothetical protein, hypothetical protein, hypothetical protein	PA0095, PA0096, PA0097, PA0098, NA, NA, PA0101	conserved hypothetical protein(PA0095), hypothetical protein(PA0096), hypothetical protein(PA0097), hypothetical protein(PA0098), NA, NA, hypothetical protein(PA0101)
PA14_01240	107	71	85	61	70	47	-0.21	0.46	0.71	carbonic anhydrase	PA0102	probable carbonic anhydrase(PA0102)
PA14_01250	4	3	1	2	2	1	-0.32	0.78	NA	sulfate transporter	PA0103	probable sulfate transporter(PA0103)
PA14_01270	27	15	11	7	9	4	-1.04	0.08	0.31	hypothetical protein	PA0104	hypothetical protein(PA0104)
PA14_01330	26	19	15	9	12	15	-0.38	0.39	0.66	hypothetical protein	PA0109	hypothetical protein(PA0109)
PA14_01290,PA14_01300,PA14_01310,PA14_01320	50	23	29	7	5	9	-1.91	0	0.01	cytochrome c oxidase subunit II(coxB), cytochrome c oxidase subunit I(coxA), cytochrome C oxidase assembly protein, cytochrome c oxidase subunit III(coIII)	PA0105, PA0106, PA0107, PA0108	cytochrome c oxidase, subunit II(coxB), cytochrome c oxidase, subunit I(coxA), conserved hypothetical protein(PA0107), cytochrome c oxidase, subunit III(coIII)
PA14_01340,PA14_01350,PA14_01360,PA14_01380	8	11	9	12	13	3	0.33	0.54	0.77	hypothetical protein, hypothetical protein, hypothetical protein, protoheme IX farnesyltransferase	PA0110, PA0111, PA0112, PA0113	hypothetical protein(PA0110), hypothetical protein(PA0111), hypothetical protein(PA0112), probable cytochrome c oxidase assembly factor(PA0113)
PA14_01400	98	106	77	49	41	70	-0.46	0.27	0.56	hypothetical protein	PA0115	conserved hypothetical protein(PA0115)
PA14_01390	16	19	29	22	19	20	0.26	0.62	0.82	hypothetical protein	PA0114	SenC(senC)
PA14_01410	56	67	47	36	42	24	-0.4	0.32	0.61	hypothetical protein	PA0116	hypothetical protein(PA0116)
PA14_01430	0	0	0	0	1	1	2.21	0.61	NA	short chain dehydrogenase	PA0117	probable short chain dehydrogenase(PA0117)
PA14_01440	8	11	18	8	8	9	-0.24	0.72	NA	hypothetical protein	PA0118	hypothetical protein(PA0118)
PA14_01460	0	0	0	1	0	0	1.31	0.51	NA	C4-dicarboxylate transporter DctA	PA0119	probable dicarboxylate transporter(PA0119)
PA14_01470	8	10	10	6	7	5	-0.3	0.63	NA	transcriptional regulator	PA0120	probable transcriptional regulator(PA0120)
PA14_01480	5	1	5	1	0	3	-1.09	0.31	NA	hypothetical protein	PA0121	hypothetical protein(PA0121)
PA14_01500	22	19	9	26	23	5	0.46	0.41	0.68	transcriptional regulator	PA0123	probable transcriptional regulator(PA0123)
PA14_01490	300	272	324	106	90	94	-1.29	0	0	hemolysin	PA0122	rahU(rahU)
PA14_01510,PA14_01520	17	21	10	13	8	36	0.61	0.32	0.61	hypothetical protein, hypothetical protein	PA0124, PA0125	hypothetical protein(PA0124), hypothetical protein(PA0125)
PA14_01540	14	13	17	4	11	5	-0.8	0.22	NA	hypothetical protein	PA0126	hypothetical protein(PA0126)
PA14_01550	2	0	0	0	1	1	0.43	0.85	NA	lipoprotein	PA0127	hypothetical protein(PA0127)
PA14_01580	1	4	5	1	3	4	0	1	NA	gamma-aminobutyrate permease(gabP)	PA0129	Amino acid permease(bauD)
PA14_01560	147	144	162	189	176	100	0.37	0.25	0.53	hypothetical protein	PA0128	conserved hypothetical protein(PA0128)
PA14_01600	11	5	8	11	13	6	0.68	0.34	0.62	aldehyde dehydrogenase	PA0130	3-Oxopropanoate dehydrogenase(bauC)
PA14_01610,PA14_01620	2	2	3	2	2	0	-0.48	0.68	NA	hypothetical protein, beta alanine--pyruvate transaminase(aptA)	PA0131, PA0132	BauB(bauB), Beta-alanine:pyruvate transaminase(bauA)
PA14_01660	8	10	11	3	3	4	-1.2	0.06	0.27	guanine deaminase	PA0134	probable guanine deaminase(PA0134)
PA14_01640	26	15	19	14	16	5	-0.43	0.38	0.66	LysR family transcriptional regulator	PA0133	BauR(bauR)
PA14_01670,PA14_01680,PA14_01690	0	0	0	1	0	1	2.21	0.45	NA	ABC transporter ATP-binding protein, ABC transporter permease, ABC transporter permease;Pseudo	PA0136, PA0137, PA0138	probable ATP-binding component of ABC transporter(PA0136), probable permease of ABC transporter(PA0137), probable permease of ABC transporter(PA0138)
PA14_01710	116	104	238	97	105	50	-0.54	0.2	0.49	alkyl hydroperoxide reductase(ahpC)	PA0139	alkyl hydroperoxide reductase subunit C(ahpC)
PA14_01730	21	11	21	8	11	7	-0.68	0.2	0.49	hypothetical protein	PA0141	conserved hypothetical protein(PA0141)
PA14_01720	14	15	19	19	10	14	0.18	0.73	0.88	alkyl hydroperoxide reductase(ahpF)	PA0140	alkyl hydroperoxide reductase subunit F(ahpF)
PA14sr_005	0	0	0	0	0	0	0	1	NA	NA	NA	NA
PA14_01750	0	1	0	1	0	0	0.34	0.92	NA	hydroxydechloroatrazine ethylaminohydrolase	PA0142	hypothetical protein(PA0142)
PA14_01770,PA14_01780	16	13	19	7	7	6	-0.92	0.1	0.33	nucleoside-binding outer membrane protein, nucleoside 2-deoxyribosyltransferase	NA, PA0144	NA, hypothetical protein(PA0144)
PA14_01760	106	107	100	73	82	84	-0.05	0.87	0.94	nonspecific ribonucleoside hydrolase(nuh)	PA0143	purine nucleosidase Nuh(nuh)
PA14_01790	4	2	6	13	4	1	0.92	0.31	NA	nucleoside 2-deoxyribosyltransferase	PA0145	hypothetical protein(PA0145)
PA14_01800	2	5	3	0	2	1	-1.41	0.24	NA	hypothetical protein	PA0146	conserved hypothetical protein(PA0146)
PA14_01810	2	9	0	0	3	1	-1.15	0.39	NA	oxidoreductase	PA0147	probable oxidoreductase(PA0147)
PA14_01830	15	15	24	14	18	43	0.82	0.14	0.41	adenosine deaminase	PA0148	adenine deaminase(PA0148)
PA14_01840,PA14_01860	7	3	4	7	8	10	1.2	0.14	NA	RNA polymerase ECF-subfamily sigma-70 factor, transmembrane sensor	PA0149, PA0150	probable sigma-70 factor, ECF subfamily(PA0149), anti-sigma factor(PA0150)
PA14_01870	5	9	2	13	13	15	1.7	0.01	NA	TonB-dependent receptor	PA0151	probable TonB-dependent receptor(PA0151)
PA14_01890	4	3	4	4	6	1	0.34	0.72	NA	transcriptional regulator PcaQ(pcaQ)	PA0152	transcriptional regulator PcaQ(pcaQ)
PA14_01900,PA14_01910	8	10	7	4	14	21	0.99	0.16	0.43	protocatechuate 3%2C4-dioxygenase subunit beta(pcaH), protocatechuate 3%2C4-dioxygenase subunit alpha(pcaG)	PA0153, PA0154	protocatechuate 3, 4-dioxygenase, beta subunit(pcaH), protocatechuate 3, 4-dioxygenase, alpha subunit(pcaG)
PA14_01930	3	1	1	3	0	0	-0.37	0.82	NA	transcriptional regulator PcaR(pcaR)	PA0155	transcriptional regulator PcaR(pcaR)
PA14sr_006	8	10	10	14	32	24	1.66	0	0.04	NA	NA	NA
PA14_01940,PA14_01960,PA14_01970	4	3	2	1	4	2	-0.01	0.99	NA	RND efflux membrane fusion protein, RND efflux membrane fusion protein, RND efflux transporter	PA0156, PA0157, PA0158	Resistance-Nodulation-Cell Division (RND) triclosan efflux membrane fusion protein, TriA(triA), Resistance-Nodulation-Cell Division (RND) triclosan efflux membrane fusion protein, TriB(triB), Resistance-Nodulation-Cell Division (RND) triclosan efflux transporter, TriC(triC)
PA14sr_007	17	15	20	6	11	14	-0.4	0.47	0.72	NA	NA	NA
PA14_01990	96	44	250	108	102	19	-0.46	0.52	0.77	hypothetical protein	PA0160	hypothetical protein(PA0160)
PA14_02010	9	6	9	15	10	16	1.12	0.07	NA	hypothetical protein	PA0161	hypothetical protein(PA0161)
PA14_02030	16	28	23	22	12	12	-0.22	0.65	0.83	AraC family transcriptional regulator	PA0163	probable transcriptional regulator(PA0163)
PA14_02020	6	5	5	9	7	3	0.59	0.39	NA	outer membrane porin	PA0162	histidine porin OpdC(opdC)
PA14sr_008	25	10	11	5	6	5	-1.16	0.04	0.19	NA	NA	NA
PA14_02050	58	47	23	59	84	27	0.76	0.09	0.32	gamma-glutamyltranspeptidase	PA0164	probable gamma-glutamyltranspeptidase(PA0164)
PA14_02060	4	0	6	12	12	7	1.98	0.02	NA	hypothetical protein	PA0165	hypothetical protein(PA0165)
PA14_02110	6	6	5	5	6	3	0.06	0.94	NA	diguanylate cyclase	PA0169	SiaD(siaD)
PA14_02090,PA14_02100	74	69	63	48	54	7	-0.59	0.27	0.55	TetR family transcriptional regulator, hypothetical protein	PA0167, PA0168	probable transcriptional regulator(PA0167), conserved hypothetical protein(PA0168)
PA14_02130,PA14_02140,PA14_02150	5	3	1	3	1	2	-0.21	0.88	NA	hypothetical protein, hypothetical protein, hypothetical protein	PA0170, PA0171, PA0172	hypothetical protein(PA0170), hypothetical protein(PA0171), SiaA(siaA)
PA14_02180,PA14_02190,PA14_02200	4	0	4	2	2	3	0.17	0.87	NA	chemotaxis-specific methylesterase(cheB), hypothetical protein, chemotaxis protein methyltransferase	PA0173, PA0174, PA0175	probable methylesterase(PA0173), conserved hypothetical protein(PA0174), probable chemotaxis protein methyltransferase(PA0175)
PA14_02220	2	0	0	2	2	0	1.41	0.5	NA	chemotaxis transducer	PA0176	aerotaxis transducer Aer2(aer2)
PA14_02230	0	3	5	0	1	2	-1.11	0.49	NA	purine-binding chemotaxis protein(cheW)	PA0177	probable purine-binding chemotaxis protein(PA0177)
PA14_02260	1	1	2	0	1	1	-0.66	0.66	NA	two-component response regulator	PA0179	probable two-component response regulator(PA0179)
PA14_02270	7	6	7	2	1	1	-1.98	0.04	NA	chemotaxis transducer	PA0180	chemotactic transducer for trichloroethylene [positive chemotaxis], CttP(cttP)
PA14_02290	11	13	10	2	3	12	-0.65	0.36	0.64	LysR family transcriptional regulator	PA0181	probable transcriptional regulator(PA0181)
PA14_02310	5	5	4	3	2	1	-0.88	0.38	NA	arylsulfatase(atsA)	PA0183	arylsulfatase(atsA)
PA14_02300	6	2	2	4	1	0	-0.63	0.59	NA	3-ketoacyl-ACP reductase(fabG)	PA0182	probable short-chain dehydrogenase(PA0182)
PA14_02330,PA14_02340	3	1	1	3	2	3	1.06	0.45	NA	ABC transporter ATP-binding protein, ABC transporter permease	PA0184, PA0185	probable ATP-binding component of ABC transporter(PA0184), probable permease of ABC transporter(PA0185)
PA14_02370	2	2	2	0	2	0	-1.25	0.36	NA	porin	PA0189	probable porin(PA0189)
PA14_02360	2	1	1	0	0	0	-2.5	0.12	NA	ABC transporter substrate-binding protein	PA0186	probable binding protein component of ABC transporter(PA0186)
PA14_02390	4	10	13	5	12	3	-0.13	0.87	NA	transcriptional regulator	PA0191	probable transcriptional regulator(PA0191)
PA14_02380	3	2	4	3	1	4	0.18	0.84	NA	acid phosphatase	PA0190	probable acid phosphatase(PA0190)
PA14_02410	0	0	0	1	0	0	1.31	0.77	NA	TonB-dependent receptor	PA0192	probable TonB-dependent receptor(PA0192)
PA14_02420	1	0	2	0	0	0	-2.1	0.63	NA	hypothetical protein	PA0193	hypothetical protein(PA0193)
PA14_02435	2	1	4	3	0	0	-0.9	0.61	NA	hypothetical protein	PA0194	hypothetical protein(PA0194)
PA14sr_009	76	42	50	62	53	25	0.09	0.8	0.91	NA	NA	NA
PA14_02450,PA14_02460,PA14_02470	17	8	51	31	39	55	1.05	0.08	0.29	NAD(P) transhydrogenase subunit alpha part 1, NAD(P) transhydrogenase subunit alpha part 2, pyridine nucleotide transhydrogenase subunit beta(pntB)	PA0195, PA0195.1, PA0196	putative NAD(P) transhydrogenase, subunit alpha part 1(pntAA), putative NAD(P) transhydrogenase, subunit alpha part 2(pntAB), pyridine nucleotide transhydrogenase, beta subunit(pntB)
PA14_02520	11	24	21	28	16	15	0.4	0.32	0.61	hypothetical protein	PA0200	hypothetical protein(PA0200)
PA14_02490,PA14_02500,PA14_02510	3	1	2	2	4	7	1.48	0.1	NA	hypothetical protein(tonB2), transport protein ExbB(exbB1), transport protein ExbD(exbD1)	PA0197, PA0198, PA0199	TonB2(tonB2), transport protein ExbB(exbB1), transport protein ExbD(exbD1)
PA14_02530	7	14	10	29	16	12	1.2	0.04	0.19	hypothetical protein	PA0201	hypothetical protein(PA0201)
PA14_02650	15	16	12	10	12	8	-0.18	0.75	NA	malonate utilization transcriptional regulator	PA0217	probable transcriptional regulator(PA0217)
PA14_02550,PA14_02560,PA14_02570,PA14_02580,PA14_02590,PA14_02610,PA14_02620,PA14_02630,PA14_02640	41	40	39	18	27	10	-0.79	0.06	0.26	malonate decarboxylase subunit alpha(mdcA), triphosphoribosyl-dephospho-CoA synthase, malonate decarboxylase subunit delta(mdcC), malonate decarboxylase subunit beta(mdcD), malonate decarboxylase subunit gamma(mdcE), phosphoribosyl-dephospho-CoA transferase, epsilon subunit of malonate decarboxylase, malonate carrier protein, malonate transporter subunit MadM	PA0208, PA0209, PA0210, PA0211, PA0212, PA0213, PA0214, PA0215, PA0216	malonate decarboxylase alpha subunit(mdcA), conserved hypothetical protein(PA0209), malonate decarboxylase delta subunit(mdcC), malonate decarboxylase beta subunit(mdcD), malonate decarboxylase gamma subunit(mdcE), hypothetical protein(PA0213), probable acyl transferase(PA0214), malonate transporter MadL(PA0215), malonate transporter MadM(PA0216)
PA14_02660	128	89	72	65	108	166	0.6	0.12	0.38	LysR family transcriptional regulator	PA0218	probable transcriptional regulator(PA0218)
PA14_02730	135	98	141	72	133	65	-0.13	0.74	0.88	dihydrodipicolinate synthetase	PA0223	probable dihydrodipicolinate synthetase(PA0223)
PA14_02680,PA14_02690,PA14_02700,PA14_02720	1	1	0	2	3	3	2.35	0.07	NA	aldehyde dehydrogenase, amino acid permease, aminotransferase, hypothetical protein	PA0219, PA0220, PA0221, PA0222	probable aldehyde dehydrogenase(PA0219), amino acid APC family transporter(PA0220), probable aminotransferase(PA0221), hypothetical protein(PA0222)
PA14_02740	0	0	0	0	0	0	0	1	NA	class II aldolase/adducin domain-containing protein	PA0224	probable aldolase(PA0224)
PA14_02750	12	4	10	7	3	3	-0.64	0.41	NA	transcriptional regulator	PA0225	probable transcriptional regulator(PA0225)
PA14_02760,PA14_02770,PA14_02790	1	2	1	0	1	0	-1.56	0.41	NA	CoA transferase%2C subunit A, CoA transferase subunit B, beta-ketoadipyl CoA thiolase(pcaF)	PA0226, PA0227, PA0228	probable CoA transferase, subunit A(PA0226), probable CoA transferase, subunit B(PA0227), beta-ketoadipyl CoA thiolase PcaF(pcaF)
PA14_02810	8	3	1	4	4	0	-0.21	0.85	NA	dicarboxylic acid transporter PcaT(pcaT)	PA0229	dicarboxylic acid transporter PcaT(pcaT)
PA14_02850	15	10	12	7	7	2	-0.86	0.21	NA	gamma-carboxymuconolactone decarboxylase(pcaC)	PA0232	gamma-carboxymuconolactone decarboxylase(pcaC)
PA14_02870	7	6	15	4	3	11	-0.3	0.7	NA	transcriptional regulator	PA0233	probable transcriptional regulator(PA0233)
PA14_02900	15	6	16	9	9	5	-0.34	0.58	NA	4-hydroxybenzoate transporter PcaK(pcaK)	PA0235	4-hydroxybenzoate transporter PcaK(pcaK)
PA14_02890	3	2	0	5	0	0	0.37	0.79	NA	hypothetical protein	PA0234	hypothetical protein(PA0234)
PA14_02910	22	12	27	15	21	14	0.06	0.91	0.96	IclR family transcriptional regulator	PA0236	probable transcriptional regulator(PA0236)
PA14_02930,PA14_02960	0	1	0	3	0	0	1.81	0.42	NA	oxidoreductase, hypothetical protein	PA0237, PA0238	probable oxidoreductase(PA0237), hypothetical protein(PA0238)
PA14_02980	4	4	6	3	3	1	-0.67	0.45	NA	porin	PA0240	probable porin(PA0240)
PA14_02970	21	22	12	3	10	38	0.26	0.71	0.87	hypothetical protein	PA0239	hypothetical protein(PA0239)
PA14_02990	32	16	88	30	17	11	-0.91	0.13	0.39	MFS transporter	PA0241	probable major facilitator superfamily (MFS) transporter(PA0241)
PA14_03000	0	0	1	1	0	0	0.34	0.86	NA	hypothetical protein	PA0242	hypothetical protein(PA0242)
PA14_03020,PA14_03030	5	13	3	2	2	2	-1.48	0.1	NA	shikimate 5-dehydrogenase, 3-dehydroquinate dehydratase(aroQ2)	PA0244, PA0245	hypothetical protein(PA0244), 3-dehydroquinate dehydratase(aroQ2)
PA14_03010	16	29	27	14	17	104	1.26	0.07	0.27	TetR family transcriptional regulator	PA0243	probable transcriptional regulator(PA0243)
PA14_03040	43	46	23	39	38	64	0.69	0.15	0.41	MFS transporter	PA0246	probable major facilitator superfamily (MFS) transporter(PA0246)
PA14_03050	1	4	1	2	0	1	-0.68	0.66	NA	4-hydroxybenzoate 3-monooxygenase(pobA)	PA0247	p-hydroxybenzoate hydroxylase(pobA)
PA14_03080	21	15	21	18	14	20	0.22	0.6	0.81	acetyltransferase	PA0249	probable acetyltransferase(PA0249)
PA14_03070	7	5	8	3	8	7	0.19	0.79	NA	transcriptional regulator	PA0248	probable transcriptional regulator(PA0248)
PA14_03090	10	16	3	4	6	11	-0.12	0.86	0.94	hypothetical protein	PA0250	conserved hypothetical protein(PA0250)
PA14_03100	2	4	3	4	3	2	0.33	0.72	NA	hypothetical protein	PA0251	hypothetical protein(PA0251)
PA14_03110	9	13	7	5	15	39	1.38	0.08	NA	hypothetical protein	PA0252	hypothetical protein(PA0252)
PA14_03120	5	7	7	7	7	2	0.08	0.92	NA	transcriptional regulator	PA0253	HudR(hudR)
PA14_03130	1	2	1	1	0	0	-1.57	0.56	NA	hypothetical protein	PA0254	HudA(hudA)
PA14_03150	47	45	61	46	19	20	-0.51	0.2	0.48	hypothetical protein	PA0255	conserved hypothetical protein(PA0255)
PA14_03160	4	5	10	4	6	3	-0.22	0.75	0.89	hypothetical protein	PA0256	hypothetical protein(PA0256)
PA14sr_010	11	10	7	3	5	8	-0.45	0.46	0.72	NA	NA	NA
PA14sr_011	324	232	264	190	141	174	-0.34	0.32	0.61	NA	NA	NA
PA14_03163	8	3	5	5	3	2	-0.32	0.7	NA	hypothetical protein	NA	NA
PA14_03170	51	41	37	22	13	41	-0.4	0.42	0.69	hypothetical protein	NA	NA
PA14_03166	63	54	62	83	53	78	0.61	0.05	0.23	hypothetical protein	NA	NA
PA14_03180	0	1	1	2	0	1	0.91	0.57	NA	hypothetical protein	NA	NA
PA14_03190,PA14_03200,PA14_03210,PA14_03220	3	6	8	10	2	2	0.04	0.96	NA	hypothetical protein, hypothetical protein, hypothetical protein, hypothetical protein	PA0259, PA0260, PA0261, PA0262	Tli3(tli3), Tle3(tle3), hypothetical protein(PA0261), VgrG2b(vgrG2b)
PA14_03240	4	5	3	2	2	1	-0.92	0.36	NA	secreted protein Hcp(hcpC)	PA0263	secreted protein Hcp(hcpC)
PA14_NovelOrf_001	58	61	44	50	42	77	0.4	0.33	0.61	NA	NA	NA
PA14_03250,PA14_03265	22	18	24	19	11	13	-0.23	0.62	0.82	hypothetical protein, hypothetical protein	NA, NA	NA, NA
PA14_03285	5	7	7	4	5	8	0.18	0.79	NA	hypothetical protein	NA	NA
PA14_03290,PA14_03300	23	17	15	6	7	8	-1.03	0.05	0.21	hypothetical protein, hypothetical protein	NA, NA	NA, NA
PA14_03310	16	5	6	9	7	14	0.54	0.43	NA	hypothetical protein	NA	NA
PA14_03320	109	112	63	84	77	243	0.88	0.09	0.32	hypothetical protein	NA	NA
PA14_03330,PA14_03340	1	0	1	1	0	2	0.97	0.67	NA	hypothetical protein, hypothetical protein	NA, NA	NA, NA
PA14_03350,PA14_03360	106	103	120	79	42	197	0.31	0.55	0.78	hypothetical protein, hypothetical protein	NA, NA	NA, NA
PA14_03370,PA14_NovelOrf_002	23	25	15	8	7	15	-0.72	0.21	0.49	hypothetical protein, NA	NA, NA	NA, NA
PA14_03390,PA14_03400	31	21	26	11	7	7	-1.29	0.01	0.06	hypothetical protein, hypothetical protein	NA, NA	NA, NA
PA14_03380	221	163	147	88	80	181	-0.24	0.6	0.81	hypothetical protein	NA	NA
PA14_03410	8997	3488	9765	7106	6076	5978	0.14	0.77	0.89	tRNA-Arg	NA	NA
PA14_NovelOrf_003	207	150	166	222	210	214	0.66	0.04	0.2	NA	NA	NA
PA14_03420	4	4	2	1	1	3	-0.65	0.5	NA	hypothetical protein	PA0264	hypothetical protein(PA0264)
PA14_03430	1	1	2	0	1	2	-0.07	0.96	NA	succinate-semialdehyde dehydrogenase I(gabD)	PA0265	glutaric semialdehyde dehydrogenase(davD)
PA14_03450	116	69	167	121	119	65	0.13	0.82	0.91	4-aminobutyrate aminotransferase(gabT)	PA0266	delta-aminovalerate aminotransferase(davT)
PA14_03480	5	3	6	2	2	6	-0.13	0.88	NA	GntR family transcriptional regulator	PA0268	probable transcriptional regulator(PA0268)
PA14_03470	38	26	29	22	26	6	-0.44	0.39	0.67	hypothetical protein	PA0267	hypothetical protein(PA0267)
PA14_03530	9	7	9	3	5	10	-0.12	0.88	NA	transcriptional regulator	PA0272	probable transcriptional regulator(PA0272)
PA14_03490,PA14_03510,PA14_03520	21	15	24	11	8	7	-0.86	0.12	0.38	hypothetical protein, hypothetical protein, hypothetical protein	PA0269, PA0270, PA0271	conserved hypothetical protein(PA0269), hypothetical protein(PA0270), hypothetical protein(PA0271)
PA14_03550	0	2	0	1	0	0	-0.6	0.82	NA	MFS transporter	PA0273	probable major facilitator superfamily (MFS) transporter(PA0273)
PA14_03560	15	14	15	14	9	2	-0.48	0.45	NA	hypothetical protein	PA0274	hypothetical protein(PA0274)
PA14_03580	1	1	1	0	2	0	-0.25	0.87	NA	transcriptional regulator	PA0275	probable transcriptional regulator(PA0275)
PA14_03610	3	1	4	17	8	11	2.52	0	NA	Zn-dependent protease with chaperone function	PA0277	conserved hypothetical protein(PA0277)
PA14_03590	9	6	4	8	6	6	0.43	0.48	0.73	hypothetical protein	PA0276	hypothetical protein(PA0276)
PA14_03620	3	4	2	1	6	8	1.09	0.27	NA	hypothetical protein	PA0278	hypothetical protein(PA0278)
PA14_03650,PA14_03670,PA14_03680,PA14_03700	25	23	21	39	29	45	1.06	0.01	0.07	sulfate transport protein CysA(cysA), sulfate transport protein CysW(cysW), sulfate transport protein CysT(cysT), sulfate-binding protein(sbp)	PA0280, PA0281, PA0282, PA0283	sulfate transport protein CysA(cysA), sulfate transport protein CysW(cysW), sulfate transport protein CysT(cysT), sulfate-binding protein precursor(sbp)
PA14_03630	10	15	3	7	9	7	0.06	0.93	NA	ArsR family transcriptional regulator	PA0279	probable transcriptional regulator(PA0279)
PA14_03710	41	29	39	37	32	39	0.34	0.53	0.77	hypothetical protein	PA0284	hypothetical protein(PA0284)
PA14_03720	20	15	17	26	16	10	0.34	0.5	0.75	sensory box GGDEF domain-containing protein	PA0285	conserved hypothetical protein(PA0285)
PA14_03730	202	155	168	220	343	262	1	0	0.03	fatty acid desaturase	PA0286	delta-9 fatty acid desaturase, DesA(desA)
PA14_03760,PA14_03770	5	2	2	2	2	1	-0.49	0.64	NA	sodium:solute symporter, agmatinase(speB1)	PA0287, PA0288	3-guanidinopropionate transport protein(gpuP), 3-guanidinopropionase(gpuA)
PA14_03780	4	2	4	1	1	0	-1.98	0.14	NA	transcriptional regulator	PA0289	transcriptional activator GpuR(gpuR)
PA14_03790	79	49	34	73	65	28	0.4	0.44	0.7	sensory box GGDEF domain-containing protein	PA0290	hypothetical protein(PA0290)
PA14sr_012	32	28	33	21	27	57	0.53	0.23	0.52	NA	NA	NA
PA14_03810	69	81	52	42	35	119	0.32	0.52	0.77	agmatine deiminase(aguA)	PA0292	agmatine deiminase(aguA)
PA14_03800	137	152	83	48	91	104	-0.26	0.57	0.79	anaerobically-induced outer membrane porin OprE precursor(oprE)	PA0291	Anaerobically-induced outer membrane porin OprE precursor(oprE)
PA14_03830	30	16	9	29	22	22	0.78	0.18	0.45	N-carbamoylputrescine amidohydrolase(aguB)	PA0293	N-carbamoylputrescine amidohydrolase(aguB)
PA14_03840	12	14	11	11	4	22	0.35	0.59	NA	transcriptional regulator AguR(aguR)	PA0294	transcriptional regulator AguR(aguR)
PA14_03855	7	3	7	2	4	0	-1.16	0.26	NA	periplasmic polyamine binding protein	PA0295	probable periplasmic polyamine binding protein(PA0295)
PA14_03860	121	77	43	63	50	33	-0.36	0.42	0.69	glutamine synthetase	PA0296	Glutamylpolyamine synthetase(spuI)
PA14_03870	109	45	42	57	75	134	0.83	0.06	0.26	glutamine amidotransferase(spuA)	PA0297	probable glutamine amidotransferase(spuA)
PA14_03880	68	59	64	29	46	53	-0.23	0.52	0.76	glutamine synthetase(spuB)	PA0298	Glutamylpolyamine synthetase(spuB)
PA14_03900	619	560	501	260	379	115	-0.82	0.06	0.25	aminotransferase(spuC)	PA0299	Polyamine:pyruvate transaminase(spuC)
PA14_03920	195	202	214	88	87	127	-0.67	0.03	0.16	polyamine transport protein(spuD)	PA0300	polyamine transport protein(spuD)
PA14_03930	5	8	5	3	0	8	-0.36	0.72	NA	polyamine transport protein(spuE)	PA0301	polyamine transport protein(spuE)
PA14_03980	42	28	25	21	22	5	-0.64	0.25	0.54	hypothetical protein	PA0305	acylhomoserine lactone acylase B(hacB)
PA14_03940,PA14_03950,PA14_03960	108	108	150	67	79	52	-0.56	0.11	0.35	polyamine transport protein PotG(spuF), polyamine transport protein PotH(spuG), polyamine transport protein PotI(spuH)	PA0302, PA0303, PA0304	polyamine transport protein PotG(spuF), polyamine transport protein PotH(spuG), polyamine transport protein PotI(spuH)
PA14_04010	56	42	42	22	24	35	-0.43	0.31	0.59	hypothetical protein	NA	NA
PA14_04000	37	53	27	10	17	51	-0.23	0.72	0.87	transcriptional regulator	PA0306	probable transcriptional regulator(PA0306)
PA14_04020	2	3	2	0	3	1	-0.47	0.69	NA	hypothetical protein	PA0307	hypothetical protein(PA0307)
PA14_04040	41	23	36	73	70	155	1.94	0	0	hypothetical protein	PA0309	hypothetical protein(PA0309)
PA14_04030	75	51	80	46	39	31	-0.48	0.16	0.43	hypothetical protein	PA0308	hypothetical protein(PA0308)
PA14_04060	5	2	4	2	5	2	0.06	0.94	NA	hypothetical protein	PA0311	hypothetical protein(PA0311)
PA14_04050	10	18	10	12	13	12	0.3	0.57	0.79	proline hydroxylase	PA0310	hypothetical protein(PA0310)
PA14_04080,PA14_04090	24	24	36	16	22	35	0.14	0.78	0.9	ABC transporter permease, ABC transporter substrate-binding protein	PA0313, PA0314	L-cysteine transporter of ABC system YecS(PA0313), L-cysteine transporter of ABC system FliY(PA0314)
PA14_04070	88	62	119	91	39	22	-0.49	0.33	0.61	hypothetical protein	PA0312	conserved hypothetical protein(PA0312)
PA14_04110	51	66	74	63	70	267	1.42	0.01	0.06	D-3-phosphoglycerate dehydrogenase(serA)	PA0316	D-3-phosphoglycerate dehydrogenase(serA)
PA14_04100	267	212	212	99	128	109	-0.69	0.01	0.05	hypothetical protein	PA0315	hypothetical protein(PA0315)
P2	7	7	6	6	5	3	-0.17	0.81	NA	NA	NA	NA
PA14_04140	5	2	3	1	1	1	-1.38	0.23	NA	hypothetical protein	PA0317	hypothetical protein(PA0317)
PA14_04150,PA14_04160	6	7	7	6	7	9	0.48	0.5	NA	hypothetical protein, transcriptional regulator	PA0318, PA0319	conserved hypothetical protein(PA0318), hypothetical protein(PA0319)
PA14_04190,PA14_04210	12	12	12	5	3	9	-0.73	0.26	NA	acetylpolyamine aminohydrolase, transporter	PA0321, PA0322	acetylpolyamine amidohydrolase(PA0321), probable transporter(PA0322)
PA14_04180	9	5	3	5	9	3	0.36	0.63	NA	hypothetical protein	PA0320	calcium-regulated OB-fold protein CarO(carO)
PA14_04220,PA14_04230,PA14_04240,PA14_04250	11	6	4	7	3	2	-0.44	0.63	NA	ABC transporter substrate-binding protein, ABC transporter permease, ABC transporter permease, ABC transporter ATP-binding protein	PA0323, PA0324, PA0325, PA0326	probable binding protein component of ABC transporter(PA0323), probable permease of ABC transporter(PA0324), probable permease of ABC transporter(PA0325), probable ATP-binding component of ABC transporter(PA0326)
PA14_04290	137	96	131	66	81	34	-0.67	0.11	0.36	hypothetical protein	PA0328	arginine-specific autotransporter of Pseudomonas aeruginosa, AaaA(aaaA)
PA14_04270	26	36	23	12	22	56	0.44	0.41	0.68	transcriptional regulator	PA0327	calcium-regulated beta-propeller protein CarP(carP)
PA14_04300	305	428	205	289	240	451	0.41	0.33	0.61	hypothetical protein	PA0329	conserved hypothetical protein(PA0329)
PA14sr_013	19	20	26	15	18	5	-0.45	0.34	0.62	NA	NA	NA
PA14_04310	3	6	14	12	6	15	0.84	0.25	NA	ribose-5-phosphate isomerase A(rpiA)	PA0330	ribose 5-phosphate isomerase(rpiA)
PA14_04320	5	4	5	2	7	6	0.45	0.61	NA	threonine dehydratase(ilvA1)	PA0331	threonine dehydratase, biosynthetic(ilvA1)
PA14_04370,PA14_04380	14	16	14	10	5	7	-0.66	0.25	0.54	MFS transporter, hypothetical protein	PA0334, PA0335	probable major facilitator superfamily (MFS) transporter(PA0334), hypothetical protein(PA0335)
PA14_04330,PA14_04340,PA14_04350	44	32	28	22	41	13	-0.11	0.82	0.91	hypothetical protein, hypothetical protein, integral membrane protein	PA0332, PA0333, NA	hypothetical protein(PA0332), hypothetical protein(PA0333), NA
PA14_04390,PA14_04410	1	2	2	3	2	2	0.81	0.54	NA	dinucleoside polyphosphate hydrolase(ygdP), phosphoenolpyruvate-protein phosphotransferase PtsP(ptsP)	PA0336, PA0337	Nudix hydrolase YgdP(ygdP), phosphoenolpyruvate-protein phosphotransferase PtsP(ptsP)
PA14_04430	20	6	13	5	8	10	-0.39	0.51	NA	hypothetical protein	PA0339	hypothetical protein(PA0339)
PA14_04420	37	31	48	43	37	60	0.62	0.11	0.36	hypothetical protein	PA0338	hypothetical protein(PA0338)
PA14_04440	1	1	5	2	0	12	1.34	0.38	NA	permease	PA0340	conserved hypothetical protein(PA0340)
PA14_04460	279	190	813	300	304	925	0.59	0.36	0.64	prolipoprotein diacylglyceryl transferase(lgt)	PA0341	prolipoprotein diacylglyceryl transferase(lgt)
PA14_04490,PA14_04510,PA14_04520	22	19	16	8	9	6	-0.96	0.08	0.31	hypothetical protein, hypothetical protein, hypothetical protein	PA0343, PA0344, PA0345	hypothetical protein(PA0343), hypothetical protein(PA0344), hypothetical protein(PA0345)
PA14_04480	82	91	64	49	84	132	0.51	0.19	0.48	thymidylate synthase(thyA)	PA0342	thymidylate synthase(thyA)
PA14_04550	4	4	2	4	1	3	0.03	0.97	NA	glycerophosphoryl diester phosphodiesterase%2C periplasmic(glpQ)	PA0347	glycerophosphoryl diester phosphodiesterase, periplasmic(glpQ)
PA14_04530	12	9	11	14	11	7	0.34	0.53	0.77	hypothetical protein	PA0346	hypothetical protein(PA0346)
PA14_04560,PA14_04570	2	1	1	0	3	3	0.95	0.49	NA	hypothetical protein, hypothetical protein	PA0348, PA0349	hypothetical protein(PA0348), hypothetical protein(PA0349)
PA14_04590	26	18	23	20	16	21	0.12	0.79	0.9	hypothetical protein	PA0351	conserved hypothetical protein(PA0351)
PA14_04580	85	78	80	105	84	140	0.79	0.03	0.18	dihydrofolate reductase(folA)	PA0350	dihydrofolate reductase(folA)
PA14_04610	19	21	24	45	54	23	1.26	0.01	0.06	transporter	PA0352	probable transporter(PA0352)
PA14_04630	74	55	89	60	50	38	-0.22	0.54	0.77	dihydroxy-acid dehydratase(ilvD)	PA0353	dihydroxy-acid dehydratase(ilvD)
PA14_04640,PA14_04650	82	73	84	42	43	47	-0.51	0.12	0.37	hypothetical protein, protease PfpI(pfpI)	PA0354, PA0355	conserved hypothetical protein(PA0354), protease PfpI(pfpI)
PA14sr_014	35	41	35	22	18	8	-0.88	0.03	0.16	NA	NA	NA
PA14_04660	6	7	5	7	5	6	0.34	0.63	NA	hypothetical protein	PA0356	hypothetical protein(PA0356)
PA14_04670,PA14_04680	9	2	2	2	3	0	-0.99	0.45	NA	formamidopyrimidine-DNA glycosylase(mutM), hypothetical protein	PA0357, PA0358	formamidopyrimidine-DNA glycosylase(mutM), hypothetical protein(PA0358)
PA14_04690	131	112	98	102	102	133	0.34	0.28	0.57	hypothetical protein	PA0359	hypothetical protein(PA0359)
PA14_04710	61	48	38	92	80	155	1.52	0	0	hypothetical protein	NA	NA
PA14_04700	215	222	157	71	129	202	-0.21	0.6	0.81	hypothetical protein	PA0360	hypothetical protein(PA0360)
PA14_04730	5	12	12	4	7	2	-0.84	0.25	NA	gamma-glutamyltranspeptidase	PA0361	probable gamma-glutamyltranspeptidase precursor(PA0361)
PA14_04750	22	24	24	31	29	117	1.7	0	0.03	ferredoxin (4Fe-4S)(fdx1)	PA0362	ferredoxin [4Fe-4S](fdx1)
PA14_04760	112	98	133	121	141	155	0.62	0.04	0.19	phosphopantetheine adenylyltransferase(coaD)	PA0363	phosphopantetheine adenylyltransferase(coaD)
PA14_04780,PA14_04790,PA14_04810	1	1	0	1	0	0	-0.53	0.86	NA	oxidoreductase, hypothetical protein, aldehyde dehydrogenase	PA0364, PA0365, PA0366	probable oxidoreductase(PA0364), hypothetical protein(PA0365), probable aldehyde dehydrogenase(PA0366)
PA14sr_015	5	2	6	6	0	0	-0.77	0.5	NA	NA	NA	NA
PA14_04830,PA14_04840,PA14_04850,PA14_04860,PA14_04870,PA14_04890	19	19	15	13	13	9	-0.26	0.63	0.82	acetyltransferase, hypothetical protein, hypothetical protein, methyltransferase, hypothetical protein, zinc protease	NA, PA0368, PA0369, PA0370, PA0371, PA0372	NA, conserved hypothetical protein(PA0368), Uncharacterized protein(PA0369), conserved hypothetical protein(PA0370), hypothetical protein(PA0371), probable zinc protease(PA0372)
PA14_04820	40	54	44	36	33	23	-0.26	0.62	0.82	TetR family transcriptional regulator	PA0367	probable transcriptional regulator(PA0367)
PA14_04900,PA14_04910,PA14_04920	19	14	13	97	10	7	1.65	0.03	0.18	signal recognition particle receptor FtsY(ftsY), cell division ATP-binding protein FtsE(ftsE), cell division protein FtsX(ftsX)	PA0373, PA0374, PA0375	signal recognition particle receptor FtsY(ftsY), cell division protein FtsE(ftsE), cell division protein FtsX(ftsX)
PA14_04930	34	23	60	21	29	25	-0.31	0.51	0.75	RNA polymerase factor sigma-32(rpoH)	PA0376	sigma factor RpoH(rpoH)
PA14_04950	65	61	39	48	65	34	0.18	0.62	0.82	monofunctional biosynthetic peptidoglycan transglycosylase(mtgA)	PA0378	probable transglycosylase(PA0378)
PA14_04940	56	60	51	79	74	113	1.02	0	0.04	hypothetical protein	PA0377	hypothetical protein(PA0377)
PA14_04960,PA14_04970	8	9	9	9	8	26	1.08	0.13	NA	hypothetical protein, sulfur carrier protein ThiS	PA0379, PA0380	conserved hypothetical protein(PA0379), conserved hypothetical protein(PA0380)
PA14_04980	2	3	3	2	4	2	0.33	0.77	NA	thiazole synthase(thiG)	PA0381	thiamine biosynthesis protein, thiazole moiety(thiG)
PA14_05000	16	16	15	23	16	38	1.07	0.06	0.26	tRNA (guanine-N(7)-)-methyltransferase(trmB)	PA0382	DNA mismatch repair protein MicA(micA)
PA14_05020	12	15	25	11	13	28	0.34	0.55	0.78	hypothetical protein	PA0384	hypothetical protein(PA0384)
PA14_05010	13	5	13	12	15	9	0.57	0.36	NA	hypothetical protein	PA0383	conserved hypothetical protein(PA0383)
PA14_05030	13	10	11	38	38	75	2.51	0	0	hypothetical protein	PA0385	hypothetical protein(PA0385)
PA14_05040	8	4	4	5	9	5	0.61	0.45	NA	coproporphyrinogen III oxidase	PA0386	probable oxidase(PA0386)
PA14_05050	4	0	8	31	2	3	1.92	0.12	NA	deoxyribonucleotide triphosphate pyrophosphatase	PA0387	conserved hypothetical protein(PA0387)
PA14_05070,PA14_05080	22	15	24	35	23	92	1.66	0.01	0.08	methionine biosynthesis protein, homoserine O-acetyltransferase(metX)	PA0389, PA0390	hypothetical protein(PA0389), homoserine O-acetyltransferase(metX)
PA14_05110	5	9	7	9	5	2	-0.07	0.93	NA	hypothetical protein	PA0391	hypothetical protein(PA0391)
PA14_05120	7	18	6	12	4	25	0.74	0.34	NA	hypothetical protein	NA	NA
PA14_05130,PA14_05150,PA14_05160	66	34	38	64	79	158	1.5	0	0.01	hypothetical protein, pyrroline-5-carboxylate reductase(proC), hypothetical protein	PA0392, PA0393, PA0394	conserved hypothetical protein(PA0392), pyrroline-5-carboxylate reductase(proC), conserved hypothetical protein(PA0394)
PA14_05200	21	33	27	12	12	5	-1.16	0.02	0.13	cation efflux system protein	PA0397	probable cation efflux system protein(PA0397)
PA14_05180,PA14_05190	43	50	41	39	45	50	0.34	0.34	0.62	twitching motility protein PilT(pilT), twitching motility protein PilU(pilU)	PA0395, PA0396	twitching motility protein PilT(pilT), twitching motility protein PilU(pilU)
PA14_05210	116	63	132	65	79	323	0.96	0.11	0.35	hypothetical protein	PA0398	hypothetical protein(PA0398)
PA14_05250,PA14_05260,PA14_05270	67	41	77	71	67	81	0.59	0.12	0.38	dihydroorotase(pyrC), aspartate carbamoyltransferase(pyrB), bifunctional pyrimidine regulatory protein PyrR/uracil phosphoribosyltransferase(pyrR)	PA0401, PA0402, PA0403	noncatalytic dihydroorotase-like protein(PA0401), aspartate carbamoyltransferase(pyrB), transcriptional regulator PyrR(pyrR)
PA14_05220,PA14_05230	76	58	68	31	40	6	-1.06	0.11	0.36	cystathionine beta-synthase, cystathionine gamma-lyase	PA0399, PA0400	cystathionine beta-synthase(PA0399), probable cystathionine gamma-lyase(PA0400)
PA14_05280,PA14_05290	5	4	8	6	3	2	-0.29	0.73	NA	Holliday junction resolvase-like protein(yqgF), hypothetical protein	PA0404, PA0405	conserved hypothetical protein(PA0404), AlgH(algH)
PA14_05300	10	12	11	8	17	13	0.54	0.34	0.62	TonB domain-containing protein	PA0406	TonB3(tonB3)
PA14_05310	12	10	9	9	10	5	-0.02	0.97	NA	glutathione synthetase(gshB)	PA0407	glutathione synthetase(gshB)
PA14_05320,PA14_05330,PA14_05340	40	37	29	42	42	184	1.71	0	0.04	twitching motility protein PilG(pilG), twitching motility protein PilH(pilH), twitching motility protein PilI(pilI)	PA0408, PA0409, PA0410	twitching motility protein PilG(pilG), twitching motility protein PilH(pilH), twitching motility protein PilI(pilI)
PA14_05440,PA14_05450,PA14_05460	15	12	13	7	12	0	-0.74	0.3	NA	hypothetical protein, 16S ribosomal RNA methyltransferase RsmE, adenosylmethionine-8-amino-7-oxononanoate aminotransferase(bioA)	PA0418, PA0419, PA0420	hypothetical protein(PA0418), conserved hypothetical protein(PA0419), adenosylmethionine-8-amino-7-oxononanoate aminotransferase(bioA)
PA14_05360,PA14_05380,PA14_05390,PA14_05400,PA14_05410,PA14_05420,PA14_05430	6	2	2	7	3	2	0.63	0.52	NA	twitching motility protein PilJ(pilJ), methyltransferase PilK(pilK), ChpA(chpA), methylesterase, chemotaxis protein, transcriptional regulator, chemotaxis protein	PA0411, PA0412, PA0413, PA0414, PA0415, PA0416, PA0417	twitching motility protein PilJ(pilJ), methyltransferase PilK(pilK), component of chemotactic signal transduction system(chpA), probable methylesterase(chpB), probable chemotaxis protein(chpC), probable transcriptional regulator(chpD), probable chemotaxis protein(chpE)
PA14_05480	115	96	107	127	109	176	0.73	0.03	0.18	hypothetical protein	PA0421	hypothetical protein(PA0421)
PA14_05520	14	18	17	4	9	11	-0.69	0.21	0.49	multidrug resistance operon repressor MexR(mexR)	PA0424	multidrug resistance operon repressor MexR(mexR)
PA14_05500,PA14_05510	330	344	290	150	132	223	-0.58	NA	NA	hypothetical protein, hypothetical protein	PA0422, PA0423	conserved hypothetical protein(PA0422), PasP(pasP)
PA14_05560	96	91	131	152	146	328	1.33	0	0.01	ATP-dependent RNA helicase	PA0428	probable ATP-dependent RNA helicase(PA0428)
PA14_05530,PA14_05540,PA14_05550	55	57	47	51	61	32	0.19	0.59	0.8	RND multidrug efflux membrane fusion protein MexA(mexA), RND multidrug efflux transporter MexB(mexB), major intrinsic multiple antibiotic resistance efflux outer membrane protein OprM precursor(oprM)	PA0425, PA0426, PA0427	Resistance-Nodulation-Cell Division (RND) multidrug efflux membrane fusion protein MexA precursor(mexA), Resistance-Nodulation-Cell Division (RND) multidrug efflux transporter MexB(mexB), Major intrinsic multiple antibiotic resistance efflux outer membrane protein OprM precursor(oprM)
PA14_05580,PA14_05590,PA14_05600,PA14_05620	39	27	46	46	55	39	0.66	0.08	0.31	hypothetical protein, 5%2C10-methylenetetrahydrofolate reductase(metF), hypothetical protein, S-adenosyl-L-homocysteine hydrolase(sahH)	PA0429, PA0430, PA0431, PA0432	hypothetical protein(PA0429), 5, 10-methylenetetrahydrofolate reductase(metF), hypothetical protein(PA0431), S-adenosyl-L-homocysteine hydrolase(sahH)
PA14_05630	2	5	3	14	5	0	1.23	0.3	NA	hypothetical protein	PA0433	hypothetical protein(PA0433)
PA14_05640,PA14_05650	4	1	2	2	3	1	0.14	0.9	NA	hypothetical protein, hypothetical protein	PA0434, PA0435	hypothetical protein(PA0434), hypothetical protein(PA0435)
PA14_05690,PA14_05700	31	24	41	18	26	34	0.05	0.92	0.96	cytosine deaminase(codA), cytosine permease(codB)	PA0437, PA0438	cytosine deaminase(codA), cytosine permease(codB)
PA14_05660	149	190	105	75	87	241	0.22	0.63	0.82	transcriptional regulator	PA0436	probable transcriptional regulator(PA0436)
PA14_05740,PA14_05750	0	0	0	0	0	0	0	1	NA	dihydropyrimidine dehydrogenase, oxidoreductase	PA0439, PA0440	probable oxidoreductase(PA0439), probable oxidoreductase(PA0440)
PA14_05770	0	0	2	0	0	0	-1.57	0.63	NA	phenylhydantoinase(dhT)	PA0441	dihydropyrimidinase(dht)
PA14_05775	0	1	0	0	0	0	-0.62	0.8	NA	hypothetical protein	PA0442	hypothetical protein(PA0442)
PA14_05790	0	0	0	1	3	0	3.18	0.19	NA	transporter	PA0443	probable transporter(PA0443)
PA14_05820	7	6	8	2	3	1	-1.47	0.1	NA	hypothetical protein	PA0446	conserved hypothetical protein(PA0446)
PA14_05810	3	7	3	1	7	2	-0.05	0.95	NA	allantoate amidohydrolase(amaB)	PA0444	N-carbamoyl-beta-alanine amidohydrolase(PA0444)
PA14_05840	0	0	0	0	0	0	0	1	NA	glutaryl-CoA dehydrogenase(gcdH)	PA0447	glutaryl-CoA dehydrogenase(gcdH)
PA14_05850	31	26	8	21	19	4	-0.21	0.72	0.87	LysR family transcriptional regulator	PA0448	transcriptional regulator, GcdR(gcdR)
PA14_05870	14	22	17	8	7	52	0.69	0.29	0.58	phosphate transporter	PA0450	probable phosphate transporter(PA0450)
PA14_05860	24	38	45	28	19	52	0.22	0.65	0.83	hypothetical protein	PA0449	hypothetical protein(PA0449)
PA14_05880,PA14_05890	57	49	16	32	36	0	-0.5	0.51	0.75	membrane-bound protease, stomatin-like protein	PA0451, PA0452	conserved hypothetical protein(PA0451), probable stomatin-like protein(PA0452)
PA14_05920	18	19	16	5	8	11	-0.8	0.24	0.53	hypothetical protein	PA0454	conserved hypothetical protein(PA0454)
PA14_05910	26	16	26	12	16	12	-0.42	0.42	0.69	periplasmic transport system	PA0453	hypothetical protein(PA0453)
PA14_05950	47	47	50	45	55	20	0.07	0.88	0.94	ATP-dependent RNA helicase DbpA(dbpA)	PA0455	RNA helicase DbpA(dbpA)
PA14_05960	649	380	1572	879	818	1495	0.63	0.21	0.49	cold-shock protein	PA0456	probable cold-shock protein(PA0456)
PA14_05990	50	33	24	21	20	15	-0.57	0.24	0.52	EmrB/QacA family drug resistance transporter	PA0458	probable major facilitator superfamily (MFS) transporter(PA0458)
PA14_05970	33	20	23	31	42	53	1.09	0.01	0.09	hypothetical protein	PA0457	hypothetical protein(PA0457)
PA14_06030	66	48	44	23	38	21	-0.59	0.28	0.57	acyltransferase	PA0461	conserved hypothetical protein(PA0461)
PA14_06000,PA14_06010	174	178	209	113	92	112	-0.48	0.06	0.25	ClpA/B protease ATP binding subunit, hypothetical protein	PA0459, PA0460	probable ClpA/B protease ATP binding subunit(PA0459), hypothetical protein(PA0460)
PA14_06040	19	15	7	16	14	20	0.65	0.17	0.44	hypothetical protein	PA0462	hypothetical protein(PA0462)
PA14_06120,PA14_06130	3	3	3	1	4	4	0.35	0.72	NA	hypothetical protein, hypothetical protein	PA0467, PA0468	conserved hypothetical protein(PA0467), hypothetical protein(PA0468)
PA14_06060,PA14_06070,PA14_06080,PA14_06090	5	4	1	2	0	2	-0.96	0.37	NA	DNA-binding response regulator CreB(creB), sensory histidine kinase CreC(creC), hypothetical protein(creD), hypothetical protein	PA0463, PA0464, PA0465, PA0466	two-component response regulator CreB(creB), two-component sensor CreC(creC), inner membrane protein CreD(creD), hypothetical protein(PA0466)
PA14_06160,PA14_06170,PA14_06180	10	7	6	8	9	9	0.53	0.4	0.67	hydroxamate-type ferrisiderophore receptor, transmembrane sensor, RNA polymerase sigma factor	PA0470, PA0471, PA0472	Ferrichrome receptor FiuA(fiuA), FiuR(fiuR), FiuI(fiuI)
PA14_06150	31	29	15	21	23	10	-0.13	0.8	0.9	hypothetical protein	PA0469	hypothetical protein(PA0469)
PA14_06190	16	7	26	14	4	0	-1.12	0.19	NA	glutathione S-transferase	PA0473	probable glutathione S-transferase(PA0473)
PA14_06230	10	5	8	1	4	2	-1.36	0.14	NA	permease	PA0476	probable permease(PA0476)
PA14_06210	28	26	27	18	18	17	-0.27	0.5	0.75	transcriptional regulator	PA0475	probable transcriptional regulator(PA0475)
PA14_06240	12	7	6	5	4	2	-0.83	0.27	NA	LysR family transcriptional regulator	PA0477	probable transcriptional regulator(PA0477)
PA14_06260	12	11	7	5	3	1	-1.39	0.04	0.19	LysR family transcriptional regulator	PA0479	probable transcriptional regulator(PA0479)
PA14_06250	105	85	58	58	62	9	-0.6	0.26	0.54	GNAT family acetyltransferase	PA0478	probable N-acetyltransferase(PA0478)
PA14_06290	49	32	77	45	79	57	0.53	0.33	0.61	malate synthase G(glcB)	PA0482	malate synthase G(glcB)
PA14_06270,PA14_06280	23	38	41	21	21	10	-0.66	0.23	0.51	hydrolase, hypothetical protein	PA0480, PA0481	probable hydrolase(PA0480), hypothetical protein(PA0481)
PA14_06300,PA14_06310	84	65	57	24	34	36	-0.78	0.03	0.18	GNAT family acetyltransferase, ACT domain-containing protein	PA0483, PA0484	probable acetyltransferase(PA0483), conserved hypothetical protein(PA0484)
PA14_06320	10	14	8	17	26	46	1.83	0	0.01	hypothetical protein	PA0485	conserved hypothetical protein(PA0485)
PA14_06330	56	50	60	36	32	16	-0.65	0.16	0.43	serine/threonine protein kinase	PA0486	conserved hypothetical protein(PA0486)
PA14_06340	3	1	0	1	1	0	-0.62	0.73	NA	molybdenum transport regulator	PA0487	probable molybdenum transport regulator(PA0487)
PA14_06350	3	1	2	3	4	4	1.24	0.24	NA	hypothetical protein	PA0488	conserved hypothetical protein(PA0488)
PA14_06360	0	0	0	0	0	0	0	1	NA	phosphoribosyl transferase	PA0489	probable phosphoribosyl transferase(PA0489)
PA14_06390	34	36	35	35	22	113	1.06	0.1	0.33	hypothetical protein	PA0490	hypothetical protein(PA0490)
PA14_06400	1	0	0	0	1	5	2.85	0.09	NA	LysR family transcriptional regulator	PA0491	probable transcriptional regulator(PA0491)
PA14_06420	0	2	1	0	0	0	-2.15	0.38	NA	hypothetical protein	PA0492	conserved hypothetical protein(PA0492)
PA14_06430,PA14_06450,PA14_06460,PA14_06480	31	24	31	15	10	14	-0.79	0.09	0.31	hypothetical protein, acetyl-CoA carboxylase biotin carboxylase subunit, hypothetical protein, hydrolase	PA0493, PA0494, PA0495, PA0496	probable biotin-requiring enzyme(PA0493), probable acyl-CoA carboxylase subunit(PA0494), hypothetical protein(PA0495), conserved hypothetical protein(PA0496)
PA14_06500	27	18	22	21	20	58	0.93	0.06	0.25	biotin synthase(bioB)	PA0500	biotin synthase(bioB)
PA14_06530	0	0	0	1	0	0	1.31	0.77	NA	biotin biosynthesis protein bioH	PA0502	probable biotin biosynthesis protein bioH(PA0502)
PA14_06570	1	0	0	0	1	0	0.34	0.91	NA	dithiobiotin synthetase(bioD)	PA0504	dethiobiotin synthase(bioD)
PA14_06580	79	68	82	135	53	57	0.44	0.35	0.63	hypothetical protein	PA0505	hypothetical protein(PA0505)
PA14_06600	118	88	92	95	123	18	0	1	1	acyl-CoA dehydrogenase	PA0506	probable acyl-CoA dehydrogenase(PA0506)
PA14_06620	11	5	6	2	1	0	-2.51	0.01	NA	acyl-CoA dehydrogenase	PA0507	probable acyl-CoA dehydrogenase(PA0507)
PA14_06650,PA14_06660,PA14_06670,PA14_06680,PA14_06690,PA14_06700,PA14_06710,PA14_06720,PA14_06730,PA14_06740,PA14_06750	34	36	26	22	22	7	-0.58	0.17	0.45	c-type cytochrome(nirN), uroporphyrin-III c-methyltransferase(nirE), heme d1 biosynthesis protein NirJ(nirJ), hypothetical protein(nirH), transcriptional regulator(nirG), heme d1 biosynthesis protein NirL(nirL), transcriptional regulator, heme d1 biosynthesis protein NirF(nirF), c-type cytochrome(nirC), cytochrome c-551(nirM), nitrite reductase(nirS)	PA0509, PA0510, PA0511, PA0512, PA0513, PA0514, PA0515, PA0516, PA0517, PA0518, PA0519	NirN(nirN), NirE(nirE), heme d1 biosynthesis protein NirJ(nirJ), NirH(nirH), NirG(nirG), heme d1 biosynthesis protein NirL(nirL), probable transcriptional regulator(PA0515), heme d1 biosynthesis protein NirF(nirF), probable c-type cytochrome precursor(nirC), cytochrome c-551 precursor(nirM), nitrite reductase precursor(nirS)
PA14_06640	28	32	44	20	22	13	-0.59	0.17	0.45	acyl-CoA dehydrogenase	PA0508	probable acyl-CoA dehydrogenase(PA0508)
PA14_06770	1	0	3	0	1	0	-1.56	0.4	NA	regulatory protein NirQ(nirQ)	PA0520	regulatory protein NirQ(nirQ)
PA14_06860,PA14_06870	14	13	16	12	24	4	0.23	0.64	0.82	hypothetical protein, transcriptional regulator Dnr(dnr)	PA0526, PA0527	hypothetical protein(PA0526), transcriptional regulator Dnr(dnr)
PA14_06790,PA14_06800,PA14_06810,PA14_06830,PA14_06840	2	1	1	0	0	0	-2.5	0.09	NA	cytochrome c oxidase subunit, hypothetical protein, nitric-oxide reductase subunit C(norC), nitric-oxide reductase subunit B(norB), dinitrification protein NorD	PA0521, PA0522, PA0523, PA0524, PA0525	probable cytochrome c oxidase subunit(PA0521), hypothetical protein(PA0522), nitric-oxide reductase subunit C(norC), nitric-oxide reductase subunit B(norB), probable dinitrification protein NorD(PA0525)
PA14_06880	5	3	5	9	4	2	0.55	0.51	NA	LysR family transcriptional regulator	PA0528	probable transcriptional regulator(PA0528)
PA14_06875	2964	1463	4716	1549	2323	359	-0.79	0.17	0.45	rsmYregulatoryRNA	PA0527.1	regulatory RNA RsmY(rsmY)
PA14_06940	10	17	6	2	6	2	-1.39	0.06	0.26	hypothetical protein	PA0532	hypothetical protein(PA0532)
PA14_06890,PA14_06900,PA14_06920,PA14_06930	93	86	86	41	79	200	0.63	0.19	0.47	hypothetical protein, hypothetical protein, class III pyridoxal phosphate-dependent aminotransferase, glutamine amidotransferase	PA0529, NA, PA0530, PA0531	conserved hypothetical protein(PA0529), NA, probable class III pyridoxal phosphate-dependent aminotransferase(PA0530), probable glutamine amidotransferase(PA0531)
PA14_06950	21	18	12	6	8	2	-1.33	0.02	0.13	LuxR family transcriptional regulator	PA0533	probable transcriptional regulator(PA0533)
PA14_06980,PA14_06990	49	42	55	39	50	21	-0.07	0.85	0.93	hypothetical protein, hypothetical protein	PA0536, PA0537	hypothetical protein(PA0536), conserved hypothetical protein(PA0537)
PA14_06960,PA14_06970	15	11	10	8	10	2	-0.5	0.45	NA	hypothetical protein, Cro/CI family transcriptional regulator	PA0534, PA0535	FAD-dependent oxidoreductase(pauB1), probable transcriptional regulator(PA0535)
PA14_07000	229	143	137	99	95	69	-0.59	0.05	0.24	DsbB1(dsbB1)	PA0538	disulfide bond formation protein(dsbB)
PA14_07010	3	1	1	0	0	1	-1.84	0.32	NA	hypothetical protein	PA0539	hypothetical protein(PA0539)
PA14_07020	34	42	29	29	30	105	1	0.07	0.27	hypothetical protein	PA0540	hypothetical protein(PA0540)
PA14_07040	46	45	63	48	39	24	-0.14	0.74	0.88	hypothetical protein	PA0542	conserved hypothetical protein(PA0542)
PA14_07030	53	56	84	127	100	90	1.04	0	0.05	cytochrome c'	PA0541	hypothetical protein(PA0541)
PA14_07060	13	13	8	13	9	15	0.47	0.41	NA	hypothetical protein	PA0544	hypothetical protein(PA0544)
PA14_07050	13	2	6	4	3	4	-0.56	0.41	0.68	hypothetical protein	PA0543	hypothetical protein(PA0543)
PA14_07090	26	28	25	19	8	22	-0.34	0.57	0.79	S-adenosylmethionine synthetase(metK)	PA0546	methionine adenosyltransferase(metK)
PA14_07070	3	5	8	0	0	1	-3.57	0.01	0.06	hypothetical protein	PA0545	hypothetical protein(PA0545)
PA14_07110	14	6	7	7	10	4	0	1	NA	ArsR family transcriptional regulator	PA0547	probable transcriptional regulator(PA0547)
PA14_07130	1	3	2	4	3	2	0.9	0.46	NA	transketolase(tktA)	PA0548	transketolase(tktA)
PA14_07150	18	23	18	12	12	30	0.22	0.7	0.86	hypothetical protein	PA0550	conserved hypothetical protein(PA0550)
PA14_07140	51	54	35	53	24	68	0.41	0.37	0.64	hypothetical protein	PA0549	hypothetical protein(PA0549)
PA14_07170	1	1	0	0	0	1	-0.53	0.83	NA	D-erythrose 4-phosphate dehydrogenase(epd)	PA0551	D-erythrose 4-phosphate dehydrogenase(epd)
PA14_07190	105	83	70	43	76	21	-0.54	0.32	0.61	phosphoglycerate kinase(pgk)	PA0552	phosphoglycerate kinase(pgk)
PA14_07200	17	20	19	9	10	12	-0.51	0.47	0.72	hypothetical protein	PA0553	hypothetical protein(PA0553)
PA14_07210	90	81	43	70	120	65	0.6	0.31	0.59	hypothetical protein	PA0554	hypothetical protein(PA0554)
PA14_07230	35	43	61	59	48	98	0.9	0.04	0.21	fructose-1%2C6-bisphosphate aldolase(fda)	PA0555	fructose-1, 6-bisphosphate aldolase(fda)
PA14_07250	8	14	4	6	9	2	-0.28	0.68	0.85	hypothetical protein	PA0557	hypothetical protein(PA0557)
PA14_07240	37	45	35	22	40	24	-0.11	0.78	0.9	hypothetical protein	PA0556	hypothetical protein(PA0556)
PA14_07280	27	41	21	25	39	22	0.28	0.53	0.77	hypothetical protein	PA0559	conserved hypothetical protein(PA0559)
PA14_07260	22	26	14	12	13	10	-0.48	0.3	0.59	hypothetical protein	PA0558	conserved hypothetical protein(PA0558)
PA14_07310	11	5	11	7	5	2	-0.6	0.46	NA	hydrolase	PA0562	probable hydrolase(PA0562)
PA14_07290,PA14_07300	53	43	46	42	21	213	1.34	0.04	0.2	hypothetical protein, hypothetical protein	PA0560, PA0561	conserved hypothetical protein(PA0560), hypothetical protein(PA0561)
PA14_07330	172	122	146	220	183	378	1.19	0.01	0.06	hypothetical protein	PA0563	conserved hypothetical protein(PA0563)
PA14_07340	4	6	0	2	0	1	-1.38	0.34	NA	transcriptional regulator	PA0564	probable transcriptional regulator(PA0564)
PA14_07360	71	72	54	33	25	32	-0.78	0.04	0.19	hypothetical protein	PA0566	hypothetical protein(PA0566)
PA14_07355	6	10	8	18	10	12	1.07	0.05	0.22	hypothetical protein	PA0565	conserved hypothetical protein(PA0565)
PA14_07380,PA14_07400,PA14_07410,PA14_07420	37	47	37	20	25	19	-0.58	0.21	0.5	hypothetical protein, hypothetical protein, hypothetical protein, hypothetical protein	PA0568, PA0569, PA0570, PA0571	hypothetical protein(PA0568), hypothetical protein(PA0569), hypothetical protein(PA0570), hypothetical protein(PA0571)
PA14_07370	16	15	14	27	18	18	0.83	0.08	0.3	hypothetical protein	PA0567	conserved hypothetical protein(PA0567)
PA14_07430	50	59	40	20	15	51	-0.44	0.38	0.66	hypothetical protein	PA0572	hypothetical protein(PA0572)
PA14_07440,PA14_07450	10	3	8	5	4	4	-0.33	0.65	NA	hypothetical protein, hypothetical protein	PA0573, PA0574	hypothetical protein(PA0573), hypothetical protein(PA0574)
PA14_07460	18	13	15	14	6	23	0.26	0.62	0.82	hypothetical protein	NA	NA
PA14_07470	1269	617	1405	2112	1267	2968	1.31	0	0.02	tRNA-Met	PA0574.1	tRNA-Met(PA0574.1)
PA14sr_016	13	13	5	11	13	8	0.4	0.5	0.75	NA	NA	NA
PA14_07480	2285	1065	1905	3300	3051	1101	0.85	0.06	0.25	reverse transcriptase	NA	NA
PA14sr_017	0	3	0	0	3	0	0.31	0.83	NA	NA	NA	NA
PA14_07500	0	0	0	0	0	0	0	1	NA	hypothetical protein	PA0575	conserved hypothetical protein(PA0575)
PA14_07520	99	68	118	88	99	58	0.12	0.74	0.88	RNA polymerase sigma factor RpoD(rpoD)	PA0576	sigma factor RpoD(rpoD)
PA14_07530	81	57	73	43	40	29	-0.57	0.35	0.63	DNA primase(dnaG)	PA0577	DNA primase(dnaG)
PA14_07550	16	14	16	21	23	21	0.84	0.11	0.36	hypothetical protein	PA0578	conserved hypothetical protein(PA0578)
PA14_07560	638	374	806	1351	1289	1195	1.42	0	0	30S ribosomal protein S21(rpsU)	PA0579	30S ribosomal protein S21(rpsU)
PA14_07580	28	34	38	52	41	80	1.13	0	0.04	glycerol-3-phosphate acyltransferase PlsY	PA0581	conserved hypothetical protein(PA0581)
PA14_07570	99	103	86	149	107	72	0.52	0.13	0.39	DNA-binding/iron metalloprotein/AP endonuclease(gcp)	PA0580	O-sialoglycoprotein endopeptidase(gcp)
PA14_07620	25	19	27	23	22	2	-0.27	0.67	0.84	multifunctional tRNA nucleotidyl transferase/2'3'-cyclic phosphodiesterase/2'nucleotidase/phosphatase(cca)	PA0584	tRNA nucleotidyl transferase(cca)
PA14_07590,PA14_07600	43	48	31	77	75	280	2.19	0	0	dihydroneopterin aldolase(folB), 2-amino-4-hydroxy-6- hydroxymethyldihydropteridine pyrophosphokinase	PA0582, PA0583	dihydroneopterin aldolase(folB), hypothetical protein(PA0583)
PA14_07630	2	0	1	0	0	0	-2.07	0.24	NA	hypothetical protein	PA0585	hypothetical protein(PA0585)
PA14_07650	8	5	19	3	4	1	-1.68	0.05	NA	SpoVR family protein	PA0586	conserved hypothetical protein(PA0586)
PA14_07660	0	0	0	0	0	0	0	1	NA	hypothetical protein	PA0587	conserved hypothetical protein(PA0587)
PA14_07680	156	120	106	70	77	15	-0.9	0.07	0.28	hypothetical protein	PA0588	conserved hypothetical protein(PA0588)
PA14_07690	7	4	5	4	7	5	0.35	0.65	NA	thiosulfate sulfurtransferase(glpE)	PA0589	conserved hypothetical protein(PA0589)
PA14_07700,PA14_07710	5	2	2	4	1	2	0.01	0.99	NA	diadenosine tetraphosphatase(apaH), ApaG protein(apaG)	PA0590, PA0591	bis(5'-nucleosyl)-tetraphosphatase(apaH), conserved hypothetical protein(PA0591)
PA14_07730	1	3	0	1	1	0	-0.68	0.71	NA	dimethyladenosine transferase(ksgA)	PA0592	rRNA (adenine-N6, N6)-dimethyltransferase(ksgA)
PA14_07740	21	16	12	15	8	14	-0.05	0.93	0.96	4-hydroxythreonine-4-phosphate dehydrogenase(pdxA)	PA0593	pyridoxal phosphate biosynthetic protein PdxA(pdxA)
PA14_07760,PA14_07770	0	5	0	3	0	3	0.56	0.74	NA	peptidyl-prolyl cis-trans isomerase SurA(surA), organic solvent tolerance protein OstA(ostA)	PA0594, PA0595	peptidyl-prolyl cis-trans isomerase SurA(surA), LPS-assembly protein LptD(lptD)
PA14_07810	29	21	24	7	9	8	-1.27	0.01	0.06	hypothetical protein	PA0599	hypothetical protein(PA0599)
PA14_07780,PA14_07790,PA14_07800	112	82	87	55	80	40	-0.34	0.3	0.59	hypothetical protein, nucleotidyl transferase, hypothetical protein	PA0596, PA0597, PA0598	hypothetical protein(PA0596), probable nucleotidyl transferase(PA0597), hypothetical protein(PA0598)
PA14_07820	13	36	23	12	14	11	-0.65	0.23	0.51	histidine kinase	PA0600	two-component sensor, AgtS(agtS)
PA14_07840	12	13	13	10	13	5	-0.11	0.85	NA	two-component response regulator	PA0601	two-component response regulator, AgtR(agtR)
PA14_07850	72	86	54	27	72	63	-0.04	0.91	0.96	ABC transporter substrate-binding protein	PA0602	probable binding protein component of ABC transporter(PA0602)
PA14_07860	13	16	13	13	10	5	-0.25	0.69	NA	ABC transporter ATP-binding protein	PA0603	AgtA(agtA)
PA14_07870	144	107	135	52	63	50	-0.88	0	0.03	ABC transporter substrate-binding protein	PA0604	AgtB(agtB)
PA14_07890,PA14_07900	6	3	9	5	5	2	-0.25	0.78	NA	ABC transporter permease, ABC transporter permease	PA0605, PA0606	AgtC(agtC), AgtD(agtD)
PA14_07910,PA14_07930	292	222	135	283	358	535	1.23	0	0.01	ribulose-phosphate 3-epimerase(rpe), phosphoglycolate phosphatase	PA0607, PA0608	ribulose-phosphate 3-epimerase(rpe), probable phosphoglycolate phosphatase(PA0608)
PA14_07950	42	29	25	31	27	127	1.33	0.01	0.09	transcriptional regulator PrtN(prtN)	PA0610	transcriptional regulator PrtN(prtN)
PA14_07940	21	32	24	21	25	24	0.2	0.62	0.82	anthranilate synthase component I(trpE)	PA0609	anthranilate synthetase component I(trpE)
PA14_07960	13	13	32	13	11	5	-0.68	0.22	0.51	transcriptional regulator PrtR(prtR)	PA0611	transcriptional regulator PrtR(prtR)
PA14_NovelOrf_023,PA14_07970,PA14_07980,PA14_07990,PA14_08000,PA14_08010,PA14_08020,PA14_08030,PA14_08040,PA14_08050,PA14_08060	3	2	10	1	2	4	-0.77	0.49	NA	NA, hypothetical protein, hypothetical protein, hypothetical protein, hypothetical protein, hypothetical protein, bacteriophage protein, phage baseplate assembly protein, phage tail protein, tail fiber protein, tail fiber assembly protein	NA, PA0612, PA0613, PA0614, PA0615, PA0616, PA0617, PA0618, PA0619, PA0620, PA0621	NA, repressor, PtrB(ptrB), hypothetical protein(PA0613), hypothetical protein(PA0614), hypothetical protein(PA0615), hypothetical protein(PA0616), probable bacteriophage protein(PA0617), probable bacteriophage protein(PA0618), probable bacteriophage protein(PA0619), probable bacteriophage protein(PA0620), conserved hypothetical protein(PA0621)
PA14_08070	0	0	0	1	0	0	1.31	0.66	NA	phage tail sheath protein	PA0622	probable bacteriophage protein(PA0622)
PA14_08090	3	0	0	1	0	0	-1.04	0.64	NA	phage tail tube protein	PA0623	probable bacteriophage protein(PA0623)
PA14_08110	0	0	0	0	0	0	0	1	NA	hypothetical protein	NA	NA
PA14_08120,PA14_08130,PA14_08140	4	7	14	2	2	3	-1.52	0.08	NA	tail length determinator protein, hypothetical protein, hypothetical protein	PA0625, PA0626, PA0627	hypothetical protein(PA0625), hypothetical protein(PA0626), conserved hypothetical protein(PA0627)
PA14_08150,PA14_08160,PA14_08180,PA14_08190,PA14_08200	1	0	0	0	0	0	-0.62	0.89	NA	phage late control gene D protein, lytic enzyme, hypothetical protein, hypothetical protein, hypothetical protein	PA0628, PA0629, PA0630, PA0631, PA0632	conserved hypothetical protein(PA0628), conserved hypothetical protein(PA0629), hypothetical protein(PA0630), hypothetical protein(PA0631), hypothetical protein(PA0632)
PA14sr_018	2	2	0	0	1	1	-0.64	0.66	NA	NA	NA	NA
PA14_08210,PA14_08220,PA14_08230,PA14_08240,PA14_08250,PA14_08260,PA14_08270,PA14_08280,PA14_08300	20	14	7	15	8	2	-0.36	0.64	0.82	hypothetical protein, hypothetical protein, hypothetical protein, hypothetical protein, hypothetical protein, minor tail protein L, hypothetical protein, bacteriophage protein, phage-related protein%2C tail component	PA0633, PA0634, PA0635, PA0636, PA0637, PA0638, PA0639, PA0640, PA0641	hypothetical protein(PA0633), hypothetical protein(PA0634), hypothetical protein(PA0635), hypothetical protein(PA0636), conserved hypothetical protein(PA0637), probable bacteriophage protein(PA0638), conserved hypothetical protein(PA0639), probable bacteriophage protein(PA0640), probable bacteriophage protein(PA0641)
PA14sr_019	53	55	36	22	27	49	-0.2	0.65	0.83	NA	NA	NA
PA14_08310,PA14_08320	0	0	0	0	0	0	0	1	NA	hypothetical protein, hypothetical protein	PA0646, PA0647	hypothetical protein(PA0646), hypothetical protein(PA0647)
PA14_08330	695	594	416	487	415	1481	0.86	0.06	0.26	hypothetical protein	PA0648	hypothetical protein(PA0648)
PA14_08370	223	191	194	127	128	165	-0.18	0.56	0.79	cAMP-regulatory protein(vfr)	PA0652	transcriptional regulator Vfr(vfr)
PA14_08340,PA14_08350,PA14_08360	140	109	140	103	184	184	0.62	0.05	0.24	anthranilate synthase component II(trpG), anthranilate phosphoribosyltransferase(trpD), indole-3-glycerol-phosphate synthase(trpC)	PA0649, PA0650, PA0651	anthranilate synthase component II(trpG), anthranilate phosphoribosyltransferase(trpD), indole-3-glycerol-phosphate synthase(trpC)
PA14_08380	107	101	43	93	138	74	0.63	0.12	0.37	hypothetical protein	PA0653	conserved hypothetical protein(PA0653)
PA14_08400	140	126	57	77	92	152	0.36	0.41	0.68	hypothetical protein	PA0655	hypothetical protein(PA0655)
PA14_08390	1	2	7	4	7	33	2.48	0.01	NA	S-adenosylmethionine decarboxylase(speD)	PA0654	S-adenosylmethionine decarboxylase proenzyme(speD)
PA14_08420	3	7	5	4	5	8	0.52	0.41	0.68	HIT family protein	PA0656	probable HIT family protein(PA0656)
PA14_08440	26	32	21	26	14	11	-0.3	0.57	0.79	short chain alcohol dehydrogenase	PA0658	probable short-chain dehydrogenase(PA0658)
PA14_08430	14	20	20	23	9	5	-0.22	0.71	0.87	ATPase	PA0657	probable ATPase(PA0657)
PA14_08450	15	5	9	11	7	12	0.42	0.53	NA	hypothetical protein	PA0659	hypothetical protein(PA0659)
PA14_08460,PA14_08470	17	16	19	7	7	8	-0.9	0.11	0.36	hypothetical protein, hypothetical protein	PA0660, PA0661	hypothetical protein(PA0660), conserved hypothetical protein(PA0661)
PA14_08480,PA14_08490,PA14_08500	3	8	3	2	2	4	-0.47	0.59	NA	N-acetyl-gamma-glutamyl-phosphate reductase(argC), hypothetical protein, hypothetical protein	PA0662, PA0663, PA0664	N-acetyl-gamma-glutamyl-phosphate reductase(argC), hypothetical protein(PA0663), hypothetical protein(PA0664)
PA14_08520,PA14_08540	161	121	99	74	79	27	-0.74	0.1	0.33	anhydro-N-acetylmuramic acid kinase(anmK), hypothetical protein	PA0666, PA0667	conserved hypothetical protein(PA0666), conserved hypothetical protein(PA0667)
PA14_08510	163	147	173	128	124	138	0.03	0.91	0.96	iron-sulfur cluster insertion protein ErpA	PA0665	conserved hypothetical protein(PA0665)
PA14_08560	9206	6911	4707	15007	10457	2091	0.75	0.14	0.4	tyrosyl-tRNA synthetase(tyrZ)	PA0668	tyrosyl-tRNA synthetase 2(tyrZ)
PA14_08580	11949	7824	4545	12505	11500	3742	0.55	0.3	0.59	tRNA-Ile	PA0668.2	tRNA-Ile(PA0668.2)
PA14_08590	32778	21771	13365	34100	33401	16730	0.67	0.19	0.48	tRNA-Ala	PA0668.3	tRNA-Ala(PA0668.3)
PA14_08620,PA14_08630,PA14_08640	1067	623	942	1870	1417	451	0.85	0.07	0.27	biotin--protein ligase(birA), pantothenate kinase, hypothetical protein	PA4280, PA4279, PA4278	BirA bifunctional protein(birA), hypothetical protein(PA4279), hypothetical protein(PA4278)
PA14_08650,PA14_08660,PA14_08670	2719	2052	2199	3255	2486	4989	0.98	0.05	0.21	tRNA-Tyr, tRNA-Gly, tRNA-Thr	PA4277.3, PA4277.2, PA4277.1	tRNA-Tyr(PA4277.3), tRNA-Gly(PA4277.2), tRNA-Thr(PA4277.1)
PA14_08680	1813	1063	1395	2694	2282	2472	1.16	0	0	elongation factor Tu(tufB)	PA4277	elongation factor Tu(tufB)
PA14_08690	40516	26811	44736	39919	37975	3201	-0.14	0.82	0.91	tRNA-Trp	PA4276.1	tRNA-Trp(PA4276.1)
PA14_08695	202	193	238	154	135	407	0.49	0.31	0.59	preprotein translocase subunit SecE(secE)	PA4276	secretion protein SecE(secE)
PA14_08710	125	108	99	123	104	144	0.51	0.13	0.39	transcription antitermination protein NusG(nusG)	PA4275	transcription antitermination protein NusG(nusG)
P27	71	55	79	69	47	37	-0.08	0.85	0.93	NA	NA	NA
PA14_08720,PA14_08730	324	226	269	430	428	175	0.68	0.09	0.33	50S ribosomal protein L11(rplK), 50S ribosomal protein L1(rplA)	PA4274, PA4273	50S ribosomal protein L11(rplK), 50S ribosomal protein L1(rplA)
PA14_08740	55	43	43	59	41	91	0.8	0.05	0.22	50S ribosomal protein L10(rplJ)	PA4272	50S ribosomal protein L10(rplJ)
PA14_08750	3611	2500	3689	8295	5987	9514	1.63	0	0	50S ribosomal protein L7/L12(rplL)	PA4271	50S ribosomal protein L7 / L12(rplL)
PA14_08760,PA14_08780	47	43	107	64	66	30	0.01	0.98	0.99	DNA-directed RNA polymerase subunit beta(rpoB), DNA-directed RNA polymerase subunit beta'(rpoC)	PA4270, PA4269	DNA-directed RNA polymerase beta chain(rpoB), DNA-directed RNA polymerase beta* chain(rpoC)
PA14_08790,PA14_08810,PA14_08820	88	111	84	78	52	156	0.37	0.45	0.71	30S ribosomal protein S12(rpsL), 30S ribosomal protein S7(rpsG), elongation factor G(fusA1)	PA4268, PA4267, PA4266	30S ribosomal protein S12(rpsL), 30S ribosomal protein S7(rpsG), elongation factor G(fusA1)
PA14_08830	196	143	425	383	323	377	0.83	0.04	0.2	elongation factor Tu(tufA)	PA4265	elongation factor Tu(tufA)
PA14_08840,PA14_08850,PA14_08860,PA14_08870,PA14_08880,PA14_08890,PA14_08900,PA14_08910,PA14_08920,PA14_08930,PA14_08940,PA14_08950,PA14_08960,PA14_08970,PA14_08980	440	314	902	881	681	658	0.75	0.1	0.33	30S ribosomal protein S10(rpsJ), 50S ribosomal protein L3(rplC), 50S ribosomal protein L4(rplD), 50S ribosomal protein L23(rplW), 50S ribosomal protein L2(rplB), 30S ribosomal protein S19(rpsS), 50S ribosomal protein L22(rplV), 30S ribosomal protein S3(rpsC), 50S ribosomal protein L16(rplP), 50S ribosomal protein L29(rpmC), 30S ribosomal protein S17(rpsQ), 50S ribosomal protein L14(rplN), 50S rib…	PA4264, PA4263, PA4262, PA4261, PA4260, PA4259, PA4258, PA4257, PA4256, PA4255, PA4254, PA4253, PA4252, PA4251, PA4250	30S ribosomal protein S10(rpsJ), 50S ribosomal protein L3(rplC), 50S ribosomal protein L4(rplD), 50S ribosomal protein L23(rplW), 50S ribosomal protein L2(rplB), 30S ribosomal protein S19(rpsS), 50S ribosomal protein L22(rplV), 30S ribosomal protein S3(rpsC), 50S ribosomal protein L16(rplP), 50S ribosomal protein L29(rpmC), 30S ribosomal protein S17(rpsQ), 50S ribosomal protein L14(rplN), 50S rib…
PA14_08990,PA14_09000	33	37	39	38	16	18	-0.26	0.55	0.78	30S ribosomal protein S8(rpsH), 50S ribosomal protein L6(rplF)	PA4249, PA4248	30S ribosomal protein S8(rpsH), 50S ribosomal protein L6(rplF)
PA14_09010	18	20	18	16	17	36	0.65	0.23	0.52	50S ribosomal protein L18(rplR)	PA4247	50S ribosomal protein L18(rplR)
PA14_09020	10	10	6	10	6	14	0.56	0.37	NA	30S ribosomal protein S5(rpsE)	PA4246	30S ribosomal protein S5(rpsE)
PA14_09030	10	7	11	14	6	12	0.54	0.41	NA	50S ribosomal protein L30(rpmD)	PA4245	50S ribosomal protein L30(rpmD)
PA14_09040	10	10	10	7	8	7	-0.11	0.87	NA	50S ribosomal protein L15(rplO)	PA4244	50S ribosomal protein L15(rplO)
PA14_09050	543	536	401	607	412	1016	0.82	0.02	0.15	preprotein translocase subunit SecY(secY)	PA4243	secretion protein SecY(secY)
PA14_09070	2065	2044	1927	3496	2908	3494	1.06	0	0	50S ribosomal protein L36(rpmJ)	PA4242	50S ribosomal protein L36(rpmJ)
PA14_09080,PA14_09090,PA14_09100,PA14_09115,PA14_09130	1324	763	3016	1332	1944	239	-0.23	0.7	0.86	30S ribosomal protein S13(rpsM), 30S ribosomal protein S11(rpsK), 30S ribosomal protein S4(rpsD), DNA-directed RNA polymerase subunit alpha(rpoA), 50S ribosomal protein L17(rplQ)	PA4241, PA4240, PA4239, PA4238, PA4237	30S ribosomal protein S13(rpsM), 30S ribosomal protein S11(rpsK), 30S ribosomal protein S4(rpsD), DNA-directed RNA polymerase alpha chain(rpoA), 50S ribosomal protein L17(rplQ)
PA14_09150	25	14	95	16	20	12	-1.17	0.12	0.37	catalase(katA)	PA4236	catalase(katA)
PA14_09180	51	52	38	55	55	159	1.29	0	0.03	excinuclease ABC subunit A(uvrA)	PA4234	excinuclease ABC subunit A(uvrA)
PA14_09160	30	39	10	22	24	10	-0.16	0.77	0.89	bacterioferritin(bfrA)	PA4235	bacterial ferritin(ftnA)
PA14_09195	97	83	45	90	54	170	0.86	0.16	0.42	major facilitator transporter	PA4233	probable major facilitator superfamily (MFS) transporter(PA4233)
PA14_09210	12	2	6	4	7	0	-0.5	0.56	NA	salicylate biosynthesis isochorismate synthase(pchA)	PA4231	salicylate biosynthesis isochorismate synthase(pchA)
PA14_09200	30	14	33	24	38	28	0.57	0.19	0.47	single-stranded DNA-binding protein(ssb)	PA4232	single-stranded DNA-binding protein(ssb)
PA14_09260	3	1	9	3	3	3	-0.2	0.84	NA	transcriptional regulator PchR(pchR)	PA4227	transcriptional regulator PchR(pchR)
PA14_09270,PA14_09280,PA14_09290,PA14_09300,PA14_09320	0	0	0	0	0	0	0	1	NA	dihydroaeruginoic acid synthetase(pchE), pyochelin synthetase(pchF), pyochelin biosynthetic protein PchG(pchG), ABC transporter ATP-binding protein, ABC transporter ATP-binding protein	PA4226, PA4225, PA4224, PA4223, PA4222	dihydroaeruginoic acid synthetase(pchE), pyochelin synthetase(pchF), pyochelin biosynthetic protein PchG(pchG), probable ATP-binding component of ABC transporter(PA4223), probable ATP-binding component of ABC transporter(PA4222)
PA14_09400	130	103	128	70	58	53	-0.65	0.07	0.29	hypothetical protein(phzS)	PA4217	flavin-containing monooxygenase(phzS)
PA14_09380	0	5	1	1	1	0	-1.29	0.38	NA	transporter	PA4218	AmpP(ampP)
PA14_09410,PA14_09420,PA14_09440,PA14_09450,PA14_09460,PA14_09470	84	55	53	36	41	13	-0.74	0.12	0.37	pyrodoxamine 5'-phosphate oxidase(phzG1), phenazine biosynthesis protein(phzF1), phenazine biosynthesis protein PhzE(phzE1), phenazine biosynthesis protein PhzD(phzD1), phenazine biosynthesis protein PhzC(phzC1), phenazine biosynthesis protein(phzB1)	PA4216, PA4215, PA4214, PA4213, PA4212, PA4211	probable pyridoxamine 5'-phosphate oxidase(phzG1), probable phenazine biosynthesis protein(phzF1), phenazine biosynthesis protein PhzE(phzE1), phenazine biosynthesis protein PhzD(phzD1), phenazine biosynthesis protein PhzC(phzC1), probable phenazine biosynthesis protein(phzB1)
PA14_09480	7	6	4	1	1	0	-2.74	0.05	NA	phenazine biosynthesis protein(phzA1)	PA4210	probable phenazine biosynthesis protein(phzA1)
PA14_09500,PA14_09520,PA14_09530,PA14_09540	9	7	2	2	8	11	0.59	0.37	0.64	outer membrane protein(opmD), RND efflux transporter(mexI), RND efflux membrane fusion protein(mexH), hypothetical protein(mexG)	PA4208, PA4207, PA4206, PA4205	probable outer membrane protein precursor(opmD), probable Resistance-Nodulation-Cell Division (RND) efflux transporter(mexI), probable Resistance-Nodulation-Cell Division (RND) efflux membrane fusion protein precursor(mexH), hypothetical protein(mexG)
PA14_09490	264	306	217	129	114	49	-1.1	0	0.03	phenazine-specific methyltransferase(phzM)	PA4209	probable phenazine-specific methyltransferase(phzM)
PA14_09550	20	19	25	9	24	11	-0.21	0.67	0.85	hypothetical protein	PA4204	periplasmic gluconolactonase, PpgL(ppgL)
PA14_09570	3	1	0	0	0	0	-2.44	0.42	NA	LysR family transcriptional regulator	PA4203	NmoR(nmoR)
PA14_09580	0	2	1	0	1	0	-1.19	0.66	NA	hypothetical protein	PA4202	nitronate monooxygenase NmoA(nmoA)
PA14_09610	8	4	16	5	6	1	-0.9	0.29	NA	hypothetical protein	PA4200	hypothetical protein(PA4200)
PA14_09600	43	37	48	33	28	18	-0.36	0.42	0.69	D-alanine--D-alanine ligase(ddlA)	PA4201	D-alanine-D-alanine ligase A(ddlA)
PA14_09630,PA14_09660	21	16	24	9	22	8	-0.31	0.57	0.79	acyl-CoA dehydrogenase, acyl-CoA synthetase	PA4199, PA4198	probable acyl-CoA dehydrogenase(PA4199), probable AMP-binding enzyme(PA4198)
PA14_09700	31	16	24	11	15	4	-0.89	0.11	0.36	monooxygenase	PA4190	probable FAD-dependent monooxygenase(pqsL)
PA14_09680,PA14_09690	14	11	5	14	8	4	0.15	0.81	0.91	two-component sensor, two-component response regulator	PA4197, PA4196	BfiS(bfiS), BfiR(bfiR)
PA14_09710,PA14_09730	5	7	8	1	5	1	-1.19	0.21	NA	aldehyde dehydrogenase, dihydrodipicolinate synthase	PA4189, PA4188	probable aldehyde dehydrogenase(PA4189), conserved hypothetical protein(PA4188)
PA14_09740	0	0	2	0	0	0	-1.56	0.58	NA	MFS transporter	PA4187	probable major facilitator superfamily (MFS) transporter(PA4187)
PA14_09750	172	114	79	69	65	72	-0.46	0.24	0.52	oxidoreductase	PA4186	hypothetical protein(PA4186)
PA14sr_021	91	106	55	36	45	16	-1.04	0.03	0.16	NA	NA	NA
PA14_09760	0	0	5	1	0	2	-0.43	0.8	NA	GntR family transcriptional regulator	PA4185	probable transcriptional regulator(PA4185)
PA14_09790,PA14_09810	23	21	18	21	18	2	-0.26	0.66	0.84	transcriptional regulator, hypothetical protein	PA4182, PA4181	hypothetical protein(PA4182), hypothetical protein(PA4181)
PA14_09770,PA14_09780	42	28	40	37	16	45	0.19	0.67	0.85	AraC family transcriptional regulator, hypothetical protein	PA4184, PA4183	sarcosine oxidation and utilization regulator SouR(souR), hypothetical protein(PA4183)
PA14_09850	1	1	1	5	4	3	2.34	0.05	NA	porin	PA4179	probable porin(PA4179)
PA14_09820	20	37	24	7	20	15	-0.62	0.21	0.49	acetolactate synthase	PA4180	probable acetolactate synthase large subunit(PA4180)
PA14_09870	50	39	27	34	24	31	-0.02	0.94	0.97	hypothetical protein	PA4178	SAM-dependent methyltransferase , EftM(eftM)
PA14_09880	1	3	0	1	1	6	1.35	0.32	NA	hypothetical protein	PA4177	hypothetical protein(PA4177)
PA14sr_022	3	6	9	2	4	5	-0.38	0.63	NA	NA	NA	NA
PA14_09890	111	118	143	70	63	102	-0.32	0.35	0.63	peptidyl-prolyl cis-trans isomerase C2(ppiC2)	PA4176	peptidyl-prolyl cis-trans isomerase C2(ppiC2)
PA14_09900	0	1	0	0	0	0	-0.62	0.89	NA	Pvds-regulated endoprotease%2C lysyl class(prpL)	PA4175	protease IV(piv)
PA14_09910	6	7	12	2	3	3	-1.31	0.1	NA	transcriptional regulator	PA4174	probable transcriptional regulator(PA4174)
PA14_09930,PA14_09940	0	0	0	0	0	0	0	1	NA	exonuclease III, protease	PA4172, PA4171	probable nuclease(PA4172), probable protease(PA4171)
PA14_09920	2	0	5	2	2	0	-0.47	0.68	NA	translation initiation inhibitor	PA4173	conserved hypothetical protein(PA4173)
PA14_09950	1	0	1	3	0	1	1.37	0.58	NA	oxidoreductase	PA4170	hypothetical protein(PA4170)
PA14_09970	13	8	16	2	7	10	-0.61	0.34	0.62	type I ferripyoverdine receptor%2C FpvB(fpvB)	PA4168	second ferric pyoverdine receptor FpvB(fpvB)
PA14_09960	236	252	99	85	97	322	0.15	0.79	0.9	hypothetical protein	PA4169	conserved hypothetical protein(PA4169)
PA14_09990	3	2	1	2	1	1	-0.23	0.86	NA	acetyltransferase	PA4166	probable acetyltransferase(PA4166)
PA14_09980	0	1	0	2	0	3	2.57	0.09	NA	2%2C5-diketo-D-gluconate reductase B(dkgB)	PA4167	probable oxidoreductase(PA4167)
PA14_10020	16	16	24	13	15	11	-0.19	0.71	0.87	hypothetical protein	PA4164	hypothetical protein(PA4164)
PA14_10010	16	18	8	7	6	1	-1.24	0.08	NA	transcriptional regulator	PA4165	probable transcriptional regulator(PA4165)
PA14_10040	19	14	13	10	24	19	0.56	0.32	0.61	amidase	PA4163	hypothetical protein(PA4163)
PA14_10050,PA14_10070,PA14_10080	0	0	0	0	2	0	2.17	0.62	NA	hypothetical protein, zinc-dependent oxidoreductase, hypothetical protein	NA, NA, NA	NA, NA, NA
PA14sr_023	31	27	14	12	9	5	-1.12	0.03	0.16	NA	NA	NA
PA14_10110	3	2	6	3	0	2	-0.8	0.45	NA	transporter	NA	NA
PA14_10090	4	4	3	2	4	3	0.06	0.95	NA	LysR family transcriptional regulator	NA	NA
PA14_10120	4	5	4	2	5	7	0.45	0.59	NA	LysR family transcriptional regulator	NA	NA
PA14sr_024	2	1	3	0	1	0	-2.14	0.16	NA	NA	NA	NA
PA14_10140,PA14_10160,PA14_10170	2	0	0	2	0	2	1.44	0.5	NA	ferric enterobactin transport protein FepG(fepG), ferric enterobactin transport protein FepD(fepD), iron-enterobactin transporter periplasmic binding protein(fepB)	PA4161, PA4160, PA4159	ferric enterobactin transport protein FepG(fepG), ferric enterobactin transport protein FepD(fepD), ferrienterobactin-binding periplasmic protein precursor FepB(fepB)
PA14_10130	8	8	6	11	14	2	0.63	0.4	NA	short chain dehydrogenase	PA4162	probable short-chain dehydrogenase(PA4162)
PA14_10190	27	28	22	22	19	21	0.03	0.94	0.97	transcriptional regulator	PA4157	probable transcriptional regulator(PA4157)
PA14_10180	2	5	1	3	1	2	-0.08	0.94	NA	ferric enterobactin transport protein FepC(fepC)	PA4158	ferric enterobactin transport protein FepC(fepC)
PA14_10200	0	0	0	1	0	0	1.31	0.77	NA	TonB-dependent receptor protein	PA4156	FvbA(fvbA)
PA14sr_025	15	10	12	8	5	5	-0.69	0.27	0.56	NA	NA	NA
PA14_10210	11	7	14	7	12	0	-0.42	0.57	0.79	oxidoreductase	PA4155	hypothetical protein(PA4155)
PA14_10230,PA14_10240,PA14_10250,PA14_10260,PA14_10270,PA14_10280	7	6	5	3	3	5	-0.36	0.65	NA	2%2C3-butanediol dehydrogenase(adh), branched-chain alpha-keto acid dehydrogenase subunit E2, acetoin catabolism protein AcoB(acoB), dehydrogenase E1 component, hypothetical protein, short-chain dehydrogenase	PA4153, PA4152, PA4151, PA4150, PA4149, PA4148	2, 3-butanediol dehydrogenase(PA4153), probable hydrolase(PA4152), acetoin catabolism protein AcoB(acoB), probable dehydrogenase E1 component(PA4150), conserved hypothetical protein(PA4149), probable short-chain dehydrogenase(PA4148)
PA14_10220	13	23	15	10	12	33	0.45	0.45	0.7	SH3 domain-containing protein	PA4154	conserved hypothetical protein(PA4154)
PA14_10290	58	48	42	38	24	32	-0.3	0.44	0.7	transcriptional regulator AcoR(acoR)	PA4147	transcriptional regulator AcoR(acoR)
PA14_10320	9	9	7	8	14	5	0.45	0.45	NA	transcriptional regulator	PA4145	probable transcriptional regulator(PA4145)
PA14_10300	8	12	13	11	6	3	-0.4	0.52	0.77	efflux protein	NA	NA
PA14_10330,PA14_10340,PA14_10350	1	1	2	1	5	0	0.9	0.6	NA	outer membrane protein, toxin transporter, secretion protein	PA4144, PA4143, PA4142	probable outer membrane protein precursor(PA4144), probable toxin transporter(PA4143), probable secretion protein(PA4142)
PA14_10360	1302	861	957	925	567	1203	0.16	0.63	0.82	hypothetical protein	PA4141	hypothetical protein(PA4141)
PA14_10370	14	17	14	5	3	5	-1.45	0.04	NA	hypothetical protein	PA4140	hypothetical protein(PA4140)
PA14_10380	369	237	505	224	170	252	-0.44	0.29	0.58	hypothetical protein	PA4139	hypothetical protein(PA4139)
PA14sr_026	166	142	93	184	155	893	2	0	0.01	NA	NA	NA
PA14_10440	2	3	2	1	1	0	-1.48	0.34	NA	porin	PA4137	probable porin(PA4137)
PA14_10420	16	11	3	33	40	44	2.33	0	0	tyrosyl-tRNA synthetase(tyrS)	PA4138	tyrosyl-tRNA synthetase(tyrS)
PA14_10470	0	1	0	3	2	1	2.82	0.09	NA	MFS transporter	PA4136	probable major facilitator superfamily (MFS) transporter(PA4136)
PA14_10490,PA14_10500	269	227	348	425	211	337	0.55	0.18	0.46	hypothetical protein, cbb3-type cytochrome c oxidase subunit I	PA4134, PA4133	hypothetical protein(PA4134), cytochrome c oxidase subunit (cbb3-type)(PA4133)
PA14_10480	110	84	119	76	90	46	-0.22	0.53	0.77	transcriptional regulator	PA4135	probable transcriptional regulator(PA4135)
PA14_10530,PA14_10540	41	30	36	57	49	50	0.89	0.01	0.09	GntR family transcriptional regulator, iron-sulfur cluster-binding protein	PA4132, PA4131	conserved hypothetical protein(PA4132), probable iron-sulfur protein(PA4131)
PA14_10570,PA14_10590,PA14_10600	4	6	6	3	5	0	-0.68	0.48	NA	2%2C4-dihydroxyhept-2-ene-1%2C7-dioic acid aldolase, 2-oxo-hepta-3-ene-1%2C7-dioic acid hydratase(hpcG), MFS transporter	PA4128, PA4127, PA4126	conserved hypothetical protein(PA4128), 2-oxo-hept-3-ene-1, 7-dioate hydratase(hpcG), probable major facilitator superfamily (MFS) transporter(PA4126)
PA14_10550,PA14_10560	162	175	244	125	109	95	-0.49	0.11	0.36	sulfite or nitrite reductas, hypothetical protein	PA4130, PA4129	probable sulfite or nitrite reductase(PA4130), hypothetical protein(PA4129)
PA14_10610,PA14_10620	3	0	4	1	1	0	-1.46	0.38	NA	5-carboxymethyl-2-hydroxymuconate isomerase(hpcD), homoprotocatechuate 2%2C3-dioxygenase(hpcB)	PA4125, PA4124	5-carboxymethyl-2-hydroxymuconate isomerase(hpcD), homoprotocatechuate 2, 3-dioxygenase(hpcB)
PA14_10630,PA14_10640,PA14_10650	5	1	0	0	1	2	-0.6	0.65	NA	5-carboxy-2-hydroxymuconate semialdehyde dehydrogenase(hpcC), hypothetical protein, hypothetical protein	PA4123, PA4122, PA4121	5-carboxy-2-hydroxymuconate semialdehyde dehydrogenase(hpcC), conserved hypothetical protein(PA4122), conserved hypothetical protein(PA4121)
PA14_10660	2	4	6	3	1	8	0.33	0.76	NA	transcriptional regulator	PA4120	probable transcriptional regulator(PA4120)
PA14_10680	34	32	14	20	18	14	-0.27	0.58	0.79	hypothetical protein	PA4118	hypothetical protein(PA4118)
PA14_10670	121	122	76	63	72	197	0.42	0.38	0.66	aminoglycoside 3'-phosphotransferase type IIB(aph)	PA4119	aminoglycoside 3'-phosphotransferase type IIb(aph)
PA14_10700	2	9	8	1	5	7	-0.23	0.8	NA	bacteriophytochrome	PA4117	bacterial phytochrome, BphP(bphP)
PA14_10710	23	28	28	24	11	6	-0.62	0.25	0.54	hypothetical protein	PA4116	heme oxygenase, BphO(bphO)
PA14_10730	30	18	21	24	15	3	-0.37	0.61	0.81	hypothetical protein	PA4115	conserved hypothetical protein(PA4115)
PA14_10740	0	0	2	3	2	0	1.61	0.43	NA	spermidine acetyltransferase	PA4114	lysine decarboxylase(PA4114)
PA14_10750	3	3	0	4	3	16	2.32	0.03	NA	sugar efflux transporter	PA4113	probable major facilitator superfamily (MFS) transporter(PA4113)
PA14_10780	31	27	21	20	22	2	-0.51	0.34	0.62	hypothetical protein	PA4111	hypothetical protein(PA4111)
PA14_10770	36	27	25	16	17	12	-0.62	0.12	0.38	sensor/response regulator hybrid	PA4112	probable sensor/response regulator hybrid(PA4112)
PA14_10790	0	1	2	2	0	0	-0.29	0.88	NA	beta-lactamase(ampC)	PA4110	beta-lactamase precursor(ampC)
PA14_NovelOrf_004	5	5	17	4	5	6	-0.52	0.47	NA	NA	NA	NA
PA14_10800	219	211	178	116	126	255	0.07	0.86	0.94	transcriptional regulator AmpR(ampR)	PA4109	transcriptional regulator AmpR(ampR)
PA14_10820	7	9	2	2	4	6	-0.23	0.76	NA	HDIG domain-containing protein	PA4108	cyclic di-GMP phosphodiesterase(PA4108)
PA14_10830	4	8	6	5	2	9	0.17	0.83	NA	LysR family transcriptional regulator	NA	NA
PA14_10850	0	0	0	1	0	0	1.31	0.56	NA	dehydrogenase	PA4100	probable dehydrogenase(PA4100)
PA14_10840	38	36	31	26	17	10	-0.65	0.11	0.36	dehydrogenase	NA	NA
PA14_10870	2	4	2	0	3	0	-1.09	0.36	NA	hypothetical protein	PA4099	hypothetical protein(PA4099)
PA14_10920	0	1	0	1	0	0	0.34	0.9	NA	hypothetical protein	PA4095	hypothetical protein(PA4095)
PA14_10940	1	1	1	2	0	0	-0.25	0.91	NA	AraC family transcriptional regulator	PA4094	probable transcriptional regulator(PA4094)
PA14_10960,PA14_10970	0	2	0	0	4	0	1.29	0.49	NA	ferredoxin oxidoreductase subunit, flavodoxin reductase	NA, NA	NA, NA
PA14_10950	33	35	36	17	18	24	-0.48	0.25	0.54	hypothetical protein	PA4093	hypothetical protein(PA4093)
PA14_10990,PA14_11000	4	3	2	0	5	3	0.19	0.86	NA	4-hydroxyphenylacetate 3-monooxygenase small subunit(hpaC), 4-hydroxyphenylacetate 3-monooxygenase large chain(hpaA)	PA4092, PA4091	4-hydroxyphenylacetate 3-monooxygenase small chain(hpaC), 4-hydroxyphenylacetate 3-monooxygenase large chain(hpaA)
PA14_10980	14	12	11	7	7	2	-0.87	0.26	NA	hypothetical protein	NA	NA
PA14_11010	14	25	26	16	32	51	0.94	0.12	0.37	hypothetical protein	PA4090	hypothetical protein(PA4090)
PA14_11020,PA14_11030,PA14_11050	3	3	0	0	1	1	-1.22	0.42	NA	3-ketoacyl-ACP reductase, aminotransferase, hypothetical protein	PA4089, PA4088, PA4087	probable short-chain dehydrogenase(PA4089), probable aminotransferase(PA4088), conserved hypothetical protein(PA4087)
PA14_11060,PA14_11070	5	2	3	0	5	5	0.36	0.68	NA	fimbrial subunit CupB1(cupB1), chaperone CupB2(cupB2)	PA4086, PA4085	probable fimbrial subunit CupB1(cupB1), chaperone CupB2(cupB2)
PA14_11080,PA14_11090	0	0	0	0	0	0	0	1	NA	usher CupB3(cupB3), chaperone CupB4(cupB4)	PA4084, PA4083	usher CupB3(cupB3), chaperone CupB4(cupB4)
PA14_11100	5	6	10	8	3	5	-0.06	0.93	NA	adhesive protein CupB5(cupB5)	PA4082	adhesive protein CupB5(cupB5)
PA14_11110	3	1	2	0	0	2	-1.21	0.39	NA	fimbrial protein cupB6(cupB6)	PA4081	fimbrial subunit CupB6(cupB6)
PA14_11130	38	58	48	36	41	69	0.36	0.41	0.68	short chain dehydrogenase	PA4079	probable dehydrogenase(PA4079)
PA14_11120	3	2	5	1	2	6	0.2	0.83	NA	response regulator	PA4080	probable response regulator(PA4080)
PA14_11140	4	4	1	1	0	3	-0.8	0.48	NA	nonribosomal peptide synthetase	PA4078	probable nonribosomal peptide synthetase(PA4078)
PA14_11150,PA14_11160	9	13	14	6	9	19	0.26	0.66	NA	transcriptional regulator, hypothetical protein	PA4077, PA4076	probable transcriptional regulator(PA4077), hypothetical protein(PA4076)
PA14_11180	3	1	1	3	3	1	0.85	0.5	NA	transcriptional regulator	PA4074	probable transcriptional regulator(PA4074)
PA14_11170	44	56	37	32	28	28	-0.3	0.51	0.75	hypothetical protein	PA4075	hypothetical protein(PA4075)
PA14_11190	8	8	9	5	5	2	-0.72	0.3	NA	aldehyde dehydrogenase	PA4073	probable aldehyde dehydrogenase(PA4073)
PA14_11210,PA14_11230	1	0	4	1	1	0	-1	0.51	NA	amino acid permease, hypothetical protein	PA4072, PA4071	probable amino acid permease(PA4072), hypothetical protein(PA4071)
PA14_11240	7	10	3	1	2	6	-0.8	0.34	NA	DNA-binding transcriptional activator FeaR	PA4070	probable transcriptional regulator(PA4070)
PA14_11250,PA14_11260	64	40	66	41	30	24	-0.49	0.31	0.6	hypothetical protein, epimerase	PA4069, PA4068	hypothetical protein(PA4069), probable epimerase(PA4068)
PA14_11270	63	50	93	116	118	123	1.13	0	0.01	outer membrane protein OprG precursor(oprG)	PA4067	Outer membrane protein OprG precursor(oprG)
PA14_11280	15	16	19	14	15	26	0.48	0.32	0.61	hypothetical protein	PA4066	hypothetical protein(PA4066)
PA14_11290	1	2	1	1	1	1	-0.08	0.95	NA	permease	PA4065	hypothetical protein(PA4065)
PA14_11310	0	0	0	0	2	1	2.78	0.49	NA	ABC transporter ATP-binding protein	PA4064	probable ATP-binding component of ABC transporter(PA4064)
PA14_11320	82	50	51	31	45	12	-0.71	0.11	0.36	hypothetical protein	PA4063	hypothetical protein(PA4063)
PA14_11340	68	61	58	33	37	39	-0.43	0.2	0.49	thioredoxin	PA4061	probable thioredoxin(PA4061)
PA14_11330	114	85	67	57	56	22	-0.63	0.1	0.35	hypothetical protein	PA4062	hypothetical protein(PA4062)
PA14_11350,PA14_11370	12	8	7	23	11	25	1.49	0.01	NA	hypothetical protein, lipoprotein	NA, PA4058	NA, hypothetical protein(PA4058)
PA14_11380	0	0	0	0	0	0	0	1	NA	transcriptional regulator NrdR(nrdR)	PA4057	NrdR(nrdR)
PA14_11400	1871	1546	1594	1304	1042	1583	0	0.99	1	riboflavin-specific deaminase/reductase(ribD)	PA4056	riboflavin-specific deaminase/reductase(ribD)
PA14_11410,PA14_11420	42	24	46	52	43	60	0.82	0.13	0.39	riboflavin synthase subunit alpha(ribC), bifunctional 3%2C4-dihydroxy-2-butanone 4-phosphate synthase/GTP cyclohydrolase II-like protein(ribB)	PA4055, PA4054	riboflavin synthase alpha chain(ribC), GTP cyclohydrolase II / 3, 4-dihydroxy-2-butanone 4-phosphate synthase(ribB)
PA14_11430,PA14_11450,PA14_11460,PA14_11470,PA14_11480,PA14_11490	46	39	15	41	29	33	0.41	0.37	0.65	6%2C7-dimethyl-8-ribityllumazine synthase(ribH), transcription antitermination protein NusB(nusB), thiamine monophosphate kinase(thiL), phosphatidylglycerophosphatase A(pgpA), hypothetical protein, hypothetical protein	PA4053, PA4052, PA4051, PA4050, PA4049, PA4048	6, 7-dimethyl-8-ribityllumazine synthase(ribE), NusB protein(nusB), thiamine monophosphate kinase(thiL), phosphatidylglycerophosphatase A(pgpA), hypothetical protein(PA4049), hypothetical protein(PA4048)
PA14_11550	56	49	57	54	50	49	0.26	0.5	0.75	1-deoxy-D-xylulose-5-phosphate synthase(dxs)	PA4044	1-deoxyxylulose-5-phosphate synthase(dxs)
PA14_11510,PA14_11520,PA14_11530	51	40	45	57	66	25	0.46	0.24	0.52	GTP cyclohydrolase II(ribA), hypothetical protein, hypothetical protein	PA4047, PA4046, PA4045	GTP cyclohydrolase II(ribA), hypothetical protein(PA4046), conserved hypothetical protein(PA4045)
PA14_11560,PA14_11570	3	5	8	5	3	9	0.42	0.63	NA	geranyltranstransferase(ispA), exodeoxyribonuclease VII small subunit(xseB)	PA4043, PA4042	geranyltranstransferase(ispA), exodeoxyribonuclease VII small subunit(xseB)
PA14sr_027	16	26	21	53	27	60	1.49	0	0.02	NA	NA	NA
PA14_11580	63	69	35	23	31	34	-0.57	0.15	0.41	hypothetical protein	PA4041	hypothetical protein(PA4041)
PA14_11590,PA14_11600,PA14_11610,PA14_11620	0	0	0	0	0	0	0	1	NA	hypothetical protein, ABC transporter, ABC transporter permease, ABC transporter	PA4040, PA4039, PA4038, PA4037	hypothetical protein(PA4040), hypothetical protein(PA4039), hypothetical protein(PA4038), probable ATP-binding component of ABC transporter(PA4037)
PA14_11630,PA14_11650	16	7	11	4	4	15	-0.18	0.8	NA	two-component sensor, hypothetical protein	PA4036, PA4035	probable two-component sensor(PA4036), hypothetical protein(PA4035)
PA14sr_028	12	10	4	5	6	5	-0.34	0.57	0.79	NA	NA	NA
PA14_11660	2	6	7	10	8	7	1.06	0.15	NA	aquaporin Z(aqpZ)	PA4034	aquaporin Z(aqpZ)
PA14sr_030	10	10	4	8	8	5	0.16	0.82	NA	NA	NA	NA
PA14sr_029	17	17	8	13	7	29	0.59	0.3	0.59	NA	NA	NA
PA14_11670	0	3	1	0	2	5	1.13	0.43	NA	hypothetical protein	PA4033	MucE(mucE)
PA14_11690	58	38	110	76	80	91	0.6	0.19	0.48	inorganic pyrophosphatase(ppa)	PA4031	inorganic pyrophosphatase(ppa)
PA14_11680	111	116	109	73	76	111	-0.02	0.94	0.97	two-component regulator	PA4032	probable two-component response regulator(PA4032)
PA14_11700,PA14_11720	1	0	2	1	3	3	1.57	0.28	NA	hypothetical protein, hypothetical protein	PA4030, PA4029	conserved hypothetical protein(PA4030), conserved hypothetical protein(PA4029)
PA14_11740	9	5	4	1	5	3	-0.64	0.45	NA	hypothetical protein	PA4027	hypothetical protein(PA4027)
PA14_11730	14	19	7	6	5	10	-0.58	0.4	0.68	protein kinase	NA	NA
PA14_11750,PA14_11760,PA14_11770,PA14_11790	1	1	1	0	0	3	0.36	0.82	NA	acetyltransferase, ethanolamine ammonia-lyase small subunit, ethanolamine ammonia-lyase large subunit(eutB), amino acid transporter	PA4026, PA4025, PA4024, PA4023	probable acetyltransferase(PA4026), probable ethanolamine ammonia-lyase light chain(PA4025), ethanolamine ammonia-lyase large subunit(eutB), probable transport protein(PA4023)
PA14_11810	5	7	8	188	230	283	5.47	0	0	aldehyde dehydrogenase	PA4022	hydrazone dehydrogenase, HdhA(hdhA)
PA14_11830	3	2	1	0	2	0	-1.23	0.52	NA	transcriptional regulator	PA4021	probable transcriptional regulator(PA4021)
PA14_11890	21	25	21	21	24	5	-0.1	0.87	0.94	hypothetical protein	PA4017	conserved hypothetical protein(PA4017)
PA14_11845,PA14_11860,PA14_11880	29	34	30	36	21	15	-0.04	0.94	0.97	UDP-N-acetylmuramate:L-alanyl-gamma-D-glutamyl- meso-diaminopimelate ligase(mpl), aromatic acid decarboxylase, hypothetical protein	PA4020, PA4019, PA4018	UDP-N-acetylmuramate:L-alanyl-gamma-D-glutamyl-meso-diaminopimelate ligase(mpl), UbiX(ubiX), hypothetical protein(PA4018)
PA14_11900	1	0	3	6	3	3	1.92	0.08	0.3	hypothetical protein	PA4016	hypothetical protein(PA4016)
PA14_11910	33	32	43	21	11	14	-0.89	0.05	0.23	hypothetical protein	PA4015	conserved hypothetical protein(PA4015)
PA14sr_031	58	50	70	34	23	9	-1.1	0.02	0.12	NA	NA	NA
PA14_11960,PA14_11970	204	241	180	267	260	112	0.36	0.45	0.71	hypothetical protein, 3-methyladenine DNA glycosylase	PA4011, PA4010	hypothetical protein(PA4011), hypothetical protein(PA4010)
PA14_11920,PA14_11930,PA14_11940	17	18	18	23	22	17	0.56	0.2	0.49	hypothetical protein, hypothetical protein, hypothetical protein	PA4014, PA4013, PA4012	hypothetical protein(PA4014), conserved hypothetical protein(PA4013), hypothetical protein(PA4012)
PA14_11990	5	5	2	1	2	0	-1.65	0.19	NA	hydrolase	PA4008	probable hydrolase(PA4008)
PA14_11980	4	6	8	2	9	1	-0.27	0.73	0.88	hypothetical protein	PA4009	hypothetical protein(PA4009)
PA14_12010,PA14_12020	6	5	4	11	6	4	0.83	0.3	NA	gamma-glutamyl phosphate reductase(proA), nicotinic acid mononucleotide adenylyltransferase(nadD)	PA4007, PA4006	gamma-glutamyl phosphate reductase(proA), nicotinate mononucleotide adenylyltransferase NadD1(nadD1)
PA14_12030	1	1	2	2	4	5	1.8	0.12	NA	hypothetical protein	PA4005	conserved hypothetical protein(PA4005)
PA14_12050	1	0	4	3	1	0	-0.01	1	NA	rRNA large subunit methyltransferase	PA4004	conserved hypothetical protein(PA4004)
PA14_12060	1	2	4	3	0	1	-0.49	0.75	NA	penicillin-binding protein 2(pbpA)	PA4003	penicillin-binding protein 2(pbpA)
PA14_12070	131	120	41	73	68	54	-0.22	0.61	0.81	rod shape-determining protein(rodA)	PA4002	rod shape-determining protein(rodA)
PA14_12080	2	2	2	5	0	0	0.07	0.96	NA	soluble lytic transglycosylase B(sltB1)	PA4001	soluble lytic transglycosylase B(sltB1)
PA14_12090	93	63	61	40	66	39	-0.23	0.61	0.81	RlpA family lipoprotein	PA4000	RlpA(rlpA)
PA14_12100	356	344	265	287	338	1767	1.68	0	0.04	D-ala-D-ala-carboxypeptidase(dacC)	PA3999	D-ala-D-ala-carboxypeptidase(dacC)
PA14_12110	5	3	1	4	0	8	0.81	0.53	NA	hypothetical protein	PA3998	conserved hypothetical protein(PA3998)
PA14_12120	4	5	1	1	1	5	-0.15	0.91	NA	lipoate-protein ligase B(lipB)	PA3997	lipoate-protein ligase B(lipB)
PA14_12140	31	33	49	18	29	17	-0.49	0.22	0.51	transcriptional regulator	PA3995	probable transcriptional regulator(PA3995)
PA14_12130	71	71	90	82	74	85	0.39	0.21	0.49	lipoyl synthase(lis)	PA3996	lipoate synthase(lis)
PA14_12160	22	18	25	29	15	14	0.18	0.73	0.88	murein transglycosylase	PA3992	SltB3(sltB3)
PA14_12150	5	3	7	2	4	3	-0.39	0.63	NA	epoxide hydrolase	PA3994	probable epoxide hydrolase(PA3994)
PA14_12180	10	10	10	8	7	52	1.53	0.03	0.17	hypothetical protein	PA3990	conserved hypothetical protein(PA3990)
PA14_12170	2	4	3	4	2	0	-0.25	0.78	NA	hypothetical protein	NA	NA
PA14_12200,PA14_12210,PA14_12230	8	11	15	7	5	6	-0.59	0.39	NA	DNA polymerase III subunit delta(holA), hypothetical protein, leucyl-tRNA synthetase(leuS)	PA3989, PA3988, PA3987	DNA polymerase III, delta subunit(holA), LPS-assembly lipoprotein LptE(lptE), leucyl-tRNA synthetase(leuS)
PA14_12260	19	12	26	20	6	5	-0.54	0.33	0.61	hypothetical protein	PA3986	hypothetical protein(PA3986)
PA14_12280	55	40	111	66	66	45	0.11	0.82	0.91	apolipoprotein N-acyltransferase(lnt)	PA3984	apolipoprotein N-acyltransferase(lnt)
PA14_12270	22	30	37	19	25	10	-0.4	0.42	0.69	hypothetical protein	PA3985	conserved hypothetical protein(PA3985)
PA14_12300,PA14_12310,PA14_12330	74	67	75	52	75	75	0.25	0.53	0.77	hypothetical protein, metalloprotease, hypothetical protein	PA3983, PA3982, PA3981	conserved hypothetical protein(PA3983), conserved hypothetical protein(PA3982), conserved hypothetical protein(PA3981)
PA14_12350	39	47	30	30	39	39	0.24	0.52	0.77	(dimethylallyl)adenosine tRNA methylthiotransferase	PA3980	conserved hypothetical protein(PA3980)
PA14_12370	46	68	50	40	49	66	0.26	0.48	0.73	hypothetical protein	PA3978	hypothetical protein(PA3978)
PA14_12360	44	56	55	60	68	125	1.05	0.01	0.09	hypothetical protein	PA3979	hypothetical protein(PA3979)
PA14_12390	19	20	44	33	44	110	1.51	0.01	0.07	glutamate-1-semialdehyde aminotransferase(hemL)	PA3977	glutamate-1-semialdehyde 2, 1-aminomutase(hemL)
PA14_12400,PA14_12410	3	1	3	3	5	2	0.86	0.44	NA	thiamine-phosphate pyrophosphorylase(thiE), phosphomethylpyrimidine kinase(thiD)	PA3976, PA3975	thiamin-phosphate pyrophosphorylase(thiE), phosphomethylpyrimidine kinase(thiD)
PA14_12420,PA14_12430	24	20	22	31	22	20	0.49	0.23	0.52	PA14_12420, PA14_12430	PA3974, NA	Lost Adherence Sensor, LadS(ladS), NA
PA14_12440,PA14_12450,PA14_12470	4	4	3	1	1	0	-2.12	0.09	NA	AcrR family transcriptional regulator, acyl-CoA dehydrogenase, hypothetical protein	PA3973, PA3972, PA3971	probable transcriptional regulator(PA3973), probable acyl-CoA dehydrogenase(PA3972), hypothetical protein(PA3971)
PA14_12490	22	17	17	11	19	13	-0.03	0.95	0.97	AMP nucleosidase	PA3970	AMP nucleosidase(amn)
PA14_12530	8	8	15	8	3	1	-1.05	0.17	NA	hypothetical protein	PA3969	conserved hypothetical protein(PA3969)
PA14_12550	8	15	14	15	15	26	0.93	0.1	0.35	hypothetical protein	PA3967	hypothetical protein(PA3967)
PA14_12540	62	76	73	64	53	18	-0.32	0.47	0.72	pseudouridine synthase	PA3968	probable pseudouridine synthase(PA3968)
PA14_12560	19	23	26	28	19	26	0.44	0.27	0.55	hypothetical protein	PA3966	hypothetical protein(PA3966)
PA14_12570	0	1	2	0	1	0	-1.16	0.48	NA	transcription regulator AsnC	PA3965	probable transcriptional regulator(PA3965)
PA14_12590,PA14_12610	6	2	3	0	1	0	-2.99	0.04	NA	hypothetical protein, transporter	PA3964, PA3963	hypothetical protein(PA3964), probable transporter(PA3963)
P24	2606	1435	2379	595	719	426	-1.53	0	0	NA	NA	NA
PA14_12620	42	39	32	41	39	144	1.36	0.03	0.18	hypothetical protein	PA3962	hypothetical protein(PA3962)
PA14_12640,PA14_12650	20	32	22	16	21	20	-0.04	0.93	0.96	hypothetical protein, hypothetical protein	PA3960, PA3959	hypothetical protein(PA3960), hypothetical protein(PA3959)
PA14_12630	13	13	9	4	16	2	-0.33	0.62	NA	ATP-dependent helicase;Pseudo	PA3961	probable ATP-dependent helicase(PA3961)
PA14_12670	8	7	6	2	4	3	-0.87	0.36	NA	hypothetical protein	PA3958	hypothetical protein(PA3958)
PA14_12690	30	27	24	21	18	20	-0.11	0.83	0.92	hypothetical protein	PA3956	hypothetical protein(PA3956)
PA14_12680	14	14	7	2	5	4	-1.32	0.03	0.17	short chain dehydrogenase	PA3957	probable short-chain dehydrogenase(PA3957)
PA14_12700	26	15	16	8	14	226	2.52	NA	NA	hypothetical protein	PA3955	hypothetical protein(PA3955)
PA14_12710	2	2	5	0	1	0	-2.74	0.11	NA	hypothetical protein	PA3954	hypothetical protein(PA3954)
PA14_12730	2	1	2	2	2	5	1.21	0.3	NA	hypothetical protein	PA3953	conserved hypothetical protein(PA3953)
PA14_12740,PA14_12750	9	20	8	7	16	12	0.25	0.65	0.83	hypothetical protein, hypothetical protein	PA3952, PA3951	hypothetical protein(PA3952), conserved hypothetical protein(PA3951)
PA14_12770	26	25	11	29	22	6	0.22	0.73	0.88	hypothetical protein	PA3949	hypothetical protein(PA3949)
PA14_12760	68	52	40	74	88	2	0.37	0.61	0.81	ATP-dependent RNA helicase	PA3950	probable ATP-dependent RNA helicase(PA3950)
PA14_12780	7	17	13	9	16	16	0.47	0.38	0.66	two-component response regulator	PA3948	Two-component response regulator RocA1(rocA1)
PA14_12810,PA14_12820	4	1	1	0	0	1	-2.1	0.2	NA	two-component response regulator, two-component sensor	PA3947, PA3946	RocR(rocR), two-component sensor RocS1(rocS1)
PA14_12840	6	8	8	1	3	1	-1.8	0.03	0.18	acetyltransferase	PA3945	conserved hypothetical protein(PA3945)
PA14_12850	0	1	0	1	1	2	2.25	0.24	NA	acetyltransferase	PA3944	conserved hypothetical protein(PA3944)
PA14_12860	10	5	7	1	9	2	-0.52	0.53	NA	hypothetical protein	PA3943	conserved hypothetical protein(PA3943)
PA14_12870	1	0	0	0	0	0	-0.62	0.89	NA	acyl-CoA thioesterase(tesB)	PA3942	acyl-CoA thioesterase II(tesB)
PA14_12900	259	224	126	144	205	117	-0.03	0.92	0.96	DNA binding protein	PA3940	probable DNA binding protein(PA3940)
PA14_12890	28	44	27	19	22	23	-0.29	0.48	0.73	hypothetical protein	PA3941	hypothetical protein(PA3941)
PA14_12910	12	6	13	13	12	11	0.56	0.33	0.61	hypothetical protein	NA	NA
PA14_12920	1	1	3	4	3	5	1.6	0.13	NA	taurine ABC transporter periplasmic protein	PA3938	probable periplasmic taurine-binding protein precursor(PA3938)
PA14_12940,PA14_12960,PA14_12970	4	5	7	18	17	45	2.67	0	0.01	taurine ABC transporter ATP-binding protein, taurine ABC transporter permease, taurine dioxygenase(tauD)	PA3937, PA3936, PA3935	probable ATP-binding component of ABC taurine transporter(PA3937), probable permease of ABC taurine transporter(PA3936), taurine dioxygenase(tauD)
PA14_12990	21	14	8	8	8	5	-0.67	0.23	0.51	choline transporter	PA3933	BetT3(betT3)
PA14_12980	12	10	14	12	4	8	-0.24	0.72	NA	hypothetical protein	PA3934	conserved hypothetical protein(PA3934)
PA14sr_032	18	23	12	7	11	4	-0.93	0.11	NA	NA	NA	NA
PA14_13000,PA14_13010	14	11	18	23	16	2	0.26	0.72	0.87	transcriptional regulator, hypothetical protein	PA3932, PA3931	probable transcriptional regulator(PA3932), conserved hypothetical protein(PA3931)
PA14sr_033	5	6	9	3	3	1	-1.19	0.16	NA	NA	NA	NA
PA14_13060	39	26	29	14	10	6	-1.3	0	0.04	transcriptional regulator	PA3927	probable transcriptional regulator(PA3927)
PA14_13030,PA14_13040,PA14_13050	43	18	71	57	84	98	1.2	0.01	0.1	CioA%2C cyanide insensitive terminal oxidase(cioA), CioB%2C cyanide insensitive terminal oxidase(cioB), hypothetical protein	PA3930, PA3929, PA3928	cyanide insensitive terminal oxidase(cioA), cyanide insensitive terminal oxidase(cioB), hypothetical protein(PA3928)
PA14_13090	34	20	33	31	23	26	0.23	0.57	0.79	acyl-CoA thiolase	PA3925	probable acyl-CoA thiolase(PA3925)
PA14_13070	14	9	13	15	5	12	0.18	0.74	0.88	MFS family transporter	PA3926	probable major facilitator superfamily (MFS) transporter(PA3926)
PA14_13110	57	31	49	22	24	43	-0.26	0.62	0.82	long-chain-fatty-acid--CoA ligase	PA3924	probable medium-chain acyl-CoA ligase(PA3924)
PA14_13130	38	42	54	33	23	44	-0.08	0.86	0.94	hypothetical protein	PA3923	hypothetical protein(PA3923)
PA14_13140	82	47	71	26	31	42	-0.65	0.12	0.37	hypothetical protein	PA3922	conserved hypothetical protein(PA3922)
PA14_13170	22	12	13	27	18	48	1.36	0.02	0.12	metal transporting P-type ATPase	PA3920	probable metal transporting P-type ATPase(PA3920)
PA14_13150	73	60	90	36	42	21	-0.84	0.06	0.25	transcriptional regulator	PA3921	probable transcriptional regulator(PA3921)
PA14_13210	8	10	5	1	5	6	-0.59	0.38	0.66	hypothetical protein	NA	NA
PA14_13190,PA14_13200	2	8	4	7	5	9	0.91	0.19	NA	hypothetical protein, hypothetical protein	PA3919, NA	conserved hypothetical protein(PA3919), NA
PA14_13220	2	0	0	0	1	1	0.39	0.82	NA	protein-tyrosine-phosphatase	NA	NA
PA14_13230,PA14_13240,PA14_13250	7	8	8	11	10	2	0.33	0.66	NA	molybdenum cofactor biosynthesis protein MoaC(moaC), molybdopterin converting factor%2C small subunit(moaD), molybdopterin converting factor%2C large subunit(moaE)	PA3918, PA3917, PA3916	molybdopterin biosynthetic protein C(moaC), molybdopterin converting factor, small subunit(moaD), molybdopterin converting factor, large subunit(moaE)
PA14_13260,PA14_13280	2	1	0	5	4	0	1.94	0.13	0.38	MoaB1(moaB1), molybdenum cofactor biosynthetic protein A1(moeA1)	PA3915, PA3914	molybdopterin biosynthetic protein B1(moaB1), molybdenum cofactor biosynthetic protein A1(moeA1)
PA14_13350,PA14_13360,PA14_13370,PA14_13380,PA14_13390	102	91	87	38	77	59	-0.34	0.35	0.63	hypothetical protein, hypothetical protein, hypothetical protein, hypothetical protein, hypothetical protein	PA3908, PA3907, PA3906, PA3905, PA3904	hypothetical protein(PA3908), hypothetical protein(PA3907), hypothetical protein(PA3906), hypothetical protein(PA3905), hypothetical protein(PA3904)
PA14_13290,PA14_13300,PA14_13320,PA14_13330,PA14_13340	13	12	9	6	11	7	-0.16	0.78	0.9	protease, hypothetical protein, hypothetical protein, hypothetical protein, extracellular nuclease	PA3913, PA3912, PA3911, PA3910, PA3909	probable protease(PA3913), conserved hypothetical protein(PA3912), conserved hypothetical protein(PA3911), Extracelullar DNA degradation protein, EddA(eddA), Extracelullar DNA degradation protein, EddB(eddB)
PA14_13410	55	76	79	70	63	60	0.21	0.56	0.79	peptide chain release factor 3(prfC)	PA3903	peptide chain release factor 3(prfC)
PA14sr_034	18	9	13	6	12	2	-0.65	0.34	0.62	NA	NA	NA
PA14_13430,PA14_13450,PA14_13460	2	1	0	0	2	2	0.79	0.57	NA	Fe(III) dicitrate transport protein FecA(fecA), transmembrane sensor, RNA polymerase sigma factor	PA3901, PA3900, PA3899	Fe(III) dicitrate transport protein FecA(fecA), FecR(fecR), FecI(fecI)
PA14_13420	30	35	29	28	47	34	0.55	0.15	0.41	hypothetical protein	PA3902	hypothetical protein(PA3902)
PA14_13470	11	7	5	9	10	16	0.97	0.15	NA	AraC family transcriptional regulator	PA3898	probable transcriptional regulator(PA3898)
PA14_13500	20	23	10	18	12	4	-0.3	0.61	0.81	2-hydroxyacid dehydrogenase	PA3896	probable 2-hydroxyacid dehydrogenase(PA3896)
PA14_13490	14	11	15	31	18	10	0.9	0.11	NA	hypothetical protein	PA3897	hypothetical protein(PA3897)
PA14_13510	15	23	9	9	19	20	0.37	0.49	0.74	LysR family transcriptional regulator	PA3895	probable transcriptional regulator(PA3895)
PA14_13580,PA14_13590,PA14_13600,PA14_13610	5	2	1	4	4	7	1.28	0.16	NA	ABC transporter ATP-binding protein, ABC transporter permease, ABC transporter substrate-binding protein, ABC transporter permease	PA3891, PA3890, PA3889, PA3888	OpuC ABC transporter, ATP-binding protein, OpuCA(opuCA), OpuC ABC transporter, permease protein, OpuCB(opuCB), OpuC ABC transporter, periplasmic substrate-binding protein, OpuCC(opuCC), OpuC ABC transporter, permease protein, OpuCD(opuCD)
PA14_13520,PA14_13530,PA14_13560	20	18	8	8	5	5	-1	0.09	0.32	outer membrane protein, outer membrane protein, hypothetical protein	PA3894, PA3893, PA3892	probable outer membrane protein precursor(PA3894), conserved hypothetical protein(PA3893), conserved hypothetical protein(PA3892)
PA14_13630,PA14_13650	7	10	8	10	9	5	0.27	0.68	NA	hypothetical protein, hypothetical protein	NA, PA3886	NA, hypothetical protein(PA3886)
PA14_13620	61	37	48	71	44	107	0.97	0.02	0.14	Na+/H+ antiporter NhaP(nhaP)	PA3887	Na+/H+ antiporter NhaP(nhaP)
PA14_13660	2	0	0	0	0	0	-1.4	0.66	NA	hypothetical protein	PA3885	protein tyrosine phosphatase TpbA(tpbA)
PA14_13670,PA14_13680	19	20	10	15	11	102	1.77	0.03	0.16	hypothetical protein, short chain dehydrogenase	PA3884, PA3883	hypothetical protein(PA3884), probable short-chain dehydrogenase(PA3883)
PA14_13690,PA14_13710	8	5	7	14	2	1	0.11	0.9	NA	methyltransferase, hypothetical protein	PA3882, PA3881	hypothetical protein(PA3882), hypothetical protein(PA3881)
PA14_13720	2	1	5	6	5	0	0.78	0.39	NA	hypothetical protein	PA3880	conserved hypothetical protein(PA3880)
PA14_13730,PA14_13740	8	7	11	6	8	3	-0.28	0.63	0.82	transcriptional regulator NarL(narL), two-component sensor NarX(narX)	PA3879, PA3878	two-component response regulator NarL(narL), two-component sensor NarX(narX)
PA14_13860,PA14_13870,PA14_13880	40	48	42	23	33	49	0.04	0.93	0.96	hypothetical protein, hypothetical protein, hypothetical protein	NA, PA3869, NA	NA, hypothetical protein(PA3869), NA
PA14_13750,PA14_13770,PA14_13780,PA14_13800,PA14_13810,PA14_13830,PA14_13840,PA14_13850	76	52	13	18	21	4	-1.35	0.07	0.28	nitrite extrusion protein 1(narK1), nitrite extrusion protein 2(narK2), respiratory nitrate reductase alpha subun(narG), respiratory nitrate reductase beta subuni(narH), respiratory nitrate reductase delta chain(narJ), respiratory nitrate reductase gamma chain(narI), peptidyl-prolyl cis-trans isomerase%2C PpiC-type, molybdenum cofactor biosynthesis protein A(moaA)	PA3877, PA3876, PA3875, PA3874, PA3873, PA3872, PA3871, PA3870	nitrite extrusion protein 1(narK1), nitrite extrusion protein 2(narK2), respiratory nitrate reductase alpha chain(narG), respiratory nitrate reductase beta chain(narH), respiratory nitrate reductase delta chain(narJ), respiratory nitrate reductase gamma chain(narI), probable peptidyl-prolyl cis-trans isomerase, PpiC-type(PA3871), molybdopterin biosynthetic protein A1(moaA1)
PA14_13890	0	0	0	0	0	1	1.31	0.7	NA	integrase	PA3868	hypothetical protein(PA3868)
PA14_13900,PA14_13910	8	4	7	3	3	4	-0.57	0.41	0.68	PA14_13900, PA14_13910	NA, NA	NA, NA
PA14_NovelOrf_005,PA14_13940	2	0	0	1	2	0	0.96	0.56	NA	NA, S-type pyocin protein	NA, PA3866	NA, Pyocin S4(PA3866)
PA14_13960,PA14_13970	90	71	56	89	51	190	0.98	0.04	0.21	hypothetical protein, hypothetical protein	NA, NA	NA, NA
PA14_13950	86	80	60	38	57	71	-0.09	0.87	0.94	hypothetical protein	NA	NA
PA14_14000	61	67	43	17	50	12	-0.78	0.17	0.45	hypothetical protein	PA3864	Transcriptional regulator of the dauBAR operon, DauR(dauR)
PA14_13990	35	30	19	15	15	18	-0.45	0.27	0.55	amino acid ABC transporter	PA3865	probable amino acid binding protein(PA3865)
PA14_14010,PA14_14020	2	0	2	4	1	0	0.67	0.68	NA	amino acid oxidase, hypothetical protein	PA3863, PA3862	FAD-dependent catabolic D-arginine dehydrogenase, DauA(dauA), NAD(P)H-dependent anabolic L-arginine dehydrogenase, DauB(dauB)
PA14_14040	127	72	112	116	111	115	0.49	0.13	0.39	ATP-dependent RNA helicase RhlB(rhl)	PA3861	ATP-dependent RNA helicase RhlB(rhl)
PA14_14080	32	33	27	26	24	19	-0.07	0.86	0.94	carboxylesterase	PA3859	carboxylesterase(PA3859)
PA14_14060	7	11	13	2	2	1	-2.31	0.02	0.12	AMP-binding protein	PA3860	probable AMP-binding enzyme(PA3860)
PA14_14100	16	21	13	9	8	15	-0.3	0.62	0.82	amino acid-binding protein	PA3858	probable amino acid-binding protein(PA3858)
PA14_14110	13	12	12	8	14	28	0.79	0.15	0.42	phosphatidylserine synthase(pcs)	PA3857	phosphatidylcholine synthase(pcs)
PA14_14130	1	0	0	1	0	0	0.34	0.89	NA	hypothetical protein	PA3856	hypothetical protein(PA3856)
PA14_14140	0	0	1	0	0	0	-0.62	0.89	NA	hypothetical protein	PA3855	hypothetical protein(PA3855)
PA14_14150	10	7	7	3	4	5	-0.64	0.39	NA	GIY-YIG nuclease superfamily protein	PA3854	hypothetical protein(PA3854)
PA14_14160	21	15	19	23	27	16	0.61	0.17	0.45	acetyltransferase	PA3853	probable transferase(PA3853)
PA14_14170,PA14_14200	26	23	16	12	19	7	-0.43	0.4	0.68	hypothetical protein, hypothetical protein	PA3852, PA3851	hypothetical protein(PA3852), hypothetical protein(PA3851)
PA14_14220	44	55	42	38	49	108	0.82	0.09	0.32	nucleoid-associated protein NdpA	PA3849	conserved hypothetical protein(PA3849)
PA14_14210	198	169	187	137	131	109	-0.21	0.38	0.66	hypothetical protein	PA3850	hypothetical protein(PA3850)
PA14_14230	0	0	1	0	0	0	-0.62	0.89	NA	hypothetical protein	PA3848	hypothetical protein(PA3848)
PA14_14250	4	2	2	1	2	0	-1.06	0.41	NA	hypothetical protein	PA3847	conserved hypothetical protein(PA3847)
PA14_14280	6	9	1	7	10	2	0.59	0.44	NA	LysR family transcriptional regulator	PA3845	probable transcriptional regulator(PA3845)
PA14_14270	46	35	61	38	13	19	-0.68	0.16	0.42	isochorismatase family hydrolase	PA3846	hypothetical protein(PA3846)
PA14_14300	3	4	0	0	0	0	-3.31	0.08	NA	zinc-binding oxidoreductase	NA	NA
PA14_14290	42	43	37	27	19	0	-1.08	0.09	0.31	hypothetical protein	PA3844	hypothetical protein(PA3844)
PA14_14330	7	5	8	2	9	9	0.35	0.67	NA	chaperone	PA3842	specific Pseudomonas chaperone for ExoS, SpcS(spcS)
PA14_14320	2	5	11	3	7	5	0.05	0.96	NA	hypothetical protein	NA	NA
PA14_14340	5	5	4	0	4	1	-1.15	0.31	NA	SAM-dependent methyltransferase	PA3840	conserved hypothetical protein(PA3840)
PA14_14360	4	11	9	4	8	10	0.2	0.74	0.88	sodium:sulfate symporter	PA3839	probable sodium:sulfate symporter(PA3839)
PA14_14370,PA14_14380	370	304	246	332	383	611	0.89	0.01	0.09	ABC-transporter ATP-binding component, ABC transporter permease	PA3838, PA3837	probable ATP-binding component of ABC transporter(PA3838), probable permease of ABC transporter(PA3837)
PA14_14390	118	136	179	79	94	104	-0.31	0.45	0.71	ABC-type transport protein%2C periplasmic c	PA3836	hypothetical protein(PA3836)
PA14_14400	6	2	5	7	2	0	-0.18	0.84	NA	hypothetical protein	NA	NA
PA14_14420	7	10	3	1	1	6	-0.97	0.22	NA	hypothetical protein	NA	NA
PA14sr_036	73	40	37	28	31	22	-0.53	0.12	0.38	NA	NA	NA
PA14sr_037	8	3	4	2	5	3	-0.22	0.78	NA	NA	NA	NA
PA14_14440	80	64	64	87	74	120	0.79	0.03	0.16	valyl-tRNA synthetase(valS)	PA3834	valyl-tRNA synthetase(valS)
PA14_14430	10	13	18	4	5	83	1.53	0.07	0.27	hypothetical protein	PA3835	hypothetical protein(PA3835)
PA14_14450	1	1	2	9	5	0	2.13	0.08	NA	hypothetical protein	PA3833	hypothetical protein(PA3833)
PA14_14460,PA14_14470	2	4	0	2	3	0	0.07	0.96	NA	DNA polymerase III subunit chi(holC), leucyl aminopeptidase(pepA)	PA3832, PA3831	DNA polymerase III, chi subunit(holC), leucine aminopeptidase(pepA)
PA14_14480	4	0	2	3	5	1	0.95	0.34	NA	transcriptional regulator	PA3830	probable transcriptional regulator(PA3830)
PA14_14490	6	7	8	4	5	0	-0.9	0.28	NA	hydrolase	PA3829	hypothetical protein(PA3829)
PA14_14520	32	18	25	35	31	33	0.76	0.09	0.31	hypothetical protein	PA3826	hypothetical protein(PA3826)
PA14_14500,PA14_14510	260	202	264	270	418	440	0.98	0.02	0.11	hypothetical protein, hypothetical protein	PA3828, PA3827	Lipopolysaccharide export system permease protein LptF(lptF), Lipopolysaccharide export system permease protein LptG(lptG)
PA14sr_038	23	19	13	26	8	25	0.46	0.36	0.64	NA	NA	NA
PA14_14530	52	73	29	18	20	61	-0.28	0.59	0.8	hypothetical protein	PA3825	Cyclic-guanylate-specific phosphodiesterase(PA3825)
PA14_14560	30	26	18	47	41	20	0.89	0.04	0.21	hypothetical protein	NA	NA
PA14_14540,PA14_14550	306	193	266	163	169	222	-0.11	0.7	0.86	hypothetical protein, hypothetical protein	NA, NA	NA, NA
PA14_14570	14383	9423	8920	11218	11365	2641	-0.03	0.95	0.98	tRNA-Leu	PA3824.1	tRNA-Leu(PA3824.1)
PA14_14590,PA14_14600	206	207	69	93	115	13	-0.78	0.21	0.5	S-adenosylmethionine--tRNA ribosyltransferase-isomerase(queA), queuine tRNA-ribosyltransferase(tgt)	PA3824, PA3823	S-adenosylmethionine:trna ribosyltransferase-isomerase(queA), queuine tRNA-ribosyltransferase(tgt)
PA14_14610	155	145	109	269	190	1161	2.36	0	0	preprotein translocase subunit YajC(yajC)	PA3822	conserved hypothetical protein(PA3822)
PA14_14630,PA14_14650	505	333	537	773	658	2213	1.77	0	0	preprotein translocase subunit SecD(secD), preprotein translocase subunit SecF(secF)	PA3821, PA3820	secretion protein SecD(secD), secretion protein SecF(secF)
PA14_14680	55	43	53	67	101	116	1.26	0	0.03	extragenic suppressor protein SuhB	PA3818	extragenic suppressor protein SuhB(PA3818)
PA14_14660	163	114	209	206	222	229	0.78	0.03	0.18	hypothetical protein	PA3819	conserved hypothetical protein(PA3819)
PA14_14690,PA14_14700	166	158	223	142	208	97	0.04	0.91	0.96	methyltransferase, serine O-acetyltransferase(cysE)	PA3817, PA3816	probable methyltransferase(PA3817), O-acetylserine synthase(cysE)
PA14_14710	7	10	9	15	22	23	1.55	0	0.03	Rrf2 family protein	PA3815	IscR(iscR)
PA14_14730	47	36	38	38	36	18	-0.05	0.9	0.95	cysteine desulfurase(iscS)	PA3814	L-cysteine desulfurase (pyridoxal phosphate-dependent)(iscS)
PA14_14740	7	3	6	5	8	7	0.68	0.36	NA	scaffold protein	PA3813	probable iron-binding protein IscU(iscU)
PA14_14750	1	1	6	3	1	3	0.13	0.91	NA	iron-binding protein IscA	PA3812	probable iron-binding protein IscA(iscA)
PA14_14770	2	1	7	11	8	5	1.59	0.08	NA	co-chaperone HscB(hscB)	PA3811	heat shock protein HscB(hscB)
PA14_14780	1	0	0	0	0	2	1.28	0.71	NA	chaperone protein HscA(hscA)	PA3810	heat shock protein HscA(hscA)
PA14sr_039	7	2	6	2	3	2	-0.74	0.35	0.63	NA	NA	NA
PA14_14800	42	23	14	27	48	30	0.78	0.1	0.33	ferredoxin 2Fe-2S(fdx2)	PA3809	ferredoxin [2Fe-2S](fdx2)
PA14_14810	37	35	45	72	98	122	1.66	0	0	hypothetical protein	PA3808	conserved hypothetical protein(PA3808)
PA14_14820,PA14_14830,PA14_14850,PA14_14860,PA14_14880,PA14_14890,PA14_14900,PA14_14910	1953	2499	1260	1700	2273	4686	0.96	0.03	0.18	nucleoside diphosphate kinase(ndk), hypothetical protein, type 4 fimbrial biogenesis protein PilF(pilF), hypothetical protein, 4-hydroxy-3-methylbut-2-en-1-yl diphosphate synthase(ispG), histidyl-tRNA synthetase(hisS), hypothetical protein, hypothetical protein	PA3807, PA3806, PA3805, PA3804, PA3803, PA3802, PA3801, PA3800	nucleoside diphosphate kinase(ndk), conserved hypothetical protein(PA3806), type 4 fimbrial biogenesis protein PilF(pilF), hypothetical protein(PA3804), probable isoprenoid biosynthetic protein GcpE(gcpE), histidyl-tRNA synthetase(hisS), conserved hypothetical protein(PA3801), conserved hypothetical protein(PA3800)
PA14_14930	181	131	121	97	131	66	-0.21	0.53	0.77	GTP-binding protein EngA(engA)	PA3799	conserved hypothetical protein(PA3799)
PA14_14940,PA14_14960	116	81	55	52	71	61	-0.09	0.77	0.89	aminotransferase, hypothetical protein	PA3798, PA3797	probable aminotransferase(PA3798), conserved hypothetical protein(PA3797)
PA14_14990	26	24	14	17	17	11	-0.16	0.74	0.88	oxidoreductase	PA3795	probable oxidoreductase(PA3795)
PA14_14975	103	107	114	52	61	45	-0.7	0.06	0.25	hypothetical protein	PA3796	hypothetical protein(PA3796)
PA14_15000	36	35	8	12	9	24	-0.44	0.43	0.69	hypothetical protein	PA3794	hypothetical protein(PA3794)
PA14_15030	70	52	55	14	28	8	-1.48	0	0.03	2-isopropylmalate synthase(leuA)	PA3792	2-isopropylmalate synthase(leuA)
PA14_15020	88	85	89	60	80	85	0.12	0.67	0.85	hypothetical protein	PA3793	hypothetical protein(PA3793)
PA14_15050	4	8	3	9	7	48	2.45	0	0.04	hypothetical protein	PA3791	hypothetical protein(PA3791)
PA14_15070	1	0	0	2	2	0	2.22	0.26	NA	outer membrane copper receptor OprC(oprC)	PA3790	Putative copper transport outer membrane porin OprC precursor(oprC)
PA14_15090	5	2	6	4	2	5	0.11	0.89	NA	hypothetical protein	PA3788	hypothetical protein(PA3788)
PA14_15080	1	2	6	6	2	5	0.85	0.4	NA	hypothetical protein	PA3789	hypothetical protein(PA3789)
PA14_15100	24	20	12	14	21	9	0	1	1	hypothetical protein	PA3787	conserved hypothetical protein(PA3787)
PA14_15110	30	27	24	36	28	28	0.53	0.18	0.46	hypothetical protein	PA3786	hypothetical protein(PA3786)
PA14_15120	6	7	2	14	9	1	1.02	0.25	NA	hypothetical protein	PA3785	conserved hypothetical protein(PA3785)
PA14_15140	2	4	2	3	0	0	-1.1	0.5	NA	hypothetical protein	PA3783	hypothetical protein(PA3783)
PA14_15130	69	68	51	75	65	50	0.36	0.28	0.57	hypothetical protein	PA3784	hypothetical protein(PA3784)
PA14_15160	21	10	10	7	12	3	-0.54	0.46	NA	hypothetical protein	NA	NA
PA14_15150	23	20	28	17	22	5	-0.36	0.48	0.73	transcriptional regulator	PA3782	probable transcriptional regulator(PA3782)
PA14_15180,PA14_15190	0	2	0	0	0	0	-1.58	0.72	NA	transporter, hypothetical protein	PA3781, PA3780	probable transporter(PA3781), hypothetical protein(PA3780)
PA14_15200	7	4	9	5	3	2	-0.66	0.48	NA	hypothetical protein	PA3779	hypothetical protein(PA3779)
PA14_15210,PA14_15230	11	12	9	3	4	5	-1.07	0.14	NA	LysR family transcriptional regulator, exodeoxyribonuclease VII large subunit(xseA)	PA3778, PA3777	probable transcriptional regulator(PA3778), exodeoxyribonuclease VII large subunit(xseA)
PA14_15240	0	0	1	0	2	0	1.21	0.77	NA	LysR family transcriptional regulator	PA3776	probable transcriptional regulator(PA3776)
PA14_15260,PA14_15270,PA14_15280	2	1	0	0	0	0	-2.04	0.56	NA	acetylpolyamine aminohydrolase, hypothetical protein, hypothetical protein	PA3774, PA3773, PA3772	histone deacetylase-like amidohydrolase(PA3774), hypothetical protein(PA3773), hypothetical protein(PA3772)
PA14_15250	6	2	5	2	1	3	-0.75	0.5	NA	hypothetical protein	PA3775	hypothetical protein(PA3775)
PA14_15290	1	0	1	0	1	0	-0.54	0.77	NA	transcriptional regulator	PA3771	probable transcriptional regulator(PA3771)
PA14_15310	437	333	336	316	403	174	0.03	0.93	0.96	inosine 5'-monophosphate dehydrogenase(guaB)	PA3770	inosine-5'-monophosphate dehydrogenase(guaB)
PA14_15340	40	32	60	30	22	57	0.07	0.89	0.95	GMP synthase(guaA)	PA3769	GMP synthase(guaA)
PA14_15350	108	103	126	127	97	68	0.13	0.7	0.86	integrase	NA	NA
PA14_15360	34	30	38	21	21	16	-0.47	0.17	0.44	hypothetical protein	NA	NA
PA14_15370	1	0	5	0	1	5	0.34	0.75	NA	hypothetical protein	NA	NA
PA14_NovelOrf_006	4	1	3	1	1	0	-1.64	0.23	NA	NA	NA	NA
PA14_15410,PA14_15420,PA14_15430	21	8	8	8	6	9	-0.31	0.57	0.79	PA14_15410, PA14_15420, resolvase%2C essential for transposition	NA, NA, NA	NA, NA, NA
PA14_15380,PA14_15400	20	14	19	5	11	10	-0.68	0.16	0.43	replicative helicase%2C RepA(repA), replication protein%2C RepC	NA, NA	NA, NA
PA14_15435,PA14_15445,PA14_15450,PA14_15460	20	12	5	5	5	7	-0.75	0.24	0.52	hypothetical protein, mercury resistance protein(merE), transcriptional regulator MerD(merD), mercuric reductase(merA)	NA, NA, NA, NA	NA, NA, NA, NA
PA14_15470,PA14_15475	1	0	0	0	0	0	-0.62	0.78	NA	periplasmic mercuric ion binding protein%2C MerP(merP), mercuric transport protein(merT)	NA, NA	NA, NA
PA14_15480	466	333	386	263	224	1133	0.83	0.1	0.35	transcriptional regulator MerR(merR)	NA	NA
PA14_15490,PA14_15500	40	26	11	16	14	29	-0.01	0.99	1	hypothetical protein, oriT-binding protein%2C TraK	NA, NA	NA, NA
PA14_15510	0	1	0	0	0	0	-0.62	0.81	NA	conjugal transfer relaxosome component TraJ(traJ)	NA	NA
PA14_15520	0	0	0	0	0	0	0	1	NA	conjugal transfer protein TrbJ(trbJ)	NA	NA
PtaRNA1	761	543	627	660	794	678	0.49	0.14	0.41	NA	NA	NA
PA14_15530,PA14_15540	5	17	15	1	8	5	-1.09	0.1	0.33	entry/exclusion protein TrbK, mating pair formation protein TrbL	NA, NA	NA, NA
PA14_15560	116	94	107	88	56	84	-0.13	0.69	0.86	hypothetical protein	NA	NA
PA14sr_040	43	35	25	17	17	10	-0.88	0.17	0.45	NA	NA	NA
PA14_15570,PA14_15580,PA14_15590,PA14_15600,PA14_15610	955	754	689	537	515	586	-0.19	0.51	0.75	hypothetical protein, Type II restriction enzyme%2C methylase subunit, hypothetical protein, hypothetical protein, hypothetical protein	NA, NA, NA, NA, NA	NA, NA, NA, NA, NA
PA14_15650	9	6	7	8	4	7	0.14	0.81	0.91	hypothetical protein	NA	NA
PA14_15620,PA14_15630	45	20	18	17	23	29	0.11	0.79	0.9	oxidoreductase, hypothetical protein	NA, NA	NA, NA
PA14_15660	13	14	9	12	7	44	1.17	0.05	0.24	oxidoreductase	NA	NA
PA14_15670,PA14_15680	37	43	37	53	48	128	1.32	0	0.05	metallo-oxidoreductase, hypothetical protein	PA3768, PA3767	probable metallo-oxidoreductase(PA3768), conserved hypothetical protein(PA3767)
PA14_15700	1	4	1	7	3	23	2.81	0	NA	amino acid permease	PA3766	probable aromatic amino acid transporter(PA3766)
PA14_15720	73	76	70	57	74	59	0.13	0.71	0.87	transglycosylase	PA3764	conserved hypothetical protein(PA3764)
PA14_15710	59	47	45	51	40	90	0.62	0.08	0.3	hypothetical protein	PA3765	hypothetical protein(PA3765)
PA14_15740,PA14_15750	7	8	8	4	9	14	0.58	0.42	NA	phosphoribosylformylglycinamidine synthase(purL), hypothetical protein	PA3763, NA	phosphoribosylformylglycinamidine synthase(purL), NA
PA14_15780,PA14_15790,PA14_15810,PA14_15820,PA14_15830	40	27	29	28	19	9	-0.43	0.33	0.61	PTS system N-acetylglucosamine-specific IIBC component, phosphoenolpyruvate-protein phosphotransferase, aminotransferase, N-acetylglucosamine-6-phosphate deacetylase, GntR family transcriptional regulator	PA3761, PA3760, PA3759, PA3758, PA3757	N-Acetyl-D-Glucosamine phosphotransferase system transporter(nagE), N-Acetyl-D-Glucosamine phosphotransferase system transporter(PA3760), probable aminotransferase(PA3759), probable N-acetylglucosamine-6-phosphate deacetylase(PA3758), Transcriptional regulator of N-Acetylglucosamine catabolism operon(nagR)
PA14_15770	38	45	49	80	56	96	1.15	0.04	0.19	hypothetical protein	PA3762	hypothetical protein(PA3762)
PA14_15840	390	203	272	374	350	285	0.58	0.11	0.36	hypothetical protein	PA3756	hypothetical protein(PA3756)
PA14_15850	31	23	15	10	20	43	0.46	0.43	0.7	hypothetical protein	PA3755	conserved hypothetical protein(PA3755)
PA14_15860	24	27	11	9	8	31	0	1	1	hypothetical protein	PA3754	hypothetical protein(PA3754)
PA14_15870	1	2	1	0	1	0	-1.57	0.5	NA	hypothetical protein	PA3753	conserved hypothetical protein(PA3753)
PA14_15880	24	21	11	17	16	2	-0.33	0.62	0.82	hypothetical protein	PA3752	hypothetical protein(PA3752)
PA14_15920	19	26	32	29	21	16	0.1	0.84	0.93	major facilitator transporter	PA3749	probable major facilitator superfamily (MFS) transporter(PA3749)
PA14_15890,PA14_15910	20	20	15	23	26	21	0.69	0.11	0.36	phosphoribosylglycinamide formyltransferase 2(purT), hypothetical protein	PA3751, PA3750	phosphoribosylglycinamide formyltransferase 2(purT), hypothetical protein(PA3750)
PA14_15930,PA14_15940	13	16	18	14	20	13	0.33	0.51	0.75	hemolysin, hypothetical protein	PA3748, PA3747	conserved hypothetical protein(PA3748), conserved hypothetical protein(PA3747)
PA14_15960	28	31	31	116	35	17	1.23	0.04	0.2	signal recognition particle protein Ffh(ffh)	PA3746	signal recognition particle protein Ffh(ffh)
PA14_15970,PA14_15980,PA14_15990	46	42	54	57	72	118	1.15	0	0.04	30S ribosomal protein S16(rpsP), 16S rRNA-processing protein RimM(rimM), tRNA (guanine-N(1)-)-methyltransferase(trmD)	PA3745, PA3744, PA3743	30S ribosomal protein S16(rpsP), 16S rRNA processing protein(rimM), tRNA (guanine-N1)-methyltransferase(trmD)
PA14_16000	222	150	488	669	714	2019	2.33	0	0	50S ribosomal protein L19(rplS)	PA3742	50S ribosomal protein L19(rplS)
PA14_16020	41	43	39	23	42	48	0.22	0.57	0.79	hypothetical protein	PA3740	hypothetical protein(PA3740)
PA14_16010	28	16	17	37	39	64	1.57	0	0.01	hypothetical protein	PA3741	hypothetical protein(PA3741)
PA14_16030	0	0	2	0	0	0	-1.58	0.72	NA	sodium/hydrogen antiporter	PA3739	probable sodium/hydrogen antiporter(PA3739)
PA14_16040	3	2	2	0	1	1	-1.45	0.31	NA	site-specific tyrosine recombinase XerD(xerD)	PA3738	integrase/recombinase XerD(xerD)
PA14sr_041	26	22	28	8	6	12	-1.2	0.02	0.14	NA	NA	NA
PA14_16050	286	294	198	243	278	111	0.04	0.92	0.96	thiol:disulfide interchange protein DsbC(dsbC)	PA3737	thiol:disulfide interchange protein DsbC(dsbC)
PA14_16100	2	8	7	3	4	2	-0.6	0.44	NA	hypothetical protein	PA3734	hypothetical protein(PA3734)
PA14_16130	16	12	10	9	7	11	-0.13	0.83	NA	hypothetical protein	PA3733	hypothetical protein(PA3733)
PA14_16110	122	114	126	75	81	130	0.01	0.98	0.99	hypothetical protein	NA	NA
PA14_16140,PA14_16150	38	23	40	48	51	8	0.42	0.51	0.76	hypothetical protein, hypothetical protein	PA3732, PA3731	Uncharacterized protein(PA3732), conserved hypothetical protein(PA3731)
PA14_16160	28	24	25	35	21	6	0.02	0.97	0.99	hypothetical protein	PA3730	hypothetical protein(PA3730)
PA14_16180	44	21	39	76	32	3	0.44	0.55	0.78	hypothetical protein	PA3729	conserved hypothetical protein(PA3729)
PA14_16190,PA14_16200	2	0	2	1	5	3	1.53	0.26	NA	hypothetical protein, hypothetical protein	PA3728, PA3727	hypothetical protein(PA3728), hypothetical protein(PA3727)
PA14_16210,PA14_16220	17	14	12	17	12	9	0.17	0.75	0.89	hypothetical protein, single-stranded-DNA-specific exonuclease RecJ(recJ)	PA3726, PA3725	conserved hypothetical protein(PA3726), single-stranded-DNA-specific exonuclease RecJ(recJ)
PA14_16250	243	190	244	130	169	137	-0.29	0.36	0.64	elastase LasB(lasB)	PA3724	elastase LasB(lasB)
PA14_16260	15	11	15	4	0	7	-1.54	0.03	NA	FMN oxidoreductase	PA3723	probable FMN oxidoreductase(PA3723)
PA14_16280	12	22	16	15	21	40	0.94	0.06	0.26	transcriptional regulator	PA3721	NalC(nalC)
PA14_16270	154	151	179	189	155	134	0.32	0.35	0.63	hypothetical protein	PA3722	hypothetical protein(PA3722)
PA14_16290,PA14_16300	24	13	31	27	11	8	-0.23	0.71	0.87	hypothetical protein, hypothetical protein	PA3720, PA3719	hypothetical protein(PA3720), antirepressor for MexR, ArmR(armR)
PA14_16320	33	42	26	27	46	34	0.42	0.35	0.63	peptidyl-prolyl cis-trans isomerase%2C FkbP-type	PA3717	probable peptidyl-prolyl cis-trans isomerase, FkbP-type(PA3717)
PA14_16310	3	4	4	2	2	2	-0.54	0.56	NA	MFS permease	PA3718	probable major facilitator superfamily (MFS) transporter(PA3718)
PA14_16340	25	21	23	10	16	11	-0.55	0.26	0.55	hypothetical protein	PA3715	hypothetical protein(PA3715)
PA14_16330	38	35	33	80	47	86	1.36	0	0.01	hypothetical protein	PA3716	hypothetical protein(PA3716)
PA14_16350	0	0	0	0	0	1	1.31	0.59	NA	two-component response regulator	PA3714	probable two-component response regulator(PA3714)
PA14_16360	11	9	12	14	14	7	0.47	0.49	0.74	hypothetical protein	PA3713	spermidine dehydrogenase, SpdH(spdH)
PA14_16380	22	15	13	7	14	8	-0.43	0.51	NA	LysR family transcriptional regulator	PA3711	probable transcriptional regulator(PA3711)
PA14_16370	38	33	42	36	26	39	0.18	0.71	0.87	hypothetical protein	PA3712	hypothetical protein(PA3712)
PA14_16390	0	0	0	0	0	0	0	1	NA	GMC-type oxidoreductase	PA3710	probable GMC-type oxidoreductase(PA3710)
PA14_16410	19	9	40	7	6	9	-1.29	0.05	0.23	MFS transporter	PA3709	probable major facilitator superfamily (MFS) transporter(PA3709)
PA14_16430,PA14_16440,PA14_16450,PA14_16460,PA14_16470,PA14_16480	9	10	6	19	21	39	2.01	0	0.01	chemotaxis transducer(wspA), hypothetical protein, methyltransferase(wspC), CheW domain-containing protein(wspD), chemotaxis sensor/effector fusion protein, chemotaxis-specific methylesterase(wspF)	PA3708, PA3707, PA3706, PA3705, PA3704, PA3703	probable chemotaxis transducer(wspA), hypothetical protein(wspB), probable protein methyltransferase(wspC), hypothetical protein(wspD), probable chemotaxis sensor/effector fusion protein(wspE), probable methylesterase(wspF)
PA14_16500	19	14	24	26	18	9	0.23	0.67	0.85	two-component response regulator(wspR)	PA3702	WspR(wspR)
PA14_16510	121	102	105	119	145	486	1.56	0	0.03	peptide chain release factor 2	PA3701	peptide chain release factor 2(prfB)(peptide chain release factor 2(prfB))
PA14_16530	10	5	17	3	1	9	-0.94	0.29	NA	lysyl-tRNA synthetase(lysS)	PA3700	lysyl-tRNA synthetase(lysS)
PA14_16550	1032	608	542	301	393	208	-0.91	0	0.04	TetR family transcriptional regulator	PA3699	probable transcriptional regulator(PA3699)
PA14_16630,PA14_16640	30	19	19	16	15	8	-0.45	0.44	0.7	outer membrane protein%2C OmpA, lipoprotein	PA3692, PA3691	Lipotoxon F, LptF(lptF), hypothetical protein(PA3691)
PA14_16560,PA14_16580,PA14_16590,PA14_16600,PA14_16610,PA14_16620	156	162	99	81	104	57	-0.44	0.23	0.51	lipoprotein, hypothetical protein, hypothetical protein, alpha/beta hydrolase, hypothetical protein, hypothetical protein	PA3698, PA3697, PA3696, PA3695, PA3694, PA3693	hypothetical protein(PA3698), hypothetical protein(PA3697), conserved hypothetical protein(PA3696), hypothetical protein(PA3695), hypothetical protein(PA3694), conserved hypothetical protein(PA3693)
PA14_16660	32	20	110	20	42	18	-0.71	0.3	0.59	metal-transporting P-type ATPase	PA3690	probable metal-transporting P-type ATPase(PA3690)
PA14_16680	17	27	12	6	7	3	-1.47	0.01	0.08	hypothetical protein	PA3688	hypothetical protein(PA3688)
PA14_16670	32	33	29	19	19	20	-0.35	0.37	0.65	transcriptional regulator CadR	PA3689	probable transcriptional regulator(PA3689)
PA14_16690	57	41	26	27	39	5	-0.46	0.41	0.68	phosphoenolpyruvate carboxylase(ppc)	PA3687	phosphoenolpyruvate carboxylase(ppc)
PA14_16700	58	43	72	187	181	179	2	0	0	adenylate kinase(adk)	PA3686	adenylate kinase(adk)
PA14_16710,PA14_16720,PA14_16730	1	2	4	3	9	1	1.2	0.28	NA	hypothetical protein, PemA(pemA), hypothetical protein	PA3685, PA3684, PA3683	YeaZ(yeaZ), hypothetical protein(PA3684), conserved hypothetical protein(PA3683)
PA14_16740,PA14_16750	8	10	3	9	6	1	-0.05	0.94	NA	hypothetical protein, hypothetical protein	PA3682, PA3681	hypothetical protein(PA3682), hypothetical protein(PA3681)
PA14_16770	3	4	3	7	9	10	1.72	0.04	NA	hypothetical protein	PA3680	conserved hypothetical protein(PA3680)
PA14_16790	12	6	7	6	13	5	0.3	0.64	0.82	TetR family transcriptional regulator	PA3678	MexL(mexL)
PA14_16780	12	9	10	19	11	8	0.64	0.32	NA	hypothetical protein	PA3679	hypothetical protein(PA3679)
PA14_16830	67	62	80	82	89	73	0.56	0.17	0.45	hypothetical protein	PA3675	hypothetical protein(PA3675)
PA14_16800,PA14_16820	78	77	50	57	66	157	0.81	0.06	0.25	efflux transmembrane protein, efflux transmembrane protein	PA3677, PA3676	MexJ(mexJ), MexK(mexK)
PA14_16840	36	58	34	22	31	84	0.45	0.48	0.73	lipoprotein	PA3674	hypothetical protein(PA3674)
PA14_16860	1	0	0	3	2	5	3.57	0.04	NA	glycerol-3-phosphate acyltransferase(plsB)	PA3673	glycerol-3-phosphate acyltransferase(plsB)
PA14_16920,PA14_16930	5	15	13	18	7	13	0.52	0.38	0.66	hypothetical protein, pyridoxal-phosphate dependent protein	PA3668, PA3667	conserved hypothetical protein(PA3668), probable pyridoxal-phosphate dependent enzyme(PA3667)
PA14_16870,PA14_16880,PA14_16890,PA14_16910	61	61	47	70	50	83	0.62	0.07	0.27	ABC transporter ATP-binding protein, ABC transporter permease, auxiliary component of ABC transporter, hypothetical protein	PA3672, PA3671, PA3670, PA3669	probable ATP-binding component of ABC transporter(PA3672), probable permease of ABC transporter(PA3671), hypothetical protein(PA3670), hypothetical protein(PA3669)
PA14_16950	110	97	86	75	101	95	0.24	0.56	0.79	tetrahydrodipicolinate succinylase(dapD)	PA3666	tetrahydrodipicolinate succinylase(dapD)
PA14_16960,PA14_16970	1	2	1	16	10	7	3.38	0	NA	amino acid transporter LysE, arsenate reductase	PA3665, PA3664	hypothetical protein(PA3665), conserved hypothetical protein(PA3664)
PA14_16990	71	80	72	40	39	50	-0.45	0.15	0.42	hypothetical protein	PA3662	hypothetical protein(PA3662)
PA14_16980	32	38	40	50	37	22	0.32	0.42	0.69	hypothetical protein	PA3663	hypothetical protein(PA3663)
PA14_17000	1	1	7	4	5	0	0.29	0.83	NA	hypothetical protein	PA3661	hypothetical protein(PA3661)
PA14_17030,PA14_17040	21	12	22	21	10	55	1.01	0.1	0.35	succinyldiaminopimelate transaminase, PII uridylyl-transferase(glnD)	PA3659, PA3658	probable aminotransferase(PA3659), protein-PII uridylyltransferase(glnD)
PA14_17010	28	25	22	13	16	30	0.01	0.98	0.99	Na(+)/H(+) exchanger protein	PA3660	probable sodium/hydrogen antiporter(PA3660)
PA14_17050	106	91	116	62	128	91	0.18	0.58	0.8	methionine aminopeptidase(map)	PA3657	methionine aminopeptidase(map)
t44	886	747	1154	804	696	293	-0.31	0.42	0.69	NA	NA	NA
PA14_17060	994	646	1908	1213	1538	2695	0.96	0.05	0.24	30S ribosomal protein S2(rpsB)	PA3656	30S ribosomal protein S2(rpsB)
PA14_17070	1328	901	991	1521	1660	649	0.6	0.12	0.38	elongation factor Ts(tsf)	PA3655	elongation factor Ts(tsf)
PA14_17080	3	1	4	6	3	7	1.35	0.17	NA	uridylate kinase(pyrH)	PA3654	uridylate kinase(pyrH)
PA14_17100	6	10	8	12	4	20	0.93	0.17	NA	ribosome recycling factor(frr)	PA3653	ribosome recycling factor(frr)
PA14_17110	1	0	0	1	3	2	2.82	0.17	NA	UDP pyrophosphate synthetase(uppS)	PA3652	undecaprenyl pyrophosphate synthetase(uppS)
PA14_17120	4	1	0	0	3	0	-0.34	0.86	NA	phosphatidate cytidylyltransferase(cdsA)	PA3651	phosphatidate cytidylyltransferase(cdsA)
PA14_17130	39	18	18	20	17	9	-0.34	0.49	0.74	1-deoxy-D-xylulose 5-phosphate reductoisomerase(dxr)	PA3650	1-deoxy-d-xylulose 5-phosphate reductoisomerase(dxr)
PA14_17140	2567	2217	2649	1876	1242	2883	0.05	0.89	0.95	membrane-associated zinc metalloprotease	PA3649	MucP(mucP)
PA14_17150	12	8	6	6	3	33	1.08	0.23	NA	outer membrane antigen	PA3648	outer membrane protein Opr86(opr86)
PA14_17170,PA14_17180,PA14_17190,PA14_17210,PA14_17220,PA14_17230	43	40	24	25	30	58	0.44	0.4	0.68	hypothetical protein, UDP-3-O-[3-hydroxymyristoyl] glucosamine N-acyltransferase(lpxD), (3R)-hydroxymyristoyl-ACP dehydratase(fabZ), UDP-N-acetylglucosamine acyltransferase(lpxA), lipid-A-disaccharide synthase(lpxB), ribonuclease HII(rnhB)	PA3647, PA3646, PA3645, PA3644, PA3643, PA3642	probable outer membrane protein precursor(PA3647), UDP-3-O-[3-hydroxylauroyl] glucosamine N-acyltransferase(lpxD), (3R)-hydroxymyristoyl-[acyl carrier protein] dehydratase(fabZ), UDP-N-acetylglucosamine acyltransferase(lpxA), lipid A-disaccharide synthase(lpxB), ribonuclease HII(rnhB)
PA14_17250	115	86	92	192	185	697	2.25	0	0	amino acid permease	PA3641	probable amino acid permease(PA3641)
PA14_17260	63	61	42	52	45	66	0.33	0.33	0.61	DNA polymerase III subunit alpha(dnaE)	PA3640	DNA polymerase III, alpha chain(dnaE)
PA14_17270,PA14_17280	4	5	5	7	4	9	0.86	0.37	NA	acetyl-CoA carboxylase carboxyltransferase subunit alpha(accA), hypothetical protein	PA3639, PA3638	acetyl-coenzyme A carboxylase carboxyl transferase (alpha subunit)(accA), conserved hypothetical protein(PA3638)
PA14_17290,PA14_17310	6	4	8	3	7	9	0.43	0.58	0.8	CTP synthetase(pyrG), 2-dehydro-3-deoxyphosphooctonate aldolase(kdsA)	PA3637, PA3636	CTP synthase(pyrG), 2-dehydro-3-deoxyphosphooctonate aldolase(kdsA)
PA14_17320	24	18	18	34	39	73	1.64	0	0.01	phosphopyruvate hydratase(eno)	PA3635	enolase(eno)
PA14_17350,PA14_17370,PA14_17380	89	116	28	66	77	156	0.72	0.17	0.45	hypothetical protein, inner membrane protein, LysR family transcriptional regulator	PA3632, PA3631, PA3630	conserved hypothetical protein(PA3632), conserved hypothetical protein(PA3631), glutathione-dependent formaldehyde neutralization regulator GfnR(gfnR)
PA14_17330,PA14_17340	82	83	56	91	92	190	1.11	0.01	0.1	hypothetical protein, 2-C-methyl-D-erythritol 4-phosphate cytidylyltransferase(ispD)	PA3634, PA3633	conserved hypothetical protein(PA3634), 4-diphosphocytidyl-2-C-methylerythritol synthase(ygbP)
PA14_17400,PA14_17410	1	0	1	1	0	2	0.96	0.61	NA	alcohol dehydrogenase(adhC), esterase	PA3629, PA3628	alcohol dehydrogenase class III(adhC), putative esterase(PA3628)
PA14_17450	9	20	19	4	13	25	0.14	0.83	0.92	stationary phase survival protein SurE(surE)	PA3625	survival protein SurE(surE)
PA14_17460	41	55	33	44	34	34	0.13	0.83	0.92	protein-L-isoaspartate O-methyltransferase(pcm)	PA3624	L-isoaspartate protein carboxylmethyltransferase type II(pcm)
PA14_17470	858	618	754	513	319	386	-0.52	0.08	0.31	hypothetical protein	PA3623	conserved hypothetical protein(PA3623)
PA14_17480	277	206	698	63	86	44	-2.3	0	0	RNA polymerase sigma factor RpoS(rpoS)	PA3622	sigma factor RpoS(rpoS)
PA14_17490	249	109	298	241	295	166	0.44	0.32	0.61	ferredoxin I(fdxA)	PA3621	ferredoxin I(fdxA)
PrrB/RsmZ	6590	3433	5892	3691	4980	909	-0.39	0.43	0.7	NA	NA	NA
PA14_17500	3	3	1	11	5	16	2.55	0	0.02	DNA mismatch repair protein MutS(mutS)	PA3620	DNA mismatch repair protein MutS(mutS)
PA14_17510	1	3	1	1	3	7	1.48	0.19	NA	hypothetical protein	PA3619	hypothetical protein(PA3619)
PA14_17520	7	1	2	8	4	3	0.97	0.32	NA	hypothetical protein	PA3618	conserved hypothetical protein(PA3618)
PA14_17530	6	2	3	1	3	1	-0.78	0.41	NA	recombinase A(recA)	PA3617	RecA protein(recA)
PA14_17550	30	32	31	5	21	19	-0.71	0.21	0.5	hypothetical protein	PA3615	hypothetical protein(PA3615)
PA14_17540	21	22	19	23	21	21	0.41	0.3	0.59	recombination regulator RecX(recX)	PA3616	conserved hypothetical protein(PA3616)
PA14_17570	18	33	24	7	12	0	-1.67	0.01	0.06	hypothetical protein	PA3614	hypothetical protein(PA3614)
PA14_17590,PA14_17600	20	17	16	18	25	18	0.55	0.32	0.61	hypothetical protein, hypothetical protein	PA3612, PA3611	conserved hypothetical protein(PA3612), hypothetical protein(PA3611)
PA14_17580	62	94	38	42	37	25	-0.57	0.14	0.41	hypothetical protein	PA3613	hypothetical protein(PA3613)
PA14_17610,PA14_17620,PA14_17630,PA14_17640	0	1	0	0	0	0	-0.62	0.82	NA	polyamine ABC transporter(potD), polyamine transport protein PotC(potC), polyamine transport protein PotB(potB), polyamine transport protein PotA(potA)	PA3610, PA3609, PA3608, PA3607	polyamine transport protein PotD(potD), polyamine transport protein PotC(potC), polyamine transport protein PotB(potB), polyamine transport protein PotA(potA)
PA14_17660	10	12	17	12	12	7	0	0.99	NA	hypothetical protein	PA3605	hypothetical protein(PA3605)
PA14_17650	15	20	12	13	17	10	0.1	0.84	0.93	hypothetical protein	PA3606	conserved hypothetical protein(PA3606)
PA14_17670	18	22	21	32	29	176	2.32	0	0.01	LuxR family transcriptional regulator	PA3604	response regulator ErdR(erdR)
PA14_17690	28	32	42	10	20	17	-0.79	0.14	0.4	hypothetical protein	PA3602	conserved hypothetical protein(PA3602)
PA14_17675	54	57	36	74	94	141	1.43	0	0.01	diacylglycerol kinase(dgkA)	PA3603	diacylglycerol kinase(dgkA)
PA14_17720	34	33	35	28	35	25	0.13	0.74	0.88	LuxR family transcriptional regulator	PA3599	probable transcriptional regulator(PA3599)
PA14_17700,PA14_17710	20	25	15	18	14	34	0.49	0.27	0.56	50S ribosomal protein L31(rpmE2), 50S ribosomal protein L36(rpmJ)	PA3601, PA3600	conserved hypothetical protein(PA3601), conserved hypothetical protein(PA3600)
PA14_17730	8	1	0	3	0	0	-1.18	0.37	NA	hypothetical protein	PA3598	conserved hypothetical protein(PA3598)
PA14_17740	4	5	8	7	10	3	0.56	0.42	NA	amino acid ABC transporter permease	PA3597	probable amino acid permease(PA3597)
PA14_17780	2	4	8	3	1	0	-1.5	0.18	NA	major facilitator transporter	PA3595	probable major facilitator superfamily (MFS) transporter(PA3595)
PA14_17760	4	4	4	0	2	0	-2.25	0.12	NA	methylated-DNA--protein-cysteine methyltransferase	PA3596	probable methylated-DNA--protein-cysteine methyltransferase(PA3596)
PA14_17790	131	99	69	42	69	17	-0.88	0.06	0.25	LysR family transcriptional regulator	PA3594	probable transcriptional regulator(PA3594)
PA14_17810,PA14_17820	0	1	0	0	0	0	-0.62	0.88	NA	acyl-CoA dehydrogenase, hypothetical protein	PA3593, PA3592	probable acyl-CoA dehydrogenase(PA3593), conserved hypothetical protein(PA3592)
PA14_17900	15	31	12	9	15	18	-0.13	0.81	0.91	transcriptional regulator MetR(metR)	PA3587	transcriptional regulator MetR(metR)
PA14_17850,PA14_17860,PA14_17880,PA14_17890	4	0	5	4	1	5	0.51	0.57	NA	enoyl-CoA hydratase, 3-hydroxyacyl-CoA dehydrogenase, acetyl-CoA acetyltransferase, porin	PA3591, PA3590, PA3589, PA3588	probable enoyl-CoA hydratase/isomerase(PA3591), probable hydroxyacyl-CoA dehydrogenase(PA3590), probable acyl-CoA thiolase(PA3589), probable porin(PA3588)
PA14_17920	15	15	12	30	26	26	1.31	0.01	0.06	membrane protein GlpM(glpM)	PA3585	membrane protein GlpM(glpM)
PA14_17910	5	6	4	3	0	2	-1.24	0.19	NA	alpha/beta hydrolase	PA3586	probable hydrolase(PA3586)
PA14_17930	4	2	5	1	4	1	-0.53	0.61	NA	glycerol-3-phosphate dehydrogenase(glpD)	PA3584	glycerol-3-phosphate dehydrogenase(glpD)
PA14_17940	18	13	17	19	9	24	0.47	0.4	0.68	glycerol-3-phosphate regulon repressor(glpR)	PA3583	glycerol-3-phosphate regulon repressor(glpR)
PA14_17960,PA14_17980	42	26	35	11	19	2	-1.34	0.01	0.1	glycerol kinase(glpK), glycerol uptake facilitator protein(glpF)	PA3582, PA3581	glycerol kinase(glpK), glycerol uptake facilitator protein(glpF)
PA14_17990	5	5	4	11	6	0	0.61	0.51	NA	hypothetical protein	PA3580	conserved hypothetical protein(PA3580)
PA14_18010	4	4	6	5	9	4	0.7	0.37	NA	glycerol kinase	PA3579	probable carbohydrate kinase(PA3579)
PA14_18020	156	160	199	62	75	37	-1.24	0	0.01	PhzF family phenazine biosynthesis protein	PA3578	conserved hypothetical protein(PA3578)
PA14_18050	44	55	36	29	38	22	-0.27	0.5	0.75	hypothetical protein	PA3576	hypothetical protein(PA3576)
PA14_18040	30	39	25	20	22	38	0.11	0.77	0.89	hypothetical protein	NA	NA
PA14_18060	7	6	8	12	17	13	1.34	0.02	NA	hypothetical protein	PA3575	hypothetical protein(PA3575)
PA14_18080	24	29	24	25	13	41	0.39	0.42	0.69	TetR family transcriptional regulator	PA3574	NalD(nalD)
PA14_18070	89	96	130	212	119	125	0.86	0.02	0.14	periplasmic metal-binding protein	NA	NA
PA14sr_042	138	106	42	32	26	20	-1.51	0	0.01	NA	NA	NA
PA14_18100	36	29	28	32	34	124	1.4	0.01	0.07	hypothetical protein	PA3572	hypothetical protein(PA3572)
PA14_18110	8	12	7	1	2	3	-1.83	0.04	NA	transcriptional regulator MmsR(mmsR)	PA3571	transcriptional regulator MmsR(mmsR)
PA14_18160,PA14_18180	16	14	16	3	8	9	-0.85	0.15	NA	oxidoreductase, hypothetical protein	PA3567, PA3566	probable oxidoreductase(PA3567), conserved hypothetical protein(PA3566)
PA14_18120,PA14_18140,PA14_18150	26	25	16	18	23	32	0.48	0.37	0.65	methylmalonate-semialdehyde dehydrogenase(mmsA), 3-hydroxyisobutyrate dehydrogenase(mmsB), acetyl-coa synthetase	PA3570, PA3569, PA3568	methylmalonate-semialdehyde dehydrogenase(mmsA), 3-hydroxyisobutyrate dehydrogenase(mmsB), probable acetyl-coa synthetase(PA3568)
PA14_18210,PA14_18230	15	10	7	7	1	6	-0.83	0.24	NA	TatD family deoxyribonuclease, DNA-binding transcriptional regulator FruR(fruR)	PA3564, PA3563	conserved hypothetical protein(PA3564), fructose transport system repressor FruR(fruR)
PA14_18200	7	8	6	6	7	2	-0.15	0.83	NA	LysR family transcriptional regulator	PA3565	probable transcriptional regulator(PA3565)
PA14_18300,PA14_18310,PA14_18320,PA14_18330,PA14_18340,PA14_18350,PA14_18360,PA14_18370	39	31	44	31	39	13	-0.13	0.85	0.93	nucleotide sugar dehydrogenase, hypothetical protein, hypothetical protein, 4-amino-4-deoxy-L-arabinose transferase(arnT), hypothetical protein, bifunctional UDP-glucuronic acid decarboxylase/UDP-4-amino-4-deoxy-L-arabinose formyltransferase, glycosyl transferase family protein, UDP-4-amino-4-deoxy-L-arabinose--oxoglutarate aminotransferase	PA3559, PA3558, PA3557, PA3556, PA3555, PA3554, PA3553, PA3552	probable nucleotide sugar dehydrogenase(PA3559), ArnF(arnF), ArnE(arnE), inner membrane L-Ara4N transferase ArnT(arnT), ArnD(arnD), ArnA(arnA), ArnC(arnC), ArnB(arnB)
PA14_18250,PA14_18260,PA14_18275	21	13	16	14	9	12	-0.16	0.75	0.88	phosphotransferase system enzyme I, 1-phosphofructokinase(fruK), phosphotransferase system%2C fructose-specific IIBC component(fruA)	PA3562, PA3561, PA3560	phosphotransferase system transporter enzyme I, FruI(fruI), 1-phosphofructokinase(fruK), phosphotransferase system transporter fructose-specific IIBC component, FruA(fruA)
PA14_18380	15	5	6	9	9	1	-0.09	0.92	NA	mannose-1-phosphate guanylyltransferase(algA)	PA3551	phosphomannose isomerase / guanosine 5'-diphospho-D-mannose pyrophosphorylase(algA)
PA14_18410	0	4	2	0	3	0	-0.74	0.74	NA	alginate o-acetyltransferase AlgF(algF)	PA3550	alginate o-acetyltransferase AlgF(algF)
PA14_18470,PA14_18480,PA14_18500,PA14_18510,PA14_18520,PA14_18550,PA14_18565,PA14_18580	4	0	2	2	2	0	-0.21	0.89	NA	poly(beta-D-mannuronate) lyase(algL), alginate biosynthesis protein AlgX(algX), alginate-c5-mannuronan-epimerase AlgG(algG), alginate production outer membrane protein AlgE(algE), alginate biosynthetic protein AlgK(algK), alginate biosynthesis protein Alg44(alg44), alginate biosynthesis protein Alg8(alg8), GDP-mannose 6-dehydrogenase AlgD(algD)	PA3547, PA3546, PA3545, PA3544, PA3543, PA3542, PA3541, PA3540	poly(beta-d-mannuronate) lyase precursor AlgL(algL), alginate biosynthesis protein AlgX(algX), alginate-c5-mannuronan-epimerase AlgG(algG), Alginate production outer membrane protein AlgE precursor(algE), alginate biosynthetic protein AlgK precursor(algK), alginate biosynthesis protein Alg44(alg44), alginate biosynthesis protein Alg8(alg8), GDP-mannose 6-dehydrogenase AlgD(algD)
PA14_18590	11	10	7	20	12	14	1.07	0.07	NA	hypothetical protein	PA3539	conserved hypothetical protein(PA3539)
PA14_18600	8	2	5	13	8	10	1.41	0.04	NA	ABC transporter ATP-binding protein	PA3538	probable ATP-binding component of ABC transporter(PA3538)
PA14_18610	1	0	1	0	0	0	-1.49	0.67	NA	ornithine carbamoyltransferase(argF)	PA3537	ornithine carbamoyltransferase, anabolic(argF)
PA14sr_043	17	19	8	7	7	5	-0.86	0.16	0.44	NA	NA	NA
PA14_18630	547	415	359	349	501	51	-0.22	0.77	0.89	serine protease	PA3535	probable serine protease(PA3535)
PA14_18620	52	59	56	47	30	40	-0.17	0.59	0.8	hypothetical protein	PA3536	hypothetical protein(PA3536)
PA14_18640	2	2	1	2	0	0	-0.98	0.53	NA	oxidoreductase	PA3534	probable oxidoreductase(PA3534)
PA14_18650	187	102	199	144	122	124	0.03	0.94	0.97	hypothetical protein	PA3533	GrxD(grxD)
PA14_18670	12	6	13	2	1	4	-1.79	0.01	0.1	bacterioferritin(bfrB)	PA3531	bacterioferritin(bfrB)
PA14_18660	116	81	55	107	129	326	1.54	0	0.01	hypothetical protein	PA3532	hypothetical protein(PA3532)
PA14_18680	14	7	23	32	32	34	1.5	NA	NA	hypothetical protein	PA3530	bacterioferritin-associated ferredoxin Bfd(bfd)
PA14_18700,PA14_18710	75	58	93	68	80	82	0.37	0.33	0.61	ribonuclease T(rnt), dihydroorotase(pyrC)	PA3528, PA3527	ribonuclease T(rnt), dihydroorotase(pyrC)
PA14_18690	58	52	66	39	36	39	-0.28	0.46	0.72	peroxidase	PA3529	alkylhydroperoxide reductase C(PA3529)
PA14_18720	3	1	6	5	4	1	0.33	0.75	NA	OmpA family membrane protein	PA3526	MotY(motY)
PA14_18750	30	26	24	18	24	45	0.48	0.3	0.59	lactoylglutathione lyase(gloA1)	PA3524	lactoylglutathione lyase(gloA1)
PA14_18740	96	60	56	38	55	61	-0.1	0.81	0.91	argininosuccinate synthase(argG)	PA3525	argininosuccinate synthase(argG)
PA14_18760,PA14_18780,PA14_18790	17	5	6	3	4	12	-0.16	0.83	0.92	RND efflux membrane fusion protein, RND efflux transporter, outer membrane efflux protein	PA3523, PA3522, PA3521	MexP(mexP), MexQ(mexQ), OpmE(opmE)
PA14_18800	99	57	93	42	30	26	-0.99	0.02	0.12	hypothetical protein	PA3520	hypothetical protein(PA3520)
PA14_18810	0	2	1	0	1	0	-1.16	0.49	NA	hypothetical protein	PA3519	hypothetical protein(PA3519)
PA14_18820,PA14_18830,PA14_18850	2	5	1	1	2	6	0.52	0.58	NA	hypothetical protein, adenylosuccinate lyase, adenylosuccinate lyase	PA3518, PA3517, PA3516	hypothetical protein(PA3518), probable lyase(PA3517), probable lyase(PA3516)
PA14_18870	224	183	187	295	217	133	0.46	0.22	0.51	hypothetical protein	PA3496	hypothetical protein(PA3496)
PA14_18860	80	83	99	47	47	34	-0.7	0.12	0.37	hypothetical protein	PA3515	hypothetical protein(PA3515)
PA14_18880	4	4	9	1	2	21	0.85	0.42	NA	endonuclease III(nth)	PA3495	endonuclease III(nth)
PA14_18890,PA14_18900,PA14_18910,PA14_18920,PA14_18930,PA14_18950	0	1	0	1	2	0	1.81	0.49	NA	electron transport complex protein RsxE, hypothetical protein, hypothetical protein, electron transport complex protein RnfC, electron transport complex protein RnfB, Na(+)-translocating NADH-quinone reductase subunit E	PA3494, PA3493, PA3492, PA3491, PA3490, PA3489	conserved hypothetical protein(PA3494), conserved hypothetical protein(PA3493), conserved hypothetical protein(PA3492), probable ferredoxin(PA3491), probable ferredoxin(PA3490), conserved hypothetical protein(PA3489)
PA14_18960	1	0	4	1	1	5	0.83	0.57	NA	hypothetical protein	PA3488	Tli5(tli5)
PA14_18970,PA14_18985	2	3	6	4	1	0	-0.83	0.49	NA	phospholipase D(pldA), hypothetical protein	PA3487, PA3486	Tle5(tle5), VgrG4b(vgrG4b)
PA14sr_044	21	9	16	12	12	23	0.4	0.41	0.68	NA	NA	NA
PA14_19010,PA14_19020	113	76	62	75	74	55	0.06	0.86	0.94	hypothetical protein, hypothetical protein	PA3485, PA3484	Tsi3(tsi3), Tse3(tse3)
PA14_19030	17	10	18	35	24	16	1.08	0.04	0.2	hypothetical protein	PA3483	hypothetical protein(PA3483)
PA14_19050	37	46	41	21	31	18	-0.49	0.29	0.58	methionyl-tRNA synthetase(metG)	PA3482	methionyl-tRNA synthetase(metG)
PA14_19065	12	8	19	14	18	12	0.51	0.37	NA	hypothetical protein	PA3481	conserved hypothetical protein(PA3481)
PA14_19090	185	139	142	193	242	741	1.71	0	0.01	deoxycytidine triphosphate deaminase(dcd)	PA3480	probable deoxycytidine triphosphate deaminase(PA3480)
PA14_19100,PA14_19110	15	18	18	6	5	7	-1.16	0.04	0.19	rhamnosyltransferase chain A(rhlA), rhamnosyltransferase chain B(rhlB)	PA3479, PA3478	rhamnosyltransferase chain A(rhlA), rhamnosyltransferase chain B(rhlB)
PA14_19120	51	29	66	83	44	258	1.77	0.02	0.12	transcriptional regulator RhlR(rhlR)	PA3477	transcriptional regulator RhlR(rhlR)
PA14_19130	733	915	508	288	344	532	-0.54	0.13	0.39	autoinducer synthesis protein RhlI(rhlI)	PA3476	autoinducer synthesis protein RhlI(rhlI)
PA14_19140	34	43	40	23	43	23	-0.06	0.87	0.94	cyclohexadienyl dehydratase(pheC)	PA3475	cyclohexadienyl dehydratase precursor(pheC)
PA14_19170	61	57	47	68	80	197	1.43	0.01	0.07	hypothetical protein	PA3472	hypothetical protein(PA3472)
PA14_19150,PA14_19160	69	109	52	93	102	187	1.08	0.01	0.09	hypothetical protein, hypothetical protein	PA3474, PA3473	conserved hypothetical protein(PA3474), hypothetical protein(PA3473)
PA14sr_045	32	22	16	17	13	30	0.15	0.77	0.89	NA	NA	NA
PA14_19205,PA14_19210,PA14_19230	12	11	20	12	17	16	0.4	0.43	0.7	hypothetical protein, hypothetical protein, hypothetical protein	PA3470, PA3469, PA3468	hypothetical protein(PA3470), conserved hypothetical protein(PA3469), conserved hypothetical protein(PA3468)
PA14_19190	63	49	68	42	44	20	-0.43	0.24	0.53	malate dehydrogenase	PA3471	probable malic enzyme(PA3471)
PA14_19270	9	8	9	6	11	0	-0.28	0.72	NA	MFS transporter	PA3467	probable major facilitator superfamily (MFS) transporter(PA3467)
PA14_19310	34	26	33	27	19	21	-0.13	0.74	0.88	hypothetical protein	PA3465	conserved hypothetical protein(PA3465)
PA14_19290	27	11	24	27	16	14	0.23	0.66	0.84	ATP-dependent RNA helicase	PA3466	probable ATP-dependent RNA helicase(PA3466)
PA14_19330	59	33	29	46	50	20	0.3	0.53	0.77	hypothetical protein	NA	NA
PA14_19320	14	13	17	14	16	5	0	1	NA	hypothetical protein	PA3464	hypothetical protein(PA3464)
PA14_19340	0	0	1	0	1	0	0.34	0.92	NA	sensor/response regulator hybrid	PA3462	probable sensor/response regulator hybrid(PA3462)
PA14_19350,PA14_19360	4	3	5	4	1	2	-0.43	0.65	NA	hypothetical protein, GNAT family acetyltransferase	PA3461, PA3460	conserved hypothetical protein(PA3461), probable acetyltransferase(PA3460)
PA14_19370	0	0	3	0	0	0	-2.13	0.24	NA	asparagine synthetase	PA3459	probable glutamine amidotransferase(PA3459)
PA14_19390	54	55	64	61	61	23	0.07	0.87	0.94	hypothetical protein	PA3457	hypothetical protein(PA3457)
PA14_19380	27	18	21	14	14	10	-0.45	0.27	0.56	transcriptional regulator	PA3458	probable transcriptional regulator(PA3458)
PA14_19400	10	3	6	10	9	1	0.43	0.65	NA	5-methylaminomethyl-2-thiouridine methyltransferase(mnmC)	PA3456	hypothetical protein(PA3456)
PA14_19410	35	26	32	14	16	15	-0.7	0.09	0.32	hypothetical protein	PA3455	conserved hypothetical protein(PA3455)
PA14_19430	8	5	9	1	2	5	-1.1	0.19	NA	acyl-CoA thiolase	PA3454	probable acyl-CoA thiolase(PA3454)
PA14_19470,PA14_19480	32	18	17	30	24	9	0.27	0.61	0.81	malate:quinone oxidoreductase(mqoA), hypothetical protein	PA3452, PA3451	malate:quinone oxidoreductase(mqoA), hypothetical protein(PA3451)
PA14_19450	66	51	54	72	54	29	0.2	0.68	0.85	hypothetical protein	PA3453	conserved hypothetical protein(PA3453)
PA14_19490	1096	901	706	750	1053	366	0.03	0.96	0.98	antioxidant protein	PA3450	1-Cys peroxiredoxin LsfA(lsfA)
PA14_19500,PA14_19510,PA14_19520	0	0	0	0	0	0	0	1	NA	hypothetical protein, ABC transporter permease, ABC transporter ATP-binding protein	PA3449, PA3448, PA3447	conserved hypothetical protein(PA3449), probable permease of ABC transporter(PA3448), probable ATP-binding component of ABC transporter(PA3447)
PA14_19530,PA14_19540,PA14_19560,PA14_19570,PA14_19580	0	0	1	1	2	1	2.23	0.26	NA	NAD(P)H-dependent FMN reductase, hypothetical protein, alkanesulfonate monooxygenase(ssuD), ABC transporter permease, aliphatic sulfonates transport ATP-binding subunit(ssuB)	PA3446, PA3445, PA3444, PA3443, PA3442	conserved hypothetical protein(PA3446), conserved hypothetical protein(PA3445), conserved hypothetical protein(PA3444), probable permease of ABC transporter(PA3443), probable ATP-binding component of ABC transporter(PA3442)
PA14_19600	67	65	85	78	93	34	0.24	0.57	0.79	hypothetical protein	NA	NA
PA14_19590	24	23	28	23	16	25	0.11	0.8	0.91	molybdopterin-binding protein	PA3441	probable molybdopterin-binding protein(PA3441)
PA14_19610	6	7	4	8	8	2	0.42	0.56	NA	hypothetical protein	PA3440	conserved hypothetical protein(PA3440)
PA14_19620	11	19	20	11	8	8	-0.56	0.33	NA	D-erythro-7%2C8-dihydroneopterin triphosphate 2'-epimerase(folX)	PA3439	d-erythro-7, 8-dihydroneopterin triphosphate epimerase(folX)
PA14_19630	14	3	2	7	7	3	0.23	0.77	NA	GTP cyclohydrolase I(folE1)	PA3438	GTP cyclohydrolase I precursor(folE1)
PA14_19640	0	2	0	0	1	1	0.3	0.89	NA	short chain dehydrogenase	PA3437	dihydromonapterin reductase, FolM(folM)
PA14_19650	0	0	0	0	0	0	0	1	NA	hypothetical protein	PA3436	hypothetical protein(PA3436)
PA14_19670	26	32	13	10	10	0	-1.5	0.03	0.18	LysR family transcriptional regulator	PA3433	probable transcriptional regulator(PA3433)
PA14_19660	63	51	51	58	52	65	0.44	0.17	0.45	flavodoxin	PA3435	conserved hypothetical protein(PA3435)
PA14_19680,PA14_19690	1	2	1	0	2	0	-0.68	0.69	NA	hypothetical protein, hypothetical protein	PA3432, PA3431	hypothetical protein(PA3432), conserved hypothetical protein(PA3431)
PA14_19700,PA14_19710,PA14_19720	5	2	5	2	1	2	-0.91	0.37	NA	aldolase, alpha/beta hydrolase, hypothetical protein	PA3430, PA3429, PA3428	probable aldolase(PA3430), probable epoxide hydrolase(PA3429), hypothetical protein(PA3428)
PA14_19730	17	17	9	10	6	3	-0.83	0.18	NA	oxidoreductase	PA3427	probable short-chain dehydrogenases(PA3427)
PA14_19750,PA14_19770	5	2	1	6	4	2	0.95	0.31	NA	hypothetical protein, hypothetical protein	PA3425, PA3424	hypothetical protein(PA3425), hypothetical protein(PA3424)
PA14_19740	32	24	23	15	10	9	-0.87	0.07	0.29	enoyl-CoA hydratase	PA3426	probable enoyl CoA-hydratase/isomerase(PA3426)
PA14_19800	5	3	3	3	1	4	-0.09	0.93	NA	AraC family transcriptional regulator	PA3423	probable transcriptional regulator(PA3423)
PA14_19810,PA14_19830	1	2	2	2	1	0	-0.41	0.76	NA	hypothetical protein, hypothetical protein	PA3422, PA3421	hypothetical protein(PA3422), conserved hypothetical protein(PA3421)
PA14_19860	9	16	9	6	7	7	-0.43	0.51	NA	hypothetical protein	PA3419	hypothetical protein(PA3419)
PA14_19850	1	0	1	1	1	0	0.35	0.84	NA	transcriptional regulator	PA3420	probable transcriptional regulator(PA3420)
PA14_19870	0	0	2	1	0	0	-0.56	0.74	NA	leucine dehydrogenase(ldh)	PA3418	leucine dehydrogenase(ldh)
PA14_19930,PA14_19940	6	9	4	3	11	4	0.25	0.75	NA	hypothetical protein, hypothetical protein	NA, PA3414	NA, hypothetical protein(PA3414)
PA14_19900,PA14_19910,PA14_19920	1	2	2	0	0	1	-1.88	0.2	NA	pyruvate dehydrogenase E1 component subunit alpha, pyruvate dehydrogenase E1 component%2C beta chain, branched-chain alpha-keto acid dehydrogenase subunit E2	PA3417, PA3416, PA3415	probable pyruvate dehydrogenase E1 component, alpha subunit(PA3417), probable pyruvate dehydrogenase E1 component, beta chain(PA3416), probable dihydrolipoamide acetyltransferase(PA3415)
PA14_19950	1	1	0	0	1	3	1.36	0.36	NA	hypothetical protein	PA3413	conserved hypothetical protein(PA3413)
PA14_19960	4	5	3	3	5	4	0.34	0.68	NA	hypothetical protein	PA3412	hypothetical protein(PA3412)
PA14_19970	1	1	0	7	3	10	3.68	0	NA	hypothetical protein	PA3411	hypothetical protein(PA3411)
PA14_19990	0	0	0	2	1	0	2.77	0.23	NA	RNA polymerase ECF-subfamily sigma-70 factor	PA3410	HasI(hasI)
PA14_20000	3	4	4	2	5	2	0.04	0.96	NA	transmembrane sensor	PA3409	HasS(hasS)
PA14_20010	0	0	0	1	0	0	1.31	0.77	NA	heme uptake outer membrane receptor HasR(hasR)	PA3408	Heme uptake outer membrane receptor HasR precursor(hasR)
PA14_20020	0	2	2	1	2	0	-0.1	0.94	NA	heme acquisition protein HasAp(hasAp)	PA3407	heme acquisition protein HasAp(hasAp)
PA14_20060	13	10	10	7	7	9	-0.17	0.76	0.89	hypothetical protein	NA	NA
PA14_20030,PA14_20040,PA14_20050	2	1	0	5	0	0	1.1	0.4	NA	transport protein HasD(hasD), metalloprotease secretion protein(hasE), outer membrane protein	PA3406, PA3405, PA3404	transport protein HasD(hasD), metalloprotease secretion protein(hasE), probable outer membrane protein precursor(PA3404)
PA14_20070	74	65	50	40	64	26	-0.2	0.7	0.86	hypothetical protein	PA3403	hypothetical protein(PA3403)
PA14_20080,PA14_20100,PA14_20110	0	0	3	0	2	4	1.32	0.39	NA	hypothetical protein, hypothetical protein, hypothetical protein	PA3402, PA3401, PA3400	hypothetical protein(PA3402), hypothetical protein(PA3401), hypothetical protein(PA3400)
PA14_20130	17	20	17	20	12	10	-0.03	0.96	0.98	LysR family transcriptional regulator	PA3398	probable transcriptional regulator(PA3398)
PA14_20120	56	77	81	46	36	27	-0.65	0.15	0.42	hypothetical protein	PA3399	hypothetical protein(PA3399)
PA14_20150,PA14_20170,PA14_20180,PA14_20190,PA14_20200,PA14_20230	2	1	0	1	1	0	-0.23	0.88	NA	NosL protein(nosL), NosY protein(nosY), NosF protein(nosF), copper ABC transporter periplasmic substrate-binding protein(nosD), nitrous-oxide reductase(nosZ), regulatory protein NosR(nosR)	PA3396, PA3395, PA3394, PA3393, PA3392, PA3391	NosL protein(nosL), NosY protein(nosY), NosF protein(nosF), NosD protein(nosD), nitrous-oxide reductase precursor(nosZ), regulatory protein NosR(nosR)
PA14_20140	46	33	65	75	82	59	0.92	0.03	0.16	ferredoxin--NADP+ reductase(fpr)	PA3397	FprA(fprA)
PA14_20240	4	8	3	7	2	2	-0.11	0.88	0.95	ring-cleaving dioxygenase	PA3389	probable ring-cleaving dioxygenase(PA3389)
PA14_20260,PA14_20270	13	12	8	8	11	3	-0.24	0.72	NA	hypothetical protein, beta-ketoacyl reductase(rhlG)	PA3388, PA3387	conserved hypothetical protein(PA3388), beta-ketoacyl reductase(rhlG)
PA14_20250	2	1	1	1	0	2	-0.05	0.97	NA	hypothetical protein	PA3390	hypothetical protein(PA3390)
PA14_20280	5	7	5	9	10	21	1.58	0.01	0.1	hypothetical protein	PA3386	conserved hypothetical protein(PA3386)
PA14_20290	246	149	299	219	235	186	0.23	0.48	0.73	DNA binding-protein	PA3385	alginate and motility regulator Z(amrZ)
PA14_20300,PA14_20320,PA14_20330,PA14_20350,PA14_20360,PA14_20370,PA14_20380,PA14_20390,PA14_20400,PA14_20420,PA14_20430	0	1	0	0	0	0	-0.62	0.89	NA	ABC phosphonate transporter ATP-binding protein(phnC), phosphonate ABC transporter substrate-binding protein(phnD), phosphonate ABC transporter permease(phnE), transcriptional regulator(phnF), phosphonate metabolism protein PhnG(phnG), carbon-phosphorus lyase complex subunit(phnH), hypothetical protein(phnI), hypothetical protein(phnJ), phosphonate C-P lyase system protein PhnK(phnK), phosphonate…	PA3384, PA3383, PA3382, PA3381, PA3380, PA3379, PA3378, PA3377, PA3376, PA3375, PA3374	ATP-binding component of ABC phosphonate transporter(phnC), binding protein component of ABC phosphonate transporter(PA3383), phosphonate transport protein PhnE(phnE), probable transcriptional regulator(PA3381), conserved hypothetical protein(PA3380), conserved hypothetical protein(PA3379), conserved hypothetical protein(PA3378), conserved hypothetical protein(PA3377), probable ATP-binding compon…
PA14_20460,PA14_20470,PA14_20480	15	21	9	14	18	17	0.47	0.32	0.61	hypothetical protein, hypothetical protein, hypothetical protein	PA3371, PA3370, PA3369	hypothetical protein(PA3371), hypothetical protein(PA3370), hypothetical protein(PA3369)
PA14_20450	26	17	16	4	14	6	-0.94	0.12	0.37	carbon-phosphorus lyase complex accessory protein(phnP)	PA3372	conserved hypothetical protein(PA3372)
PA14_20491	3	1	0	0	2	0	-0.63	0.68	NA	acetyltransferase	PA3368	probable acetyltransferase(PA3368)
PA14sr_046	29	27	35	19	16	17	-0.47	0.29	0.58	NA	NA	NA
PA14_20500	3347	1569	3981	2901	2654	778	-0.15	0.77	0.9	tRNA-Arg	PA3368.1	tRNA-Arg(PA3368.1)
PA14sr_047	59	48	40	32	30	83	0.35	0.52	0.77	NA	NA	NA
PA14_20530	12	13	13	17	16	35	1.19	0.02	0.12	hypothetical protein	NA	NA
PA14_NovelOrf_008	36	15	25	9	17	10	-0.72	0.29	0.58	NA	NA	NA
PA14_20550	100	94	50	41	40	94	-0.11	0.81	0.91	hypothetical protein	PA3367	hypothetical protein(PA3367)
PA14_20560,PA14_20570,PA14_20580,PA14_20590	83	92	55	48	73	89	0.22	0.59	0.8	acylamide amidohydrolase(amiE), chaperone, aliphatic amidase expression-regulating protein(amiC), aliphatic amidase regulator(amiR)	PA3366, PA3365, PA3364, PA3363	aliphatic amidase(amiE), probable chaperone(PA3365), aliphatic amidase expression-regulating protein(amiC), aliphatic amidase regulator(amiR)
PA14_20610	21	14	19	6	9	7	-0.95	0.05	0.23	fucose-binding lectin PA-IIL(lecB)	PA3361	fucose-binding lectin PA-IIL(lecB)
PA14_20600	288	236	145	139	197	176	-0.03	0.93	0.97	hypothetical protein	NA	NA
PA14_20640,PA14_20650	14	16	19	9	8	8	-0.64	0.25	NA	hypothetical protein, D-serine dehydratase(dsdA)	PA3358, PA3357	hypothetical protein(PA3358), D-serine dehydratase(dsdA)
PA14_20620,PA14_20630	13	4	1	2	6	39	1.82	0.07	NA	HlyD family secretion protein, hypothetical protein	PA3360, PA3359	probable secretion protein(PA3360), hypothetical protein(PA3359)
PA14_20670	265	237	213	131	133	61	-0.8	0.03	0.18	glutamine synthetase	PA3356	Glutamylpolyamine synthetase(pauA5)
PA14_20680	6	8	8	3	3	0	-1.54	0.06	0.26	MFS transporter	PA3355	hypothetical protein(PA3355)
PA14_20700	41	35	40	28	42	41	0.28	0.52	0.76	glycosyltransferase	PA3353	hypothetical protein(PA3353)
PA14_20690	44	26	52	19	16	15	-0.94	0.02	0.12	hypothetical protein	PA3354	hypothetical protein(PA3354)
PA14_20720,PA14_20730	5	6	9	4	3	1	-0.99	0.21	0.49	hypothetical protein(flgN), hypothetical protein(flgM)	PA3352, PA3351	hypothetical protein(PA3352), FlgM(flgM)
PA14_20740	6	14	8	4	11	11	0.22	0.73	NA	flagellar basal body P-ring biosynthesis protein FlgA(flgA)	PA3350	hypothetical protein(PA3350)
PA14sr_048	45	48	51	36	38	27	-0.18	0.64	0.82	NA	NA	NA
PA14_20750,PA14_20760	155	149	202	83	103	188	-0.09	0.8	0.91	chemotaxis protein, chemotaxis protein methyltransferase	PA3349, PA3348	probable chemotaxis protein(PA3349), probable chemotaxis protein methyltransferase(PA3348)
PA14_20770	2	0	7	0	1	1	-1.84	0.29	NA	hypothetical protein	PA3347	HptB-dependent secretion and biofilm anti anti-sigma factor HsbA(hsbA)
PA14_20780	24	16	29	9	4	6	-1.52	0.01	0.1	two-component response regulator	PA3346	HptB-dependent secretion and biofilm regulator HsbR(hsbR)
PA14_20800	8	11	16	10	10	20	0.53	0.43	0.7	histidine phosphotransfer domain-containing protein	PA3345	Histidine phosphotransfer protein HptB(hptB)
PA14_20810	25	15	12	26	28	14	0.74	0.18	0.45	ATP-dependent DNA helicase RecQ(recQ)	PA3344	ATP-dependent DNA helicase RecQ(recQ)
PA14_20820	8	9	6	5	10	8	0.34	0.56	NA	two-component response regulator	PA3343	diguanylate cyclase HsbD(hsbD)
PA14_20840	33	64	15	12	12	158	1.07	0.19	0.48	hypothetical protein	PA3342	hypothetical protein(PA3342)
PA14_20850	182	125	95	215	165	272	1.07	0	0.01	MarR family transcriptional regulator	PA3341	probable transcriptional regulator(PA3341)
PA14_20870	9	14	16	28	12	12	0.74	0.19	0.48	hypothetical protein	PA3339	patatin-like protein, PlpD(plpD)
PA14_20860	66	81	59	38	37	77	-0.09	0.82	0.91	Tfp pilus assembly protein FimV	PA3340	hypothetical protein(PA3340)
PA14_20880	4	6	3	6	8	16	1.56	0.04	NA	hypothetical protein	PA3338	hypothetical protein(PA3338)
PA14_20900	166	125	154	54	75	21	-1.23	0	0.03	MFS transporter	PA3336	probable major facilitator superfamily (MFS) transporter(PA3336)
PA14_20890	2	2	1	9	4	7	2.35	0	0.05	ADP-L-glycero-D-manno-heptose-6-epimerase(rfaD)	PA3337	ADP-L-glycero-D-mannoheptose 6-epimerase(rfaD)
PA14_20920	36	44	23	7	17	8	-1.35	0.01	0.1	hypothetical protein	PA3335	hypothetical protein(PA3335)
PA14_20940	83	69	56	49	50	92	0.24	0.57	0.79	acyl carrier protein	PA3334	probable acyl carrier protein(PA3334)
PA14_20950	12	7	11	4	4	2	-1.24	0.13	NA	3-oxoacyl-ACP synthase(fabH2)	PA3333	3-oxoacyl-[acyl-carrier-protein] synthase III(fabH2)
PA14_20960	4	5	2	0	4	3	-0.3	0.8	NA	isomerase	PA3332	conserved hypothetical protein(PA3332)
PA14_20970	1	1	0	1	0	3	1.39	0.57	NA	cytochrome P450(cyp23)	PA3331	cytochrome P450(PA3331)
PA14_21000	8	5	8	4	3	37	1.45	0.13	NA	hypothetical protein	PA3329	hypothetical protein(PA3329)
PA14_21010	3	3	0	1	1	0	-1.23	0.55	NA	FAD-dependent monooxygenase	PA3328	probable FAD-dependent monooxygenase(PA3328)
PA14_21020	3	0	0	0	0	0	-1.97	0.65	NA	non-ribosomal peptide synthetase	PA3327	probable non-ribosomal peptide synthetase(PA3327)
PA14sr_049	25	17	25	10	14	15	-0.43	0.36	0.64	NA	NA	NA
PA14_21030	1515	1311	783	594	728	1054	-0.24	0.5	0.75	ATP-dependent Clp protease proteolytic subunit	PA3326	ClpP2(clpP2)
PA14_21040,PA14_21050,PA14_21060	1	2	0	0	0	0	-2.1	0.28	NA	hypothetical protein, short chain dehydrogenase, hypothetical protein	PA3325, PA3324, PA3323	conserved hypothetical protein(PA3325), probable short-chain dehydrogenase(PA3324), conserved hypothetical protein(PA3323)
PA14_21080	7	4	7	8	1	7	0.19	0.82	NA	LysR family transcriptional activator	PA3321	probable transcriptional regulator(PA3321)
PA14_21070	31	25	29	26	19	34	0.25	0.56	0.79	MerR family transcriptional regulator	PA3322	hypothetical protein(PA3322)
PA14_21090	1	0	3	0	0	1	-1.56	0.34	NA	hypothetical protein	PA3320	hypothetical protein(PA3320)
PA14_21120,PA14_21130,PA14_21140,PA14_21150,PA14_21160,PA14_21175	7	4	5	5	0	2	-0.84	0.38	NA	hypothetical protein, outer membrane lipoprotein, ABC transporter permease, ABC transporter permease, ABC transporter ATP-binding protein, hypothetical protein	PA3318, PA3317, PA3316, PA3315, PA3314, PA3313	hypothetical protein(PA3318), hypothetical protein(PA3317), probable permease of ABC transporter(PA3316), probable permease of ABC transporter(PA3315), probable ATP-binding component of ABC transporter(PA3314), hypothetical protein(PA3313)
PA14_21110	1	3	4	5	1	3	0.49	0.64	NA	non-hemolytic phospholipase C(plcN)	PA3319	non-hemolytic phospholipase C precursor(plcN)
PA14_21190	14	17	13	3	5	1	-1.96	0.01	0.06	hypothetical protein	PA3311	NbdA(nbdA)
PA14_21180	24	21	26	25	20	1	-0.3	0.64	0.82	3-hydroxyisobutyrate dehydrogenase	PA3312	probable 3-hydroxyisobutyrate dehydrogenase(PA3312)
PA14_21220	39	30	60	44	37	47	0.33	0.33	0.61	hypothetical protein	PA3309	conserved hypothetical protein(PA3309)
PA14_21210	10	8	6	4	10	10	0.36	0.61	NA	hypothetical protein	PA3310	conserved hypothetical protein(PA3310)
PA14_21230	36	8	37	89	82	26	1.63	0.01	0.06	ATP-dependent helicase HepA(hepA)	PA3308	RNA helicase HepA(hepA)
PA14_21240	2	2	2	2	4	0	0.33	0.76	NA	hypothetical protein	PA3307	hypothetical protein(PA3307)
PA14_21250	49	50	39	59	49	143	1.22	0.01	0.06	hypothetical protein(alkB)	PA3306	hypothetical protein(PA3306)
PA14_21260	1512	1071	1143	1658	1818	2751	1.1	0.01	0.09	hypothetical protein	NA	NA
PA14_21280	1	0	1	0	0	0	-1.48	0.73	NA	hypothetical protein	PA3305	hypothetical protein(PA3305)
P18	4	10	3	4	6	2	-0.18	0.82	NA	NA	NA	NA
PA14_21300	5	2	6	8	0	2	-0.03	0.98	NA	MFS transporte	PA3303	probable major facilitator superfamily (MFS) transporter(PA3303)
PA14_21290	6	5	7	3	4	1	-0.83	0.34	NA	hypothetical protein	PA3304	conserved hypothetical protein(PA3304)
PA14_21310	216	194	190	162	190	66	-0.19	0.64	0.82	hypothetical protein(phaJ1)	PA3302	conserved hypothetical protein(PA3302)
PA14_21340	343	205	306	191	272	81	-0.31	0.45	0.71	long-chain-fatty-acid--CoA ligase(fadD2)	PA3300	long-chain-fatty-acid--CoA ligase(fadD2)
PA14_21370	6	3	1	2	3	3	0.06	0.96	NA	long-chain-fatty-acid--CoA ligase(fadD1)	PA3299	long-chain-fatty-acid--CoA ligase(fadD1)
PA14sr_050	19	11	12	6	7	3	-1.04	0.06	0.26	NA	NA	NA
PA14_21380	6	2	5	7	6	19	1.67	0.03	NA	hypothetical protein	PA3298	hypothetical protein(PA3298)
PA14_21410	0	0	0	0	0	2	2.24	0.47	NA	alkaline phosphatase(phoA)	PA3296	alkaline phosphatase(phoA)
PA14_21400	41	33	28	25	38	77	0.82	0.07	0.28	ATP-dependent helicase(hrpA)	PA3297	probable ATP-dependent helicase(PA3297)
PA14_21440	120	119	70	84	76	114	0.18	0.59	0.8	HIT family protein	PA3295	probable HIT family protein(PA3295)
PA14_21470	4	3	5	3	3	6	0.35	0.67	NA	hypothetical protein	NA	NA
PA14sr_051	5	2	1	6	3	4	1.07	0.23	NA	NA	NA	NA
PA14_21510	12	12	21	8	5	13	-0.45	0.41	0.68	hypothetical protein	PA3289	hypothetical protein(PA3289)
PA14_21480,PA14_21490	8	11	6	6	2	0	-1.31	0.1	NA	hypothetical protein, hypothetical protein	PA3291, PA3290	Tli1(tli1), Tle1(tle1)
PA14_21530	1	4	1	1	1	0	-1.26	0.34	NA	ankyrin domain-containing protein	PA3287	conserved hypothetical protein(PA3287)
PA14_21520	47	30	20	50	36	51	0.87	0.05	0.24	hypothetical protein	PA3288	hypothetical protein(PA3288)
PA14_21540,PA14_21550,PA14_21560	54	69	36	29	44	76	0.26	0.56	0.79	3-oxoacyl-ACP synthase, RNA polymerase ECF-subfamily sigma-70 factor, hypothetical protein	PA3286, PA3285, NA	hypothetical protein(PA3286), probable sigma-70 factor, ECF subfamily(PA3285), NA
PA14_21580,PA14_21590,PA14_21600	10	5	5	7	4	6	0.13	0.85	NA	hypothetical protein, hypothetical protein, hypothetical protein	PA3283, PA3282, PA3281	conserved hypothetical protein(PA3283), hypothetical protein(PA3282), hypothetical protein(PA3281)
PA14_21610	33	33	15	20	24	19	-0.01	0.98	0.99	pyrophosphate-specific outer membrane porin OprO precursor(oprO)	PA3280	Pyrophosphate-specific outer membrane porin OprO precursor(oprO)
PA14_21620	2	3	2	2	2	1	-0.15	0.88	NA	phosphate-specific outer membrane porin OprP precursor(oprP)	PA3279	Phosphate-specific outer membrane porin OprP precursor(oprP)
PA14_21630	35	35	30	29	37	39	0.42	0.23	0.51	hypothetical protein	PA3278	hypothetical protein(PA3278)
PA14_21640	1	1	1	0	0	2	-0.23	0.88	NA	short chain dehydrogenase	PA3277	probable short-chain dehydrogenase(PA3277)
PA14_21670	2	0	1	0	0	0	-2.05	0.35	NA	hypothetical protein	PA3274	hypothetical protein(PA3274)
PA14_21650,PA14_21660	44	25	36	52	34	46	0.69	0.07	0.28	hypothetical protein, hypothetical protein	PA3276, PA3275	hypothetical protein(PA3276), conserved hypothetical protein(PA3275)
PA14_21700	14	15	15	27	38	10	1.1	0.04	0.2	two-component sensor	PA3271	probable two-component sensor(PA3271)
PA14_21680,PA14_21690	25	24	17	9	13	11	-0.65	0.19	0.47	hypothetical protein, ATP-dependent DNA helicase	PA3273, PA3272	hypothetical protein(PA3273), probable ATP-dependent DNA helicase(PA3272)
PA14_21710	8	12	4	11	5	0	-0.26	0.77	NA	hypothetical protein	PA3270	hypothetical protein(PA3270)
PA14_21720	0	2	0	3	2	5	2.65	0.08	NA	AraC family transcriptional regulator	PA3269	probable transcriptional regulator(PA3269)
PA14_21730	67	44	48	233	240	191	2.42	0	0	TonB-dependent receptor	PA3268	probable TonB-dependent receptor(PA3268)
PA14_21760	100	60	121	168	168	343	1.63	0	0.01	cold acclimation protein B(capB)	PA3266	cold acclimation protein B(capB)
PA14_21750	23	10	17	15	20	18	0.44	0.38	0.66	hypothetical protein	PA3267	hypothetical protein(PA3267)
PA14_21770,PA14_21780	2	8	1	2	4	4	0.19	0.84	NA	DMT family permease, transporter	PA3265, PA3264	probable transporter(PA3265), probable transporter(PA3264)
PA14_21790	3	1	7	4	7	5	0.87	0.35	NA	recombination associated protein(rdgC)	PA3263	conserved hypothetical protein(PA3263)
PA14_21800,PA14_21810	210009	91778	243978	177436	154150	16486	-0.32	0.61	0.81	tRNA-Val, tRNA-Asp	PA3262.2, PA3262.1	tRNA-Val(PA3262.2), tRNA-Asp(PA3262.1)
PA14_21820	63	57	95	64	59	30	-0.17	0.77	0.9	peptidyl-prolyl cis-trans isomerase%2C FkbP-type	PA3262	probable peptidyl-prolyl cis-trans isomerase, FkbP-type(PA3262)
PA14_21840	21	33	19	15	11	15	-0.5	0.36	0.64	hypothetical protein	PA3261	hypothetical protein(PA3261)
PA14_21830	76	69	56	31	35	35	-0.64	0.21	0.49	hypothetical protein	NA	NA
PA14_21870	0	4	1	7	2	1	1.3	0.27	NA	EAL domain/GGDEF domain-containing protein	PA3258	hypothetical protein(PA3258)
PA14_21850,PA14_21860	54	44	43	34	36	22	-0.27	0.41	0.68	transcriptional regulator, hypothetical protein	PA3260, PA3259	probable transcriptional regulator(PA3260), hypothetical protein(PA3259)
PA14_21880	17	21	20	12	10	1	-1.01	0.15	NA	periplasmic tail-specific protease(tsp)	PA3257	AlgO(algO)
PA14_21900	12	24	19	7	8	11	-0.76	0.26	NA	HAD-superfamily hydrolase	PA3255	hypothetical protein(PA3255)
PA14_21890	244	275	184	101	133	117	-0.66	0.02	0.14	oxidoreductase	PA3256	probable oxidoreductase(PA3256)
PA14_21910,PA14_21920,PA14_21930,PA14_21940,PA14_21960	4	5	4	0	4	4	-0.36	0.72	NA	ABC transporter ATP-binding protein, ABC transporter permease, ABC transporter permease, hypothetical protein, hypothetical protein	PA3254, PA3253, PA3252, PA3251, PA3250	probable ATP-binding component of ABC transporter(PA3254), probable permease of ABC transporter(PA3253), probable permease of ABC transporter(PA3252), hypothetical protein(PA3251), hypothetical protein(PA3250)
PA14_21990	38	22	27	24	21	18	-0.11	0.83	0.92	aminopeptidase 2	PA3247	hypothetical protein(PA3247)
PA14_21970,PA14_21980	34	22	18	8	13	17	-0.6	0.2	0.48	transcriptional regulator, hypothetical protein	PA3249, PA3248	probable transcriptional regulator(PA3249), Uncharacterized protein(PA3248)
PA14_22000	5	4	1	12	4	6	1.5	0.11	NA	pseudouridine synthase(rluA)	PA3246	pseudouridine synthase RluA(rluA)
PA14_22010	167	131	205	298	207	567	1.45	0	0.02	cell division topological specificity factor MinE(minE)	PA3245	cell division topological specificity factor MinE(minE)
PA14_22020	8	3	8	6	1	1	-0.9	0.4	NA	cell division inhibitor MinD(minD)	PA3244	cell division inhibitor MinD(minD)
PA14_22040	7	9	6	9	9	9	0.64	0.34	NA	septum formation inhibitor(minC)	PA3243	cell division inhibitor MinC(minC)
PA14_22050	7	3	4	6	4	5	0.46	0.58	NA	lipid A biosynthesis lauroyl acyltransferase(htrB)	PA3242	temperature-regulated acyltransferase HtrB1(htrB2)
PA14_22075	128	103	123	119	112	157	0.48	0.22	0.5	pirin-related protein	PA3240	conserved hypothetical protein(PA3240)
PA14_22060	64	52	44	36	35	30	-0.31	0.35	0.63	hypothetical protein	PA3241	hypothetical protein(PA3241)
PA14sr_052	13	12	9	10	2	10	-0.27	0.64	0.82	NA	NA	NA
PA14_22080	119	84	60	75	71	65	0.04	0.91	0.96	resolvase	NA	NA
PA14sr_053	9	6	4	0	4	1	-1.57	0.1	NA	NA	NA	NA
PA14_22090	0	1	2	2	0	0	-0.26	0.86	NA	hypothetical protein	NA	NA
PA14sr_054	60	48	31	37	22	63	0.18	0.65	0.83	NA	NA	NA
PA14_22100	4	1	0	2	0	1	-0.36	0.77	NA	hypothetical protein	NA	NA
PA14_22110	0	0	1	1	1	0	1.23	0.54	NA	hypothetical protein	NA	NA
PA14_22120,PA14_22130	4	2	1	2	1	1	-0.44	0.69	NA	hypothetical protein, hypothetical protein	NA, NA	NA, NA
PA14_22140	4	1	2	0	1	0	-2.33	0.15	NA	hypothetical protein	NA	NA
PA14_22160	7	5	4	2	0	3	-1.32	0.13	0.39	hypothetical protein	NA	NA
PA14_22180,PA14_22190	21	17	16	22	15	80	1.49	0.02	0.13	hypothetical protein, hypothetical protein	NA, NA	NA, NA
PA14_22210,PA14_22220	0	1	1	0	0	0	-1.55	0.45	NA	hypothetical protein, hypothetical protein	NA, NA	NA, NA
PA14_22230	4	1	1	2	0	2	-0.2	0.88	NA	hypothetical protein	NA	NA
PA14_22240,PA14_22250,PA14_22260	1	2	1	0	1	0	-1.56	0.36	NA	hypothetical protein, hypothetical protein, hypothetical protein	NA, NA, NA	NA, NA, NA
PA14_22270,PA14_22280	2967	2101	951	2915	2723	798	0.46	0.35	0.63	recombinase, pirin-related protein	NA, NA	NA, NA
PA14_22290,PA14_22310	106	84	112	75	75	57	-0.2	0.57	0.79	hypothetical protein(vacJ), hypothetical protein	PA3239, PA3238	conserved hypothetical protein(PA3239), hypothetical protein(PA3238)
PA14_22320	1	2	1	0	0	2	-0.65	0.62	0.82	hypothetical protein	PA3237	hypothetical protein(PA3237)
PA14_22330	12	6	8	5	8	5	-0.17	0.79	0.9	glycine betaine-binding protein	PA3236	BetX(betX)
PA14_22340,PA14_22350	37	42	68	183	251	350	2.75	0	0	hypothetical protein, acetate permease(actP)	PA3235, PA3234	conserved hypothetical protein(PA3235), probable sodium:solute symporter(PA3234)
PA14_22370	0	1	0	0	0	1	0.34	0.92	NA	hypothetical protein	PA3233	hypothetical protein(PA3233)
PA14_22380	19	22	17	36	71	35	1.63	0	0.01	DNA polymerase III subunit epsilon	PA3232	probable nuclease(PA3232)
PA14_22400	60	32	26	127	153	264	2.59	0	0	hypothetical protein	PA3231	hypothetical protein(PA3231)
PA14_22420	7	9	6	3	3	0	-1.54	0.08	NA	hypothetical protein	PA3229	hypothetical protein(PA3229)
PA14_22410	43	43	42	26	21	65	0.16	0.72	0.87	hypothetical protein	PA3230	conserved hypothetical protein(PA3230)
PA14_22440	93	97	49	23	39	32	-1	0.02	0.14	ABC transporter ATP-binding protein/permease	PA3228	probable ATP-binding/permease fusion ABC transporter(PA3228)
PA14_22450	16	15	18	11	6	12	-0.41	0.52	NA	peptidyl-prolyl cis-trans isomerase A(ppiA)	PA3227	peptidyl-prolyl cis-trans isomerase A(ppiA)
PA14_22480	18	23	13	19	12	55	1.03	0.09	0.32	hypothetical protein	PA3224	hypothetical protein(PA3224)
PA14_22500,PA14_22510,PA14_22520,PA14_22530	1	3	3	0	3	1	-0.48	0.67	0.84	protein-disulfide isomerase, hypothetical protein, hypothetical protein, glutathione S-transferase	NA, NA, NA, NA	NA, NA, NA, NA
PA14_22490	24	21	26	27	24	4	-0.04	0.94	0.97	ACP phosphodieterase(acpD)	PA3223	AzoR3, azoreductase 3(azoR3)
PA14_22540	0	1	0	0	0	0	-0.62	0.86	NA	flavodoxin	NA	NA
PA14_22560,PA14_22570	37	27	32	30	14	20	-0.23	0.58	0.79	permease, CsaA protein(csaA)	PA3222, PA3221	hypothetical protein(PA3222), CsaA protein(csaA)
PA14_22550	16	16	16	11	9	23	0.19	0.71	0.87	LysR family transcriptional regulator	NA	NA
PA14_22580	0	1	0	0	4	0	2.22	0.21	NA	AraC family transcriptional regulator	PA3220	probable transcriptional regulator(PA3220)
PA14_22620	33	24	25	26	23	45	0.56	0.19	0.48	hypothetical protein(cyaB)	PA3217	CyaB(cyaB)
PA14_22590,PA14_22600	3	5	6	4	3	1	-0.48	0.59	0.8	hypothetical protein, glycosyl transferase family protein	PA3219, NA	hypothetical protein(PA3219), NA
PA14_22630	17	18	10	7	2	10	-0.89	0.16	NA	hypothetical protein	PA3216	hypothetical protein(PA3216)
PA14sr_055	7	12	7	3	2	8	-0.66	0.35	NA	NA	NA	NA
PA14_22650,PA14_22660,PA14_22670,PA14_22680	174	139	136	105	94	105	-0.21	0.42	0.69	ABC transporter, hypothetical protein, ABC transporter ATP-binding protein, ABC transporter permease	PA3214, PA3213, PA3212, PA3211	hypothetical protein(PA3214), hypothetical protein(PA3213), probable ATP-binding component of ABC transporter(PA3212), probable permease of ABC transporter(PA3211)
PA14_22640	15	12	15	12	9	5	-0.35	0.54	0.77	AraC family transcriptional regulator	PA3215	probable transcriptional regulator(PA3215)
PA14_22690	11	4	10	5	7	6	-0.12	0.87	NA	potassium uptake protein TrkH(trkH)	PA3210	potassium uptake protein TrkH(trkH)
PA14_22700	1	1	0	6	1	0	2.15	0.23	NA	ferredoxin	PA3209	conserved hypothetical protein(PA3209)
PA14_22720	4	5	7	3	5	2	-0.35	0.72	NA	hypothetical protein	PA3207	hypothetical protein(PA3207)
PA14_22710	25	24	17	37	14	7	0.15	0.78	0.9	hypothetical protein	PA3208	conserved hypothetical protein(PA3208)
PA14_22730	1	1	0	0	0	0	-1.49	0.56	NA	two-component sensor	PA3206	probable two-component sensor(PA3206)
PA14_22740	11	7	9	6	13	3	0.05	0.96	0.98	hypothetical protein	PA3205	hypothetical protein(PA3205)
PA14_22760,PA14_22770,PA14_22780,PA14_22800	3	3	9	1	6	4	-0.12	0.9	NA	two-component response regulator(cpxR), hypothetical protein, YciI-like protein(yciI), intracellular septation protein A(yciB)	PA3204, PA3203, PA3202, PA3201	two-component response regulator CpxR(cpxR), hypothetical protein(PA3203), conserved hypothetical protein(PA3202), conserved hypothetical protein(PA3201)
PA14_22820,PA14_22830,PA14_22840	32	16	12	7	4	22	-0.47	0.46	0.72	PHP domain-containing protein, SUA5/yciO/yrdC family:Sua5/YciO/YrdC/YwlC family protein, hypothetical protein	PA3200, PA3199, PA3198	conserved hypothetical protein(PA3200), conserved hypothetical protein(PA3199), conserved hypothetical protein(PA3198)
PA14_22860	0	0	0	5	0	1	3.78	0.24	NA	transcriptional regulator	PA3197	hypothetical protein(PA3197)
PA14_22890	5	7	3	6	1	1	-0.57	0.51	NA	glyceraldehyde-3-phosphate dehydrogenase(gapA)	PA3195	glyceraldehyde 3-phosphate dehydrogenase(gapA)
PA14_22870,PA14_22880	40	46	43	27	17	30	-0.46	0.34	0.62	hypothetical protein, Fe-S protein	PA3196, NA	hypothetical protein(PA3196), NA
PA14_22910	31	65	23	11	17	11	-1.28	0.02	0.12	phosphogluconate dehydratase(edd)	PA3194	phosphogluconate dehydratase(edd)
PA14_22930,PA14_22940,PA14_22960	65	87	57	32	40	51	-0.42	0.22	0.51	glucokinase(glk), two-component response regulator GltR(gltR), two-component sensor	PA3193, PA3192, PA3191	glucokinase(glk), two-component response regulator GltR(gltR), glucose transport sensor, GtrS(gtrS)
PA14sr_056	36	19	24	11	16	4	-1	0.07	0.27	NA	NA	NA
PA14_23030	198	146	297	133	172	281	0.22	0.57	0.79	glucose/carbohydrate outer membrane porin OprB precursor(oprB)	PA3186	Glucose/carbohydrate outer membrane porin OprB precursor(oprB)
PA14_23060	7	16	12	13	14	20	0.75	0.17	NA	DNA-binding transcriptional regulator HexR(hexR)	PA3184	probable transcriptional regulator(PA3184)
PA14_23050	100	121	85	58	51	45	-0.65	0.07	0.29	hypothetical protein	PA3185	hypothetical protein(PA3185)
PA14_23100	51	31	31	29	33	13	-0.24	0.64	0.82	hypothetical protein	PA3180	hypothetical protein(PA3180)
PA14_23070,PA14_23080,PA14_23090	23	9	28	8	14	7	-0.7	0.23	0.52	glucose-6-phosphate 1-dehydrogenase(zwf), 6-phosphogluconolactonase(pgl), keto-hydroxyglutarate-aldolase/keto-deoxy- phosphogluconate aldolase	PA3183, PA3182, PA3181	glucose-6-phosphate 1-dehydrogenase(zwf), 6-phosphogluconolactonase(pgl), 2-keto-3-deoxy-6-phosphogluconate aldolase(PA3181)
PA14_23110	2	5	16	9	8	0	-0.15	0.88	NA	hypothetical protein	PA3179	conserved hypothetical protein(PA3179)
PA14_23130	9	13	16	12	9	14	0.22	0.67	0.84	sensory box GGDEF domain-containing protein	PA3177	hypothetical protein(PA3177)
PA14_23120	68	76	68	69	57	47	0.04	0.91	0.96	hypothetical protein	PA3178	hypothetical protein(PA3178)
PA14_23160,PA14_23170,PA14_23190	15	6	7	6	6	29	0.95	0.24	NA	sodium/glutamate symporter(gltS), formimidoylglutamase, transcriptional regulator	PA3176, PA3175, PA3174	glutamate/sodium ion symporter, GltS(gltS), HutE(hutE), HutR(hutR)
PA14_23200,PA14_23210,PA14_23220	51	17	32	33	35	42	0.51	0.31	0.59	short chain dehydrogenase, phosphoglycolate phosphatase, 3-demethylubiquinone-9 3-methyltransferase(ubiG)	PA3173, PA3172, PA3171	probable short-chain dehydrogenase(PA3173), probable hydrolase(PA3172), 3-demethylubiquinone-9 3-methyltransferase(ubiG)
PA14_23240	11	9	16	12	8	5	-0.19	0.76	NA	N-ethylammeline chlorohydrolase	PA3170	conserved hypothetical protein(PA3170)
PA14_23250	29	35	28	17	21	14	-0.49	0.3	0.59	methylthioribose-1-phosphate isomerase(mtnA)	PA3169	5-methylthioribose-1-phosphate isomerase MtnA(PA3169)
PA14_23260	21	17	15	21	25	6	0.31	0.59	0.8	DNA gyrase subunit A(gyrA)	PA3168	DNA gyrase subunit A(gyrA)
PA14_23270,PA14_23280	59	45	50	46	55	106	0.79	0.05	0.24	phosphoserine aminotransferase(serC), chorismate mutase(pheA)	PA3167, PA3166	3-phosphoserine aminotransferase(serC), chorismate mutase(pheA)
PA14_23290,PA14_23310,PA14_23320	24	25	22	16	12	5	-0.77	0.15	0.41	histidinol-phosphate aminotransferase(hisC2), bifunctional cyclohexadienyl dehydrogenase/ 3-phosphoshikimate 1-carboxyvinyltransferase, cytidylate kinase(cmk)	PA3165, PA3164, PA3163	histidinol-phosphate aminotransferase(hisC2), still frameshift 3-phosphoshikimate 1-carboxyvinyltransferase prephenate dehydrogenase(still frameshift 3-phosphoshikimate 1-carboxyvinyltransferase prephenate dehydrogenase), cytidylate kinase(cmk)
PA14_23330	74	38	230	176	126	83	0.48	0.4	0.68	30S ribosomal protein S1(rpsA)	PA3162	30S ribosomal protein S1(rpsA)
PA14_23340,PA14_23350	452	525	347	474	382	2351	1.65	0	0.04	integration host factor subunit beta(ihfB), hypothetical protein(orfA)	PA3161, NA	integration host factor beta subunit(himD), NA
PA14_23360	760	625	518	432	292	1021	0.25	0.57	0.79	O-antigen chain length regulator(wzz)	PA3160	O-antigen chain length regulator(wzz)
PA14_23370	92	55	52	37	41	24	-0.6	0.17	0.45	UDP-N-acetylglucosamine 2-epimerase(orfK)	NA	NA
PA14_23380	42	37	47	34	27	38	0	0.99	1	UDP-N-acetyl-D-mannosaminuronate dehydrogenase(orfH)	NA	NA
PA14_23390,PA14_23400	12	13	10	10	5	45	1.15	0.15	NA	polysaccharide biosynthesis protein(orfE), hypothetical protein	NA, NA	NA, NA
PA14_23410	27	20	38	54	29	41	0.89	0.08	0.3	glycosyl transferase family protein(orfJ)	NA	NA
PA14_23420,PA14_23430,PA14_23440,PA14_23450,PA14_23460	52	52	36	26	25	30	-0.44	0.24	0.53	zinc-binding dehydrogenase, heparinase, group 1 glycosyl transferase(orfL), NAD dependent epimerase/dehydratase(orfM), group 4 glycosyl transferase(orfN)	NA, NA, NA, NA, PA3145	NA, NA, NA, NA, glycosyltransferase WbpL(wbpL)
PA14sr_057	228	174	153	111	83	189	-0.17	0.64	0.82	NA	NA	NA
PA14_23470	257	191	444	305	249	156	0	0.99	1	nucleotide sugar epimerase/dehydratase WbpM(wbpM)	PA3141	nucleotide sugar epimerase/dehydratase WbpM(wbpM)
PA14_23490	10962	3739	10655	8776	6540	785	-0.31	0.61	0.81	tRNA-Asn	PA3139.1	tRNA-Asn(PA3139.1)
PA14_23480	57	44	49	39	35	26	-0.24	0.49	0.74	hypothetical protein	PA3140	hypothetical protein(PA3140)
PA14_23500	6	3	7	9	6	7	0.81	0.28	NA	aromatic amino acid aminotransferase(tyrB)	PA3139	probable amino acid aminotransferase(PA3139)
PA14_23520,PA14_23530	12	15	4	1	13	9	-0.08	0.91	0.96	MFS transporter, secretion protein	PA3137, PA3136	probable major facilitator superfamily (MFS) transporter(PA3137), probable secretion protein(PA3136)
PA14_23510	99	112	87	51	90	52	-0.29	0.38	0.66	excinuclease ABC subunit B(uvrB)	PA3138	excinuclease ABC subunit B(uvrB)
PA14_23540	2	0	2	1	2	1	0.36	0.83	NA	transcriptional regulator(act)	PA3135	probable transcriptional regulator(PA3135)
PA14_23560	36069	18368	22880	28076	22080	10002	0	0.99	1	glutamyl-tRNA synthetase(gltX)	PA3134	glutamyl-tRNA synthetase(gltX)
PA14_23570	38961	22823	25218	32285	27382	16512	0.17	0.76	0.89	tRNA-Ala	PA3133.2	tRNA-Ala(PA3133.2)
PA14_23580	2126	1150	4034	2066	2113	461	-0.34	0.64	0.82	tRNA-Glu	PA3133.1	tRNA-Glu(PA3133.1)
PA14_23590,PA14_23610	0	0	2	2	0	0	0.32	0.84	NA	transcriptional regulator, hydrolase	PA3133, PA3132	probable transcriptional regulator(PA3133), probable hydrolase(PA3132)
PA14_23620,PA14_23630	23	18	24	29	17	16	0.27	0.57	0.79	aldolase(kdgA), hypothetical protein	PA3131, PA3130	probable aldolase(PA3131), hypothetical protein(PA3130)
PA14_23650,PA14_23670	28	20	44	19	18	4	-0.84	0.15	0.41	short chain dehydrogenase, hypothetical protein	PA3128, PA3127	probable short-chain dehydrogenase(PA3128), hypothetical protein(PA3127)
PA14_23640	68	68	76	94	136	73	0.85	0.04	0.2	hypothetical protein	PA3129	conserved hypothetical protein(PA3129)
PA14_23690	32	29	30	10	14	13	-0.95	0.06	0.26	secreted protein	PA3125	hypothetical protein(PA3125)
PA14_23680	44	30	42	15	16	8	-1.23	0	0.04	heat-shock protein IbpA(ibpA)	PA3126	heat-shock protein IbpA(ibpA)
PA14_23700	0	1	0	0	0	0	-0.62	0.84	NA	LysR family transcriptional regulator	PA3124	probable transcriptional regulator(PA3124)
PA14_23730	4	4	1	1	0	2	-1.21	0.44	NA	LysR family transcriptional regulator	PA3122	probable transcriptional regulator(PA3122)
PA14_23720	103	109	96	52	44	47	-0.77	0.01	0.09	translation initiation inhibitor	PA3123	conserved hypothetical protein(PA3123)
PA14_23750,PA14_23760	147	126	121	123	158	582	1.5	0.01	0.05	isopropylmalate isomerase large subunit(leuC), isopropylmalate isomerase small subunit(leuD)	PA3121, PA3120	3-isopropylmalate dehydratase large subunit(leuC), 3-isopropylmalate dehydratase small subunit(leuD)
PA14_23770	33	24	18	27	14	22	0.11	0.81	0.91	biotin synthesis protein	PA3119	conserved hypothetical protein(PA3119)
PA14_23790	39	48	58	32	38	30	-0.21	0.61	0.81	3-isopropylmalate dehydrogenase(leuB)	PA3118	3-isopropylmalate dehydrogenase(leuB)
PA14_23800	288	228	317	243	279	79	-0.14	0.75	0.88	aspartate-semialdehyde dehydrogenase(asd)	PA3117	aspartate semialdehyde dehydrogenase(asd)
PA14_23810	18	12	6	21	16	7	0.65	0.32	0.61	aspartate-semialdehyde dehydrogenase	PA3116	probable aspartate-semialdehyde dehydrogenase(PA3116)
PA14_23830	18	9	5	8	9	8	0.02	0.98	NA	pilus assembly protein(fimV)	PA3115	Motility protein FimV(fimV)
PA14_23840	35	31	15	14	16	26	-0.17	0.76	0.89	tRNA pseudouridine synthase A(truA)	PA3114	tRNA-pseudouridine synthase I(truA)
PA14_23850	296	213	216	216	210	74	-0.19	0.63	0.82	N-(5'-phosphoribosyl)anthranilate isomerase(trpF)	PA3113	N-(5'phosphoribosyl)anthranilate (PRA) isomerase(trpF)
PA14_23860,PA14_23880,PA14_23890	395	311	141	261	415	207	0.42	0.28	0.57	acetyl-CoA carboxylase subunit beta(accD), folylpolyglutamate synthetase(folC), hypothetical protein	PA3112, PA3111, PA3110	acetyl-CoA carboxylase beta subunit(accD), folylpolyglutamate synthetase(folC), hypothetical protein(PA3110)
PA14_23900	33	32	29	68	44	67	1.28	0	0.03	hypothetical protein(cvpA)	PA3109	hypothetical protein(PA3109)
PA14_23970,PA14_23980	71	69	62	67	80	215	1.2	0.03	0.15	general secretion pathway protein D(xcpQ), secretion protein XcpP(xcpP)	PA3105, PA3104	general secretion pathway protein D(xcpQ), secretion protein XcpP(xcpP)
PA14_23920,PA14_23930,PA14_23950	57	46	52	58	42	65	0.44	0.19	0.48	amidophosphoribosyltransferase(purF), O-succinylhomoserine sulfhydrylase(metZ), oxidoreductase	PA3108, PA3107, PA3106	amidophosphoribosyltransferase(purF), o-succinylhomoserine sulfhydrylase(metZ), probable short-chain dehydrogenase(PA3106)
PA14_23990,PA14_24010	6	5	3	2	1	8	0.03	0.98	NA	general secretion pathway protein E(xcpR), general secretion pathway protein F(xcpS)	PA3103, PA3102	general secretion pathway protein E(xcpR), general secretion pathway protein F(xcpS)
PA14_24020	1	1	3	3	2	2	0.81	0.52	NA	general secretion pathway protein G(xcpT)	PA3101	general secretion pathway protein G(xcpT)
PA14_24040	3	0	0	5	1	1	1.62	0.27	NA	general secretion pathway outer membrane protein H precursor(xcpU)	PA3100	General secretion pathway outer membrane protein H precursor(xcpU)
PA14_24050	0	1	0	1	1	0	1.23	0.61	NA	general secretion pathway protein I(xcpV)	PA3099	general secretion pathway protein I(xcpV)
PA14_24070	0	2	0	0	0	0	-1.58	0.72	NA	general secretion pathway protein K(xcpX)	PA3097	general secretion pathway protein K(xcpX)
PA14_24080	1	2	0	1	2	0	0.33	0.83	NA	general secretion pathway protein L(xcpY)	PA3096	general secretion pathway protein L(xcpY)
PA14_24100	7	5	5	3	4	0	-0.94	0.35	NA	general secretion pathway protein M(xcpZ)	PA3095	general secretion pathway protein M(xcpZ)
PA14_24110,PA14_24120	206380	89184	240214	173421	151881	13934	-0.33	0.61	0.81	tRNA-Val, tRNA-Asp	PA3094.3, PA3094.2	tRNA-Val(PA3094.3), tRNA-Asp(PA3094.2)
PA14_24140,PA14_24150	12	18	17	12	8	5	-0.58	0.29	0.58	AraC family transcriptional regulator, hypothetical protein	PA3094, PA3093	probable transcriptional regulator(PA3094), hypothetical protein(PA3093)
PA14_24130	205141	88638	239690	171383	150396	13676	-0.34	0.6	0.81	tRNA-Asp	PA3094.1	tRNA-Asp(PA3094.1)
PA14_24170	12	15	7	7	3	20	0.18	0.79	NA	2%2C4-dienoyl-CoA reductase(fadH1)	PA3092	2, 4-dienoyl-CoA reductase FadH1(fadH1)
PA14_24210	3	1	2	1	4	3	0.77	0.45	NA	hypothetical protein	PA3089	hypothetical protein(PA3089)
PA14_24180,PA14_24190	9	5	4	14	5	0	0.43	0.66	NA	hypothetical protein, 1-aminocyclopropane-1-carboxylate deaminase	PA3091, PA3090	hypothetical protein(PA3091), hypothetical protein(PA3090)
PA14_24220,PA14_24230,PA14_24240	109	147	53	99	121	120	0.48	0.21	0.49	inorganic polyphosphate/ATP-NAD kinase(ppnK), hypothetical protein, hypothetical protein	PA3088, PA3087, PA3086	conserved hypothetical protein(PA3088), hypothetical protein(PA3087), hypothetical protein(PA3086)
PA14_24245,PA14_24260	1	2	2	0	0	0	-2.85	0.1	NA	hypothetical protein, hypothetical protein	PA3085, PA3084	hypothetical protein(PA3085), hypothetical protein(PA3084)
PA14_24270	228	184	154	163	174	81	-0.09	0.82	0.91	aminopeptidase(pepN)	PA3083	aminopeptidase N(pepN)
PA14_24290,PA14_24300	11	10	16	13	15	10	0.37	0.51	NA	glycine betaine transmethylase(gbt), hypothetical protein	PA3082, PA3081	glycine betaine transmethylase(gbt), conserved hypothetical protein(PA3081)
PA14_24340,PA14_24350	17	10	10	8	9	9	-0.15	0.8	NA	two-component sensor, two-component response regulator	PA3078, PA3077	CprS(cprS), CprR(cprR)
PA14_24310,PA14_24330	39	51	36	17	24	30	-0.49	0.25	0.53	BNR/Asp-box repeat-containing protein, hypothetical protein	PA3080, PA3079	hypothetical protein(PA3080), hypothetical protein(PA3079)
PA14_24370,PA14_24380,PA14_24390,PA14_24400,PA14_24410,PA14_24420,PA14_24430	30	34	24	12	20	4	-0.96	0.06	0.27	hypothetical protein, hypothetical protein, hypothetical protein, von Willebrand factor A, hypothetical protein, hypothetical protein, hypothetical protein	PA3076, PA3075, PA3074, PA3073, PA3072, PA3071, PA3070	hypothetical protein(PA3076), hypothetical protein(PA3075), hypothetical protein(PA3074), hypothetical protein(PA3073), hypothetical protein(PA3072), hypothetical protein(PA3071), conserved hypothetical protein(PA3070)
PA14_24360	12	7	17	9	10	5	-0.25	0.72	0.87	hypothetical protein	NA	NA
PA14sr_058	40	39	36	22	22	11	-0.73	0.15	0.42	NA	NA	NA
PA14_24440	580	389	284	242	220	265	-0.42	0.28	0.57	lipoprotein	PA3069	hypothetical protein(PA3069)
PA14_24445	397	351	628	252	273	265	-0.47	0.17	0.44	NAD-dependent glutamate dehydrogenase(gdhB)	PA3068	NAD-dependent glutamate dehydrogenase(gdhB)
PA14_24570	3	3	4	1	0	2	-1.39	0.2	NA	hypothetical protein	PA3057	hypothetical protein(PA3057)
PA14_24480,PA14_24490,PA14_24500,PA14_24510,PA14_24530,PA14_24550,PA14_24560	94	70	100	135	92	409	1.64	0	0.03	hypothetical protein(pelA), hypothetical protein(pelB), lipoprotein(pelC), hypothetical protein(pelD), hypothetical protein(pelE), hypothetical protein(pelF), hypothetical protein(pelG)	PA3064, PA3063, PA3062, PA3061, PA3060, PA3059, PA3058	PelA(pelA), PelB(pelB), PelC(pelC), PelD(pelD), PelE(pelE), PelF(pelF), PelG(pelG)
PA14_24600	121	129	98	56	50	154	-0.06	0.89	0.95	carboxypeptidase	PA3054	hypothetical protein(PA3054)
PA14_24580,PA14_24590	7	9	13	6	7	5	-0.36	0.55	NA	hypothetical protein, hypothetical protein	PA3056, PA3055	hypothetical protein(PA3056), hypothetical protein(PA3055)
PA14_24610	9	12	8	8	4	10	-0.05	0.93	NA	hydrolytic enzyme	PA3053	probable hydrolytic enzyme(PA3053)
PA14_24620	2	6	5	1	2	2	-1.06	0.34	NA	hypothetical protein	PA3052	hypothetical protein(PA3052)
PA14_24630	55	36	39	29	20	9	-0.82	0.15	0.42	hypothetical protein	PA3051	hypothetical protein(PA3051)
PA14_24650	466	361	694	210	275	77	-1.11	0.02	0.12	ribosome modulation factor(rmf)	PA3049	ribosome modulation factor(rmf)
PA14_24640	273	249	219	304	322	943	1.45	0	0.01	dihydroorotate dehydrogenase 2(pyrD)	PA3050	dihydroorotate dehydrogenase(pyrD)
PA14_24665	1	3	1	1	2	1	0	1	NA	hypothetical protein;Pseudo	NA	NA
PA14_24690	10	17	22	20	22	15	0.54	0.3	0.59	D-alanyl-D-alanine carboxypeptidase	PA3047	probable D-alanyl-D-alanine carboxypeptidase(PA3047)
PA14_24675	34	21	34	33	44	43	0.78	0.1	0.34	hypothetical protein	NA	NA
PA14_24700	89	81	85	101	78	142	0.68	0.05	0.21	hypothetical protein	PA3046	conserved hypothetical protein(PA3046)
PA14_24730	25	23	25	11	9	11	-0.89	0.07	0.27	deoxyguanosinetriphosphate triphosphohydrolase-like protein	PA3043	conserved hypothetical protein(PA3043)
PA14_24710,PA14_24720	7	9	11	1	10	9	-0.1	0.89	0.95	two-component response regulator, two-component sensor	PA3045, PA3044	Two-component response regulator, RocA2(rocA2), Two-component sensor RocS2(rocsS2)
PA14_24740,PA14_24760,PA14_24770	15	9	31	33	9	12	0.3	0.69	0.86	hypothetical protein, hypothetical protein, hypothetical protein	PA3042, PA3041, PA3040	hypothetical protein(PA3042), hypothetical protein(PA3041), conserved hypothetical protein(PA3040)
PA14_24790	42	54	67	103	120	105	1.34	0	0.01	outer membrane porin	PA3038	OpdQ(opdQ)
PA14_24780	10	14	10	3	11	8	-0.29	0.61	0.81	transporter	PA3039	probable transporter(PA3039)
PA14_24810	0	0	1	0	1	1	1.24	0.56	NA	hypothetical protein	PA3037	hypothetical protein(PA3037)
PA14_24830	0	1	0	0	0	0	-0.62	0.82	NA	glutathione S-transferase	PA3035	probable glutathione S-transferase(PA3035)
PA14sr_059	6	6	8	22	6	0	0.81	0.37	0.65	NA	NA	NA
PA14_24850	47	46	45	40	28	65	0.3	0.58	0.79	hypothetical protein	PA3033	hypothetical protein(PA3033)
PA14_24870	6196	2762	7425	4075	4647	111	-0.56	0.62	0.82	tRNA-Pro	PA3031.1	tRNA-Pro(PA3031.1)
PA14_24860	13	10	8	5	5	2	-1.02	0.11	0.36	cytochrome c Snr1(snr1)	PA3032	cytochrome c Snr1(snr1)
PA14_24880	217	154	294	112	127	226	-0.17	0.69	0.86	lipoprotein	PA3031	hypothetical protein(PA3031)
PA14_24890	7	0	5	3	1	1	-0.89	0.41	NA	molybdopterin-guanine dinucleotide biosynthesis protein MobA(mobA)	PA3030	molybdopterin-guanine dinucleotide biosynthesis protein MobA(mobA)
PA14_24920	31	32	36	24	20	17	-0.36	0.42	0.69	transcriptional regulator	PA3027	probable transcriptional regulator(PA3027)
PA14_24900,PA14_24910	529	452	351	284	307	216	-0.37	0.16	0.43	molybdopterin biosynthetic protein B2(moaB2), molybdenum cofactor biosynthesis protein A2(moeA2)	PA3029, PA3028	molybdopterin biosynthetic protein B2(moaB2), molybdenum cofactor biosynthesis protein A2(moeA2)
PA14_24940,PA14_24950,PA14_24960	3	1	1	0	0	0	-2.81	0.08	NA	hypothetical protein, FAD-dependent glycerol-3-phosphate dehydrogenase, carbohydrate kinase	PA3026, PA3025, PA3024	conserved hypothetical protein(PA3026), probable FAD-dependent glycerol-3-phosphate dehydrogenase(PA3025), probable carbohydrate kinase(PA3024)
PA14_24970	4	6	11	4	1	0	-1.75	0.06	0.25	lipid kinase	PA3023	conserved hypothetical protein(PA3023)
PA14_24990	45	46	59	62	41	60	0.46	0.19	0.47	hypothetical protein	PA3021	hypothetical protein(PA3021)
PA14_24980	700	557	669	360	470	564	-0.12	0.68	0.85	hypothetical protein	PA3022	hypothetical protein(PA3022)
PA14_25000	52	32	33	23	34	93	0.74	0.14	0.41	lytic transglycosylase	PA3020	probable soluble lytic transglycosylase(PA3020)
PA14_25040	83	90	82	29	38	63	-0.62	0.09	0.32	hypothetical protein	PA3017	conserved hypothetical protein(PA3017)
PA14_25020,PA14_25030	3	5	7	8	16	7	1.37	0.03	0.17	ABC transporter ATP-binding protein, hypothetical protein	PA3019, PA3018	probable ATP-binding component of ABC transporter(PA3019), hypothetical protein(PA3018)
PA14_25060	32	39	29	20	26	44	0.2	0.64	0.82	hypothetical protein	PA3015	hypothetical protein(PA3015)
PA14_25050	31	24	38	48	48	45	0.94	0.01	0.07	hypothetical protein	PA3016	hypothetical protein(PA3016)
PA14_25080,PA14_25090	994	370	825	574	445	162	-0.54	0.23	0.51	multifunctional fatty acid oxidation complex subunit alpha(fadB), 3-ketoacyl-CoA thiolase(fadA)	PA3014, PA3013	fatty-acid oxidation complex alpha-subunit(faoA), fatty-acid oxidation complex beta-subunit(faoB)
PA14_25100	19	30	22	16	12	17	-0.32	0.58	0.79	hypothetical protein	PA3012	hypothetical protein(PA3012)
PA14_25110	415	333	237	227	339	175	-0.06	0.86	0.94	DNA topoisomerase I(topA)	PA3011	DNA topoisomerase I(topA)
PA14_25130	41	46	42	34	37	44	0.18	0.63	0.82	hypothetical protein	PA3010	hypothetical protein(PA3010)
PA14_25150,PA14_25160	100	86	94	49	63	106	-0.01	0.98	0.99	hypothetical protein, LexA repressor(lexA)	PA3008, PA3007	hypothetical protein(PA3008), repressor protein LexA(lexA)
PA14_25140	98	100	89	122	118	148	0.78	0	0.03	hypothetical protein	PA3009	hypothetical protein(PA3009)
PA14_25180	101	103	92	97	101	263	1	0.03	0.18	transcriptional regulator PsrA(psrA)	PA3006	transcriptional regulator PsrA(psrA)
PA14_25220,PA14_25230	103	76	40	52	79	61	0.17	0.65	0.83	hypothetical protein, transcription-repair coupling factor(mfd)	PA3003, PA3002	hypothetical protein(PA3003), transcription-repair coupling protein Mfd(mfd)
PA14_25195,PA14_25210	186	134	186	127	155	71	-0.18	0.68	0.85	beta-hexosaminidase(nagZ), 5'-methylthioadenosine phosphorylase	PA3005, PA3004	beta-N-acetyl-D-glucosaminidase(nagZ), 5-methylthioadenosine phosphorylase MtnP(PA3004)
PA14_25250	290	203	598	407	353	250	0.21	0.62	0.82	glyceraldehyde-3-phosphate dehydrogenase	PA3001	probable glyceraldehyde-3-phosphate dehydrogenase(PA3001)
PA14_25270	2762	2069	1499	2954	3126	5880	1.29	0	0.01	aromatic amino acid transport protein AroP1(aroP1)	PA3000	aromatic amino acid transport protein AroP1(aroP1)
PA14_25280,PA14_25305,PA14_25320,PA14_25330,PA14_25340,PA14_25350,PA14_25360,PA14_25370	40	40	42	24	23	25	-0.42	0.25	0.54	Na(+)-translocating NADH-quinone reductase subunit A(nqrA), Na(+)-translocating NADH-quinone reductase subunit B(nqrB), Na(+)-translocating NADH-quinone reductase subunit C(nqrC), Na(+)-translocating NADH-quinone reductase subunit D(nqrD), Na(+)-translocating NADH-quinone reductase subunit E(nqrE), Na(+)-translocating NADH-quinone reductase subunit F(nqrF), thiamine biosynthesis lipoprotein, hypo…	PA2999, PA2998, PA2997, PA2996, PA2995, PA2994, PA2993, PA2992	Na+-translocating NADH:ubiquinone oxidoreductase subunit Nrq1(nqrA), Na+-translocating NADH:ubiquinone oxidoreductase subunit Nrq2(nqrB), Na+-translocating NADH:ubiquinone oxidoreductase subunit Nrq3(nqrC), Na+-translocating NADH:uniquinone oxidoreductase subunit Nqr4(nqrD), Na+-translocating NADH:quinone oxidoreductase subunit Nqr5(nqrE), Na+-translocating NADH:quinone oxidoreductase, subunit Nq…
PA14_25400,PA14_25410,PA14_25420	71	63	52	43	44	43	-0.17	0.6	0.8	phosphodiesterase, hypothetical protein, hypothetical protein	PA2990, NA, PA2989	probable phosphodiesterase(PA2990), NA, hypothetical protein(PA2989)
PA14_25390	299	298	213	295	261	706	1	0.01	0.1	soluble pyridine nucleotide transhydrogenase(sth)	PA2991	soluble pyridine nucleotide transhydrogenase(sth)
PA14_25470	118	94	50	107	135	132	0.88	0.02	0.13	hypothetical protein	PA2985	hypothetical protein(PA2985)
PA14_25430,PA14_25440,PA14_25450	187	128	146	208	277	564	1.55	0	0.03	hypothetical protein, lipoprotein releasing system%2C ATP-binding protein, hypothetical protein	PA2988, PA2987, PA2986	lipoprotein localization protein LolE(lolE), lipoprotein localization protein LolD(lolD), lipoprotein localization protein LolC(lolC)
PA14_25480	3	2	1	2	1	1	-0.23	0.84	NA	competence protein	PA2984	hypothetical protein(PA2984)
PA14_25490,PA14_25500,PA14_25510	37	24	25	33	21	90	1.12	0.04	0.2	tolQ-type transport protein, hypothetical protein, tetraacyldisaccharide 4'-kinase(lpxK)	PA2983, PA2982, PA2981	probable tolQ-type transport protein(PA2983), conserved hypothetical protein(PA2982), tetraacyldisaccharide 4*-kinase(lpxK)
PA14_25520	4	2	4	11	5	2	1.19	0.19	NA	hypothetical protein	PA2980	conserved hypothetical protein(PA2980)
PA14_25530	14	13	5	2	6	43	1.06	0.2	0.48	3-deoxy-manno-octulosonate cytidylyltransferase(kdsB)	PA2979	3-deoxy-manno-octulosonate cytidylyltransferase(kdsB)
PA14_25540	0	2	0	0	0	0	-1.58	0.72	NA	phosphotyrosine protein phosphatase(ptpA)	PA2978	phosphotyrosine protein phosphatase(ptpA)
PA14_25560	20	22	32	20	20	9	-0.27	0.62	0.82	ribonuclease E(rne)	PA2976	ribonuclease E(rne)
PA14_25550	63	44	84	53	63	57	0.2	0.59	0.8	UDP-N-acetylenolpyruvoylglucosamine reductase(murB)	PA2977	UDP-N-acetylpyruvoylglucosamine reductase(murB)
PA14sr_060	3088	2131	1557	1816	1715	1399	-0.1	0.76	0.89	NA	NA	NA
PA14_25610	5	5	5	3	3	2	-0.57	0.54	NA	Maf-like protein	PA2972	conserved hypothetical protein(PA2972)
PA14_25580,PA14_25590,PA14_25600	258	173	186	201	219	132	0.19	0.53	0.77	ribosomal large subunit pseudouridine synthase C(rluC), hydrolase, peptidase	PA2975, PA2974, PA2973	ribosomal large subunit pseudouridine synthase C(rluC), probable hydrolase(PA2974), probable peptidase(PA2973)
PA14_25620	23	19	24	30	25	23	0.58	0.25	0.54	hypothetical protein	PA2971	conserved hypothetical protein(PA2971)
PA14_25630	101	84	86	169	154	566	2.08	0	0	50S ribosomal protein L32(rpmF)	PA2970	50S ribosomal protein L32(rpmF)
PA14_25640	1	5	2	7	2	4	1.02	0.32	NA	glycerol-3-phosphate acyltransferase PlsX(plsX)	PA2969	fatty acid biosynthesis protein PlsX(plsX)
PA14_25650	31	23	26	24	35	5	0.01	0.98	0.99	malonyl-CoA-ACP transacylase(fabD)	PA2968	malonyl-CoA-[acyl-carrier-protein] transacylase(fabD)
PA14_25660	492	399	350	370	346	330	0.11	0.71	0.87	3-ketoacyl-ACP reductase(fabG)	PA2967	3-oxoacyl-[acyl-carrier-protein] reductase(fabG)
PA14_25670	399	224	951	532	463	420	0.17	0.72	0.87	acyl carrier protein(acpP)	PA2966	acyl carrier protein(acpP)
PA14_25690,PA14_25710,PA14_25730,PA14_25740,PA14_25760	5	6	5	5	6	16	1.11	0.15	NA	3-oxoacyl-ACP synthase(fabF1), 4-amino-4-deoxychorismate lyase(pabC), hypothetical protein, thymidylate kinase(tmk), DNA polymerase III subunit delta'(holB)	PA2965, PA2964, PA2963, PA2962, PA2961	beta-ketoacyl-acyl carrier protein synthase II(fabF1), 4-amino-4-deoxychorismate lyase(pabC), conserved hypothetical protein(PA2963), thymidylate kinase(tmk), DNA polymerase III, delta prime subunit(holB)
PA14_25790	714	371	548	257	216	73	-1.23	0	0.03	hypothetical protein	PA2958	hypothetical protein(PA2958)
PA14_25770,PA14_25780	158	116	98	116	111	132	0.31	0.25	0.54	type 4 fimbrial biogenesis protein PilZ(pilZ), TatD family deoxyribonuclease	PA2960, PA2959	type 4 fimbrial biogenesis protein PilZ(pilZ), conserved hypothetical protein(PA2959)
PA14_25800	117	114	83	135	137	625	1.89	0	0.01	TetR family transcriptional regulator	PA2957	probable transcriptional regulator(PA2957)
PA14_25840	45	31	40	30	29	72	0.54	0.23	0.52	electron transfer flavoprotein-ubiquinone oxidoreductase	PA2953	electron transfer flavoprotein-ubiquinone oxidoreductase(PA2953)
PA14_25810,PA14_25820,PA14_25830	46	26	47	28	31	65	0.42	0.33	0.62	hypothetical protein, lipoprotein, hypothetical protein	PA2956, PA2955, PA2954	conserved hypothetical protein(PA2956), hypothetical protein(PA2955), hypothetical protein(PA2954)
PA14sr_061	0	0	0	0	0	0	0	1	NA	NA	NA	NA
PA14_25860,PA14_25880	160	128	310	98	126	164	-0.29	0.51	0.75	electron transfer flavoprotein subunit beta(etfB), electron transfer flavoprotein subunit alpha(etfA)	PA2952, PA2951	electron transfer flavoprotein beta-subunit(etfB), electron transfer flavoprotein alpha-subunit(etfA)
PA14_25910	37	46	25	34	25	70	0.61	0.22	0.51	lipase	PA2949	esterase(PA2949)
PA14_25900	68	53	169	66	76	86	-0.02	0.96	0.98	trans-2-enoyl-CoA reductase	PA2950	proton motive force protein, PMF(pfm )
PA14_25920,PA14_25930	23	17	7	11	16	5	-0.2	0.76	NA	precorrin-3 methylase(cobM), hypothetical protein	PA2948, PA2947	precorrin-3 methylase(cobM), CobE(cobE)
PA14_25940	45	32	51	50	27	11	-0.21	0.75	0.88	hypothetical protein	PA2946	hypothetical protein(PA2946)
PA14_25960	88	64	99	68	91	32	-0.06	0.89	0.95	cobalamin biosynthesis protein cobW	PA2945	conserved hypothetical protein(PA2945)
PA14_25980	11	10	11	8	4	5	-0.57	0.46	NA	phospho-2-dehydro-3-deoxyheptonate aldolase(aroF)	PA2943	phospho-2-dehydro-3-deoxyheptonate aldolase(PA2943)
PA14_25970	34	21	22	22	31	29	0.45	0.27	0.55	cobaltochelatase subunit CobN(cobN)	PA2944	cobalamin biosynthetic protein CobN(cobN)
P15	20	2	41	9	12	8	-0.78	0.33	NA	NA	NA	NA
PA14_26020	54	30	74	24	16	16	-1.15	0.01	0.07	aminopeptidase	PA2939	probable aminopeptidase(PA2939)
PA14_25990,PA14_26000,PA14_26010	24	25	21	18	11	16	-0.29	0.47	0.72	magnesium chelatase, magnesium chelatase, acyl-CoA thiolase	PA2942, PA2941, PA2940	probable magnesium chelatase(PA2942), hypothetical protein(PA2941), probable acyl-CoA thiolase(PA2940)
PA14_26060	7	4	3	1	3	2	-0.87	0.26	0.55	hypothetical protein	PA2937	hypothetical protein(PA2937)
PA14_26050	3	13	2	4	3	4	-0.39	0.65	NA	transporter	PA2938	probable transporter(PA2938)
PA14_26070	3	2	2	5	0	0	-0.14	0.91	NA	hypothetical protein	PA2936	hypothetical protein(PA2936)
PA14_26090,PA14_26110,PA14_26130	2	0	3	1	0	1	-0.97	0.48	NA	hydrolase, MFS transporter, morphinone reductase(morB)	PA2934, PA2933, PA2932	CFTR inhibitory factor, Cif(cif), probable major facilitator superfamily (MFS) transporter(PA2933), morphinone reductase(morB)
PA14_26080	13	15	7	4	13	20	0.44	0.45	0.71	hypothetical protein	NA	NA
PA14_26150	4	1	0	1	2	0	-0.35	0.81	NA	transcriptional regulator	PA2930	probable transcriptional regulator(PA2930)
PA14_26140	27	23	24	18	13	6	-0.66	0.19	0.48	transcriptional regulator	PA2931	CifR(cifR)
PA14_26190	6	6	6	4	0	0	-1.84	0.12	NA	hypothetical protein	PA2927	hypothetical protein(PA2927)
PA14_26160,PA14_26165	6	5	6	16	10	1	1	0.16	0.43	hypothetical protein, hypothetical protein	PA2929, PA2928	hypothetical protein(PA2929), hypothetical protein(PA2928)
PA14_26210,PA14_26220,PA14_26230,PA14_26240,PA14_26260	2	3	4	4	1	6	0.63	0.47	NA	histidine transport(hisP), histidine ABC transporter%2C inner membrane permease(hisM), histidine transport system permease(hisQ), periplasmic histidine-binding protein HisJ(hisJ), hydrolase	PA2926, PA2925, PA2924, PA2923, PA2922	histidine transport protein HisP(hisP), histidine transport system permease HisM(hisM), histidine transport system permease HisQ(hisQ), periplasmic histidine-binding protein HisJ(hisJ), probable hydrolase(PA2922)
PA14_26200	24	16	11	9	7	8	-0.73	0.17	0.45	hypothetical protein	NA	NA
PA14_26300,PA14_26310	3	2	1	0	1	2	-0.63	0.63	NA	hypothetical protein, short chain dehydrogenase	PA2919, PA2918	hypothetical protein(PA2919), probable short-chain dehydrogenase(PA2918)
PA14_26280	22	14	17	8	12	4	-0.8	0.16	0.43	chemotaxis transducer	PA2920	probable chemotaxis transducer(PA2920)
PA14_26330	0	0	0	0	1	2	2.8	0.26	NA	AraC family transcriptional regulator	PA2917	probable transcriptional regulator(PA2917)
PA14_26340	1	0	0	1	1	0	1.23	0.5	NA	hypothetical protein	PA2916	hypothetical protein(PA2916)
PA14_26360,PA14_26390,PA14_26400	21	16	19	31	20	14	0.56	0.23	0.52	ABC transporter permease, hypothetical protein, ABC transporter ATP-binding protein	PA2914, PA2913, PA2912	probable permease of ABC transporter(PA2914), hypothetical protein(PA2913), probable ATP-binding component of ABC transporter(PA2912)
PA14_26350	14	14	9	10	6	1	-0.78	0.24	NA	hypothetical protein	PA2915	hypothetical protein(PA2915)
PA14_26420	11	10	11	7	11	7	-0.01	0.98	NA	TonB-dependent receptor	PA2911	probable TonB-dependent receptor(PA2911)
PA14_26460,PA14_26470,PA14_26480	6	3	11	6	8	0	-0.19	0.83	NA	cobalt-precorrin-6x reductase(cobK), cobalt-precorrin-6A synthase(cbiD), precorrin-6y-dependent methyltransferase CobL(cobL)	PA2909, PA2908, PA2907	hypothetical protein(PA2909), cobalamin biosynthetic protein CbiD(cbiD), precorrin-6y-dependent methyltransferase CobL(cobL)
PA14_26450	17	6	10	3	8	1	-1.1	0.1	0.35	hypothetical protein	PA2910	conserved hypothetical protein(PA2910)
PA14_26485,PA14_26500,PA14_26510,PA14_26530	3	1	3	3	4	2	0.71	0.56	NA	oxidoreductase, precorrin-8X methylmutase(cobH), precorrin-2 C(20)-methyltransferase(cobI), precorrin-3 methylase CobJ(cobJ)	PA2906, PA2905, PA2904, PA2903	probable oxidoreductase(PA2906), precorrin isomerase CobH(cobH), precorrin-2 methyltransferase CobI(cobI), precorrin-3 methylase CobJ(cobJ)
PA14_26540,PA14_26550	0	1	0	2	1	4	3.06	0.08	NA	hypothetical protein, lipoprotein	PA2902, PA2901	hypothetical protein(PA2902), hypothetical protein(PA2901)
PA14_26560	97	73	129	187	96	130	0.81	0.05	0.21	outer membrane protein	PA2900	probable outer membrane protein precursor(PA2900)
PA14_26570	11	8	6	3	7	3	-0.59	0.41	NA	transcriptional regulator	PA2899	probable transcriptional regulator(PA2899)
PA14_26580	121	59	140	77	131	21	-0.15	0.81	0.91	hypothetical protein	PA2898	hypothetical protein(PA2898)
PA14_26590	130	96	107	94	80	101	0.08	0.76	0.89	GntR family transcriptional regulator	PA2897	probable transcriptional regulator(PA2897)
PA14_26600,PA14_26610	15	16	19	30	19	9	0.54	0.27	0.56	RNA polymerase sigma factor, hypothetical protein	PA2896, PA2895	SbrI(sbrI), SbrR(sbrR)
PA14_26640	19	22	20	10	6	15	-0.63	0.19	0.48	long-chain-acyl-CoA synthetase	PA2893	putative very-long chain acyl-CoA synthetase(atuH)
PA14_26620	100	97	105	82	64	135	0.25	0.48	0.73	hypothetical protein	PA2894	hypothetical protein(PA2894)
PA14_26650	5	3	12	1	6	1	-1	0.25	NA	short chain dehydrogenase	PA2892	GCase, alpha-subunit (biotin-containing)(atuG)
PA14_26670	1	1	0	0	0	0	-1.49	0.7	NA	biotin carboxylase	PA2891	geranyl-CoA carboxylase, alpha-subunit (biotin-containing)(atuF)
PA14_26690,PA14_26700	0	0	0	2	0	0	2.19	0.35	NA	enoyl-CoA hydratase/isomerase, acyl-CoA dehydrogenase	PA2890, PA2889	putative isohexenylglutaconyl-CoA hydratase(atuE), citronellyl-CoA dehydrogenase, AtuD(atuD)
PA14_26720,PA14_26730	2	2	2	1	1	0	-1.25	0.41	NA	biotin-dependent carboxylase, short-chain dehydrogenase	PA2888, PA2887	geranyl-CoA carboxylase, beta-subunit(atuC), putative dehydrogenase involved in catabolism of citronellol(atuB)
PA14_26750	0	0	0	1	0	0	1.31	0.7	NA	hypothetical protein	PA2886	expressed protein with apparent function in citronellol catabolism(atuA)
PA14_26770	24	30	14	23	27	78	1.27	0.03	0.16	hypothetical protein	PA2884	hypothetical protein(PA2884)
PA14_26760	31	39	24	13	18	36	-0.14	0.76	0.89	transcriptional regulator	PA2885	putative repressor of atu genes(atuR)
PA14_26780	71	45	54	35	25	58	-0.16	0.76	0.89	hypothetical protein	PA2883	hypothetical protein(PA2883)
PA14_26850	17	26	14	20	16	3	-0.22	0.72	0.87	hypothetical protein	PA2880	hypothetical protein(PA2880)
PA14_26810,PA14_26830	0	1	2	1	1	0	-0.28	0.87	NA	two-component sensor, two-component response regulator	PA2882, PA2881	probable two-component sensor(PA2882), probable two-component response regulator(PA2881)
PA14_26870	0	0	0	0	0	3	2.83	0.44	NA	hypothetical protein	PA2878	hypothetical protein(PA2878)
PA14_26860	46	35	40	20	23	18	-0.64	0.11	0.35	LysR family transcriptional regulator	PA2879	probable transcriptional regulator(PA2879)
PA14_26880	6	1	1	4	4	1	0.55	0.61	NA	BvlR(bvlR)	PA2877	probable transcriptional regulator(PA2877)
PA14_26890	27	26	23	30	31	3	0.08	0.89	0.95	orotidine 5'-phosphate decarboxylase(pyrF)	PA2876	orotidine 5'-phosphate decarboxylase(pyrF)
PA14_26940	3	7	7	6	6	7	0.49	0.51	NA	hypothetical protein	PA2872	hypothetical protein(PA2872)
PA14_26970,PA14_26980	5	5	14	4	8	4	-0.26	0.72	NA	hypothetical protein, hypothetical protein	PA2870, PA2869	diguanylate cyclase(PA2870), hypothetical protein(PA2869)
PA14_26960	225	144	138	99	145	25	-0.57	0.26	0.54	hypothetical protein	PA2871	hypothetical protein(PA2871)
PA14_26990	6	10	4	6	3	1	-0.67	0.42	NA	hypothetical protein	PA2868	hypothetical protein(PA2868)
PA14_27000	47	50	41	28	28	19	-0.54	0.13	0.39	chemotaxis transducer	PA2867	probable chemotaxis transducer(PA2867)
PA14_27020	1	1	3	3	2	2	0.82	0.49	NA	secretion protein MttC(mttC)	PA2866	secretion protein MttC(mttC)
PA14_27050	37	37	24	23	32	34	0.21	0.69	0.86	Slt family transglycosylase	PA2865	probable glycosylase(PA2865)
PA14_27090	9	7	10	3	4	1	-1.36	0.08	NA	lipase chaperone(lipH)	PA2863	lipase modulator protein(lipH)
PA14_27070	28	25	57	30	31	32	0.09	0.84	0.93	hypothetical protein	PA2864	conserved hypothetical protein(PA2864)
PA14_27100	7	13	20	4	6	9	-0.75	0.29	NA	lactonizing lipase(lipA)	PA2862	lactonizing lipase precursor(lipA)
PA14_27110	7	5	2	0	4	1	-1.13	0.31	NA	2'-5' RNA ligase(ligT)	PA2861	2'-5' RNA ligase(ligT)
PA14_27130	56	67	73	52	69	30	-0.05	0.9	0.95	transcription elongation factor GreB(greB)	PA2859	transcription elongation factor GreB(greB)
PA14_27120	104	115	115	89	58	117	0.01	0.99	1	hypothetical protein	PA2860	hypothetical protein(PA2860)
PA14_27140,PA14_27150	27	19	22	30	20	68	1.16	0.04	0.2	hypothetical protein, ABC transporter ATP-binding protein	PA2858, PA2857	conserved hypothetical protein(PA2858), probable ATP-binding component of ABC transporter(PA2857)
PA14_27160	23	22	13	6	7	9	-1.04	0.07	NA	acyl-CoA thioesterase(tesA)	PA2856	lysophospholipase A(tesA)
PA14_27170	9	20	10	21	6	10	0.25	0.69	0.85	hypothetical protein	PA2855	hypothetical protein(PA2855)
PA14_NovelOrf_009	6885	3308	14382	7656	6794	8070	0.21	0.64	0.83	NA	NA	NA
PA14_27180	241	258	224	210	231	117	-0.04	0.9	0.95	hypothetical protein	PA2854	conserved hypothetical protein(PA2854)
PA14_27190	736204	324746	397392	496717	350458	64427	-0.32	0.6	0.81	tRNA-Ser	PA2852.1	tRNA-Ser(PA2852.1)
PA14_27200	1	0	4	3	0	0	-0.41	0.77	NA	hypothetical protein	PA2852	EarP(earP)
PA14_27220	3	5	2	5	3	3	0.48	0.54	0.77	organic hydroperoxide resistance protein(ohr)	PA2850	organic hydroperoxide resistance protein(ohr)
PA14_27210	61	50	110	111	125	81	0.85	0.03	0.18	elongation factor P(efp)	PA2851	translation elongation factor P(efp)
PA14_27230	11	8	11	3	3	6	-0.97	0.18	NA	MarR family transcriptional regulator	PA2849	OhrR(ohrR)
PA14_27250	2	0	1	0	0	0	-2.04	0.54	NA	LysR family transcriptional regulator	PA2848	probable transcriptional regulator(PA2848)
PA14_27280	1	1	1	2	0	1	0.35	0.8	NA	LysR family transcriptional regulator	PA2846	probable transcriptional regulator(PA2846)
PA14_27270	41	31	35	38	18	37	0.15	0.73	0.88	hypothetical protein	PA2847	conserved hypothetical protein(PA2847)
PA14_27290	2	0	3	0	1	0	-1.87	0.21	NA	hypothetical protein	PA2845	hypothetical protein(PA2845)
PA14_27330	8	6	13	7	6	2	-0.52	0.49	NA	phospho-2-dehydro-3-deoxyheptonate aldolase	PA2843	probable aldolase(PA2843)
PA14_27310	77	86	65	51	42	40	-0.44	0.2	0.48	hypothetical protein	PA2844	conserved hypothetical protein(PA2844)
PA14_27360	13	9	9	3	6	1	-1.29	0.09	NA	enoyl-CoA hydratase	PA2841	probable enoyl-CoA hydratase/isomerase(PA2841)
PA14_27350	19	17	24	21	15	11	-0.02	0.97	0.99	hypothetical protein	PA2842	hypothetical protein(PA2842)
PA14_27390	219	157	142	77	95	89	-0.63	0.05	0.24	hypothetical protein	PA2839	conserved hypothetical protein(PA2839)
PA14_27370	20	15	9	30	57	9	1.47	0.02	0.12	ATP-dependent RNA helicase	PA2840	probable ATP-dependent RNA helicase(PA2840)
PA14_27400,PA14_27410,PA14_27420,PA14_27430	1	1	0	0	1	2	0.96	0.62	NA	LysR family transcriptional regulator, outer membrane protein, secretion protein, multidrug efflux MFS transporter	PA2838, PA2837, PA2836, PA2835	probable transcriptional regulator(PA2838), probable outer membrane protein precursor(PA2837), probable secretion protein(PA2836), probable major facilitator superfamily (MFS) transporter(PA2835)
PA14_27440	10	10	8	6	9	36	1.23	0.08	NA	transcriptional regulator	PA2834	probable transcriptional regulator(PA2834)
PA14_27450	1	0	0	0	0	0	-0.62	0.76	NA	hypothetical protein	PA2833	conserved hypothetical protein(PA2833)
PA14_27470	30	24	20	26	18	20	0.14	0.76	0.89	zinc carboxypeptidase	PA2831	conserved hypothetical protein(PA2831)
PA14_27460	140	99	112	53	64	39	-0.82	0.01	0.1	thiopurine S-methyltransferase(tpm)	PA2832	thiopurine methyltransferase(tpm)
PA14_27480	67	43	121	124	114	149	1.08	0.02	0.12	heat shock protein HtpX(htpX)	PA2830	heat shock protein HtpX(htpX)
PA14_27490	0	0	0	0	1	0	1.31	0.77	NA	hypothetical protein	PA2829	hypothetical protein(PA2829)
PA14_27500	5	10	7	6	16	46	1.97	0.01	NA	aminotransferase	PA2828	probable aminotransferase(PA2828)
PA14_27510	30	28	52	17	23	37	-0.18	0.7	0.86	methionine sulfoxide reductase B	PA2827	conserved hypothetical protein(PA2827)
PA14_27550	15	17	14	14	16	13	0.24	0.62	0.82	sensor/response regulator hybrid	PA2824	surface attachment and growth sensor hybrid, SagS(sagS)
PA14_27520,PA14_27530	137	132	69	48	58	32	-0.94	0	0.04	glutathione peroxidase, MarR family transcriptional regulator	PA2826, PA2825	probable glutathione peroxidase(PA2826), OspR(ospR)
PA14_27580	13	24	22	3	13	1	-1.49	0.04	NA	glutathione S-transferase	PA2821	probable glutathione S-transferase(PA2821)
PA14_27560,PA14_27570	71	81	89	56	58	65	-0.09	0.81	0.91	hypothetical protein, GAF domain-containing protein	PA2823, PA2822	conserved hypothetical protein(PA2823), conserved hypothetical protein(PA2822)
PA14_27590	5	1	2	3	1	2	-0.04	0.97	NA	hypothetical protein	PA2820	hypothetical protein(PA2820)
PA14_27600,PA14_27610	25066	14712	26992	20225	17645	2973	-0.38	0.51	0.76	tRNA-Glu, tRNA-Gly	PA2819.3, PA2819.2	tRNA-Glu(PA2819.3), tRNA-Gly(PA2819.2)
PA14_27630,PA14_27640	3	2	7	4	2	15	1.16	0.17	NA	protein associated with synthesis and assembly of refractile inclusion bodies, protein associated with synthesis and assembly of refractile inclusion bodies	NA, NA	NA, NA
PA14_27620	25849	15243	27239	21333	18098	3668	-0.33	0.55	0.78	tRNA-Gly	PA2819.1	tRNA-Gly(PA2819.1)
PA14_27650,PA14_27660	0	0	0	0	0	1	1.31	0.77	NA	hypothetical protein, hypothetical protein	NA, NA	NA, NA
PA14_27675,PA14_27680	0	0	0	1	0	0	1.31	0.77	NA	hypothetical protein, hypothetical protein	NA, NA	NA, NA
PA14_27690	0	1	0	0	0	0	-0.62	0.86	NA	RNA polymerase sigma factor	NA	NA
PA14_27700	1	0	0	0	0	0	-0.62	0.83	NA	transcriptional regulator	NA	NA
PA14_27710	11	17	20	37	36	48	1.66	0.01	0.06	hypothetical protein	PA2817	hypothetical protein(PA2817)
PA14_27720	1	3	4	3	1	2	-0.09	0.93	NA	hypothetical protein	PA2816	hypothetical protein(PA2816)
PA14_27730	11	7	15	14	12	1	0.04	0.96	NA	acyl-CoA dehydrogenase(fadE)	PA2815	probable acyl-CoA dehydrogenase(PA2815)
PA14_27740	10	10	7	5	9	24	0.86	0.2	0.48	hypothetical protein	PA2814	hypothetical protein(PA2814)
PA14_27800,PA14_27810	24	19	33	11	20	10	-0.56	0.26	0.54	two-component sensor, two-component response regulator	PA2810, PA2809	two-component sensor, CopS(copS), two-component response regulator, CopR(copR)
PA14_27755,PA14_27770,PA14_27780	319	209	205	183	199	374	0.42	0.27	0.56	glutathione S-transferase, ABC transporter ATP-binding protein, ABC transporter permease	PA2813, PA2812, PA2811	probable glutathione S-transferase(PA2813), probable ATP-binding component of ABC transporter(PA2812), probable permease of ABC-2 transporter(PA2811)
PA14_27830	0	0	0	0	1	3	3.21	0.06	NA	hypothetical protein	PA2808	Pseudomonas type III repressor A(ptrA)
PA14_27840	0	3	3	0	1	0	-2.17	0.14	NA	hypothetical protein	PA2807	hypothetical protein(PA2807)
PA14_27870	45	35	32	23	25	25	-0.26	0.54	0.77	hypothetical protein	PA2805	hypothetical protein(PA2805)
PA14_27850	15	4	5	11	6	22	1.1	0.11	NA	7-cyano-7-deazaguanine reductase(queF)	PA2806	conserved hypothetical protein(PA2806)
PA14_27880,PA14_27890	0	1	0	0	0	1	0.34	0.92	NA	hypothetical protein, hypothetical protein	PA2804, PA2803	hypothetical protein(PA2804), hypothetical protein(PA2803)
PA14_27910	32	26	29	18	18	10	-0.58	0.28	0.57	hypothetical protein	PA2801	hypothetical protein(PA2801)
PA14_27900	52	46	59	58	54	146	1.07	0.01	0.09	transcriptional regulator	PA2802	probable transcriptional regulator(PA2802)
PA14_27930	71	79	52	49	41	103	0.29	0.45	0.71	hypothetical protein	PA2799	hypothetical protein(PA2799)
PA14_27920	182	148	194	144	151	120	0	0.99	1	hypothetical protein	PA2800	VacJ(vacJ)
PA14_27960	172	221	241	89	109	119	-0.67	0.04	0.21	transaldolase B(tal)	PA2796	transaldolase(tal)
PA14_27940,PA14_27950	165	114	103	289	284	3083	3.65	NA	NA	two-component response regulator, hypothetical protein	PA2798, PA2797	probable two-component response regulator(PA2798), hypothetical protein(PA2797)
PA14_27980	9	5	11	3	10	4	-0.22	0.77	NA	tRNA-dihydrouridine synthase A	PA2795	conserved hypothetical protein(PA2795)
PA14_27990	53	40	30	33	20	26	-0.28	0.56	0.79	sialidase	PA2794	pseudaminidase(PA2794)
PA14_28000	185	132	94	97	145	21	-0.3	0.59	0.8	hypothetical protein	PA2793	hypothetical protein(PA2793)
PA14_28010	7	6	2	4	4	1	-0.39	0.65	NA	hypothetical protein	PA2792	hypothetical protein(PA2792)
PA14_28030	8	7	6	5	4	6	-0.13	0.85	0.93	hypothetical protein	PA2790	hypothetical protein(PA2790)
PA14_28020	4	4	4	6	3	12	1.16	0.13	NA	hypothetical protein	PA2791	hypothetical protein(PA2791)
PA14_28040	354	189	476	310	360	37	-0.2	0.78	0.9	hypothetical protein	PA2789	hypothetical protein(PA2789)
PA14_28060	6	8	14	3	2	5	-1.15	0.15	NA	glutamate carboxypeptidase(cpg2)	PA2787	carboxypeptidase G2 precursor(cpg2)
PA14_28050	32	18	24	7	12	8	-1.1	0.04	0.2	chemotaxis transducer	PA2788	probable chemotaxis transducer(PA2788)
PA14_28070	0	0	0	0	0	0	0	1	NA	hypothetical protein	PA2786	hypothetical protein(PA2786)
PA14_28080,PA14_28090	0	0	0	0	2	2	3.21	0.2	NA	transcriptional regulator, hypothetical protein	PA2785, PA2784	conserved hypothetical protein(PA2785), hypothetical protein(PA2784)
PA14_28100	8	4	3	7	7	13	1.22	0.11	0.36	hypothetical protein	PA2783	Mep72(mep72)
PA14_28110	0	1	0	0	0	2	1.25	0.49	NA	hypothetical protein	PA2782	biofilm-associated metzincin Inhibitor, BamI(bamI)
PA14_28120,PA14_28130	36	26	23	19	14	11	-0.6	0.14	0.4	hypothetical protein, hypothetical protein	PA2781, PA2780	hypothetical protein(PA2781), bacterial swarming regulator BswR(bswR)
PA14_28180	64	52	59	27	35	26	-0.65	0.04	0.21	hypothetical protein	PA2776	FAD-dependent oxidoreductase(pauB3)
PA14_28140,PA14_28150,PA14_28170	23	16	41	14	4	18	-0.81	0.14	0.4	hypothetical protein, hypothetical protein, formate/nitrate transporter	PA2779, PA2778, PA2777	hypothetical protein(PA2779), hypothetical protein(PA2778), conserved hypothetical protein(PA2777)
PA14_28190	4253	1970	8948	3358	2658	747	-0.85	0.24	0.52	tRNA-Val	PA2775.1	tRNA-Val(PA2775.1)
PA14_28200,PA14_28210	50	38	55	37	48	17	-0.15	0.72	0.87	hypothetical protein, hypothetical protein	PA2775, PA2774	Tsi4(tsi4), Tse4(tse4)
PA14_28230	25	19	21	24	24	136	1.88	0	0.04	hypothetical protein	NA	NA
PA14_28220	43	53	19	23	47	56	0.49	0.33	0.61	hypothetical protein	PA2773	hypothetical protein(PA2773)
PA14_28250	229	214	258	88	85	131	-0.86	0	0.04	secreted acid phosphatase	NA	NA
PA14_28240	176	198	145	186	184	394	0.91	0.01	0.1	hypothetical protein	NA	NA
PA14_28260	10	9	6	6	8	28	1.12	0.09	0.31	hypothetical protein	NA	NA
PA14_28300,PA14_28310	116853	83137	111476	55551	88089	3495	-0.76	0.31	0.59	hypothetical protein, enoyl-CoA hydratase	PA2768, PA2767	hypothetical protein(PA2768), probable enoyl-CoA hydratase/isomerase(PA2767)
PA14_28280,PA14_28290	76	38	37	39	38	38	-0.02	0.96	0.98	PhzF family phenazine biosynthesis protein, hypothetical protein	PA2770, PA2769	hypothetical protein(PA2770), hypothetical protein(PA2769)
PA14_28320	3	2	3	0	0	0	-3.51	0.02	NA	TetR family transcriptional regulator	PA2766	probable transcriptional regulator(PA2766)
PA14_28330	1	7	6	5	0	3	-0.5	0.61	NA	hypothetical protein	NA	NA
PA14_28350	11	15	13	14	8	4	-0.26	0.71	NA	hypothetical protein	PA2764	hypothetical protein(PA2764)
PA14_28340	68	55	74	175	76	78	1.08	0.01	0.08	hypothetical protein	PA2765	hypothetical protein(PA2765)
PA14_NovelOrf_010	2	2	2	1	0	0	-2.14	0.21	NA	NA	NA	NA
PA14_28360	58	51	47	34	37	104	0.53	0.3	0.59	hypothetical protein	NA	NA
PA14_28370	7	2	6	4	7	11	0.92	0.19	NA	hypothetical protein	PA2763	hypothetical protein(PA2763)
PA14_28390	6	9	10	8	5	22	0.83	0.26	NA	hypothetical protein	PA2761	hypothetical protein(PA2761)
PA14_28380	48	30	34	15	26	58	0.19	0.69	0.86	hypothetical protein	PA2762	hypothetical protein(PA2762)
PA14_28400	552	445	1617	430	721	3474	1.17	0.11	0.36	outer membrane OprD family porin	PA2760	OprQ(oprQ)
PA14_28420	318	246	437	182	270	106	-0.52	0.32	0.61	LysR family transcriptional regulator	PA2758	probable transcriptional regulator(PA2758)
PA14_28410	20	15	14	8	5	26	0.04	0.94	0.97	hypothetical protein	PA2759	hypothetical protein(PA2759)
PA14_28430	13	9	3	2	3	9	-0.46	0.54	NA	hypothetical protein	PA2757	hypothetical protein(PA2757)
PA14_28450	80	85	48	71	58	110	0.52	0.16	0.43	ecotin(eco)	PA2755	ecotin precursor(eco)
PA14_28440	101	75	87	60	67	79	0	1	1	hypothetical protein	PA2756	hypothetical protein(PA2756)
PA14sr_063	2	2	1	1	0	0	-1.87	0.23	NA	NA	NA	NA
PA14_28460	2	2	2	0	0	1	-2.14	0.18	NA	hypothetical protein	NA	NA
PA14_28490,PA14_28500	3	9	17	10	6	19	0.6	0.32	0.61	hypothetical protein, hypothetical protein	PA2754, PA2753	conserved hypothetical protein(PA2754), hypothetical protein(PA2753)
PA14_28470	30	26	23	28	16	28	0.22	0.6	0.81	hypothetical protein	NA	NA
PA14_28530	12	15	20	8	13	7	-0.42	0.42	0.68	hypothetical protein	PA2751	conserved hypothetical protein(PA2751)
PA14_28510,PA14_28520	13	16	13	36	23	30	1.43	0	0.02	hypothetical protein, hypothetical protein	PA2752, NA	conserved hypothetical protein(PA2752), NA
PA14_28560,PA14_28570	13	15	10	5	13	6	-0.32	0.57	NA	hypothetical protein, DNA-specific endonuclease I(endA)	PA2750, PA2749	hypothetical protein(PA2750), DNA-specific endonuclease I(endA)
PA14_28540	0	0	0	0	0	0	0	1	NA	hypothetical protein	NA	NA
PA14sr_064	14	7	11	29	6	0	0.47	0.59	0.8	NA	NA	NA
PA14_28580,PA14_28590	296	290	229	384	206	268	0.42	0.16	0.44	hypothetical protein, methionine aminopeptidase	NA, PA2748	NA, probable methionine aminopeptidase(PA2748)
PA14_28610	22	18	12	7	12	43	0.63	0.3	0.59	hypothetical protein	NA	NA
PA14_28600	27	31	18	12	20	14	-0.38	0.37	0.64	hypothetical protein	PA2747	hypothetical protein(PA2747)
PA14_28620	2	5	1	0	0	2	-1.66	0.18	NA	hypothetical protein	PA2746	hypothetical protein(PA2746)
PA14sr_065	21	22	21	16	23	18	0.17	0.69	0.86	NA	NA	NA
PA14_28630	0	1	0	0	0	0	-0.62	0.86	NA	hydrolase	PA2745	probable hydrolase(PA2745)
P13	247	238	139	130	158	111	-0.3	0.34	0.62	NA	NA	NA
PA14_28650	50	31	34	60	32	54	0.71	0.06	0.26	threonyl-tRNA synthetase(thrS)	PA2744	threonyl-tRNA synthetase(thrS)
PA14_28660	475	329	429	651	274	345	0.39	0.3	0.59	translation initiation factor IF-3(infC)	PA2743	translation initiation factor IF-3(infC)
PA14_28670	20	9	11	12	10	12	0.13	0.82	NA	50S ribosomal protein L35(rpmI)	PA2742	50S ribosomal protein L35(rpmI)
PA14_28680	2537	1890	2520	2595	3010	5817	1.08	0	0.05	50S ribosomal protein L20(rplT)	PA2741	50S ribosomal protein L20(rplT)
PA14_28690,PA14_28710	12	8	8	1	3	0	-2.46	0.01	0.07	phenylalanyl-tRNA synthetase subunit alpha(pheS), phenylalanyl-tRNA synthetase subunit beta(pheT)	PA2740, PA2739	phenylalanyl-tRNA synthetase, alpha-subunit(pheS), phenylalanyl-tRNA synthetase, beta subunit(pheT)
PA14_28750	13	5	9	7	3	3	-0.69	0.33	0.61	hypothetical protein	NA	NA
PA14_28730	48	34	52	22	23	37	-0.36	0.33	0.61	transcriptional regulator	PA2737	conserved hypothetical protein(PA2737)
PA14_28740	22562	9802	30240	13573	15371	4616	-0.57	0.37	0.65	tRNA-Pro	PA2736.1	tRNA-Pro(PA2736.1)
PA14_28760	9	8	8	9	9	4	0.16	0.8	0.9	hypothetical protein	NA	NA
PA14_28770	60	56	62	31	29	32	-0.61	0.13	0.39	hypothetical protein	NA	NA
PA14_28780,PA14_28790	29	14	27	13	12	18	-0.34	0.53	0.77	hypothetical protein, hypothetical protein	NA, NA	NA, NA
PA14_28800	9	5	6	8	3	9	0.36	0.6	NA	hypothetical protein	NA	NA
PA14_28810	1	6	3	1	3	1	-0.69	0.51	NA	DNA helicase	NA	NA
PA14_28820,PA14_28830,PA14_28840	32	21	10	11	13	10	-0.52	0.35	0.63	hypothetical protein, hypothetical protein, helicase	NA, NA, NA	NA, NA, NA
PA14_28880,PA14_28895,PA14_28910,PA14_28920	59	46	52	58	35	28	-0.03	0.94	0.97	hypothetical protein, hypothetical protein, radical activating enzyme, chaperone	PA2729, NA, PA2726, PA2725	hypothetical protein(PA2729), NA, probable radical activating enzyme(PA2726), probable chaperone(PA2725)
PA14_28850,PA14_28870	96	97	88	58	54	76	-0.23	0.47	0.72	hypothetical protein, hypothetical protein	NA, NA	NA, NA
PA14_28930	4	2	3	5	3	1	0.35	0.7	NA	hypothetical protein	PA2724	hypothetical protein(PA2724)
PA14_28940	8	5	11	3	6	2	-0.79	0.33	NA	hypothetical protein	PA2723	hypothetical protein(PA2723)
PA14_28950,PA14_28960	0	0	1	1	0	0	0.34	0.89	NA	hypothetical protein, hypothetical protein	PA2722, PA2721	hypothetical protein(PA2722), hypothetical protein(PA2721)
PA14_28970,PA14_28980	6	8	7	7	10	10	0.7	0.27	NA	hypothetical protein, Fe2+-dicitrate sensor	NA, NA	NA, NA
PA14_29000	30	40	10	12	22	24	-0.11	0.83	0.92	hypothetical protein	PA2719	hypothetical protein(PA2719)
PA14_28990	33	30	21	33	33	198	2.03	0	0.03	hypothetical protein	PA2720	hypothetical protein(PA2720)
PA14_29010	9	6	11	7	8	3	-0.19	0.76	NA	MerR family transcriptional regulator	PA2718	probable transcriptional regulator(PA2718)
PA14_29020	10	5	0	8	5	8	0.88	0.38	NA	chloroperoxidase(cpo)	PA2717	chloroperoxidase precursor(cpo)
PA14_29040,PA14_29050	1	0	3	0	1	3	0.35	0.84	NA	ferredoxin, molybdopterin oxidoreductase	PA2715, PA2714	probable ferredoxin(PA2715), probable molybdopterin oxidoreductase(PA2714)
PA14_29030	11	6	4	7	1	6	-0.21	0.77	NA	FMN oxidoreductase	PA2716	probable FMN oxidoreductase(PA2716)
PA14_29070	35	23	20	54	77	167	2.31	0	0	hypothetical protein	PA2712	hypothetical protein(PA2712)
PA14_29060	16	21	17	20	13	12	0.07	0.88	0.95	transcriptional regulator	PA2713	conserved hypothetical protein(PA2713)
PA14_NovelOrf_011	22	19	24	24	16	48	0.79	0.17	0.45	NA	NA	NA
PA14_29090	10	1	4	2	4	1	-0.71	0.51	NA	periplasmic spermidine/putrescine-binding protein	PA2711	probable periplasmic spermidine/putrescine-binding protein(PA2711)
PA14_29100,PA14_29110	38	28	38	39	29	9	-0.1	0.87	0.94	hypothetical protein, cysteine synthase A(cysK)	PA2710, PA2709	hypothetical protein(PA2710), cysteine synthase A(cysK)
PA14_29120	53	52	34	14	22	18	-1.02	0.02	0.11	hypothetical protein	PA2708	hypothetical protein(PA2708)
PA14_29130,PA14_29150,PA14_29160	8	6	6	4	3	8	-0.06	0.94	NA	ATPase, hypothetical protein, hypothetical protein	PA2707, PA2706, PA2705	hypothetical protein(PA2707), hypothetical protein(PA2706), hypothetical protein(PA2705)
PA14_29190,PA14_29200	37	34	27	21	29	4	-0.53	0.34	0.62	hypothetical protein, hypothetical protein	PA2703, PA2702	Tsi2(tsi2), Tse2(tse2)
PA14_29180	28	15	29	12	18	20	-0.17	0.72	0.87	AraC family transcriptional regulator	PA2704	probable transcriptional regulator(PA2704)
PA14_29210,PA14_29220,PA14_29230	16	11	5	6	6	0	-1.06	0.16	NA	MFS transporter, porin, hypothetical protein	PA2701, PA2700, PA2699	probable major facilitator superfamily (MFS) transporter(PA2701), proline porin OpdB(opdB), hypothetical protein(PA2699)
PA14_29240	0	1	0	3	0	1	2.24	0.37	NA	hydrolase	PA2698	probable hydrolase(PA2698)
PA14_29250	17	10	22	11	3	10	-0.68	0.22	0.51	hypothetical protein	PA2697	hypothetical protein(PA2697)
PA14_29260	1	0	1	0	0	1	-0.53	0.8	NA	transcriptional regulator	PA2696	probable transcriptional regulator(PA2696)
PA14_29290	2	1	1	2	0	7	1.54	0.18	NA	hypothetical protein	PA2693	conserved hypothetical protein(PA2693)
PA14_29270,PA14_29280	38	25	28	28	30	19	0.11	0.81	0.91	outer membrane lipoprotein, thioredoxin	PA2695, PA2694	conserved hypothetical protein(PA2695), Trx2(trx2)
PA14_29300	7	11	4	12	6	4	0.34	0.6	0.81	transcriptional regulator	PA2692	probable transcriptional regulator(PA2692)
PA14_29330	19	23	17	9	5	9	-1.02	0.06	0.26	hypothetical protein	NA	NA
PA14_29320	3	8	4	0	1	3	-1.57	0.11	0.36	NADH dehydrogenase%2C FAD-containing subunit	PA2691	conserved hypothetical protein(PA2691)
PA14_29340,PA14_29350,PA14_29360,PA14_29375	0	2	1	0	1	0	-1.17	0.52	NA	hypothetical protein, outer membrane receptor FepA(pfeA), two-component sensor PfeS(pfeS), PA14_29375	PA2689, PA2688, PA2687, PA2686	hypothetical protein(PA2689), Ferric enterobactin receptor, outer membrane protein PfeA precursor(pfeA), two-component sensor PfeS(pfeS), two-component response regulator PfeR(pfeR)
PA14_29390,PA14_29400	69	44	46	54	56	152	1.1	0.02	0.12	hypothetical protein, hypothetical protein	PA2685, PA2684	VgrG4(vgrG4), Tse5(tse5)
PA14_29420	44	31	29	13	27	11	-0.68	0.11	0.36	hypothetical protein	PA2682	conserved hypothetical protein(PA2682)
PA14_29410	23	41	29	23	24	17	-0.22	0.68	0.85	serine/threonine dehydratase	PA2683	probable serine/threonine dehydratase, degradative(PA2683)
PA14_29440,PA14_29460	0	1	0	4	0	0	2.23	0.33	NA	LysR family transcriptional regulator, quinone oxidoreductase	PA2681, PA2680	probable transcriptional regulator(PA2681), probable quinone oxidoreductase(PA2680)
PA14_29470	36	32	26	33	37	15	0.2	0.64	0.83	hypothetical protein	PA2679	hypothetical protein(PA2679)
PA14_29480,PA14_29490,PA14_29500,PA14_29510,PA14_29520,PA14_29530,PA14_29540,PA14_29550,PA14_29560,PA14_29570	312	263	137	141	197	210	-0.01	0.97	0.99	ABC-2 transporter permease, type II secretion protein, type II secretion system protein, type II secretion system protein, type II secretion system protein, type II secretion system protein, type II secretion system protein, hypothetical protein, hypothetical protein, hypothetical protein	PA2678, PA2677, PA2676, PA2675, PA2674, PA2673, PA2672, PA2671, PA2670, PA2669	probable permease of ABC-2 transporter(PA2678), probable type II secretion protein(PA2677), probable type II secretion system protein(PA2676), probable type II secretion system protein(PA2675), probable type II secretion system protein(PA2674), probable type II secretion system protein(PA2673), probable type II secretion system protein(PA2672), hypothetical protein(PA2671), hypothetical protein(P…
PA14_29590	235	217	297	134	149	113	-0.59	0.03	0.16	transcriptional regulator	PA2667	MvaU(mvaU)
PA14_29575	92	76	81	56	44	57	-0.32	0.34	0.62	hypothetical protein	NA	NA
PA14_29600	4	5	5	13	11	32	2.35	0	NA	6-pyruvoyl-tetrahydropterin synthase	PA2666	probable 6-pyruvoyl tetrahydrobiopterin synthase(PA2666)
PA14_29620	0	0	1	1	3	0	2.22	0.31	NA	anaerobic nitric oxide reductase transcriptional regulator	PA2665	Transcriptional activator of P. aeruginosa flavohemoglobin, FhpR(fhpR )
PA14sr_066	0	0	0	0	0	0	0	1	NA	NA	NA	NA
PA14_29640	5	4	8	1	1	1	-2.16	0.04	0.2	nitric oxide dioxygenase(fhp)	PA2664	flavohemoprotein(fhp)
PA14_29680,PA14_29690	11	12	18	11	14	31	0.79	0.17	0.45	hypothetical protein, hypothetical protein	PA2661, PA2660	hypothetical protein(PA2661), hypothetical protein(PA2660)
PA14_29660	23	20	19	4	6	5	-1.7	0	0.02	hypothetical protein	PA2662	conserved hypothetical protein(PA2662)
PA14_29710,PA14_29720,PA14_29730,PA14_29740	4	2	0	3	1	2	0.38	0.76	NA	hypothetical protein, hypothetical protein, two-component response regulator, two-component sensor	PA2659, PA2658, PA2657, PA2656	hypothetical protein(PA2659), hypothetical protein(PA2658), two-component response regulator CarR(carR), two-component sensor CarS(carS)
PA14_29760	5	8	11	16	5	4	0.38	0.62	NA	chemotaxis transducer	PA2654	probable chemotaxis transducer(PA2654)
PA14_29750	20	23	21	22	12	24	0.2	0.65	0.83	hypothetical protein	PA2655	hypothetical protein(PA2655)
PA14_29770	3	1	0	13	10	9	3.37	0	NA	transporter	PA2653	probable transporter(PA2653)
PA14_29830	3	3	4	2	1	6	0.2	0.86	NA	methyltransferase	PA2650	conserved hypothetical protein(PA2650)
PA14_29800,PA14_29820	114	111	73	69	102	253	0.88	0.09	0.31	chemotaxis transducer, hypothetical protein	PA2652, PA2651	methyl-accepting chemotaxis protein(PA2652), conserved hypothetical protein(PA2651)
PA14_29850,PA14_29860,PA14_29880,PA14_29890,PA14_29900,PA14_29920,PA14_29930,PA14_29940	75	67	91	55	107	41	0.13	0.76	0.89	NADH dehydrogenase subunit N(nuoN), NADH dehydrogenase subunit M(nuoM), NADH dehydrogenase subunit L(nuoL), NADH dehydrogenase subunit K(nuoK), NADH dehydrogenase subunit J(nuoJ), NADH dehydrogenase subunit I(nuoI), NADH dehydrogenase subunit H(nuoH), NADH dehydrogenase subunit G(nuoG)	PA2649, PA2648, PA2647, PA2646, PA2645, PA2644, PA2643, PA2642	NADH dehydrogenase I chain N(nuoN), NADH dehydrogenase I chain M(nuoM), NADH dehydrogenase I chain L(nuoL), NADH dehydrogenase I chain K(nuoK), NADH dehydrogenase I chain J(nuoJ), NADH Dehydrogenase I chain I(nuoI), NADH dehydrogenase I chain H(nuoH), NADH dehydrogenase I chain G(nuoG)
PA14_29970	33	19	33	45	21	34	0.59	0.21	0.49	NADH dehydrogenase I subunit F;Pseudo(nuoF)	PA2641	NADH dehydrogenase I chain F(nuoF)
PA14_29980	1	1	3	3	2	1	0.58	0.67	NA	NADH dehydrogenase subunit E(nuoE)	PA2640	NADH dehydrogenase I chain E(nuoE)
PA14_29990	0	0	1	2	0	2	2.25	0.37	NA	bifunctional NADH:ubiquinone oxidoreductase subunit C/D(nuoD)	PA2639	NADH dehydrogenase I chain C, D(nuoD)
PA14_30010	43	42	33	72	82	55	1.17	0	0.03	NADH dehydrogenase subunit B(nuoB)	PA2638	NADH dehydrogenase I chain B(nuoB)
PA14_30020	423	432	163	415	322	224	0.27	0.55	0.78	NADH dehydrogenase subunit A(nuoA)	PA2637	NADH dehydrogenase I chain A(nuoA)
PA14_30030	5	11	6	8	3	0	-0.68	0.4	0.68	hypothetical protein	PA2636	hypothetical protein(PA2636)
PA14_30040	2	1	1	0	1	1	-0.64	0.69	NA	hypothetical protein	PA2635	hypothetical protein(PA2635)
PA14_30050	20	6	40	17	13	16	-0.18	0.77	0.89	isocitrate lyase	PA2634	isocitrate lyase AceA(aceA)
PA14sr_067	14	13	14	10	11	8	-0.16	0.77	0.89	NA	NA	NA
PA14_30070	48	66	50	15	26	53	-0.46	0.35	0.63	hypothetical protein	PA2633	hypothetical protein(PA2633)
PA14_30080	6	5	2	2	2	0	-1.35	0.21	NA	hypothetical protein	PA2632	hypothetical protein(PA2632)
PA14_30090	2	4	2	2	4	1	0.14	0.89	NA	acetyl transferase	PA2631	probable acetyl transferase(PA2631)
PA14_30100,PA14_30110	0	0	0	0	0	1	1.31	0.77	NA	hypothetical protein, adenylosuccinate lyase(purB)	PA2630, PA2629	conserved hypothetical protein(PA2630), adenylosuccinate lyase(purB)
PA14_30130	4	1	1	1	4	1	0.38	0.77	NA	hypothetical protein	PA2628	hypothetical protein(PA2628)
PA14_30140,PA14_30150	2	0	3	4	6	1	1.48	0.21	NA	hypothetical protein, tRNA-specific 2-thiouridylase MnmA(mnmA)	PA2627, PA2626	conserved hypothetical protein(PA2627), tRNA methyltransferase(trmU)
PA14_30160	0	0	1	1	3	2	2.82	0.11	NA	hypothetical protein	PA2625	conserved hypothetical protein(PA2625)
PA14_30180	9	8	29	18	19	12	0.41	0.52	NA	monomeric isocitrate dehydrogenase(idh)	PA2624	isocitrate dehydrogenase(idh)
PA14_30200	104	82	55	28	32	194	0.46	0.45	0.71	cold-shock protein CspD(cspD)	PA2622	cold-shock protein CspD(cspD)
PA14_30190	177	131	286	158	128	224	0.12	0.75	0.88	isocitrate dehydrogenase(icd)	PA2623	isocitrate dehydrogenase(icd)
PA14_30240	65	62	89	105	90	68	0.62	0.09	0.32	translation initiation factor IF-1(infA)	PA2619	initiation factor(infA)
PA14_30210,PA14_30230	170	196	145	98	112	91	-0.42	0.13	0.39	ATP-dependent Clp protease adaptor protein ClpS(clpS), ATP-dependent Clp protease%2C ATP-binding subunit ClpA(clpA)	NA, PA2620	NA, ATP-binding protease component ClpA(clpA)
PA14_30260	6	2	0	0	2	1	-1.03	0.39	NA	arginyl-tRNA-protein transferase	PA2618	hypothetical protein(PA2618)
PA14_30270,PA14_30280	4	5	6	1	2	12	0.36	0.74	NA	leucyl/phenylalanyl-tRNA--protein transferase(aat), thioredoxin reductase 1(trxB1)	PA2617, PA2616	leucyl/phenylalanyl-tRNA-protein transferase(aat), thioredoxin reductase 1(trxB1)
PA14_30290,PA14_30310	7	3	1	3	0	0	-1.49	0.31	NA	cell division protein FtsK(ftsK), outer-membrane lipoprotein carrier protein(lolA)	PA2615, PA2614	cell division protein FtsK(ftsK), lipoprotein localization protein LolA(lolA)
PA14_30320	58	62	45	49	38	67	0.25	0.5	0.75	recombination factor protein RarA	PA2613	conserved hypothetical protein(PA2613)
PA14_30350	7	6	9	8	3	3	-0.31	0.63	0.82	hypothetical protein	PA2610	conserved hypothetical protein(PA2610)
PA14_30330,PA14_30340	168	177	107	80	95	77	-0.5	0.15	0.41	seryl-tRNA synthetase(serS), siroheme synthase(cysG)	PA2612, PA2611	seryl-tRNA synthetase(serS), siroheme synthase(cysG)
PA14_30360	3	4	5	8	5	6	1	0.18	NA	hypothetical protein	PA2609	hypothetical protein(PA2609)
PA14_30370,PA14_30380,PA14_30390,PA14_30400	0	0	1	1	0	0	0.34	0.92	NA	hypothetical protein, hypothetical protein, sulfur relay protein TusC, sulfur transfer complex subunit TusD	PA2608, PA2607, PA2606, PA2605	conserved hypothetical protein(PA2608), conserved hypothetical protein(PA2607), conserved hypothetical protein(PA2606), conserved hypothetical protein(PA2605)
PA14_30410	134	84	151	93	119	172	0.41	0.33	0.61	hypothetical protein	PA2604	conserved hypothetical protein(PA2604)
PA14_30430,PA14_30440	17	9	13	9	4	2	-1.03	0.13	NA	thiosulfate sulfurtransferase, hypothetical protein	PA2603, PA2602	probable thiosulfate sulfurtransferase(PA2603), 3-mercaptopropionate dioxygenase(PA2602)
PA14_30420	585141	265683	423004	437749	354531	89668	-0.18	0.72	0.87	tRNA-Ser	PA2603.1	tRNA-Ser(PA2603.1)
PA14_30450	27	26	26	15	13	8	-0.79	0.07	0.28	LysR family transcriptional regulator	PA2601	probable transcriptional regulator(PA2601)
PA14_30460,PA14_30470,PA14_30490,PA14_30500	2	2	2	4	0	2	0.35	0.83	NA	flavin-dependent oxidoreductase, periplasmic aliphatic sulfonate-binding protein, lavin-dependent oxidoreductase, acyl-CoA dehydrogenase	PA2600, PA2599, PA2598, PA2597	hypothetical protein(PA2600), conserved hypothetical protein(PA2599), hypothetical protein(PA2598), hypothetical protein(PA2597)
PA14_30520,PA14_30540	2	0	1	0	1	0	-1.1	0.55	NA	periplasmic aliphatic sulfonate-binding protein, periplasmic aliphatic sulfonate-binding protein	PA2596, PA2595	conserved hypothetical protein(PA2596), conserved hypothetical protein(PA2595)
PA14_30560	52	44	44	55	57	48	0.54	0.09	0.32	hypothetical protein	PA2593	quorum threshold expression element, QteE(qteE)
PA14_30550	18	12	19	12	10	8	-0.36	0.58	0.79	periplasmic aliphatic sulfonate-binding protein	PA2594	conserved hypothetical protein(PA2594)
PA14_30570	5	11	9	9	1	26	0.87	0.3	NA	periplasmic spermidine/putrescine-binding protein	PA2592	probable periplasmic spermidine/putrescine-binding protein(PA2592)
PA14_30580	159	118	139	71	78	40	-0.79	0.01	0.08	LuxR family transcriptional regulator	PA2591	VqsR(vqsR)
PA14_30620	23	14	36	10	14	11	-0.72	0.18	0.46	AraC family transcriptional regulator	PA2588	probable transcriptional regulator(PA2588)
PA14_30590,PA14_30600	2	1	4	3	3	4	0.86	0.38	NA	outer membrane receptor protein, permease	PA2590, PA2589	hypothetical protein(PA2590), hypothetical protein(PA2589)
PA14_30630	533	524	455	264	442	240	-0.34	0.23	0.52	FAD-dependent monooxygenase(pqsH)	PA2587	probable FAD-dependent monooxygenase(pqsH)
PA14_30650,PA14_30660,PA14_30670	20	24	12	28	23	165	2.32	0	0.03	response regulator GacA(gacA), excinuclease ABC subunit C(uvrC), CDP-diacylglycerol--glycerol-3-phosphate 3-phosphatidyltransferase(pgsA)	PA2586, PA2585, PA2584	response regulator GacA(gacA), excinuclease ABC subunit C(uvrC), CDP-diacylglycerol--glycerol-3-phosphate 3-phosphatidyltransferase(pgsA)
PA14_30680	24665	14050	27093	19947	17368	1592	-0.43	0.51	0.76	tRNA-Gly	PA2583.1	tRNA-Gly(PA2583.1)
PA14_30690	16	14	16	9	10	8	-0.43	0.43	0.7	hypothetical protein	NA	NA
PA14sr_068	1	1	5	3	4	8	1.43	0.15	NA	NA	NA	NA
PA14_30700	4	2	3	2	4	5	0.65	0.49	NA	sensor/response regulator hybrid	PA2583	probable sensor/response regulator hybrid(PA2583)
PA14_30710	962	538	423	1163	905	242	0.62	0.2	0.48	osmoprotectant transporter activator protein	PA2582	hypothetical protein(PA2582)
PA14_30730	85	57	72	40	43	42	-0.42	0.19	0.47	hypothetical protein	PA2581	hypothetical protein(PA2581)
PA14_30720	30476	16014	43334	18545	21203	12094	-0.46	0.33	0.61	tRNA-Cys	PA2581.1	tRNA-Cys(PA2581.1)
PA14sr_069	93	65	37	46	35	82	0.12	0.8	0.91	NA	NA	NA
PA14_30740	3	4	1	1	7	2	0.66	0.45	0.71	NADPH specific quinone oxidoreductase	PA2580	conserved hypothetical protein(PA2580)
PA14_30760,PA14_30770	38	58	34	15	23	7	-1.21	0.02	0.12	acetyltransferase, AsnC family transcriptional regulator	PA2578, PA2577	probable acetyltransferase(PA2578), probable transcriptional regulator(PA2577)
PA14_30750	28	44	25	20	20	171	1.48	0.04	0.19	tryptophan oxygenase	PA2579	L-Tryptophan:oxygen 2, 3-oxidoreductase (decyclizing) KynA(kynA)
PA14_30800	6	2	3	0	2	1	-1.5	0.25	NA	hypothetical protein	PA2575	hypothetical protein(PA2575)
PA14_30790	9	18	12	15	5	13	0.09	0.87	0.94	hypothetical protein	PA2576	hypothetical protein(PA2576)
PA14_30810	6	7	3	2	2	5	-0.48	0.56	NA	alkane-1 monooxygenase(alkB1)	PA2574	alkane-1-monooxygenase(alkB1)
PA14_30830	38	38	22	8	11	5	-1.68	0	0.02	two-component response regulator	PA2572	probable two-component response regulator(PA2572)
PA14_30820	31	44	34	13	17	19	-0.82	0.06	0.25	methyl-accepting chemotaxis transducer	PA2573	probable chemotaxis transducer(PA2573)
PA14_30840	3	0	0	1	0	0	-1.04	0.67	NA	signal transduction histidine kinase	PA2571	probable two-component sensor(PA2571)
PA14_30850,PA14_30860,PA14_30870,PA14_30880	2	4	3	1	0	5	-0.24	0.82	NA	TrbI-like protein, TrbG-like protein, conjugal transfer protein TrbF, conjugal transfer protein TrbL	NA, NA, NA, NA	NA, NA, NA, NA
PA14sr_070	112	100	71	90	123	244	1.06	0.01	0.09	NA	NA	NA
PA14_30900,PA14_30910	1	1	0	1	0	0	-0.53	0.86	NA	conjugal transfer protein TrbJ, conjugal transfer ATPase TrbE	NA, NA	NA, NA
PA14_30890	3	2	2	6	3	2	1	0.27	NA	hypothetical protein	NA	NA
PA14_30930,PA14_30940,PA14_30950,PA14_30960	15	10	6	5	5	9	-0.34	0.61	0.81	TrbC-like protein, conjugal transfer protein, hypothetical protein, conjugal transfer coupling protein TraG	NA, NA, NA, NA	NA, NA, NA, NA
PA14_30970	109	84	114	55	69	53	-0.45	0.22	0.51	transcriptional regulator	NA	NA
PA14_30980,PA14_30990,PA14_31000,PA14_31010,PA14_31030,PA14_31040	62	55	60	28	37	27	-0.6	0.14	0.4	hypothetical protein, hypothetical protein, hypothetical protein, cation efflux system protein, cation efflux system protein, cation efflux system protein	NA, NA, NA, NA, NA, NA	NA, NA, NA, NA, NA, NA
PA14sr_071	73	71	55	36	48	66	-0.06	0.87	0.94	NA	NA	NA
PA14_31050,PA14_31060	2549	2129	786	1197	1263	4144	0.66	0.19	0.48	hypothetical protein, hypothetical protein	NA, NA	NA, NA
PA14_31070	1	1	0	0	0	1	-0.54	0.75	NA	hypothetical protein	NA	NA
PA14_31080,PA14_31090,PA14_31100	0	0	0	0	0	0	0	1	NA	conjugal transfer protein, hypothetical protein, plasmid partitioning protein	NA, NA, NA	NA, NA, NA
PA14_31110,PA14_31130	3	2	3	0	0	1	-2.55	0.07	0.27	replication initiator and transcriptional repressor protein, hypothetical protein	NA, NA	NA, NA
PA14_31150	8	12	8	9	7	14	0.44	0.49	NA	hypothetical protein	NA	NA
PA14sr_072	26	13	28	21	13	46	0.62	0.21	0.49	NA	NA	NA
PA14_31180	76	70	47	46	60	30	-0.16	0.67	0.85	hypothetical protein	NA	NA
PA14_31160,PA14_31170	60	49	71	68	59	12	-0.05	0.93	0.96	hypothetical protein, hypothetical protein	NA, NA	NA, NA
PA14_31190	0	0	1	0	0	0	-0.62	0.89	NA	hypothetical protein	NA	NA
PA14_31220	44	25	23	16	39	42	0.45	0.34	0.62	hypothetical protein	NA	NA
PA14sr_073	16	18	22	9	6	4	-1.23	0.07	0.27	NA	NA	NA
PA14_31230	0	1	1	1	3	2	1.92	0.15	NA	hypothetical protein	NA	NA
PA14_31240	2	8	7	4	3	5	-0.18	0.8	0.91	nrbE-like protein	NA	NA
PA14_31250	50	30	19	21	28	14	-0.29	0.64	0.82	hypothetical protein	NA	NA
PA14_31260	14	5	6	1	5	7	-0.57	0.41	NA	RadC-like protein	NA	NA
PA14_31270,PA14_31280	29	18	31	12	18	27	-0.1	0.82	0.91	hypothetical protein, integrase	NA, NA	NA, NA
PA14_31290	5	1	1	1	3	1	-0.1	0.94	NA	PA-I galactophilic lectin(pa1L)	PA2570	LecA(lecA)
PA14_31300	67	69	44	34	32	125	0.45	0.38	0.66	hypothetical protein	PA2569	hypothetical protein(PA2569)
PA14_31330	4	3	7	1	1	0	-2.47	0.04	NA	EAL domain-containing protein	PA2567	hypothetical protein(PA2567)
PA14_31310	51	53	26	28	27	62	0.21	0.68	0.85	hypothetical protein	PA2568	hypothetical protein(PA2568)
PA14_NovelOrf_012	5	12	10	8	7	2	-0.35	0.56	0.79	NA	NA	NA
PA14_31340	7	8	3	9	9	38	2.01	0.01	0.06	hypothetical protein	NA	NA
PA14_31350	8	7	5	1	4	8	-0.26	0.75	NA	hypothetical protein	PA2566	conserved hypothetical protein(PA2566)
PA14_31380	1	4	2	3	4	5	1.11	0.22	NA	sulfate transporter	PA2563	probable sulfate transporter(PA2563)
PA14_31370	21	21	20	2	8	10	-1.29	0.01	0.1	hypothetical protein	PA2564	hypothetical protein(PA2564)
PA14_31400	9	7	7	11	18	23	1.53	0.01	NA	chemotaxis transducer	PA2561	CtpH(ctpH)
PA14_31390	48	42	41	19	25	32	-0.43	0.32	0.61	hypothetical protein	PA2562	hypothetical protein(PA2562)
PA14_31430	12	22	10	24	12	54	1.38	0.02	0.12	hypothetical protein	NA	NA
PA14_31420	124	148	108	76	96	149	0.1	0.78	0.9	hypothetical protein	PA2560	hypothetical protein(PA2560)
PA14_31450	14	12	7	10	11	13	0.4	0.49	0.74	hypothetical protein	NA	NA
PA14_31440	68	70	63	37	42	66	-0.12	0.73	0.88	hypothetical protein	PA2559	hypothetical protein(PA2559)
PA14_31460	5	5	9	7	4	7	0.26	0.75	NA	transporter	PA2558	probable transport protein(PA2558)
PA14_31470	0	0	0	0	0	0	0	1	NA	AMP-binding protein	PA2557	probable AMP-binding enzyme(PA2557)
PA14_31480	5	9	2	3	1	0	-1.67	0.16	NA	AraC family transcriptional regulator	PA2556	probable transcriptional regulator(PA2556)
PA14_31500	0	0	0	0	0	0	0	1	NA	AMP-binding protein	PA2555	probable AMP-binding enzyme(PA2555)
PA14_31510	1	0	0	0	0	0	-0.62	0.89	NA	short-chain dehydrogenase	PA2554	probable short-chain dehydrogenase(PA2554)
PA14_31530	0	0	0	0	1	0	1.31	0.6	NA	acyl-CoA thiolase	PA2553	probable acyl-CoA thiolase(PA2553)
PA14_31560	31	52	30	8	15	12	-1.36	0	0.05	LysR family transcriptional regulator	PA2551	probable transcriptional regulator(PA2551)
PA14_31540	22	21	37	26	17	48	0.53	0.3	0.59	acyl-CoA dehydrogenase	PA2552	probable acyl-CoA dehydrogenase(PA2552)
PA14_31610,PA14_31620	39	58	36	37	44	60	0.42	0.26	0.55	TerC family protein, hypothetical protein	PA2549, PA2548	conserved hypothetical protein(PA2549), hypothetical protein(PA2548)
PA14_31580	21	31	7	10	13	13	-0.37	0.5	0.75	acyl-CoA dehydrogenase	PA2550	probable acyl-CoA dehydrogenase(PA2550)
PA14_31630	0	0	0	0	1	0	1.31	0.71	NA	LysR family transcriptional regulator	PA2547	probable transcriptional regulator(PA2547)
PA14_31650	162	134	97	148	213	247	0.99	0	0.04	exonuclease III(xthA)	PA2545	exodeoxyribonuclease III(xthA)
PA14_31640	25	10	23	8	4	1	-1.81	0.01	0.07	ring-cleaving dioxygenase	PA2546	probable ring-cleaving dioxygenase(PA2546)
PA14_31660	35	46	34	11	9	5	-1.87	0	0.01	hypothetical protein	PA2544	hypothetical protein(PA2544)
PA14_31770	9	4	7	4	4	0	-0.97	0.27	0.56	oxidoreductase	PA2535	probable oxidoreductase(PA2535)
PA14_31680,PA14_31690,PA14_31700,PA14_31720,PA14_31730,PA14_31740,PA14_31750,PA14_31760	11	28	25	24	24	113	1.67	0.01	0.09	hypothetical protein, hypothetical protein, CDP-alcohol phosphatidyltransferase, hypothetical protein, hypothetical protein, hypothetical protein, acyltransferase, phosphatidate cytidylyltransferase	PA2543, PA2542, PA2541, PA2540, PA2539, PA2538, PA2537, PA2536	conserved hypothetical protein(PA2543), conserved hypothetical protein(PA2542), probable CDP-alcohol phosphatidyltransferase(PA2541), conserved hypothetical protein(PA2540), conserved hypothetical protein(PA2539), hypothetical protein(PA2538), probable acyltransferase(PA2537), probable phosphatidate cytidylyltransferase(PA2536)
PA14_31780	33	26	23	14	31	56	0.67	0.18	0.45	LysR family transcriptional regulator	PA2534	probable transcriptional regulator(PA2534)
PA14_31800	21	14	13	17	20	21	0.63	0.22	0.5	sodium:alanine symporter	PA2533	probable sodium:alanine symporter(PA2533)
PA14_31820	2	0	1	2	0	0	-0.21	0.9	NA	aminotransferase	PA2531	probable aminotransferase(PA2531)
PA14_31810	145	154	157	107	128	158	0.13	0.68	0.85	thiol peroxidase(tpx)	PA2532	thiol peroxidase(tpx)
PA14_31840,PA14_31850	4	9	8	4	9	4	0.01	0.99	NA	hypothetical protein, hypothetical protein	PA2530, PA2529	hypothetical protein(PA2530), hypothetical protein(PA2529)
PA14_31950,PA14_31960	0	1	1	0	2	0	0.31	0.87	NA	two-component sensor, two-component response regulator	PA2524, PA2523	CzcS(czcS), CzcR(czcR)
PA14_31870,PA14_31890,PA14_31900,PA14_31920,PA14_31930	47	33	24	56	33	14	0.34	0.57	0.79	RND efflux membrane fusion protein, RND efflux transporter, efflux transporter, outer membrane protein, hypothetical protein	PA2528, PA2527, PA2526, PA2525, NA	MuxA(muxA), MuxB(muxB), MuxC(muxC), OpmB(opmB), NA
PA14sr_074	3	4	3	1	3	0	-0.99	0.34	NA	NA	NA	NA
PA14_31970,PA14_31990,PA14_32015,PA14_32025	1	1	2	3	1	0	0.33	0.79	NA	CzcC family cobalt/zinc/cadmium efflux transporter outer membrane protein(czcC), cobalt/zinc/cadmium efflux RND transporter%2C membrane fusion protein%2C CzcB famil(czcB), PA14_32015, PA14_32025	PA2522, PA2521, NA, NA	outer membrane protein precursor CzcC(czcC), Resistance-Nodulation-Cell Division (RND) divalent metal cation efflux membrane fusion protein CzcB precursor(czcB), NA, NA
PA14_32060	1	4	0	0	3	1	-0.01	1	NA	transcriptional regulator XylS(xylS)	PA2519	transcriptional regulator XylS(xylS)
PA14_32080,PA14_32100,PA14_32110	1	0	0	0	1	0	0.34	0.94	NA	toluate 1%2C2-dioxygenase subunit alpha(xylX), toluate 1%2C2-dioxygenase subunit beta(xylY), toluate 1%2C2-dioxygenase electron transfer component(xylZ)	PA2518, PA2517, PA2516	toluate 1, 2-dioxygenase alpha subunit(xylX), toluate 1, 2-dioxygenase beta subunit(xylY), toluate 1, 2-dioxygenase electron transfer component(xylZ)
PA14_32140,PA14_32150,PA14_32160	0	0	0	0	2	0	2.18	0.43	NA	anthranilate dioxygenase reductase(antC), anthranilate dioxygenase small subunit(antB), anthranilate dioxygenase large subunit(antA)	PA2514, PA2513, PA2512	anthranilate dioxygenase reductase(antC), anthranilate dioxygenase small subunit(antB), anthranilate dioxygenase large subunit(antA)
PA14_32130	0	1	2	3	3	0	1.29	0.42	NA	1%2C6-dihydroxycyclohexa-2%2C4-diene-1-carboxylate dehydrogenase(benD)	PA2515	cis-1, 2-dihydroxycyclohexa-3, 4-diene carboxylate dehydrogenase(xylL)
PA14_32200	4	11	0	1	2	0	-2	0.09	NA	transcriptional regulator CatR(catR)	PA2510	transcriptional regulator CatR(catR)
PA14_32190	4	3	4	8	1	1	0.2	0.83	NA	transcriptional regulator	PA2511	AntR(antR)
PA14_32250	21	22	41	31	29	3	-0.11	0.87	0.94	hypothetical protein	PA2506	hypothetical protein(PA2506)
PA14_32230,PA14_32240	18	26	10	9	10	19	-0.16	0.81	0.91	muconolactone delta-isomerase(catC), catechol 1%2C2-dioxygenase(catA)	PA2508, PA2507	muconolactone delta-isomerase(catC), catechol 1, 2-dioxygenase(catA)
PA14_32270	41	54	88	27	33	5	-1.19	0.02	0.13	porin	PA2505	tyrosine porin OpdT(opdT)
PA14_32290	8	8	10	15	11	15	1	0.07	NA	hypothetical protein	PA2503	hypothetical protein(PA2503)
PA14_32280	35	19	21	19	15	1	-0.75	0.19	0.47	hypothetical protein	PA2504	hypothetical protein(PA2504)
PA14_32330,PA14_32340,PA14_32350	32	17	22	17	11	7	-0.66	0.18	0.46	cyanate permease, deaminase, hypothetical protein	PA2500, PA2499, PA2498	probable major facilitator superfamily (MFS) transporter(PA2500), probable deaminase(PA2499), conserved hypothetical protein(PA2498)
PA14_32300	0	3	0	2	1	3	1.32	0.4	NA	kinase	PA2502	hypothetical protein(PA2502)
PA14_32310	98	74	99	135	113	687	2.16	0	0.02	hypothetical protein	PA2501	hypothetical protein(PA2501)
PA14_32380,PA14_32390,PA14_32400	4	4	3	0	1	0	-3.01	0.03	NA	multidrug efflux outer membrane protein OprN precursor(oprN), RND multidrug efflux transporter MexF(mexF), RND multidrug efflux membrane fusion protein MexE(mexE)	PA2495, PA2494, PA2493	Multidrug efflux outer membrane protein OprN precursor(oprN), Resistance-Nodulation-Cell Division (RND) multidrug efflux transporter MexF(mexF), Resistance-Nodulation-Cell Division (RND) multidrug efflux membrane fusion protein MexE precursor(mexE)
PA14_32360,PA14_32370	16	15	16	9	28	10	0.34	0.53	0.77	lysR family transcriptional regulator, DNA damage-inducible gene	PA2497, PA2496	probable transcriptional regulator(PA2497), hypothetical protein(PA2496)
PA14_32410	9	21	16	12	6	12	-0.29	0.64	NA	transcriptional regulator MexT(mexT)	PA2492	transcriptional regulator MexT(mexT)
PA14_32440	1	2	2	3	2	6	1.48	0.12	NA	hypothetical protein	PA2490	conserved hypothetical protein(PA2490)
PA14_32420	70	38	64	33	26	24	-0.7	0.06	0.26	oxidoreductase	PA2491	MexS(mexS)
PA14_32450,PA14_32460	1	1	0	2	2	1	1.67	0.34	NA	AraC family transcriptional regulator, transcriptional regulator	PA2489, PA2488	probable transcriptional regulator(PA2489), probable transcriptional regulator(PA2488)
PA14_32480,PA14_32490	8	7	5	11	3	10	0.62	0.32	0.61	hypothetical protein, hypothetical protein	PA2486, PA2485	hypothetical protein(PA2486), hypothetical protein(PA2485)
PA14_32470	13	12	12	12	10	57	1.46	0.01	0.11	hypothetical protein	PA2487	hypothetical protein(PA2487)
PA14_32500	13	23	18	18	32	14	0.57	0.26	0.54	TetR family transcriptional regulator	PA2484	conserved hypothetical protein(PA2484)
PA14_32520	23	21	17	7	4	30	-0.2	0.72	0.87	hypothetical protein	PA2483	conserved hypothetical protein(PA2483)
PA14_32570,PA14_32580	8	5	8	9	6	3	0.12	0.86	NA	two-component sensor, two-component response regulator	PA2480, PA2479	probable two-component sensor(PA2480), probable two-component response regulator(PA2479)
PA14_32530,PA14_32540	12	14	35	44	23	7	0.58	0.35	0.63	cytochrome c, hypothetical protein	PA2482, PA2481	probable cytochrome c(PA2482), hypothetical protein(PA2481)
PA14_32610	12	10	11	10	4	5	-0.45	0.46	NA	disulfide isomerase/thiol-disulfide oxidase(dsbG)	PA2476	thiol:disulfide interchange protein DsbG(dsbG)
PA14_32640,PA14_32650,PA14_32660	0	2	0	0	1	1	0.3	0.91	NA	hypothetical protein, glutathione S-transferase, MFS family transporter	PA2474, PA2473, PA2472	hypothetical protein(PA2474), probable glutathione S-transferase(PA2473), probable major facilitator superfamily (MFS) transporter(PA2472)
PA14_32630	3	7	4	7	6	7	0.85	0.24	NA	cytochrome P450	PA2475	probable cytochrome P450(PA2475)
PA14_32670,PA14_32690	1	0	0	0	0	0	-0.62	0.89	NA	hypothetical protein, gentisate 1%2C2-dioxygenase(gtdA)	PA2471, PA2470	conserved hypothetical protein(PA2471), gentisate 1, 2-dioxygenase(gtdA)
PA14_32700	1	0	2	0	0	0	-2.1	0.25	NA	transcriptional regulator	PA2469	probable transcriptional regulator(PA2469)
PA14_32710,PA14_32720	5	3	8	9	12	1	0.79	0.25	0.54	ECF subfamily RNA polymerase sigma-70 factor, transmembrane sensor	PA2468, PA2467	ECF sigma factor FoxI(foxI), Anti-sigma factor FoxR(foxR)
PA14_32740	2	0	0	0	2	2	1.42	0.47	NA	TonB-dependent receptor	PA2466	Ferrioxamine receptor FoxA(foxA)
PA14_32750	0	0	0	0	0	0	0	1	NA	hypothetical protein	PA2465	hypothetical protein(PA2465)
PA14_32770	141	94	116	123	136	89	0.34	0.31	0.59	hypothetical protein	PA2464	hypothetical protein(PA2464)
PA14_32780,PA14_32790	274	204	371	166	184	299	-0.04	0.92	0.96	hypothetical protein, hypothetical protein	PA2463, PA2462	hypothetical protein(PA2463), hypothetical protein(PA2462)
PA14_NovelOrf_013,PA14_32810	106	91	115	76	88	81	-0.01	0.98	0.99	NA, hypothetical protein	NA, NA	NA, NA
PA14sr_075	151	113	94	70	73	164	0.15	0.72	0.87	NA	NA	NA
PA14sr_076	169	107	76	109	71	106	0.07	0.83	0.92	NA	NA	NA
PA14sr_077	6	1	4	6	1	4	0.38	0.72	NA	NA	NA	NA
PA14_32820	145	90	91	83	63	98	-0.05	0.91	0.96	hypothetical protein	NA	NA
PA14_32830,PA14_32840	4	4	7	4	5	13	0.9	0.3	NA	hypothetical protein, hypothetical protein	NA, NA	NA, NA
PA14_32850	12	24	17	12	13	9	-0.32	0.54	0.77	hypothetical protein	NA	NA
PA14_32860,PA14_32880,PA14_32890	56	39	43	21	23	53	-0.14	0.81	0.91	hypothetical protein, hypothetical protein, hypothetical protein	PA2455, PA2454, PA2453	hypothetical protein(PA2455), hypothetical protein(PA2454), hypothetical protein(PA2453)
PA14_32905	6	1	4	4	4	2	0.23	0.8	NA	hypothetical protein	NA	NA
PA14_32930	2	1	1	2	3	0	0.67	0.61	NA	hypothetical protein	PA2450	hypothetical protein(PA2450)
PA14_32950	27	28	15	9	13	6	-0.98	0.06	0.27	hypothetical protein	PA2448	hypothetical protein(PA2448)
PA14_32940	38	28	24	20	39	31	0.36	0.38	0.66	transcriptional regulator	PA2449	GcsR(gcsR)
PA14_32970	6	9	6	9	7	16	0.95	0.14	NA	transcriptional regulator	PA2447	probable transcriptional regulator(PA2447)
PA14_32985,PA14_33000,PA14_33010,PA14_33030	8	7	5	0	8	13	0.43	0.6	NA	glycine cleavage system protein H(gcvH2), glycine dehydrogenase(gcvP2), serine hydroxymethyltransferase(glyA2), L-serine dehydratase(sdaA)	PA2446, PA2445, PA2444, PA2443	glycine cleavage system protein H2(gcvH2), glycine cleavage system protein P2(gcvP2), serine hydroxymethyltransferase(glyA2), L-serine dehydratase(sdaA)
PA14_33050	13	11	6	10	8	2	-0.24	0.73	NA	hypothetical protein	PA2441	hypothetical protein(PA2441)
PA14_33040	31	21	26	39	53	29	0.98	0.04	0.2	glycine cleavage system protein T2(gcvT2)	PA2442	glycine cleavage system protein T2(gcvT2)
PA14_33060	0	1	0	1	0	0	0.34	0.92	NA	hypothetical protein	PA2440	hypothetical protein(PA2440)
PA14_33070,PA14_33080,PA14_33110	0	3	1	1	0	0	-1.61	0.53	NA	hypothetical protein, hypothetical protein, hypothetical protein	PA2439, PA2438, PA2437	hypothetical protein(PA2439), hypothetical protein(PA2438), hypothetical protein(PA2437)
PA14_33160	9	7	26	9	9	11	-0.21	0.73	0.88	hypothetical protein	PA2433	hypothetical protein(PA2433)
PA14_33120,PA14_33130,PA14_33150	128	110	161	79	92	41	-0.58	0.08	0.31	hypothetical protein, cation-transporting P-type ATPase, hypothetical protein	PA2436, PA2435, PA2434	hypothetical protein(PA2436), probable cation-transporting P-type ATPase(PA2435), hypothetical protein(PA2434)
PA14_33170	2	2	0	0	1	2	-0.04	0.98	NA	transcriptional regulator	PA2432	bistable expression regulator, BexR(bexR)
PA14_33230	1	2	1	0	4	1	0.65	0.6	NA	hypothetical protein	PA2429	hypothetical protein(PA2429)
PA14_33190,PA14_33200,PA14_33220	6	13	11	5	1	9	-0.67	0.37	0.64	hypothetical protein, hypothetical protein, hypothetical protein	PA2431, NA, PA2430	hypothetical protein(PA2431), NA, conserved hypothetical protein(PA2430)
PA14_33240	1	0	0	1	1	0	1.22	0.65	NA	hypothetical protein	PA2428	hypothetical protein(PA2428)
PA14_33260	1	0	3	4	2	1	1.14	0.3	NA	extracytoplasmic-function sigma-70 factor(pvdS)	PA2426	sigma factor PvdS(pvdS)
PA14_33250	4	4	1	2	2	1	-0.5	0.62	NA	hypothetical protein	PA2427	hypothetical protein(PA2427)
PA14sr_078	1	4	2	4	1	1	0.09	0.94	NA	NA	NA	NA
PA14_33270,PA14_33280	0	0	1	2	3	0	2.55	0.1	NA	protein PvdG(pvdG), peptide synthase(pvdL)	PA2425, PA2424	PvdG(pvdG), PvdL(pvdL)
PA14_33290	104	99	40	39	73	208	0.78	0.15	0.42	hypothetical protein	PA2423	hypothetical protein(PA2423)
PA14_33300	283	248	227	144	136	122	-0.57	0.02	0.11	hypothetical protein	NA	NA
PA14_33310	5	3	7	2	2	4	-0.56	0.56	NA	hypothetical protein	NA	NA
PA14_33320	0	0	5	0	1	1	-1.03	0.67	NA	hypothetical protein	NA	NA
PA14_33340,PA14_33350	4	4	4	2	1	1	-1.24	0.25	NA	helicase, hypothetical protein	NA, NA	NA, NA
PA14_33370	595	424	482	317	360	66	-0.68	0.13	0.39	hypothetical protein	PA2422	hypothetical protein(PA2422)
PA14_33360	8	4	6	6	7	3	0.18	0.8	0.91	hypothetical protein	NA	NA
PA14_33380,PA14_33410	6	2	1	1	0	0	-2.68	0.1	NA	hypothetical protein, porin	PA2421, PA2420	hypothetical protein(PA2421), probable porin(PA2420)
PA14_33420	1	2	2	0	0	0	-2.85	0.09	NA	hydrolase	PA2419	probable hydrolase(PA2419)
PA14_33430	0	0	1	0	0	0	-0.62	0.89	NA	pirin-related protein	PA2418	hypothetical protein(PA2418)
PA14sr_079	81	71	30	25	33	50	-0.39	0.36	0.64	NA	NA	NA
PA14_33450	1	3	2	0	0	0	-3.12	0.04	NA	trehalase(treA)	PA2416	periplasmic trehalase precursor(treA)
PA14_33440	16	5	15	4	9	10	-0.29	0.62	0.82	LysR family transcriptional regulator	PA2417	probable transcriptional regulator(PA2417)
PA14_33460,PA14_33480	6	5	4	5	1	0	-0.98	0.33	NA	hypothetical protein, L-sorbosone dehydrogenase(sndH)	PA2415, PA2414	hypothetical protein(PA2415), L-sorbosone dehydrogenase(PA2414)
PA14_33500	0	0	0	0	0	0	0	1	NA	diaminobutyrate--2-oxoglutarate aminotransferase(pvdH)	PA2413	L-2, 4-diaminobutyrate:2-ketoglutarate 4-aminotransferase, PvdH(pvdH)
PA14_33530,PA14_33540,PA14_33550,PA14_33560	3	11	1	1	7	1	-0.43	0.7	NA	hypothetical protein, ABC transporter permease, ABC transporter ATP-binding protein, adhesion protein	PA2410, PA2409, PA2408, PA2407	FpvF(fpvF), FpvE(fpvE), FpvD(fpvD), FpvC(fpvC)
PA14_33510,PA14_33520	2	2	5	3	6	2	0.61	0.52	NA	hypothetical protein, thioesterase	PA2412, PA2411	conserved hypothetical protein(PA2412), probable thioesterase(PA2411)
PA14_33610,PA14_33630	0	0	0	0	0	0	0	1	NA	peptide synthase, protein PvdJ(pvdJ)	PA2402, PA2400	probable non-ribosomal peptide synthetase(PA2402), PvdJ(pvdJ)
PA14_33680	4	0	2	1	2	3	0.38	0.74	NA	ferripyoverdine receptor(fpvA)	PA2398	ferripyoverdine receptor(fpvA)
PA14_33650	20	12	20	8	13	13	-0.26	0.58	0.8	pyoverdine synthetase D(pvdD)	PA2399	pyoverdine synthetase D(pvdD)
PA14_33690	1	0	2	1	0	1	-0.24	0.87	NA	pyoverdine biosynthesis protein PvdE(pvdE)	PA2397	pyoverdine biosynthesis protein PvdE(pvdE)
PA14_33710,PA14_33720,PA14_33730	3	4	3	0	3	2	-0.66	0.53	NA	protein PvdO(pvdO), protein PvdN(pvdN), dipeptidase	PA2395, PA2394, PA2393	PvdO(pvdO), PvdN(pvdN), putative dipeptidase(PA2393)
PA14_33700	27	24	19	9	15	20	-0.32	0.46	0.72	pyoverdine synthetase F(pvdF)	PA2396	pyoverdine synthetase F(pvdF)
PA14_33750,PA14_33760,PA14_33770	7	4	4	8	6	5	0.7	0.39	NA	outer membrane protein, ABC transporter ATP-binding protein/permease, hypothetical protein	PA2391, PA2390, PA2389	probable outer membrane protein precursor(opmQ), PvdT(pvdT), PvdR(pvdR)
PA14_33740	2	1	0	3	1	1	1.1	0.41	NA	protein PvdP(pvdP)	PA2392	PvdP(pvdP)
PA14_33780	8	11	5	11	9	1	0.14	0.87	NA	transmembrane sensor	PA2388	FpvR(fpvR)
PA14_33800	18	11	19	23	11	16	0.41	0.42	0.69	RNA polymerase sigma factor	PA2387	FpvI(fpvI)
PA14_33810	0	1	0	1	1	0	1.22	0.62	NA	L-ornithine N5-oxygenase(pvdA)	PA2386	L-ornithine N5-oxygenase(pvdA)
PA14sr_080	16	22	15	11	8	23	0.01	0.98	0.99	NA	NA	NA
PA14_33830	1	0	0	1	0	0	0.34	0.9	NA	hypothetical protein	PA2384	hypothetical protein(PA2384)
PA14_33840	6	1	9	5	5	2	-0.07	0.94	NA	transcriptional regulator	PA2383	probable transcriptional regulator(PA2383)
PA14_33870	50	40	49	55	55	116	1.06	0.02	0.12	hypothetical protein	PA2381	hypothetical protein(PA2381)
PA14_33860	19	18	12	15	5	4	-0.68	0.29	0.58	L-lactate dehydrogenase(lldA)	PA2382	L-lactate dehydrogenase(lldA)
PA14_33880	47	31	38	154	43	124	1.83	0	0.01	hypothetical protein	PA2380	hypothetical protein(PA2380)
PA14_33890,PA14_33900	185	193	165	97	109	103	-0.47	0.11	0.35	oxidoreductase, aldehyde dehydrogenase	PA2379, PA2378	probable oxidoreductase(PA2379), probable aldehyde dehydrogenase(PA2378)
PA14_33910,PA14_33920	3	4	4	5	3	0	-0.13	0.88	0.95	hypothetical protein, transcriptional regulator	PA2377, PA2376	hypothetical protein(PA2377), probable transcriptional regulator(PA2376)
PA14_33940,PA14_33960,PA14_33970,PA14_33980,PA14_33990,PA14_34000,PA14_34010,PA14_34020,PA14_34030,PA14_34050,PA14_34070	10	6	6	8	5	0	-0.41	0.59	NA	hypothetical protein, VgrG3(vgrG3), hypothetical protein, hypothetical protein, ClpV3(clpV3), HsiH3(hsiH3), HsiG3(hsiG3), HsiF3(hsiF3), Hcp3(hcp3), HsiC3(hsiC3), HsiB3(hsiB3)	PA2374, PA2373, NA, NA, PA2371, PA2370, PA2369, PA2368, PA2367, PA2366, PA2365	hypothetical protein(PA2374), VgrG3(vgrG3), NA, NA, ClpV3(clpV3), HsiH3(hsiH3), HsiG3(hsiG3), HsiF3(hsiF3), Hcp3(hcp3), HsiC3(hsiC3), HsiB3(hsiB3)
PA14_33930	6	3	6	7	0	2	-0.39	0.64	NA	hypothetical protein	PA2375	hypothetical protein(PA2375)
PA14_34080	36	26	10	1	4	6	-2.34	0	0.01	Lip3(lip3)	PA2364	Lip3(lip3)
PA14_34100,PA14_34110,PA14_34130,PA14_34140	12	19	9	6	6	6	-0.82	0.21	NA	HsiJ3(hsiJ3), DotU3(dotU3), IcmF3(icmF3), HsiA3(hsiA3)	PA2363, PA2362, PA2361, PA2360	HsiJ3(hsiJ3), DotU3(dotU3), IcmF3(icmF3), hypothetical protein(hsiA3)
PA14_34150	2	7	3	0	1	0	-3.16	0.03	NA	Sfa3(sfa3)	PA2359	probable transcriptional regulator(sfa3)
PA14_34170	26	20	33	26	17	18	-0.03	0.95	0.98	hypothetical protein	PA2358	hypothetical protein(PA2358)
PA14_34180,PA14_34190,PA14_34200,PA14_34210	11	10	7	2	4	1	-1.65	0.03	NA	NADH-dependent FMN reductase MsuE(msuE), methanesulfonate sulfonatase MsuD(msuD), FMNH2-dependent monooxygenase, transcriptional regulator	PA2357, PA2356, PA2355, PA2354	NADH-dependent FMN reductase MsuE(msuE), methanesulfonate sulfonatase MsuD(msuD), probable FMNH2-dependent monooxygenase(PA2355), probable transcriptional regulator(PA2354)
PA14_34250	5	11	10	22	9	7	0.86	0.22	NA	glycerophosphoryl diester phosphodiesterase	PA2352	probable glycerophosphoryl diester phosphodiesterase(PA2352)
PA14_34230	12	4	14	11	6	5	-0.1	0.88	NA	hypothetical protein	PA2353	conserved hypothetical protein(PA2353)
PA14_34260,PA14_34270,PA14_34280,PA14_34290,PA14_34300,PA14_34320	6	3	8	4	3	5	-0.15	0.84	NA	ABC transporter permease, ABC transporter ATP-binding protein, hypothetical protein, DszA family monooxygenase, DszC family monooxygenase, DszC family monooxygenase	PA2351, PA2350, PA2349, PA2348, PA2347, PA2346	probable permease of ABC transporter(PA2351), probable ATP-binding component of ABC transporter(PA2350), conserved hypothetical protein(PA2349), conserved hypothetical protein(PA2348), hypothetical protein(PA2347), conserved hypothetical protein(PA2346)
PA14_34340	4	1	7	2	5	0	-0.45	0.71	NA	fructokinase(mtlZ)	PA2344	fructokinase(mtlZ)
PA14_34330	6	2	6	8	0	1	-0.29	0.81	NA	hypothetical protein	PA2345	conserved hypothetical protein(PA2345)
PA14_34350,PA14_34360,PA14_34370,PA14_34390,PA14_34410,PA14_34420,PA14_34440	0	0	0	0	1	0	1.31	0.77	NA	xylulose kinase(mtlY), mannitol dehydrogenase(mtlD), ABC maltose/mannitol transporter ATP-binding protein, binding-protein-dependent maltose/mannitol transport protein, binding-protein-dependent maltose/mannitol transport protein, maltose/mannitol ABC transporter substrate-binding protein, transcriptional regulator MtlR(mtlR)	PA2343, PA2342, PA2341, PA2340, PA2339, PA2338, PA2337	xylulose kinase(mtlY), mannitol dehydrogenase(mtlD), probable ATP-binding component of ABC maltose/mannitol transporter(PA2341), probable binding-protein-dependent maltose/mannitol transport protein(PA2340), probable binding-protein-dependent maltose/mannitol transport protein(PA2339), probable binding protein component of ABC maltose/mannitol transporter(PA2338), transcriptional regulator MtlR(m…
PA14_34450	1	2	1	0	5	0	0.63	0.76	NA	AraC family transcriptional regulator	PA2332	probable transcriptional regulator(PA2332)
PA14_34460	1	2	3	3	1	0	-0.27	0.85	NA	hypothetical protein	PA2331	hypothetical protein(PA2331)
PA14_34490,PA14_34500,PA14_34510,PA14_34520	15	12	10	11	7	4	-0.4	0.47	0.72	hypothetical protein, ABC transporter ATP-binding protein, hypothetical protein, ABC transporter permease	PA2330, PA2329, PA2328, PA2327	hypothetical protein(PA2330), probable ATP-binding component of ABC transporter(PA2329), hypothetical protein(PA2328), probable permease of ABC transporter(PA2327)
PA14_34550,PA14_34580	1	3	1	1	1	1	-0.41	0.76	NA	hypothetical protein, hypothetical protein	PA2325, PA2324	hypothetical protein(PA2325), hypothetical protein(PA2324)
PA14_34540	6	10	3	4	11	1	0.08	0.91	0.96	xenobiotic compound DszA family monooxygenase	PA2326	hypothetical protein(PA2326)
PA14_34600	3	2	2	0	3	0	-0.88	0.52	NA	glyceraldehyde-3-phosphate dehydrogenase	PA2323	probable glyceraldehyde-3-phosphate dehydrogenase(PA2323)
PA14_34610,PA14_34630	4	0	1	0	1	4	0.43	0.79	NA	hypothetical protein, gluconate permease(gnuT)	NA, PA2322	NA, gluconate permease(PA2322)
PA14_34640	0	0	0	0	0	0	0	1	NA	gluconokinase	PA2321	gluconokinase(PA2321)
PA14_34670,PA14_34680	31	24	18	24	21	13	0.02	0.96	0.98	cupin superfamily protein, oxidoreductase	PA2318, PA2317	hypothetical protein(PA2318), probable oxidoreductase(PA2317)
PA14_34660	193	158	162	96	126	36	-0.66	0.11	0.36	transcriptional regulator GntR(gntR)	PA2320	transcriptional regulator GntR(gntR)
PA14_34690	1	1	0	0	1	2	0.95	0.59	NA	LysR family transcriptional regulator	PA2316	probable transcriptional regulator(PA2316)
PA14_34720	1	3	1	3	1	2	0.6	0.57	NA	hypothetical protein	PA2313	hypothetical protein(PA2313)
PA14_34700,PA14_34710	4	3	5	0	1	11	0.37	0.72	NA	beta lactamase, major facilitator transporter	PA2315, PA2314	hypothetical protein(PA2315), probable major facilitator superfamily (MFS) transporter(PA2314)
PA14_34730,PA14_34740	1	2	1	2	1	6	1.52	0.2	NA	XRE family transcriptional regulator, hypothetical protein	PA2312, PA2311	probable transcriptional regulator(PA2312), hypothetical protein(PA2311)
PA14_34750,PA14_34770,PA14_34780	0	0	0	0	0	0	0	1	NA	taurine catabolism dioxygenase, ABC transporter substrate-binding protein, ABC transporter ATP-binding protein	PA2310, PA2309, PA2308	hypothetical protein(PA2310), hypothetical protein(PA2309), probable ATP-binding component of ABC transporter(PA2308)
PA14_34790	4	4	2	2	0	0	-1.97	0.14	NA	ABC transporter permease	PA2307	probable permease of ABC transporter(PA2307)
PA14_34800	51	64	47	30	20	91	0.16	0.76	0.89	amino acid transporter LysE	PA2306	AmbA(ambA)
PA14_34810,PA14_34820,PA14_34830	0	2	0	0	0	0	-1.58	0.72	NA	non-ribosomal peptide synthetase, regulatory protein, regulatory protein	PA2305, PA2304, PA2303	AmbB(ambB), AmbC(ambC), AmbD(ambD)
PA14_34840,PA14_34850	29	22	19	11	11	18	-0.45	0.43	0.69	non-ribosomal peptide synthetase, tRNA synthase	PA2302, PA2301	AmbE(ambE), hypothetical protein(PA2301)
PA14_34870	13	4	15	3	2	2	-1.84	0.04	NA	chitinase(chiC)	PA2300	chitinase(chiC)
PA14_34880,PA14_34900,PA14_34920	5	3	4	2	2	1	-0.91	0.35	NA	GntR family transcriptional regulator, oxidoreductase, ferredoxin	PA2299, PA2298, PA2297	probable transcriptional regulator(PA2299), probable oxidoreductase(PA2298), probable ferredoxin(PA2297)
PA14_34930,PA14_34940	6	3	5	8	5	10	1.07	0.14	NA	phycobiliprotein, hypothetical protein	PA2293, PA2292	hypothetical protein(PA2293), hypothetical protein(PA2292)
PA14_34960	21	17	7	9	10	27	0.41	0.46	0.72	glucose-sensitive porin	PA2291	probable glucose-sensitive porin(PA2291)
PA14_34970	6	5	13	4	4	9	-0.16	0.85	NA	glucose dehydrogenase(gcd)	PA2290	glucose dehydrogenase(gcd)
PA14_34990	0	0	2	0	0	0	-1.54	0.41	NA	TonB-dependent receptor	PA2289	conserved hypothetical protein(PA2289)
PA14_35010,PA14_35020,PA14_35030,PA14_35040,PA14_35050,PA14_35060	2	3	3	0	1	1	-1.67	0.24	NA	hypothetical protein, hypothetical protein, hypothetical protein, hypothetical protein, hypothetical protein, hypothetical protein	PA2287, PA2286, PA2285, PA2284, PA2283, PA2282	hypothetical protein(PA2287), hypothetical protein(PA2286), hypothetical protein(PA2285), hypothetical protein(PA2284), hypothetical protein(PA2283), hypothetical protein(PA2282)
PA14_35000	63	41	28	30	26	24	-0.36	0.28	0.57	hypothetical protein	PA2288	hypothetical protein(PA2288)
PA14_35080,PA14_35100,PA14_35110,PA14_35130	16	17	13	9	8	20	0.04	0.95	0.97	arsenical resistance protein, arsenate reductase(arsC), arsenite-antimonite efflux pump ArsB(arsB), arsenic resistance transcriptional regulator(arsR)	PA2280, PA2279, PA2278, PA2277	oxidoreductase(PA2280), ArsC protein(arsC), ArsB protein(arsB), ArsR protein(arsR)
PA14_35070	45	46	27	35	32	26	0	0.99	1	AraC family transcriptional regulator	PA2281	probable transcriptional regulator(PA2281)
PA14_35140	0	4	1	1	0	1	-1.02	0.59	NA	AraC family transcriptional regulator	PA2276	probable transcriptional regulator(PA2276)
PA14_35160	14	12	7	7	8	16	0.27	0.59	0.8	hypothetical protein	PA2274	hypothetical protein(PA2274)
PA14_35150	1	0	1	1	2	2	1.68	0.25	NA	alcohol dehydrogenase	PA2275	probable alcohol dehydrogenase (Zn-dependent)(PA2275)
PA14_35190	14	22	21	10	12	6	-0.7	0.2	0.48	penicillin-binding protein 3A(pbpC)	PA2272	penicillin-binding protein 3A(pbpC)
PA14_35170	25	17	27	5	13	6	-1.18	0.02	0.13	redox-sensing activator of soxS	PA2273	SoxR(soxR)
PA14_35200,PA14_35210	27	31	28	12	11	15	-0.84	0.07	0.27	acetyltransferase, TetR family transcriptional regulator	PA2271, PA2270	probable acetyltransferase(PA2271), probable transcriptional regulator(PA2270)
PA14_35240	2	0	1	0	0	0	-2.05	0.39	NA	hypothetical protein	PA2268	hypothetical protein(PA2268)
PA14_35230	3	3	5	10	5	0	0.77	0.39	NA	hypothetical protein	PA2269	conserved hypothetical protein(PA2269)
PA14_35270,PA14_35290,PA14_35300	1	3	2	5	1	0	0.31	0.83	NA	cytochrome c precursor, gluconate dehydrogenase(gnd), hypothetical protein	PA2266, PA2265, PA2264	probable cytochrome c precursor(PA2266), gluconate dehydrogenase(PA2265), conserved hypothetical protein(PA2264)
PA14_35250	37	17	44	26	10	11	-0.71	0.15	0.42	LysR family transcriptional regulator	PA2267	probable transcriptional regulator(PA2267)
PA14_35320,PA14_35330,PA14_35340,PA14_35360	3	0	2	0	1	0	-1.84	0.27	NA	2-hydroxyacid dehydrogenase, 2-ketogluconate transporter, 2-ketogluconate kinase, hypothetical protein	PA2263, PA2262, PA2261, PA2260	probable 2-hydroxyacid dehydrogenase(PA2263), probable 2-ketogluconate transporter(PA2262), probable 2-ketogluconate kinase(PA2261), hypothetical protein(PA2260)
PA14_35370	5	3	11	3	6	1	-0.6	0.53	NA	transcriptional regulator PtxS(ptxS)	PA2259	transcriptional regulator PtxS(ptxS)
PA14_35390,PA14_35400,PA14_35420,PA14_35430	3	3	2	2	2	0	-0.66	0.55	NA	pyoverdine biosynthesis protein PvcD(pvcD), pyoverdine biosynthesis protein PvcC(pvcC), pyoverdine biosynthesis protein PvcB(pvcB), pyoverdine biosynthesis protein PvcA(pvcA)	PA2257, PA2256, PA2255, PA2254	paerucumarin biosynthesis protein PvcD(pvcD), paerucumarin biosynthesis protein PvcC(pvcC), paerucumarin biosynthesis protein PvcB(pvcB), paerucumarin biosynthesis protein PvcA(pvcA)
PA14_35380	2	6	8	7	5	5	0.41	0.58	NA	transcriptional regulator PtxR(ptxR)	PA2258	transcriptional regulator PtxR(ptxR)
PA14_35440	5	4	2	11	5	1	0.97	0.32	NA	L-asparaginase I(ansA)	PA2253	L-asparaginase I(ansA)
PA14_35460	0	0	0	4	0	0	3.19	0.37	NA	AGCS sodium/alanine/glycine symporter	PA2252	probable AGCS sodium/alanine/glycine symporter(PA2252)
PA14_35490,PA14_35500,PA14_35520,PA14_35530	9	5	16	5	9	4	-0.4	0.54	NA	dihydrolipoamide dehydrogenase(lpdV), branched-chain alpha-keto acid dehydrogenase subunit E2(bkdB), 2-oxoisovalerate dehydrogenase subunit beta(bkdA2), 2-oxoisovalerate dehydrogenase subunit alpha(bkdA1)	PA2250, PA2249, PA2248, PA2247	lipoamide dehydrogenase-Val(lpdV), branched-chain alpha-keto acid dehydrogenase (lipoamide component)(bkdB), 2-oxoisovalerate dehydrogenase (beta subunit)(bkdA2), 2-oxoisovalerate dehydrogenase (alpha subunit)(bkdA1)
PA14_35470	107	101	79	66	75	46	-0.27	0.34	0.62	hypothetical protein	PA2251	hypothetical protein(PA2251)
PA14_35550,PA14_35570,PA14_35590	17	7	13	13	8	11	0.15	0.81	0.91	hypothetical protein(pslO), hypothetical protein(pslN), FAD-binding dehydrogenase(pslM)	PA2245, PA2244, PA2243	hypothetical protein(pslO), hypothetical protein(pslN), hypothetical protein(pslM)
PA14_35540	29	13	17	17	11	6	-0.43	0.45	0.71	transcriptional regulator BkdR(bkdR)	PA2246	transcriptional regulator BkdR(bkdR)
PA14_35600	2	2	2	4	0	3	0.57	0.64	NA	hypothetical protein(pslL)	PA2242	hypothetical protein(pslL)
PA14_35620,PA14_35630,PA14_35640,PA14_35650,PA14_35670,PA14_35680,PA14_35690	0	0	0	0	1	0	1.31	0.77	NA	hypothetical protein(pslK), hypothetical protein(pslJ), transferase(pslI), hypothetical protein(pslH), glycosyl hydrolase(pslG), hypothetical protein(pslF), hypothetical protein(pslE)	PA2241, PA2240, PA2239, PA2238, PA2237, PA2236, PA2235	PslL(pslK), PslJ(pslJ), PslI(pslI), PslH(pslH), PslG(pslG), PslF(pslF), PslE(pslE)
PA14_35700	93	71	34	42	36	50	-0.26	0.64	0.82	hypothetical protein	NA	NA
PA14_35710,PA14_35720	464	309	268	240	270	125	-0.36	0.28	0.57	hypothetical protein, hypothetical protein	NA, NA	NA, NA
PA14_35730	54	41	46	42	45	56	0.37	0.24	0.52	hypothetical protein	NA	NA
PA14_35760,PA14_35770,PA14_35780,PA14_35790	734	555	403	323	270	216	-0.71	0.04	0.19	hypothetical protein, hypothetical protein, hypothetical protein, homospermidine synthase	NA, NA, NA, NA	NA, NA, NA, NA
PA14_35740,PA14_35750	19	31	19	10	8	28	-0.24	0.67	0.85	transposase, tpnA repressor protein	NA, NA	NA, NA
PA14_35800,PA14_35810	31	36	36	21	17	20	-0.49	0.23	0.51	hypothetical protein, hypothetical protein	NA, NA	NA, NA
PA14_35820	1	0	2	0	1	0	-1.14	0.62	NA	cointegrate resolution protein S(tnpS)	NA	NA
PA14_35830	0	2	6	2	2	0	-0.71	0.59	NA	cointegrate resolution protein T(tnpT)	NA	NA
PA14sr_081	133	75	74	86	65	52	-0.11	0.77	0.9	NA	NA	NA
PA14_35850	282	222	273	153	130	136	-0.54	0.03	0.18	hypothetical protein	NA	NA
PA14_35860	6	18	5	10	7	13	0.38	0.57	NA	amino acid permease	NA	NA
PA14_35880	0	0	2	0	0	0	-1.56	0.58	NA	gamma-aminobutyraldehyde dehydrogenase	NA	NA
PA14_35890	1	0	2	0	2	1	0.34	0.85	NA	diaminobutyrate--2-oxoglutarate aminotransferase	NA	NA
PA14_35920,PA14_35930	20	17	7	5	11	20	0.08	0.9	0.95	acetate permease, hypothetical protein;Pseudo	NA, NA	NA, NA
PA14_35900	7	10	8	5	1	19	0.36	0.63	NA	dehydrogenase	NA	NA
[truncated: 2,061 more rows]
