# Supplementary material for: Quantitative mapping of mRNA 3’ ends in Pseudomonas aeruginosa reveals a pervasive role for premature 3’ end formation in response to azithromycin
Source: PLoS Genet. 2021 Jul 12;17(7):e1009634. doi: 10.1371/journal.pgen.1009634 (PMC8297930; doi:10.1371/journal.pgen.1009634)
Supplement: S6 Table — (XLSX) [file pgen.1009634.s011.xlsx]

## Sheet: Sheet1
S6 Table. Read counts associated with 3' UTRs of genes/operons replicates in untreated (U) and azithromyin-treated (AZ) biofilm(BF) samples and differential expression analysis results from DEseq2
Gene	BF-U1	BF-U2	BF-U3	BF-A1	BF-A2	BF-A3	Log2Fold change	pvalue	pAdj	Product	PA01homolog	PA01 product
PA14sr_000	54	54	53	27	13	42	0.28	0.55	0.77	NA	NA	NA
PA14_00010,PA14_00020	3	3	5	5	1	1	0.48	0.58	NA	chromosomal replication initiation protein(dnaA), DNA polymerase III subunit beta(dnaN)	PA0001, PA0002	chromosomal replication initiator protein DnaA(dnaA), DNA polymerase III, beta chain(dnaN)
PA14_00030	0	0	0	0	1	1	3.41	0.12	NA	recombination protein F(recF)	PA0003	RecF protein(recF)
PA14_00060,PA14_00070	30	21	9	4	1	5	-1.35	0.04	NA	acyltransferase, D%2CD-heptose 1%2C7-bisphosphate phosphatase	PA0005, PA0006	lysophosphatidic acid acyltransferase, LptA(lptA), conserved hypothetical protein(PA0006)
PA14_00050	31	25	24	18	3	16	0.02	0.96	0.98	DNA gyrase subunit B(gyrB)	PA0004	DNA gyrase subunit B(gyrB)
PA14_00090,PA14_00100	54	46	27	22	3	27	-0.13	0.72	0.88	glycyl-tRNA synthetase subunit beta(glyS), glycyl-tRNA synthetase subunit alpha(glyQ)	PA0008, PA0009	glycyl-tRNA synthetase beta chain(glyS), glycyl-tRNA synthetase alpha chain(glyQ)
PA14_00080	12	12	6	4	0	3	-0.98	0.27	NA	hypothetical protein	PA0007	hypothetical protein(PA0007)
PA14_00110	11	12	0	1	1	1	-1.49	0.22	NA	DNA-3-methyladenine glycosidase I(tag)	PA0010	DNA-3-methyladenine glycosidase I(tag)
PA14_00120	59	45	26	18	10	17	-0.13	0.8	0.92	lipid A biosynthesis lauroyl acyltransferase	PA0011	acyltransferase HtrB1(htrB1)
PA14_00130	46	39	29	28	9	30	0.46	0.25	0.52	hypothetical protein	PA0012	hypothetical protein(PA0012)
PA14_00150	24	29	44	22	6	22	0.14	0.8	0.92	hypothetical protein	PA0014	hypothetical protein(PA0014)
PA14_00140	21	13	11	8	2	8	-0.13	0.8	0.92	hypothetical protein	PA0013	conserved hypothetical protein(PA0013)
PA14_00160	70	53	52	15	3	24	-0.93	0.03	0.13	hypothetical protein	PA0015	hypothetical protein(PA0015)
PA14_00170,PA14_00180,PA14_00190	15	14	8	16	4	7	0.78	0.17	NA	potassium transporter peripheral membrane protein(trkA), tRNA and rRNA cytosine-C5-methylases, methionyl-tRNA formyltransferase(fmt)	PA0016, PA0017, PA0018	potassium uptake protein TrkA(trkA), conserved hypothetical protein(PA0017), methionyl-tRNA formyltransferase(fmt)
PA14_00200	1	2	7	1	0	6	0.37	0.75	NA	peptide deformylase(def)	PA0019	polypeptide deformylase(def)
PA14_00210	122	157	59	188	20	114	1	0.02	0.1	lysin domain-containing protein	PA0020	T4P secretin-associated protein TsaP(tsaP)
PA14_00230	0	0	1	0	0	0	0.47	0.89	NA	Rossmann fold nucleotide-binding protein	PA0021	conserved hypothetical protein(PA0021)
PA14_00250	34	15	3	9	2	5	-0.37	0.59	NA	quinone oxidoreductase(qor)	PA0023	quinone oxidoreductase(qor)
PA14_00240	55	41	31	38	4	26	0.21	0.62	0.81	hypothetical protein	PA0022	conserved hypothetical protein(PA0022)
PA14_00280,PA14_00290	19	24	9	8	0	7	-0.68	0.29	NA	coproporphyrinogen III oxidase(hemF), shikimate 5-dehydrogenase(aroE)	PA0024, PA0025	coproporphyrinogen III oxidase, aerobic(hemF), shikimate dehydrogenase(aroE)
PA14_00340,PA14_00360,PA14_00380	3	2	1	7	0	0	1.25	0.34	NA	sulfate transporter, hypothetical protein, choline sulfatase(betC)	PA0029, PA0030, PA0031	probable sulfate transporter(PA0029), CosX(cosX), choline sulfatase(betC)
PA14_00300,PA14_00310,PA14_00320	24	17	18	11	4	10	-0.03	0.95	0.98	phospholipase C%2C PlcB(plcB), peptidyl-prolyl isomerase, hypothetical protein	PA0026, PA0027, PA0028	phospholipase C, PlcB(plcB), hypothetical protein(PA0027), hypothetical protein(PA0028)
PA14_00420,PA14_00430	6	9	3	3	0	5	-0.04	0.96	NA	histidine phosphotransfer domain-containing protein, two-component response regulator	PA0033, PA0034	Histidine phosphotransfer protein HptC(hptC), probable two-component response regulator(PA0034)
PA14_00400	11	6	6	10	0	2	0.1	0.91	NA	LysR family transcriptional regulator	PA0032	probable transcriptional regulator(PA0032)
PA14_00410	125	84	66	61	11	45	-0.06	0.84	0.94	dioxygenase	NA	NA
PA14_00440,PA14_00450	94	66	78	48	11	57	0.09	0.81	0.92	tryptophan synthase subunit alpha(trpA), tryptophan synthase subunit beta(trpB)	PA0035, PA0036	tryptophan synthase alpha chain(trpA), tryptophan synthase beta chain(trpB)
PA14_00460	4	4	1	3	0	3	0.54	0.63	NA	transcriptional regulator TrpI(trpI)	PA0037	transcriptional regulator TrpI(trpI)
PA14_00470	25	13	12	10	1	13	0.07	0.91	NA	hypothetical protein	PA0038	hypothetical protein(PA0038)
PA14sr_001	61	66	94	51	10	39	-0.08	0.84	0.94	NA	NA	NA
PA14_00480	1156	1158	1102	661	228	696	0.15	0.62	0.81	hypothetical protein	PA0039	hypothetical protein(PA0039)
PA14_00490	6	4	3	0	0	0	-3.08	0.03	NA	hemolysin activation/secretion protein	PA0040	conserved hypothetical protein(PA0040)
PA14_00510	210	213	1015	660	156	486	0.8	0.21	0.47	hemagglutinin	PA0041	probable hemagglutinin(PA0041)
PA14sr_002	150	216	107	70	31	55	-0.19	0.65	0.83	NA	NA	NA
PA14_00520	51	43	20	9	1	16	-0.96	0.05	0.18	hypothetical protein	NA	NA
PA14_00550	37	18	20	22	6	23	0.66	0.16	0.4	hypothetical protein	PA0043	hypothetical protein(PA0043)
PA14_00530	45	37	27	22	3	27	0.07	0.85	0.94	hypothetical protein	PA0042	hypothetical protein(PA0042)
PA14_00560	66	59	147	75	22	94	0.53	0.29	0.56	exoenzyme T(exoT)	PA0044	exoenzyme T(exoT)
PA14_00570,PA14_00580	3	3	0	4	0	1	0.89	0.43	NA	lipoprotein, lipoprotein	PA0045, PA0046	hypothetical protein(PA0045), hypothetical protein(PA0046)
PA14_00600	6	2	3	1	0	2	-0.68	0.56	NA	transcriptional regulator	PA0048	probable transcriptional regulator(PA0048)
PA14_00590	33	7	14	8	5	9	0.06	0.92	0.97	lipoprotein	PA0047	hypothetical protein(PA0047)
PA14_00620	3	5	11	6	2	5	0.54	0.54	NA	hypothetical protein	PA0049	hypothetical protein(PA0049)
PA14sr_003	0	1	0	0	0	1	1.46	0.55	NA	NA	NA	NA
PA14sr_004	14	9	12	14	5	8	0.87	0.15	NA	NA	NA	NA
PA14_00630	319	281	251	100	28	93	-0.72	NA	NA	hypothetical protein	PA0050	hypothetical protein(PA0050)
PA14_00650	6	10	4	2	2	3	-0.17	0.85	NA	hypothetical protein	PA0052	hypothetical protein(PA0052)
PA14_00640	13	3	11	3	3	5	0.02	0.98	NA	potential phenazine-modifying enzyme(phzH)	PA0051	potential phenazine-modifying enzyme(phzH)
PA14_00660,PA14_00670	6	1	3	2	2	2	0.58	0.53	NA	RNA 2'-phosphotransferase-like protein, hypothetical protein	PA0054, PA0055	conserved hypothetical protein(PA0054), hypothetical protein(PA0055)
PA14_00680	0	3	0	0	0	1	0.02	0.99	NA	LysR family transcriptional regulator	PA0056	probable transcriptional regulator(PA0056)
PA14_00690	0	0	1	1	1	0	2.33	0.23	NA	hypothetical protein	PA0057	hypothetical protein(PA0057)
PA14_00700	0	0	1	0	0	0	0.47	0.92	NA	hypothetical protein	PA0058	DsbM(dsbM)
PA14_00730	87	80	82	51	3	50	-0.34	0.55	0.77	hypothetical protein	PA0061	hypothetical protein(PA0061)
PA14_00710	0	1	2	2	0	0	0.41	0.85	NA	osmotically inducible protein OsmC(osmC)	PA0059	osmotically inducible protein OsmC(osmC)
PA14_00720	35	28	82	68	26	64	1.29	0.01	0.09	hypothetical protein	PA0060	conserved hypothetical protein(PA0060)
PA14_00740	4	0	0	0	0	1	-0.26	0.89	NA	lipoprotein	PA0062	hypothetical protein(PA0062)
PA14_00760	30	21	13	18	2	13	0.16	0.82	0.93	hypothetical protein	PA0064	hypothetical protein(PA0064)
PA14_00750	10	9	4	1	0	6	-0.56	0.54	NA	hypothetical protein	PA0063	hypothetical protein(PA0063)
PA14_00770,PA14_00780	0	1	1	2	0	3	2.32	0.14	NA	hypothetical protein, hypothetical protein	PA0065, PA0066	hypothetical protein(PA0065), conserved hypothetical protein(PA0066)
PA14_00790,PA14_00800	73	59	25	19	2	9	-1.22	0.03	0.15	oligopeptidase A(prlC), hypothetical protein	PA0067, PA0068	oligopeptidase A(prlC), hypothetical protein(PA0068)
PA14_00820	258	95	56	42	3	25	-1.4	0.01	0.05	hypothetical protein	PA0070	TagQ1(tagQ1)
PA14_00810	84	48	13	10	4	16	-0.92	0.1	NA	DNA repair photolyase	PA0069	conserved hypothetical protein(PA0069)
PA14_00830,PA14_00850,PA14_00860,PA14_00875,PA14_00890,PA14_00900,PA14_00910	39	34	15	25	3	14	0.09	0.87	0.95	hypothetical protein, hypothetical protein, ABC transporter ATP-binding protein, serine/threonine protein kinase PpkA(ppkA), phosphoprotein phosphatase, hypothetical protein, hypothetical protein	PA0071, PA0072, PA0073, PA0074, PA0075, PA0076, PA0077	TagR1(tagR1), TagS1(tagS1), TagT1(tagT1), serine/threonine protein kinase PpkA(ppkA), PppA(pppA), TagF1(tagF1), IcmF1(icmF1)
PA14_00925,PA14_00940,PA14_00960,PA14_00970,PA14_00980	25	25	40	17	4	17	-0.16	0.75	0.89	hypothetical protein, hypothetical protein, lipoprotein, hypothetical protein;Pseudo, hypothetical protein;Pseudo	PA0078, PA0079, PA0080, NA, NA	TssL1(tssL1), TssK1(tssK1), TssJ1(tssJ1), NA, NA
PA14_00990	14	3	4	1	0	1	-2.07	0.07	NA	hypothetical protein	PA0082	TssA1(tssA1)
PA14_01010	1	0	1	1	0	0	0.51	0.79	NA	hypothetical protein	PA0083	TssB1(tssB1)
PA14_01020	0	0	0	1	0	0	2.37	0.36	NA	hypothetical protein	PA0084	TssC1(tssC1)
PA14_01030	161	45	38	23	9	23	-0.74	0.17	0.42	hypothetical protein	PA0085	Hcp1(hcp1)
PA14_01040,PA14_01060,PA14_01070,PA14_01080	1	0	0	0	0	0	0.47	0.92	NA	secretion protein, hypothetical protein, hypothetical protein, hypothetical protein	PA0086, PA0087, PA0088, PA0089	TagJ1(tagJ1), TssE1(tssE1), TssF1(tssF1), TssG1(tssG1)
PA14_01100	0	0	0	1	0	1	3.08	0.18	NA	ClpA/B-type chaperone	PA0090	ClpV1(clpV1)
PA14_01120,PA14_01130,PA14_01140	39	35	47	44	13	41	0.86	0.04	0.17	hypothetical protein, hypothetical protein, hypothetical protein	PA0092, NA, NA	Tsi6(tsi6), NA, NA
PA14_01110	47	50	107	47	5	40	-0.29	0.66	0.84	hypothetical protein	PA0091	VgrG1(vgrG1)
PA14_01150	2	4	0	1	0	0	-0.98	0.52	NA	hypothetical protein	PA0094	EagT6(eagT6)
PA14_01160,PA14_01170,PA14_01180,PA14_01190,PA14_01200,PA14_01220,PA14_01230	10	2	8	3	1	3	-0.34	0.72	NA	hypothetical protein, hypothetical protein, hypothetical protein, 3-oxoacyl-ACP synthase, hypothetical protein, hypothetical protein, hypothetical protein	PA0095, PA0096, PA0097, PA0098, NA, NA, PA0101	conserved hypothetical protein(PA0095), hypothetical protein(PA0096), hypothetical protein(PA0097), hypothetical protein(PA0098), NA, NA, hypothetical protein(PA0101)
PA14_01240	99	84	60	40	10	47	-0.14	0.65	0.84	carbonic anhydrase	PA0102	probable carbonic anhydrase(PA0102)
PA14_01250	5	3	2	1	2	0	-0.22	0.85	NA	sulfate transporter	PA0103	probable sulfate transporter(PA0103)
PA14_01270	21	20	34	12	5	18	0.04	0.94	NA	hypothetical protein	PA0104	hypothetical protein(PA0104)
PA14_01330	63	44	37	41	5	45	0.44	0.25	0.53	hypothetical protein	PA0109	hypothetical protein(PA0109)
PA14_01290,PA14_01300,PA14_01310,PA14_01320	28	26	14	9	1	3	-1.22	0.04	NA	cytochrome c oxidase subunit II(coxB), cytochrome c oxidase subunit I(coxA), cytochrome C oxidase assembly protein, cytochrome c oxidase subunit III(coIII)	PA0105, PA0106, PA0107, PA0108	cytochrome c oxidase, subunit II(coxB), cytochrome c oxidase, subunit I(coxA), conserved hypothetical protein(PA0107), cytochrome c oxidase, subunit III(coIII)
PA14_01340,PA14_01350,PA14_01360,PA14_01380	74	62	69	74	10	76	0.67	0.11	0.31	hypothetical protein, hypothetical protein, hypothetical protein, protoheme IX farnesyltransferase	PA0110, PA0111, PA0112, PA0113	hypothetical protein(PA0110), hypothetical protein(PA0111), hypothetical protein(PA0112), probable cytochrome c oxidase assembly factor(PA0113)
PA14_01400	46	37	67	42	7	27	0.06	0.89	0.96	hypothetical protein	PA0115	conserved hypothetical protein(PA0115)
PA14_01390	41	28	6	10	1	8	-0.76	0.21	NA	hypothetical protein	PA0114	SenC(senC)
PA14_01410	70	58	61	56	31	65	1.06	0.01	0.06	hypothetical protein	PA0116	hypothetical protein(PA0116)
PA14_01430	0	0	0	0	0	0	0	1	NA	short chain dehydrogenase	PA0117	probable short chain dehydrogenase(PA0117)
PA14_01440	3	3	5	0	1	2	-0.66	0.53	NA	hypothetical protein	PA0118	hypothetical protein(PA0118)
PA14_01460	3	2	2	2	0	3	0.56	0.7	NA	C4-dicarboxylate transporter DctA	PA0119	probable dicarboxylate transporter(PA0119)
PA14_01470	20	15	12	7	0	1	-1.44	0.05	NA	transcriptional regulator	PA0120	probable transcriptional regulator(PA0120)
PA14_01480	13	7	9	2	0	1	-2.12	0.05	NA	hypothetical protein	PA0121	hypothetical protein(PA0121)
PA14_01500	32	25	21	23	3	12	0.08	0.89	0.96	transcriptional regulator	PA0123	probable transcriptional regulator(PA0123)
PA14_01490	334	242	130	37	10	58	-1.52	0	0	hemolysin	PA0122	rahU(rahU)
PA14_01510,PA14_01520	29	9	20	20	6	13	0.67	0.29	0.56	hypothetical protein, hypothetical protein	PA0124, PA0125	hypothetical protein(PA0124), hypothetical protein(PA0125)
PA14_01540	9	8	2	2	0	0	-1.94	0.09	NA	hypothetical protein	PA0126	hypothetical protein(PA0126)
PA14_01550	0	1	1	1	0	0	0.42	0.85	NA	lipoprotein	PA0127	hypothetical protein(PA0127)
PA14_01580	5	2	2	1	0	1	-0.88	0.5	NA	gamma-aminobutyrate permease(gabP)	PA0129	Amino acid permease(bauD)
PA14_01560	149	161	109	117	13	84	0.09	0.8	0.92	hypothetical protein	PA0128	conserved hypothetical protein(PA0128)
PA14_01600	43	44	6	5	0	1	-2.75	0	NA	aldehyde dehydrogenase	PA0130	3-Oxopropanoate dehydrogenase(bauC)
PA14_01610,PA14_01620	9	9	5	3	0	0	-1.78	0.12	NA	hypothetical protein, beta alanine--pyruvate transaminase(aptA)	PA0131, PA0132	BauB(bauB), Beta-alanine:pyruvate transaminase(bauA)
PA14_01660	40	23	21	11	2	12	-0.58	0.26	NA	guanine deaminase	PA0134	probable guanine deaminase(PA0134)
PA14_01640	25	21	10	16	4	15	0.55	0.28	NA	LysR family transcriptional regulator	PA0133	BauR(bauR)
PA14_01670,PA14_01680,PA14_01690	1	0	1	0	0	0	-0.48	0.87	NA	ABC transporter ATP-binding protein, ABC transporter permease, ABC transporter permease;Pseudo	PA0136, PA0137, PA0138	probable ATP-binding component of ABC transporter(PA0136), probable permease of ABC transporter(PA0137), probable permease of ABC transporter(PA0138)
PA14_01710	150	90	67	20	2	17	-1.84	0	0.01	alkyl hydroperoxide reductase(ahpC)	PA0139	alkyl hydroperoxide reductase subunit C(ahpC)
PA14_01730	393	195	84	50	9	57	-1.3	0	0.03	hypothetical protein	PA0141	conserved hypothetical protein(PA0141)
PA14_01720	12	10	11	4	0	4	-0.94	0.19	NA	alkyl hydroperoxide reductase(ahpF)	PA0140	alkyl hydroperoxide reductase subunit F(ahpF)
PA14sr_005	2	2	3	2	0	0	-0.7	0.74	NA	NA	NA	NA
PA14_01750	2	0	0	0	0	0	-0.22	0.95	NA	hydroxydechloroatrazine ethylaminohydrolase	PA0142	hypothetical protein(PA0142)
PA14_01770,PA14_01780	18	12	18	11	1	9	-0.11	0.84	NA	nucleoside-binding outer membrane protein, nucleoside 2-deoxyribosyltransferase	NA, PA0144	NA, hypothetical protein(PA0144)
PA14_01760	75	48	41	28	3	21	-0.51	0.15	0.37	nonspecific ribonucleoside hydrolase(nuh)	PA0143	purine nucleosidase Nuh(nuh)
PA14_01790	7	10	4	3	0	1	-1.27	0.25	NA	nucleoside 2-deoxyribosyltransferase	PA0145	hypothetical protein(PA0145)
PA14_01800	2	9	3	4	1	2	0.18	0.86	NA	hypothetical protein	PA0146	conserved hypothetical protein(PA0146)
PA14_01810	11	8	2	0	1	5	-0.41	0.75	NA	oxidoreductase	PA0147	probable oxidoreductase(PA0147)
PA14_01830	56	31	38	6	2	18	-1.12	0.06	0.22	adenosine deaminase	PA0148	adenine deaminase(PA0148)
PA14_01840,PA14_01860	1	6	6	2	0	0	-1.55	0.2	NA	RNA polymerase ECF-subfamily sigma-70 factor, transmembrane sensor	PA0149, PA0150	probable sigma-70 factor, ECF subfamily(PA0149), anti-sigma factor(PA0150)
PA14_01870	8	6	3	1	1	5	-0.03	0.97	NA	TonB-dependent receptor	PA0151	probable TonB-dependent receptor(PA0151)
PA14_01890	4	3	2	2	0	0	-0.91	0.48	NA	transcriptional regulator PcaQ(pcaQ)	PA0152	transcriptional regulator PcaQ(pcaQ)
PA14_01900,PA14_01910	10	15	9	3	5	5	0.11	0.88	NA	protocatechuate 3%2C4-dioxygenase subunit beta(pcaH), protocatechuate 3%2C4-dioxygenase subunit alpha(pcaG)	PA0153, PA0154	protocatechuate 3, 4-dioxygenase, beta subunit(pcaH), protocatechuate 3, 4-dioxygenase, alpha subunit(pcaG)
PA14_01930	2	1	2	0	1	0	-0.75	0.66	NA	transcriptional regulator PcaR(pcaR)	PA0155	transcriptional regulator PcaR(pcaR)
PA14sr_006	20	8	8	44	2	20	1.91	0	NA	NA	NA	NA
PA14_01940,PA14_01960,PA14_01970	2	1	0	2	0	1	1.22	0.4	NA	RND efflux membrane fusion protein, RND efflux membrane fusion protein, RND efflux transporter	PA0156, PA0157, PA0158	Resistance-Nodulation-Cell Division (RND) triclosan efflux membrane fusion protein, TriA(triA), Resistance-Nodulation-Cell Division (RND) triclosan efflux membrane fusion protein, TriB(triB), Resistance-Nodulation-Cell Division (RND) triclosan efflux transporter, TriC(triC)
PA14sr_007	40	20	54	38	9	38	0.65	0.2	0.45	NA	NA	NA
PA14_01990	31	39	11	14	0	4	-1.14	0.17	0.42	hypothetical protein	PA0160	hypothetical protein(PA0160)
PA14_02010	5	4	7	0	1	4	-0.5	0.58	NA	hypothetical protein	PA0161	hypothetical protein(PA0161)
PA14_02030	25	23	12	8	2	7	-0.61	0.28	NA	AraC family transcriptional regulator	PA0163	probable transcriptional regulator(PA0163)
PA14_02020	11	8	7	4	3	4	0.07	0.93	NA	outer membrane porin	PA0162	histidine porin OpdC(opdC)
PA14sr_008	30	25	23	21	5	21	0.43	0.35	NA	NA	NA	NA
PA14_02050	49	34	25	21	7	28	0.3	0.55	0.77	gamma-glutamyltranspeptidase	PA0164	probable gamma-glutamyltranspeptidase(PA0164)
PA14_02060	2	1	0	2	1	2	2.02	0.11	NA	hypothetical protein	PA0165	hypothetical protein(PA0165)
PA14_02110	2	2	0	0	0	0	-1.35	0.38	NA	diguanylate cyclase	PA0169	SiaD(siaD)
PA14_02090,PA14_02100	60	35	19	22	5	17	-0.11	0.84	0.94	TetR family transcriptional regulator, hypothetical protein	PA0167, PA0168	probable transcriptional regulator(PA0167), conserved hypothetical protein(PA0168)
PA14_02130,PA14_02140,PA14_02150	5	0	0	0	0	0	-1.55	0.39	NA	hypothetical protein, hypothetical protein, hypothetical protein	PA0170, PA0171, PA0172	hypothetical protein(PA0170), hypothetical protein(PA0171), SiaA(siaA)
PA14_02180,PA14_02190,PA14_02200	2	4	4	3	4	3	1.5	0.12	NA	chemotaxis-specific methylesterase(cheB), hypothetical protein, chemotaxis protein methyltransferase	PA0173, PA0174, PA0175	probable methylesterase(PA0173), conserved hypothetical protein(PA0174), probable chemotaxis protein methyltransferase(PA0175)
PA14_02220	0	1	0	2	0	0	2.08	0.35	NA	chemotaxis transducer	PA0176	aerotaxis transducer Aer2(aer2)
PA14_02230	0	1	2	1	0	0	-0.21	0.91	NA	purine-binding chemotaxis protein(cheW)	PA0177	probable purine-binding chemotaxis protein(PA0177)
PA14_02260	4	2	26	10	2	15	0.58	0.54	NA	two-component response regulator	PA0179	probable two-component response regulator(PA0179)
PA14_02270	11	14	4	4	2	3	-0.39	0.61	NA	chemotaxis transducer	PA0180	chemotactic transducer for trichloroethylene [positive chemotaxis], CttP(cttP)
PA14_02290	8	8	21	40	7	50	2.34	0	0.01	LysR family transcriptional regulator	PA0181	probable transcriptional regulator(PA0181)
PA14_02310	2	4	13	3	1	3	-0.43	0.66	NA	arylsulfatase(atsA)	PA0183	arylsulfatase(atsA)
PA14_02300	2	2	4	1	0	2	-0.34	0.79	NA	3-ketoacyl-ACP reductase(fabG)	PA0182	probable short-chain dehydrogenase(PA0182)
PA14_02330,PA14_02340	9	0	0	0	0	1	-1.39	0.41	NA	ABC transporter ATP-binding protein, ABC transporter permease	PA0184, PA0185	probable ATP-binding component of ABC transporter(PA0184), probable permease of ABC transporter(PA0185)
PA14_02370	2	3	3	4	1	6	1.59	0.1	NA	porin	PA0189	probable porin(PA0189)
PA14_02360	7	5	6	1	1	0	-1.84	0.16	NA	ABC transporter substrate-binding protein	PA0186	probable binding protein component of ABC transporter(PA0186)
PA14_02390	26	10	13	1	0	8	-1.32	0.13	NA	transcriptional regulator	PA0191	probable transcriptional regulator(PA0191)
PA14_02380	19	14	20	12	0	22	0.3	0.66	NA	acid phosphatase	PA0190	probable acid phosphatase(PA0190)
PA14_02410	0	0	0	0	0	0	0	1	NA	TonB-dependent receptor	PA0192	probable TonB-dependent receptor(PA0192)
PA14_02420	0	0	0	0	0	0	0	1	NA	hypothetical protein	PA0193	hypothetical protein(PA0193)
PA14_02435	5	1	0	0	0	0	-1.8	0.36	NA	hypothetical protein	PA0194	hypothetical protein(PA0194)
PA14sr_009	167	110	85	129	34	96	0.78	0.03	0.13	NA	NA	NA
PA14_02450,PA14_02460,PA14_02470	40	25	17	4	2	4	-1.74	0.02	0.11	NAD(P) transhydrogenase subunit alpha part 1, NAD(P) transhydrogenase subunit alpha part 2, pyridine nucleotide transhydrogenase subunit beta(pntB)	PA0195, PA0195.1, PA0196	putative NAD(P) transhydrogenase, subunit alpha part 1(pntAA), putative NAD(P) transhydrogenase, subunit alpha part 2(pntAB), pyridine nucleotide transhydrogenase, beta subunit(pntB)
PA14_02520	652	463	358	303	87	317	0.2	0.53	0.75	hypothetical protein	PA0200	hypothetical protein(PA0200)
PA14_02490,PA14_02500,PA14_02510	26	29	9	2	1	5	-1.75	0.03	NA	hypothetical protein(tonB2), transport protein ExbB(exbB1), transport protein ExbD(exbD1)	PA0197, PA0198, PA0199	TonB2(tonB2), transport protein ExbB(exbB1), transport protein ExbD(exbD1)
PA14_02530	68	47	17	9	0	5	-2.07	0	NA	hypothetical protein	PA0201	hypothetical protein(PA0201)
PA14_02650	10	9	4	6	0	2	-0.38	0.62	NA	malonate utilization transcriptional regulator	PA0217	probable transcriptional regulator(PA0217)
PA14_02550,PA14_02560,PA14_02570,PA14_02580,PA14_02590,PA14_02610,PA14_02620,PA14_02630,PA14_02640	93	59	52	26	5	43	-0.32	0.43	0.68	malonate decarboxylase subunit alpha(mdcA), triphosphoribosyl-dephospho-CoA synthase, malonate decarboxylase subunit delta(mdcC), malonate decarboxylase subunit beta(mdcD), malonate decarboxylase subunit gamma(mdcE), phosphoribosyl-dephospho-CoA transferase, epsilon subunit of malonate decarboxylase, malonate carrier protein, malonate transporter subunit MadM	PA0208, PA0209, PA0210, PA0211, PA0212, PA0213, PA0214, PA0215, PA0216	malonate decarboxylase alpha subunit(mdcA), conserved hypothetical protein(PA0209), malonate decarboxylase delta subunit(mdcC), malonate decarboxylase beta subunit(mdcD), malonate decarboxylase gamma subunit(mdcE), hypothetical protein(PA0213), probable acyl transferase(PA0214), malonate transporter MadL(PA0215), malonate transporter MadM(PA0216)
PA14_02660	65	49	47	52	7	33	0.29	0.5	0.73	LysR family transcriptional regulator	PA0218	probable transcriptional regulator(PA0218)
PA14_02730	2211	1595	575	139	23	99	-2.85	0	0	dihydrodipicolinate synthetase	PA0223	probable dihydrodipicolinate synthetase(PA0223)
PA14_02680,PA14_02690,PA14_02700,PA14_02720	4	9	6	6	1	3	0.19	0.82	NA	aldehyde dehydrogenase, amino acid permease, aminotransferase, hypothetical protein	PA0219, PA0220, PA0221, PA0222	probable aldehyde dehydrogenase(PA0219), amino acid APC family transporter(PA0220), probable aminotransferase(PA0221), hypothetical protein(PA0222)
PA14_02740	10	7	1	0	0	0	-3.42	0.42	NA	class II aldolase/adducin domain-containing protein	PA0224	probable aldolase(PA0224)
PA14_02750	5	14	3	4	2	3	0	1	NA	transcriptional regulator	PA0225	probable transcriptional regulator(PA0225)
PA14_02760,PA14_02770,PA14_02790	8	0	1	0	0	2	-0.73	0.67	NA	CoA transferase%2C subunit A, CoA transferase subunit B, beta-ketoadipyl CoA thiolase(pcaF)	PA0226, PA0227, PA0228	probable CoA transferase, subunit A(PA0226), probable CoA transferase, subunit B(PA0227), beta-ketoadipyl CoA thiolase PcaF(pcaF)
PA14_02810	4	2	3	5	0	1	0.44	0.71	NA	dicarboxylic acid transporter PcaT(pcaT)	PA0229	dicarboxylic acid transporter PcaT(pcaT)
PA14_02850	8	8	8	2	0	8	-0.18	0.82	NA	gamma-carboxymuconolactone decarboxylase(pcaC)	PA0232	gamma-carboxymuconolactone decarboxylase(pcaC)
PA14_02870	13	8	2	2	0	2	-1.3	0.21	NA	transcriptional regulator	PA0233	probable transcriptional regulator(PA0233)
PA14_02900	12	4	4	8	1	6	0.77	0.28	NA	4-hydroxybenzoate transporter PcaK(pcaK)	PA0235	4-hydroxybenzoate transporter PcaK(pcaK)
PA14_02890	3	4	4	1	0	2	-0.78	0.58	NA	hypothetical protein	PA0234	hypothetical protein(PA0234)
PA14_02910	7	6	10	3	0	3	-0.86	0.29	NA	IclR family transcriptional regulator	PA0236	probable transcriptional regulator(PA0236)
PA14_02930,PA14_02960	1	0	1	3	0	0	1.59	0.47	NA	oxidoreductase, hypothetical protein	PA0237, PA0238	probable oxidoreductase(PA0237), hypothetical protein(PA0238)
PA14_02980	9	6	3	4	0	6	0.29	0.73	NA	porin	PA0240	probable porin(PA0240)
PA14_02970	20	22	10	11	9	16	0.99	0.17	0.42	hypothetical protein	PA0239	hypothetical protein(PA0239)
PA14_02990	38	45	18	7	2	10	-1.19	0.08	0.27	MFS transporter	PA0241	probable major facilitator superfamily (MFS) transporter(PA0241)
PA14_03000	2	1	0	3	1	2	2.34	0.11	NA	hypothetical protein	PA0242	hypothetical protein(PA0242)
PA14_03020,PA14_03030	8	11	7	6	0	6	-0.07	0.93	NA	shikimate 5-dehydrogenase, 3-dehydroquinate dehydratase(aroQ2)	PA0244, PA0245	hypothetical protein(PA0244), 3-dehydroquinate dehydratase(aroQ2)
PA14_03010	24	52	42	30	9	29	0.37	0.6	0.8	TetR family transcriptional regulator	PA0243	probable transcriptional regulator(PA0243)
PA14_03040	45	43	11	2	0	3	-3.09	0	0	MFS transporter	PA0246	probable major facilitator superfamily (MFS) transporter(PA0246)
PA14_03050	1	1	0	0	0	1	0.63	0.74	NA	4-hydroxybenzoate 3-monooxygenase(pobA)	PA0247	p-hydroxybenzoate hydroxylase(pobA)
PA14_03080	68	59	26	34	6	28	0.03	0.95	0.98	acetyltransferase	PA0249	probable acetyltransferase(PA0249)
PA14_03070	15	4	4	4	0	4	-0.35	0.68	NA	transcriptional regulator	PA0248	probable transcriptional regulator(PA0248)
PA14_03090	29	50	26	36	3	28	0.37	0.51	0.73	hypothetical protein	PA0250	conserved hypothetical protein(PA0250)
PA14_03100	4	3	2	5	0	2	0.73	0.46	NA	hypothetical protein	PA0251	hypothetical protein(PA0251)
PA14_03110	4	10	2	3	0	0	-1.25	0.28	NA	hypothetical protein	PA0252	hypothetical protein(PA0252)
PA14_03120	5	4	5	2	0	1	-1.08	0.31	NA	transcriptional regulator	PA0253	HudR(hudR)
PA14_03130	0	0	0	0	0	0	0	1	NA	hypothetical protein	PA0254	HudA(hudA)
PA14_03150	53	47	28	32	7	32	0.34	0.42	0.67	hypothetical protein	PA0255	conserved hypothetical protein(PA0255)
PA14_03160	18	28	8	13	7	18	0.84	0.14	NA	hypothetical protein	PA0256	hypothetical protein(PA0256)
PA14sr_010	15	20	24	25	5	28	1.05	0.04	NA	NA	NA	NA
PA14sr_011	432	544	668	687	194	675	1.06	0	0.02	NA	NA	NA
PA14_03163	4	4	1	4	2	3	1.31	0.15	NA	hypothetical protein	NA	NA
PA14_03170	100	68	106	47	25	61	0.28	0.56	0.77	hypothetical protein	NA	NA
PA14_03166	96	71	40	60	11	51	0.43	0.19	0.45	hypothetical protein	NA	NA
PA14_03180	3	3	1	3	1	0	0.52	0.7	NA	hypothetical protein	NA	NA
PA14_03190,PA14_03200,PA14_03210,PA14_03220	8	9	5	8	1	4	0.38	0.63	NA	hypothetical protein, hypothetical protein, hypothetical protein, hypothetical protein	PA0259, PA0260, PA0261, PA0262	Tli3(tli3), Tle3(tle3), hypothetical protein(PA0261), VgrG2b(vgrG2b)
PA14_03240	9	3	11	12	0	5	0.48	0.56	NA	secreted protein Hcp(hcpC)	PA0263	secreted protein Hcp(hcpC)
PA14_NovelOrf_001	56	72	90	56	14	61	0.35	0.4	0.66	NA	NA	NA
PA14_03250,PA14_03265	23	16	22	35	4	18	0.97	0.04	0.16	hypothetical protein, hypothetical protein	NA, NA	NA, NA
PA14_03285	6	12	7	10	2	13	1.13	0.07	NA	hypothetical protein	NA	NA
PA14_03290,PA14_03300	25	25	11	23	5	11	0.58	0.23	NA	hypothetical protein, hypothetical protein	NA, NA	NA, NA
PA14_03310	11	11	9	18	0	5	0.55	0.45	NA	hypothetical protein	NA	NA
PA14_03320	102	96	159	118	39	102	0.73	0.16	0.4	hypothetical protein	NA	NA
PA14_03330,PA14_03340	1	0	0	0	0	0	0.47	0.85	NA	hypothetical protein, hypothetical protein	NA, NA	NA, NA
PA14_03350,PA14_03360	73	52	63	21	12	29	-0.26	0.63	0.83	hypothetical protein, hypothetical protein	NA, NA	NA, NA
PA14_03370,PA14_NovelOrf_002	14	5	12	7	2	3	-0.19	0.79	NA	hypothetical protein, NA	NA, NA	NA, NA
PA14_03390,PA14_03400	50	60	65	65	12	67	0.78	0.04	0.17	hypothetical protein, hypothetical protein	NA, NA	NA, NA
PA14_03380	115	149	222	233	59	259	1.24	0.01	0.05	hypothetical protein	NA	NA
PA14_03410	6592	6215	10381	31107	2783	14781	1.92	0	0	tRNA-Arg	NA	NA
PA14_NovelOrf_003	565	395	637	534	133	448	0.62	0.05	0.19	NA	NA	NA
PA14_03420	5	10	9	9	2	10	0.91	0.19	NA	hypothetical protein	PA0264	hypothetical protein(PA0264)
PA14_03430	4	6	1	1	1	0	-1.02	0.45	NA	succinate-semialdehyde dehydrogenase I(gabD)	PA0265	glutaric semialdehyde dehydrogenase(davD)
PA14_03450	339	107	44	24	2	9	-2.58	0	0	4-aminobutyrate aminotransferase(gabT)	PA0266	delta-aminovalerate aminotransferase(davT)
PA14_03480	11	5	5	1	3	2	-0.28	0.77	NA	GntR family transcriptional regulator	PA0268	probable transcriptional regulator(PA0268)
PA14_03470	26	20	8	4	1	7	-0.94	0.16	NA	hypothetical protein	PA0267	hypothetical protein(PA0267)
PA14_03530	1	5	6	1	1	2	-0.44	0.68	NA	transcriptional regulator	PA0272	probable transcriptional regulator(PA0272)
PA14_03490,PA14_03510,PA14_03520	64	29	11	14	2	15	-0.51	0.36	NA	hypothetical protein, hypothetical protein, hypothetical protein	PA0269, PA0270, PA0271	conserved hypothetical protein(PA0269), hypothetical protein(PA0270), hypothetical protein(PA0271)
PA14_03550	1	0	0	0	0	2	2.15	0.41	NA	MFS transporter	PA0273	probable major facilitator superfamily (MFS) transporter(PA0273)
PA14_03560	20	7	7	2	1	4	-1.02	0.21	NA	hypothetical protein	PA0274	hypothetical protein(PA0274)
PA14_03580	6	6	1	1	1	4	0.22	0.84	NA	transcriptional regulator	PA0275	probable transcriptional regulator(PA0275)
PA14_03610	4	1	7	2	1	0	-0.84	0.46	NA	Zn-dependent protease with chaperone function	PA0277	conserved hypothetical protein(PA0277)
PA14_03590	46	35	24	6	3	16	-0.84	0.11	NA	hypothetical protein	PA0276	hypothetical protein(PA0276)
PA14_03620	3	4	0	3	0	1	0.37	0.77	NA	hypothetical protein	PA0278	hypothetical protein(PA0278)
PA14_03650,PA14_03670,PA14_03680,PA14_03700	17	15	11	3	0	4	-1.47	0.03	0.15	sulfate transport protein CysA(cysA), sulfate transport protein CysW(cysW), sulfate transport protein CysT(cysT), sulfate-binding protein(sbp)	PA0280, PA0281, PA0282, PA0283	sulfate transport protein CysA(cysA), sulfate transport protein CysW(cysW), sulfate transport protein CysT(cysT), sulfate-binding protein precursor(sbp)
PA14_03630	20	15	5	8	1	11	0.19	0.78	NA	ArsR family transcriptional regulator	PA0279	probable transcriptional regulator(PA0279)
PA14_03710	203	222	33	26	2	10	-2.41	0	0	hypothetical protein	PA0284	hypothetical protein(PA0284)
PA14_03720	13	16	11	2	2	7	-0.64	0.33	NA	sensory box GGDEF domain-containing protein	PA0285	conserved hypothetical protein(PA0285)
PA14_03730	236	170	72	41	5	44	-1.24	0	0.01	fatty acid desaturase	PA0286	delta-9 fatty acid desaturase, DesA(desA)
PA14_03760,PA14_03770	11	3	6	5	0	4	-0.07	0.94	NA	sodium:solute symporter, agmatinase(speB1)	PA0287, PA0288	3-guanidinopropionate transport protein(gpuP), 3-guanidinopropionase(gpuA)
PA14_03780	7	8	4	2	0	0	-1.99	0.1	NA	transcriptional regulator	PA0289	transcriptional activator GpuR(gpuR)
PA14_03790	140	146	288	197	69	207	0.87	0.08	0.26	sensory box GGDEF domain-containing protein	PA0290	hypothetical protein(PA0290)
PA14sr_012	76	107	45	46	7	32	-0.28	0.53	0.75	NA	NA	NA
PA14_03810	39	52	18	19	3	15	-0.39	0.49	0.73	agmatine deiminase(aguA)	PA0292	agmatine deiminase(aguA)
PA14_03800	126	148	34	36	6	17	-1.15	0.02	0.12	anaerobically-induced outer membrane porin OprE precursor(oprE)	PA0291	Anaerobically-induced outer membrane porin OprE precursor(oprE)
PA14_03830	50	37	88	10	3	21	-1.34	0.02	0.12	N-carbamoylputrescine amidohydrolase(aguB)	PA0293	N-carbamoylputrescine amidohydrolase(aguB)
PA14_03840	5	7	7	2	0	4	-0.59	0.52	NA	transcriptional regulator AguR(aguR)	PA0294	transcriptional regulator AguR(aguR)
PA14_03855	8	4	1	1	0	4	-0.17	0.88	NA	periplasmic polyamine binding protein	PA0295	probable periplasmic polyamine binding protein(PA0295)
PA14_03860	96	69	43	36	2	17	-0.84	0.08	0.26	glutamine synthetase	PA0296	Glutamylpolyamine synthetase(spuI)
PA14_03870	103	142	91	118	15	66	0.3	0.51	0.73	glutamine amidotransferase(spuA)	PA0297	probable glutamine amidotransferase(spuA)
PA14_03880	179	117	64	45	6	37	-0.86	0.02	0.1	glutamine synthetase(spuB)	PA0298	Glutamylpolyamine synthetase(spuB)
PA14_03900	423	322	302	505	38	253	0.55	0.21	0.47	aminotransferase(spuC)	PA0299	Polyamine:pyruvate transaminase(spuC)
PA14_03920	293	212	104	35	7	34	-1.78	0	0	polyamine transport protein(spuD)	PA0300	polyamine transport protein(spuD)
PA14_03930	1	2	1	4	0	1	1.38	0.29	NA	polyamine transport protein(spuE)	PA0301	polyamine transport protein(spuE)
PA14_03980	51	44	15	11	0	12	-1.14	0.06	0.22	hypothetical protein	PA0305	acylhomoserine lactone acylase B(hacB)
PA14_03940,PA14_03950,PA14_03960	58	65	25	21	3	15	-0.74	0.08	0.26	polyamine transport protein PotG(spuF), polyamine transport protein PotH(spuG), polyamine transport protein PotI(spuH)	PA0302, PA0303, PA0304	polyamine transport protein PotG(spuF), polyamine transport protein PotH(spuG), polyamine transport protein PotI(spuH)
PA14_04010	58	32	14	11	1	9	-1.1	0.04	0.15	hypothetical protein	NA	NA
PA14_04000	41	38	42	48	1	36	0.35	0.59	0.8	transcriptional regulator	PA0306	probable transcriptional regulator(PA0306)
PA14_04020	2	4	2	1	2	2	0.75	0.51	NA	hypothetical protein	PA0307	hypothetical protein(PA0307)
PA14_04040	33	14	8	10	1	9	-0.26	0.66	0.84	hypothetical protein	PA0309	hypothetical protein(PA0309)
PA14_04030	35	33	22	10	4	15	-0.42	0.34	0.61	hypothetical protein	PA0308	hypothetical protein(PA0308)
PA14_04060	6	6	3	6	3	7	1.38	0.06	NA	hypothetical protein	PA0311	hypothetical protein(PA0311)
PA14_04050	54	49	16	17	7	18	-0.17	0.72	0.88	proline hydroxylase	PA0310	hypothetical protein(PA0310)
PA14_04080,PA14_04090	32	19	10	3	2	1	-2.03	0.01	NA	ABC transporter permease, ABC transporter substrate-binding protein	PA0313, PA0314	L-cysteine transporter of ABC system YecS(PA0313), L-cysteine transporter of ABC system FliY(PA0314)
PA14_04070	154	98	59	54	4	52	-0.45	0.39	0.65	hypothetical protein	PA0312	conserved hypothetical protein(PA0312)
PA14_04110	69	55	43	37	6	28	-0.11	0.85	0.94	D-3-phosphoglycerate dehydrogenase(serA)	PA0316	D-3-phosphoglycerate dehydrogenase(serA)
PA14_04100	169	98	93	140	29	130	0.91	0	0.01	hypothetical protein	PA0315	hypothetical protein(PA0315)
P2	5	2	9	15	1	15	1.92	0.01	NA	NA	NA	NA
PA14_04140	10	18	44	13	2	7	-0.78	0.31	NA	hypothetical protein	PA0317	hypothetical protein(PA0317)
PA14_04150,PA14_04160	3	2	3	0	1	1	-0.7	0.56	NA	hypothetical protein, transcriptional regulator	PA0318, PA0319	conserved hypothetical protein(PA0318), hypothetical protein(PA0319)
PA14_04190,PA14_04210	8	13	6	7	0	12	0.56	0.41	NA	acetylpolyamine aminohydrolase, transporter	PA0321, PA0322	acetylpolyamine amidohydrolase(PA0321), probable transporter(PA0322)
PA14_04180	10	17	3	11	1	7	0.49	0.5	NA	hypothetical protein	PA0320	calcium-regulated OB-fold protein CarO(carO)
PA14_04220,PA14_04230,PA14_04240,PA14_04250	4	1	2	0	0	5	0.66	0.57	NA	ABC transporter substrate-binding protein, ABC transporter permease, ABC transporter permease, ABC transporter ATP-binding protein	PA0323, PA0324, PA0325, PA0326	probable binding protein component of ABC transporter(PA0323), probable permease of ABC transporter(PA0324), probable permease of ABC transporter(PA0325), probable ATP-binding component of ABC transporter(PA0326)
PA14_04290	39	20	17	19	1	6	-0.42	0.43	0.68	hypothetical protein	PA0328	arginine-specific autotransporter of Pseudomonas aeruginosa, AaaA(aaaA)
PA14_04270	62	44	42	15	6	24	-0.49	0.38	0.64	transcriptional regulator	PA0327	calcium-regulated beta-propeller protein CarP(carP)
PA14_04300	436	331	405	79	27	168	-0.97	0.02	0.12	hypothetical protein	PA0329	conserved hypothetical protein(PA0329)
PA14sr_013	47	53	42	24	6	30	-0.1	0.83	0.93	NA	NA	NA
PA14_04310	6	3	3	1	0	2	-0.8	0.47	NA	ribose-5-phosphate isomerase A(rpiA)	PA0330	ribose 5-phosphate isomerase(rpiA)
PA14_04320	1	4	2	1	0	0	-1.3	0.36	NA	threonine dehydratase(ilvA1)	PA0331	threonine dehydratase, biosynthetic(ilvA1)
PA14_04370,PA14_04380	30	59	39	38	2	22	-0.08	0.88	0.95	MFS transporter, hypothetical protein	PA0334, PA0335	probable major facilitator superfamily (MFS) transporter(PA0334), hypothetical protein(PA0335)
PA14_04330,PA14_04340,PA14_04350	23	20	15	16	1	12	0.09	0.86	0.95	hypothetical protein, hypothetical protein, integral membrane protein	PA0332, PA0333, NA	hypothetical protein(PA0332), hypothetical protein(PA0333), NA
PA14_04390,PA14_04410	0	4	1	0	0	0	-1.76	0.3	NA	dinucleoside polyphosphate hydrolase(ygdP), phosphoenolpyruvate-protein phosphotransferase PtsP(ptsP)	PA0336, PA0337	Nudix hydrolase YgdP(ygdP), phosphoenolpyruvate-protein phosphotransferase PtsP(ptsP)
PA14_04430	18	12	9	3	1	6	-0.76	0.28	NA	hypothetical protein	PA0339	hypothetical protein(PA0339)
PA14_04420	59	43	21	12	3	7	-1.24	0.01	0.08	hypothetical protein	PA0338	hypothetical protein(PA0338)
PA14_04440	0	2	0	0	0	0	-0.39	0.85	NA	permease	PA0340	conserved hypothetical protein(PA0340)
PA14_04460	120	228	41	39	12	80	-0.35	0.6	0.81	prolipoprotein diacylglyceryl transferase(lgt)	PA0341	prolipoprotein diacylglyceryl transferase(lgt)
PA14_04490,PA14_04510,PA14_04520	25	24	10	11	0	19	0.12	0.83	NA	hypothetical protein, hypothetical protein, hypothetical protein	PA0343, PA0344, PA0345	hypothetical protein(PA0343), hypothetical protein(PA0344), hypothetical protein(PA0345)
PA14_04480	63	54	27	33	5	29	0.06	0.89	0.96	thymidylate synthase(thyA)	PA0342	thymidylate synthase(thyA)
PA14_04550	4	7	5	5	0	3	0.04	0.96	NA	glycerophosphoryl diester phosphodiesterase%2C periplasmic(glpQ)	PA0347	glycerophosphoryl diester phosphodiesterase, periplasmic(glpQ)
PA14_04530	21	18	20	16	2	28	0.7	0.17	NA	hypothetical protein	PA0346	hypothetical protein(PA0346)
PA14_04560,PA14_04570	0	1	2	0	1	2	1.26	0.41	NA	hypothetical protein, hypothetical protein	PA0348, PA0349	hypothetical protein(PA0348), hypothetical protein(PA0349)
PA14_04590	53	27	17	8	3	8	-1.08	0.04	0.15	hypothetical protein	PA0351	conserved hypothetical protein(PA0351)
PA14_04580	37	43	11	17	4	24	0.2	0.65	0.84	dihydrofolate reductase(folA)	PA0350	dihydrofolate reductase(folA)
PA14_04610	27	19	11	6	0	9	-0.78	0.19	0.45	transporter	PA0352	probable transporter(PA0352)
PA14_04630	66	46	23	10	2	8	-1.53	0	0.02	dihydroxy-acid dehydratase(ilvD)	PA0353	dihydroxy-acid dehydratase(ilvD)
PA14_04640,PA14_04650	55	51	17	46	10	35	0.8	0.03	0.13	hypothetical protein, protease PfpI(pfpI)	PA0354, PA0355	conserved hypothetical protein(PA0354), protease PfpI(pfpI)
PA14sr_014	66	66	53	36	8	33	-0.11	0.77	0.9	NA	NA	NA
PA14_04660	3	2	4	5	0	5	1.21	0.16	NA	hypothetical protein	PA0356	hypothetical protein(PA0356)
PA14_04670,PA14_04680	1	1	0	5	0	0	2.38	0.15	NA	formamidopyrimidine-DNA glycosylase(mutM), hypothetical protein	PA0357, PA0358	formamidopyrimidine-DNA glycosylase(mutM), hypothetical protein(PA0358)
PA14_04690	94	87	35	39	14	33	-0.01	0.97	0.99	hypothetical protein	PA0359	hypothetical protein(PA0359)
PA14_04710	18	19	11	13	2	13	0.38	0.45	0.7	hypothetical protein	NA	NA
PA14_04700	141	198	93	131	19	98	0.3	0.46	0.71	hypothetical protein	PA0360	hypothetical protein(PA0360)
PA14_04730	4	5	2	4	1	6	1.19	0.16	NA	gamma-glutamyltranspeptidase	PA0361	probable gamma-glutamyltranspeptidase precursor(PA0361)
PA14_04750	45	25	26	20	2	20	-0.12	0.85	0.94	ferredoxin (4Fe-4S)(fdx1)	PA0362	ferredoxin [4Fe-4S](fdx1)
PA14_04760	87	58	33	22	4	16	-0.87	0.02	0.12	phosphopantetheine adenylyltransferase(coaD)	PA0363	phosphopantetheine adenylyltransferase(coaD)
PA14_04780,PA14_04790,PA14_04810	2	0	0	0	0	0	-0.23	0.94	NA	oxidoreductase, hypothetical protein, aldehyde dehydrogenase	PA0364, PA0365, PA0366	probable oxidoreductase(PA0364), hypothetical protein(PA0365), probable aldehyde dehydrogenase(PA0366)
PA14sr_015	13	6	4	0	0	1	-2.89	0.05	NA	NA	NA	NA
PA14_04830,PA14_04840,PA14_04850,PA14_04860,PA14_04870,PA14_04890	56	59	16	27	1	25	-0.21	0.68	0.85	acetyltransferase, hypothetical protein, hypothetical protein, methyltransferase, hypothetical protein, zinc protease	NA, PA0368, PA0369, PA0370, PA0371, PA0372	NA, conserved hypothetical protein(PA0368), Uncharacterized protein(PA0369), conserved hypothetical protein(PA0370), hypothetical protein(PA0371), probable zinc protease(PA0372)
PA14_04820	169	113	21	13	5	19	-1.66	0	0.03	TetR family transcriptional regulator	PA0367	probable transcriptional regulator(PA0367)
PA14_04900,PA14_04910,PA14_04920	30	21	18	6	5	16	0.02	0.98	0.99	signal recognition particle receptor FtsY(ftsY), cell division ATP-binding protein FtsE(ftsE), cell division protein FtsX(ftsX)	PA0373, PA0374, PA0375	signal recognition particle receptor FtsY(ftsY), cell division protein FtsE(ftsE), cell division protein FtsX(ftsX)
PA14_04930	48	54	52	9	3	17	-1.28	0.01	0.09	RNA polymerase factor sigma-32(rpoH)	PA0376	sigma factor RpoH(rpoH)
PA14_04950	59	44	24	25	5	26	0.02	0.97	0.99	monofunctional biosynthetic peptidoglycan transglycosylase(mtgA)	PA0378	probable transglycosylase(PA0378)
PA14_04940	46	30	15	15	5	11	-0.28	0.54	0.76	hypothetical protein	PA0377	hypothetical protein(PA0377)
PA14_04960,PA14_04970	2	7	1	5	0	2	0.59	0.55	NA	hypothetical protein, sulfur carrier protein ThiS	PA0379, PA0380	conserved hypothetical protein(PA0379), conserved hypothetical protein(PA0380)
PA14_04980	1	2	0	0	0	2	0.73	0.63	NA	thiazole synthase(thiG)	PA0381	thiamine biosynthesis protein, thiazole moiety(thiG)
PA14_05000	12	18	2	9	1	3	-0.1	0.89	NA	tRNA (guanine-N(7)-)-methyltransferase(trmB)	PA0382	DNA mismatch repair protein MicA(micA)
PA14_05020	39	23	22	19	0	14	-0.33	0.58	NA	hypothetical protein	PA0384	hypothetical protein(PA0384)
PA14_05010	9	21	10	3	1	10	-0.38	0.59	NA	hypothetical protein	PA0383	conserved hypothetical protein(PA0383)
PA14_05030	16	10	18	29	1	18	1.08	0.05	0.2	hypothetical protein	PA0385	hypothetical protein(PA0385)
PA14_05040	2	2	0	0	0	1	-0.4	0.79	NA	coproporphyrinogen III oxidase	PA0386	probable oxidase(PA0386)
PA14_05050	12	2	0	3	0	3	0	1	NA	deoxyribonucleotide triphosphate pyrophosphatase	PA0387	conserved hypothetical protein(PA0387)
PA14_05070,PA14_05080	55	46	113	17	7	41	-0.68	0.29	0.56	methionine biosynthesis protein, homoserine O-acetyltransferase(metX)	PA0389, PA0390	hypothetical protein(PA0389), homoserine O-acetyltransferase(metX)
PA14_05110	4	1	0	1	0	1	0.02	0.99	NA	hypothetical protein	PA0391	hypothetical protein(PA0391)
PA14_05120	2	5	1	3	0	2	0.44	0.69	NA	hypothetical protein	NA	NA
PA14_05130,PA14_05150,PA14_05160	33	24	14	13	2	8	-0.44	0.42	0.68	hypothetical protein, pyrroline-5-carboxylate reductase(proC), hypothetical protein	PA0392, PA0393, PA0394	conserved hypothetical protein(PA0392), pyrroline-5-carboxylate reductase(proC), conserved hypothetical protein(PA0394)
PA14_05200	32	34	19	32	2	24	0.51	0.28	0.55	cation efflux system protein	PA0397	probable cation efflux system protein(PA0397)
PA14_05180,PA14_05190	51	48	36	34	4	14	-0.25	0.53	0.75	twitching motility protein PilT(pilT), twitching motility protein PilU(pilU)	PA0395, PA0396	twitching motility protein PilT(pilT), twitching motility protein PilU(pilU)
PA14_05210	170	87	81	43	3	16	-1.4	0.03	0.13	hypothetical protein	PA0398	hypothetical protein(PA0398)
PA14_05250,PA14_05260,PA14_05270	84	55	23	19	2	20	-0.8	0.08	0.25	dihydroorotase(pyrC), aspartate carbamoyltransferase(pyrB), bifunctional pyrimidine regulatory protein PyrR/uracil phosphoribosyltransferase(pyrR)	PA0401, PA0402, PA0403	noncatalytic dihydroorotase-like protein(PA0401), aspartate carbamoyltransferase(pyrB), transcriptional regulator PyrR(pyrR)
PA14_05220,PA14_05230	93	85	14	29	1	7	-1.28	0.07	0.25	cystathionine beta-synthase, cystathionine gamma-lyase	PA0399, PA0400	cystathionine beta-synthase(PA0399), probable cystathionine gamma-lyase(PA0400)
PA14_05280,PA14_05290	3	1	0	4	0	4	2.15	0.06	NA	Holliday junction resolvase-like protein(yqgF), hypothetical protein	PA0404, PA0405	conserved hypothetical protein(PA0404), AlgH(algH)
PA14_05300	16	17	23	6	0	4	-1.46	0.04	NA	TonB domain-containing protein	PA0406	TonB3(tonB3)
PA14_05310	14	3	9	1	0	2	-1.94	0.06	NA	glutathione synthetase(gshB)	PA0407	glutathione synthetase(gshB)
PA14_05320,PA14_05330,PA14_05340	37	28	21	8	6	9	-0.47	0.47	0.71	twitching motility protein PilG(pilG), twitching motility protein PilH(pilH), twitching motility protein PilI(pilI)	PA0408, PA0409, PA0410	twitching motility protein PilG(pilG), twitching motility protein PilH(pilH), twitching motility protein PilI(pilI)
PA14_05440,PA14_05450,PA14_05460	17	7	12	4	1	3	-1	0.23	NA	hypothetical protein, 16S ribosomal RNA methyltransferase RsmE, adenosylmethionine-8-amino-7-oxononanoate aminotransferase(bioA)	PA0418, PA0419, PA0420	hypothetical protein(PA0418), conserved hypothetical protein(PA0419), adenosylmethionine-8-amino-7-oxononanoate aminotransferase(bioA)
PA14_05360,PA14_05380,PA14_05390,PA14_05400,PA14_05410,PA14_05420,PA14_05430	3	1	3	6	1	0	1.15	0.3	NA	twitching motility protein PilJ(pilJ), methyltransferase PilK(pilK), ChpA(chpA), methylesterase, chemotaxis protein, transcriptional regulator, chemotaxis protein	PA0411, PA0412, PA0413, PA0414, PA0415, PA0416, PA0417	twitching motility protein PilJ(pilJ), methyltransferase PilK(pilK), component of chemotactic signal transduction system(chpA), probable methylesterase(chpB), probable chemotaxis protein(chpC), probable transcriptional regulator(chpD), probable chemotaxis protein(chpE)
PA14_05480	48	23	21	7	0	8	-1.46	0.01	0.05	hypothetical protein	PA0421	hypothetical protein(PA0421)
PA14_05520	19	21	14	11	1	17	0.2	0.72	NA	multidrug resistance operon repressor MexR(mexR)	PA0424	multidrug resistance operon repressor MexR(mexR)
PA14_05500,PA14_05510	517	459	2481	2415	787	3303	1.87	NA	NA	hypothetical protein, hypothetical protein	PA0422, PA0423	conserved hypothetical protein(PA0422), PasP(pasP)
PA14_05560	118	86	72	66	18	70	0.37	0.35	0.61	ATP-dependent RNA helicase	PA0428	probable ATP-dependent RNA helicase(PA0428)
PA14_05530,PA14_05540,PA14_05550	53	45	29	11	5	7	-1.2	0.01	0.07	RND multidrug efflux membrane fusion protein MexA(mexA), RND multidrug efflux transporter MexB(mexB), major intrinsic multiple antibiotic resistance efflux outer membrane protein OprM precursor(oprM)	PA0425, PA0426, PA0427	Resistance-Nodulation-Cell Division (RND) multidrug efflux membrane fusion protein MexA precursor(mexA), Resistance-Nodulation-Cell Division (RND) multidrug efflux transporter MexB(mexB), Major intrinsic multiple antibiotic resistance efflux outer membrane protein OprM precursor(oprM)
PA14_05580,PA14_05590,PA14_05600,PA14_05620	54	36	27	15	9	24	0.03	0.95	0.98	hypothetical protein, 5%2C10-methylenetetrahydrofolate reductase(metF), hypothetical protein, S-adenosyl-L-homocysteine hydrolase(sahH)	PA0429, PA0430, PA0431, PA0432	hypothetical protein(PA0429), 5, 10-methylenetetrahydrofolate reductase(metF), hypothetical protein(PA0431), S-adenosyl-L-homocysteine hydrolase(sahH)
PA14_05630	0	0	0	2	0	1	3.55	0.05	NA	hypothetical protein	PA0433	hypothetical protein(PA0433)
PA14_05640,PA14_05650	8	4	5	3	0	0	-1.36	0.24	NA	hypothetical protein, hypothetical protein	PA0434, PA0435	hypothetical protein(PA0434), hypothetical protein(PA0435)
PA14_05690,PA14_05700	19	14	13	15	1	5	-0.03	0.96	0.98	cytosine deaminase(codA), cytosine permease(codB)	PA0437, PA0438	cytosine deaminase(codA), cytosine permease(codB)
PA14_05660	144	160	97	97	14	66	-0.08	0.86	0.95	transcriptional regulator	PA0436	probable transcriptional regulator(PA0436)
PA14_05740,PA14_05750	2	0	0	0	0	0	-0.2	0.96	NA	dihydropyrimidine dehydrogenase, oxidoreductase	PA0439, PA0440	probable oxidoreductase(PA0439), probable oxidoreductase(PA0440)
PA14_05770	0	2	1	0	0	0	-1.1	0.73	NA	phenylhydantoinase(dhT)	PA0441	dihydropyrimidinase(dht)
PA14_05775	10	2	0	2	0	0	-1.15	0.58	NA	hypothetical protein	PA0442	hypothetical protein(PA0442)
PA14_05790	0	2	2	0	0	0	-1.57	0.52	NA	transporter	PA0443	probable transporter(PA0443)
PA14_05820	9	4	2	5	1	1	0.15	0.87	NA	hypothetical protein	PA0446	conserved hypothetical protein(PA0446)
PA14_05810	27	9	11	6	1	6	-0.66	0.38	NA	allantoate amidohydrolase(amaB)	PA0444	N-carbamoyl-beta-alanine amidohydrolase(PA0444)
PA14_05840	2	0	0	0	0	0	-0.2	0.96	NA	glutaryl-CoA dehydrogenase(gcdH)	PA0447	glutaryl-CoA dehydrogenase(gcdH)
PA14_05850	25	43	32	46	8	39	0.97	0.08	0.26	LysR family transcriptional regulator	PA0448	transcriptional regulator, GcdR(gcdR)
PA14_05870	42	36	52	49	12	42	0.79	0.22	0.48	phosphate transporter	PA0450	probable phosphate transporter(PA0450)
PA14_05860	59	36	16	14	4	11	-0.64	0.25	0.52	hypothetical protein	PA0449	hypothetical protein(PA0449)
PA14_05880,PA14_05890	39	43	43	73	10	41	1.02	0.17	0.42	membrane-bound protease, stomatin-like protein	PA0451, PA0452	conserved hypothetical protein(PA0451), probable stomatin-like protein(PA0452)
PA14_05920	35	25	91	25	16	39	0.31	0.62	0.81	hypothetical protein	PA0454	conserved hypothetical protein(PA0454)
PA14_05910	34	11	16	8	6	14	0.23	0.68	NA	periplasmic transport system	PA0453	hypothetical protein(PA0453)
PA14_05950	30	44	30	12	2	5	-1.32	0.02	0.09	ATP-dependent RNA helicase DbpA(dbpA)	PA0455	RNA helicase DbpA(dbpA)
PA14_05960	545	540	172	127	23	96	-1.14	0.03	0.13	cold-shock protein	PA0456	probable cold-shock protein(PA0456)
PA14_05990	40	28	13	21	1	6	-0.4	0.46	0.71	EmrB/QacA family drug resistance transporter	PA0458	probable major facilitator superfamily (MFS) transporter(PA0458)
PA14_05970	37	22	9	7	3	10	-0.48	0.38	0.64	hypothetical protein	PA0457	hypothetical protein(PA0457)
PA14_06030	52	37	118	58	8	75	0.31	0.57	0.79	acyltransferase	PA0461	conserved hypothetical protein(PA0461)
PA14_06000,PA14_06010	576	421	401	272	52	225	-0.21	0.39	0.65	ClpA/B protease ATP binding subunit, hypothetical protein	PA0459, PA0460	probable ClpA/B protease ATP binding subunit(PA0459), hypothetical protein(PA0460)
PA14_06040	30	36	23	23	3	19	0.13	0.77	0.9	hypothetical protein	PA0462	hypothetical protein(PA0462)
PA14_06120,PA14_06130	4	3	4	3	0	1	-0.37	0.73	NA	hypothetical protein, hypothetical protein	PA0467, PA0468	conserved hypothetical protein(PA0467), hypothetical protein(PA0468)
PA14_06060,PA14_06070,PA14_06080,PA14_06090	6	8	6	2	1	3	-0.54	0.56	NA	DNA-binding response regulator CreB(creB), sensory histidine kinase CreC(creC), hypothetical protein(creD), hypothetical protein	PA0463, PA0464, PA0465, PA0466	two-component response regulator CreB(creB), two-component sensor CreC(creC), inner membrane protein CreD(creD), hypothetical protein(PA0466)
PA14_06160,PA14_06170,PA14_06180	27	21	43	12	1	13	-0.83	0.16	NA	hydroxamate-type ferrisiderophore receptor, transmembrane sensor, RNA polymerase sigma factor	PA0470, PA0471, PA0472	Ferrichrome receptor FiuA(fiuA), FiuR(fiuR), FiuI(fiuI)
PA14_06150	45	22	29	23	1	20	-0.09	0.87	0.95	hypothetical protein	PA0469	hypothetical protein(PA0469)
PA14_06190	10	11	2	8	2	3	0.49	0.6	NA	glutathione S-transferase	PA0473	probable glutathione S-transferase(PA0473)
PA14_06230	8	2	3	2	0	0	-1.41	0.25	NA	permease	PA0476	probable permease(PA0476)
PA14_06210	38	30	30	16	7	20	0.03	0.93	0.97	transcriptional regulator	PA0475	probable transcriptional regulator(PA0475)
PA14_06240	4	4	3	3	0	5	0.65	0.46	NA	LysR family transcriptional regulator	PA0477	probable transcriptional regulator(PA0477)
PA14_06260	26	27	24	22	4	22	0.44	0.35	NA	LysR family transcriptional regulator	PA0479	probable transcriptional regulator(PA0479)
PA14_06250	56	79	34	31	12	35	0.2	0.72	0.88	GNAT family acetyltransferase	PA0478	probable N-acetyltransferase(PA0478)
PA14_06290	93	40	14	4	2	13	-1.62	0.01	0.07	malate synthase G(glcB)	PA0482	malate synthase G(glcB)
PA14_06270,PA14_06280	24	40	10	12	0	8	-0.8	0.21	0.47	hydrolase, hypothetical protein	PA0480, PA0481	probable hydrolase(PA0480), hypothetical protein(PA0481)
PA14_06300,PA14_06310	129	130	150	93	16	92	0.02	0.95	0.98	GNAT family acetyltransferase, ACT domain-containing protein	PA0483, PA0484	probable acetyltransferase(PA0483), conserved hypothetical protein(PA0484)
PA14_06320	25	28	16	18	1	21	0.28	0.61	0.81	hypothetical protein	PA0485	conserved hypothetical protein(PA0485)
PA14_06330	137	66	77	30	22	61	0.1	0.82	0.93	serine/threonine protein kinase	PA0486	conserved hypothetical protein(PA0486)
PA14_06340	3	1	1	0	2	0	0.55	0.73	NA	molybdenum transport regulator	PA0487	probable molybdenum transport regulator(PA0487)
PA14_06350	10	1	8	1	2	2	-0.54	0.6	NA	hypothetical protein	PA0488	conserved hypothetical protein(PA0488)
PA14_06360	2	0	1	0	0	0	-0.97	0.82	NA	phosphoribosyl transferase	PA0489	probable phosphoribosyl transferase(PA0489)
PA14_06390	169	199	507	370	72	383	0.83	0.18	0.43	hypothetical protein	PA0490	hypothetical protein(PA0490)
PA14_06400	2	1	1	1	1	1	0.97	0.52	NA	LysR family transcriptional regulator	PA0491	probable transcriptional regulator(PA0491)
PA14_06420	0	0	2	0	1	0	0.41	0.87	NA	hypothetical protein	PA0492	conserved hypothetical protein(PA0492)
PA14_06430,PA14_06450,PA14_06460,PA14_06480	45	42	60	47	6	37	0.31	0.47	0.71	hypothetical protein, acetyl-CoA carboxylase biotin carboxylase subunit, hypothetical protein, hydrolase	PA0493, PA0494, PA0495, PA0496	probable biotin-requiring enzyme(PA0493), probable acyl-CoA carboxylase subunit(PA0494), hypothetical protein(PA0495), conserved hypothetical protein(PA0496)
PA14_06500	45	51	46	51	6	46	0.56	0.25	0.52	biotin synthase(bioB)	PA0500	biotin synthase(bioB)
PA14_06530	0	0	0	0	0	0	0	1	NA	biotin biosynthesis protein bioH	PA0502	probable biotin biosynthesis protein bioH(PA0502)
PA14_06570	0	0	0	0	1	0	2.58	0.36	NA	dithiobiotin synthetase(bioD)	PA0504	dethiobiotin synthase(bioD)
PA14_06580	282	244	443	371	129	441	1.12	0.01	0.08	hypothetical protein	PA0505	hypothetical protein(PA0505)
PA14_06600	563	309	156	147	7	78	-1.14	0.05	0.19	acyl-CoA dehydrogenase	PA0506	probable acyl-CoA dehydrogenase(PA0506)
PA14_06620	11	6	8	6	3	5	0.44	0.54	NA	acyl-CoA dehydrogenase	PA0507	probable acyl-CoA dehydrogenase(PA0507)
PA14_06650,PA14_06660,PA14_06670,PA14_06680,PA14_06690,PA14_06700,PA14_06710,PA14_06720,PA14_06730,PA14_06740,PA14_06750	51	54	45	49	10	47	0.63	0.11	0.31	c-type cytochrome(nirN), uroporphyrin-III c-methyltransferase(nirE), heme d1 biosynthesis protein NirJ(nirJ), hypothetical protein(nirH), transcriptional regulator(nirG), heme d1 biosynthesis protein NirL(nirL), transcriptional regulator, heme d1 biosynthesis protein NirF(nirF), c-type cytochrome(nirC), cytochrome c-551(nirM), nitrite reductase(nirS)	PA0509, PA0510, PA0511, PA0512, PA0513, PA0514, PA0515, PA0516, PA0517, PA0518, PA0519	NirN(nirN), NirE(nirE), heme d1 biosynthesis protein NirJ(nirJ), NirH(nirH), NirG(nirG), heme d1 biosynthesis protein NirL(nirL), probable transcriptional regulator(PA0515), heme d1 biosynthesis protein NirF(nirF), probable c-type cytochrome precursor(nirC), cytochrome c-551 precursor(nirM), nitrite reductase precursor(nirS)
PA14_06640	22	26	22	11	4	9	-0.35	0.49	0.72	acyl-CoA dehydrogenase	PA0508	probable acyl-CoA dehydrogenase(PA0508)
PA14_06770	0	2	2	3	0	1	0.92	0.58	NA	regulatory protein NirQ(nirQ)	PA0520	regulatory protein NirQ(nirQ)
PA14_06860,PA14_06870	289	219	246	328	73	292	1.02	0.01	0.05	hypothetical protein, transcriptional regulator Dnr(dnr)	PA0526, PA0527	hypothetical protein(PA0526), transcriptional regulator Dnr(dnr)
PA14_06790,PA14_06800,PA14_06810,PA14_06830,PA14_06840	41	15	23	5	0	6	-1.76	0.02	NA	cytochrome c oxidase subunit, hypothetical protein, nitric-oxide reductase subunit C(norC), nitric-oxide reductase subunit B(norB), dinitrification protein NorD	PA0521, PA0522, PA0523, PA0524, PA0525	probable cytochrome c oxidase subunit(PA0521), hypothetical protein(PA0522), nitric-oxide reductase subunit C(norC), nitric-oxide reductase subunit B(norB), probable dinitrification protein NorD(PA0525)
PA14_06880	4	2	4	7	0	3	1.02	0.27	NA	LysR family transcriptional regulator	PA0528	probable transcriptional regulator(PA0528)
PA14_06875	2551	2705	904	414	96	214	-1.76	0	0.03	rsmYregulatoryRNA	PA0527.1	regulatory RNA RsmY(rsmY)
PA14_06940	12	21	29	20	6	17	0.59	0.33	NA	hypothetical protein	PA0532	hypothetical protein(PA0532)
PA14_06890,PA14_06900,PA14_06920,PA14_06930	310	313	138	139	23	100	-0.37	0.44	0.68	hypothetical protein, hypothetical protein, class III pyridoxal phosphate-dependent aminotransferase, glutamine amidotransferase	PA0529, NA, PA0530, PA0531	conserved hypothetical protein(PA0529), NA, probable class III pyridoxal phosphate-dependent aminotransferase(PA0530), probable glutamine amidotransferase(PA0531)
PA14_06950	31	21	12	8	2	7	-0.69	0.23	NA	LuxR family transcriptional regulator	PA0533	probable transcriptional regulator(PA0533)
PA14_06980,PA14_06990	57	44	42	14	3	7	-1.41	0	0.03	hypothetical protein, hypothetical protein	PA0536, PA0537	hypothetical protein(PA0536), conserved hypothetical protein(PA0537)
PA14_06960,PA14_06970	23	17	4	3	1	6	-0.87	0.25	NA	hypothetical protein, Cro/CI family transcriptional regulator	PA0534, PA0535	FAD-dependent oxidoreductase(pauB1), probable transcriptional regulator(PA0535)
PA14_07000	77	87	53	27	3	28	-0.79	0.03	0.14	DsbB1(dsbB1)	PA0538	disulfide bond formation protein(dsbB)
PA14_07010	2	0	1	0	0	2	0.71	0.69	NA	hypothetical protein	PA0539	hypothetical protein(PA0539)
PA14_07020	29	26	16	9	6	20	0.3	0.61	0.81	hypothetical protein	PA0540	hypothetical protein(PA0540)
PA14_07040	68	37	24	17	1	23	-0.52	0.28	0.55	hypothetical protein	PA0542	conserved hypothetical protein(PA0542)
PA14_07030	136	81	39	60	18	48	0.31	0.42	0.67	cytochrome c'	PA0541	hypothetical protein(PA0541)
PA14_07060	16	11	3	6	0	3	-0.56	0.45	NA	hypothetical protein	PA0544	hypothetical protein(PA0544)
PA14_07050	41	29	23	11	4	15	-0.4	0.45	NA	hypothetical protein	PA0543	hypothetical protein(PA0543)
PA14_07090	27	15	3	5	2	1	-1.12	0.15	NA	S-adenosylmethionine synthetase(metK)	PA0546	methionine adenosyltransferase(metK)
PA14_07070	48	18	21	21	5	34	0.65	0.23	NA	hypothetical protein	PA0545	hypothetical protein(PA0545)
PA14_07110	7	4	0	1	0	2	-0.6	0.59	NA	ArsR family transcriptional regulator	PA0547	probable transcriptional regulator(PA0547)
PA14_07130	2	0	3	0	0	0	-1.81	0.27	NA	transketolase(tktA)	PA0548	transketolase(tktA)
PA14_07150	14	5	4	2	1	1	-1.25	0.18	NA	hypothetical protein	PA0550	conserved hypothetical protein(PA0550)
PA14_07140	43	31	19	22	1	18	-0.09	0.86	0.95	hypothetical protein	PA0549	hypothetical protein(PA0549)
PA14_07170	0	1	0	0	0	1	1.46	0.56	NA	D-erythrose 4-phosphate dehydrogenase(epd)	PA0551	D-erythrose 4-phosphate dehydrogenase(epd)
PA14_07190	122	195	360	455	115	543	1.71	0	0.02	phosphoglycerate kinase(pgk)	PA0552	phosphoglycerate kinase(pgk)
PA14_07200	26	56	140	33	22	93	0.51	0.44	0.68	hypothetical protein	PA0553	hypothetical protein(PA0553)
PA14_07210	89	109	343	230	51	325	1.04	0.07	0.25	hypothetical protein	PA0554	hypothetical protein(PA0554)
PA14_07230	24	24	19	16	0	11	-0.28	0.62	0.81	fructose-1%2C6-bisphosphate aldolase(fda)	PA0555	fructose-1, 6-bisphosphate aldolase(fda)
PA14_07250	50	26	19	6	0	9	-1.53	0.03	NA	hypothetical protein	PA0557	hypothetical protein(PA0557)
PA14_07240	26	30	14	18	2	13	0.06	0.9	0.96	hypothetical protein	PA0556	hypothetical protein(PA0556)
PA14_07280	29	27	10	15	2	8	-0.21	0.69	0.86	hypothetical protein	PA0559	conserved hypothetical protein(PA0559)
PA14_07260	33	30	35	22	6	27	0.31	0.48	0.72	hypothetical protein	PA0558	conserved hypothetical protein(PA0558)
PA14_07310	11	4	3	6	0	0	-0.45	0.65	NA	hydrolase	PA0562	probable hydrolase(PA0562)
PA14_07290,PA14_07300	27	39	26	17	5	15	-0.11	0.88	0.95	hypothetical protein, hypothetical protein	PA0560, PA0561	conserved hypothetical protein(PA0560), hypothetical protein(PA0561)
PA14_07330	199	102	45	34	2	34	-1.18	0.02	0.09	hypothetical protein	PA0563	conserved hypothetical protein(PA0563)
PA14_07340	2	0	2	2	0	1	0.67	0.67	NA	transcriptional regulator	PA0564	probable transcriptional regulator(PA0564)
PA14_07360	109	81	43	56	15	25	0.03	0.94	0.98	hypothetical protein	PA0566	hypothetical protein(PA0566)
PA14_07355	13	10	8	21	6	11	1.54	0	NA	hypothetical protein	PA0565	conserved hypothetical protein(PA0565)
PA14_07380,PA14_07400,PA14_07410,PA14_07420	25	30	42	41	21	79	1.74	0	0	hypothetical protein, hypothetical protein, hypothetical protein, hypothetical protein	PA0568, PA0569, PA0570, PA0571	hypothetical protein(PA0568), hypothetical protein(PA0569), hypothetical protein(PA0570), hypothetical protein(PA0571)
PA14_07370	21	39	18	25	2	16	0.22	0.65	0.84	hypothetical protein	PA0567	conserved hypothetical protein(PA0567)
PA14_07430	42	23	28	11	1	12	-0.86	0.14	0.37	hypothetical protein	PA0572	hypothetical protein(PA0572)
PA14_07440,PA14_07450	6	4	3	4	2	2	0.58	0.49	NA	hypothetical protein, hypothetical protein	PA0573, PA0574	hypothetical protein(PA0573), hypothetical protein(PA0574)
PA14_07460	22	14	10	6	3	8	-0.16	0.79	NA	hypothetical protein	NA	NA
PA14_07470	920	900	377	367	113	390	-0.02	0.96	0.98	tRNA-Met	PA0574.1	tRNA-Met(PA0574.1)
PA14sr_016	17	13	21	15	1	13	0.2	0.73	NA	NA	NA	NA
PA14_07480	3818	1388	1107	435	110	443	-1.38	0	0.02	reverse transcriptase	NA	NA
PA14sr_017	7	5	6	5	0	5	0.14	0.9	NA	NA	NA	NA
PA14_07500	0	1	0	0	0	0	0.47	0.92	NA	hypothetical protein	PA0575	conserved hypothetical protein(PA0575)
PA14_07520	50	53	26	22	2	10	-0.79	0.09	0.27	RNA polymerase sigma factor RpoD(rpoD)	PA0576	sigma factor RpoD(rpoD)
PA14_07530	96	119	430	198	89	247	0.85	0.15	0.39	DNA primase(dnaG)	PA0577	DNA primase(dnaG)
PA14_07550	17	20	5	2	3	11	-0.07	0.91	NA	hypothetical protein	PA0578	conserved hypothetical protein(PA0578)
PA14_07560	626	502	208	77	21	54	-1.82	0	0	30S ribosomal protein S21(rpsU)	PA0579	30S ribosomal protein S21(rpsU)
PA14_07580	62	46	27	31	4	28	0.05	0.9	0.96	glycerol-3-phosphate acyltransferase PlsY	PA0581	conserved hypothetical protein(PA0581)
PA14_07570	140	128	144	133	20	127	0.47	0.18	0.43	DNA-binding/iron metalloprotein/AP endonuclease(gcp)	PA0580	O-sialoglycoprotein endopeptidase(gcp)
PA14_07620	23	20	8	9	2	4	-0.52	0.47	NA	multifunctional tRNA nucleotidyl transferase/2'3'-cyclic phosphodiesterase/2'nucleotidase/phosphatase(cca)	PA0584	tRNA nucleotidyl transferase(cca)
PA14_07590,PA14_07600	69	63	21	26	3	23	-0.41	0.49	0.72	dihydroneopterin aldolase(folB), 2-amino-4-hydroxy-6- hydroxymethyldihydropteridine pyrophosphokinase	PA0582, PA0583	dihydroneopterin aldolase(folB), hypothetical protein(PA0583)
PA14_07630	4	8	1	3	0	3	-0.02	0.99	NA	hypothetical protein	PA0585	hypothetical protein(PA0585)
PA14_07650	25	19	5	4	0	2	-1.84	0.04	NA	SpoVR family protein	PA0586	conserved hypothetical protein(PA0586)
PA14_07660	0	1	0	0	0	0	0.47	0.92	NA	hypothetical protein	PA0587	conserved hypothetical protein(PA0587)
PA14_07680	290	243	169	60	3	35	-1.85	0	0.01	hypothetical protein	PA0588	conserved hypothetical protein(PA0588)
PA14_07690	4	3	0	1	1	3	0.82	0.44	NA	thiosulfate sulfurtransferase(glpE)	PA0589	conserved hypothetical protein(PA0589)
PA14_07700,PA14_07710	7	2	0	0	0	4	0.11	0.93	NA	diadenosine tetraphosphatase(apaH), ApaG protein(apaG)	PA0590, PA0591	bis(5'-nucleosyl)-tetraphosphatase(apaH), conserved hypothetical protein(PA0591)
PA14_07730	2	2	1	0	0	0	-1.7	0.36	NA	dimethyladenosine transferase(ksgA)	PA0592	rRNA (adenine-N6, N6)-dimethyltransferase(ksgA)
PA14_07740	20	14	8	4	0	2	-1.64	0.03	NA	4-hydroxythreonine-4-phosphate dehydrogenase(pdxA)	PA0593	pyridoxal phosphate biosynthetic protein PdxA(pdxA)
PA14_07760,PA14_07770	1	2	0	0	0	1	0.07	0.97	NA	peptidyl-prolyl cis-trans isomerase SurA(surA), organic solvent tolerance protein OstA(ostA)	PA0594, PA0595	peptidyl-prolyl cis-trans isomerase SurA(surA), LPS-assembly protein LptD(lptD)
PA14_07810	26	22	20	12	3	9	-0.33	0.5	NA	hypothetical protein	PA0599	hypothetical protein(PA0599)
PA14_07780,PA14_07790,PA14_07800	137	136	84	85	12	52	-0.13	0.69	0.86	hypothetical protein, nucleotidyl transferase, hypothetical protein	PA0596, PA0597, PA0598	hypothetical protein(PA0596), probable nucleotidyl transferase(PA0597), hypothetical protein(PA0598)
PA14_07820	21	29	14	8	5	13	0	1	NA	histidine kinase	PA0600	two-component sensor, AgtS(agtS)
PA14_07840	15	16	7	7	1	10	0.09	0.88	NA	two-component response regulator	PA0601	two-component response regulator, AgtR(agtR)
PA14_07850	53	33	23	14	3	16	-0.52	0.29	0.56	ABC transporter substrate-binding protein	PA0602	probable binding protein component of ABC transporter(PA0602)
PA14_07860	6	4	0	2	0	1	-0.49	0.65	NA	ABC transporter ATP-binding protein	PA0603	AgtA(agtA)
PA14_07870	40	37	21	18	6	20	0.07	0.86	0.95	ABC transporter substrate-binding protein	PA0604	AgtB(agtB)
PA14_07890,PA14_07900	3	3	1	0	0	0	-2.18	0.14	NA	ABC transporter permease, ABC transporter permease	PA0605, PA0606	AgtC(agtC), AgtD(agtD)
PA14_07910,PA14_07930	200	168	157	573	80	407	2.06	0	0	ribulose-phosphate 3-epimerase(rpe), phosphoglycolate phosphatase	PA0607, PA0608	ribulose-phosphate 3-epimerase(rpe), probable phosphoglycolate phosphatase(PA0608)
PA14_07950	445	390	230	121	25	113	-0.86	0.09	0.27	transcriptional regulator PrtN(prtN)	PA0610	transcriptional regulator PrtN(prtN)
PA14_07940	22	29	17	20	6	19	0.61	0.16	0.41	anthranilate synthase component I(trpE)	PA0609	anthranilate synthetase component I(trpE)
PA14_07960	38	37	16	15	2	15	-0.35	0.53	NA	transcriptional regulator PrtR(prtR)	PA0611	transcriptional regulator PrtR(prtR)
PA14_NovelOrf_023,PA14_07970,PA14_07980,PA14_07990,PA14_08000,PA14_08010,PA14_08020,PA14_08030,PA14_08040,PA14_08050,PA14_08060	1	1	7	3	1	1	0.2	0.87	NA	NA, hypothetical protein, hypothetical protein, hypothetical protein, hypothetical protein, hypothetical protein, bacteriophage protein, phage baseplate assembly protein, phage tail protein, tail fiber protein, tail fiber assembly protein	NA, PA0612, PA0613, PA0614, PA0615, PA0616, PA0617, PA0618, PA0619, PA0620, PA0621	NA, repressor, PtrB(ptrB), hypothetical protein(PA0613), hypothetical protein(PA0614), hypothetical protein(PA0615), hypothetical protein(PA0616), probable bacteriophage protein(PA0617), probable bacteriophage protein(PA0618), probable bacteriophage protein(PA0619), probable bacteriophage protein(PA0620), conserved hypothetical protein(PA0621)
PA14_08070	0	0	1	3	0	0	2.5	0.39	NA	phage tail sheath protein	PA0622	probable bacteriophage protein(PA0622)
PA14_08090	0	0	1	2	0	1	2.55	0.25	NA	phage tail tube protein	PA0623	probable bacteriophage protein(PA0623)
PA14_08110	1	1	0	1	0	0	0.64	0.86	NA	hypothetical protein	NA	NA
PA14_08120,PA14_08130,PA14_08140	10	2	5	10	1	6	1.12	0.16	NA	tail length determinator protein, hypothetical protein, hypothetical protein	PA0625, PA0626, PA0627	hypothetical protein(PA0625), hypothetical protein(PA0626), conserved hypothetical protein(PA0627)
PA14_08150,PA14_08160,PA14_08180,PA14_08190,PA14_08200	0	0	2	0	0	0	-0.8	0.85	NA	phage late control gene D protein, lytic enzyme, hypothetical protein, hypothetical protein, hypothetical protein	PA0628, PA0629, PA0630, PA0631, PA0632	conserved hypothetical protein(PA0628), conserved hypothetical protein(PA0629), hypothetical protein(PA0630), hypothetical protein(PA0631), hypothetical protein(PA0632)
PA14sr_018	8	4	12	3	1	4	-0.49	0.61	NA	NA	NA	NA
PA14_08210,PA14_08220,PA14_08230,PA14_08240,PA14_08250,PA14_08260,PA14_08270,PA14_08280,PA14_08300	20	16	63	38	6	18	0.25	0.73	0.89	hypothetical protein, hypothetical protein, hypothetical protein, hypothetical protein, hypothetical protein, minor tail protein L, hypothetical protein, bacteriophage protein, phage-related protein%2C tail component	PA0633, PA0634, PA0635, PA0636, PA0637, PA0638, PA0639, PA0640, PA0641	hypothetical protein(PA0633), hypothetical protein(PA0634), hypothetical protein(PA0635), hypothetical protein(PA0636), conserved hypothetical protein(PA0637), probable bacteriophage protein(PA0638), conserved hypothetical protein(PA0639), probable bacteriophage protein(PA0640), probable bacteriophage protein(PA0641)
PA14sr_019	25	40	42	55	13	45	1.19	0.01	0.06	NA	NA	NA
PA14_08310,PA14_08320	0	0	1	0	0	0	0.47	0.92	NA	hypothetical protein, hypothetical protein	PA0646, PA0647	hypothetical protein(PA0646), hypothetical protein(PA0647)
PA14_08330	336	293	309	171	57	189	0.07	0.89	0.96	hypothetical protein	PA0648	hypothetical protein(PA0648)
PA14_08370	210	190	72	96	13	58	-0.33	0.33	0.6	cAMP-regulatory protein(vfr)	PA0652	transcriptional regulator Vfr(vfr)
PA14_08340,PA14_08350,PA14_08360	147	120	66	57	7	47	-0.45	0.2	0.46	anthranilate synthase component II(trpG), anthranilate phosphoribosyltransferase(trpD), indole-3-glycerol-phosphate synthase(trpC)	PA0649, PA0650, PA0651	anthranilate synthase component II(trpG), anthranilate phosphoribosyltransferase(trpD), indole-3-glycerol-phosphate synthase(trpC)
PA14_08380	76	79	32	51	6	36	0.12	0.78	0.91	hypothetical protein	PA0653	conserved hypothetical protein(PA0653)
PA14_08400	216	192	63	105	14	65	-0.19	0.68	0.85	hypothetical protein	PA0655	hypothetical protein(PA0655)
PA14_08390	6	4	2	4	0	3	0.33	0.76	NA	S-adenosylmethionine decarboxylase(speD)	PA0654	S-adenosylmethionine decarboxylase proenzyme(speD)
PA14_08420	17	19	18	74	9	62	2.46	0	0	HIT family protein	PA0656	probable HIT family protein(PA0656)
PA14_08440	45	20	13	3	1	8	-1.45	0.02	NA	short chain alcohol dehydrogenase	PA0658	probable short-chain dehydrogenase(PA0658)
PA14_08430	44	19	12	8	5	8	-0.4	0.53	NA	ATPase	PA0657	probable ATPase(PA0657)
PA14_08450	13	2	4	4	0	3	-0.28	0.75	NA	hypothetical protein	PA0659	hypothetical protein(PA0659)
PA14_08460,PA14_08470	22	7	14	5	3	8	-0.18	0.77	NA	hypothetical protein, hypothetical protein	PA0660, PA0661	hypothetical protein(PA0660), conserved hypothetical protein(PA0661)
PA14_08480,PA14_08490,PA14_08500	8	9	24	12	3	12	0.42	0.56	NA	N-acetyl-gamma-glutamyl-phosphate reductase(argC), hypothetical protein, hypothetical protein	PA0662, PA0663, PA0664	N-acetyl-gamma-glutamyl-phosphate reductase(argC), hypothetical protein(PA0663), hypothetical protein(PA0664)
PA14_08520,PA14_08540	86	82	35	55	4	26	-0.17	0.72	0.88	anhydro-N-acetylmuramic acid kinase(anmK), hypothetical protein	PA0666, PA0667	conserved hypothetical protein(PA0666), conserved hypothetical protein(PA0667)
PA14_08510	257	349	156	150	15	119	-0.37	0.25	0.53	iron-sulfur cluster insertion protein ErpA	PA0665	conserved hypothetical protein(PA0665)
PA14_08560	6118	5810	3299	4942	968	3442	0.49	0.33	0.6	tyrosyl-tRNA synthetase(tyrZ)	PA0668	tyrosyl-tRNA synthetase 2(tyrZ)
PA14_08580	6916	6531	11725	24108	2299	12576	1.48	0.01	0.04	tRNA-Ile	PA0668.2	tRNA-Ile(PA0668.2)
PA14_08590	25169	22890	33307	42605	2351	15787	0.37	0.47	0.71	tRNA-Ala	PA0668.3	tRNA-Ala(PA0668.3)
PA14_08620,PA14_08630,PA14_08640	454	646	311	434	171	375	0.88	0.06	0.21	biotin--protein ligase(birA), pantothenate kinase, hypothetical protein	PA4280, PA4279, PA4278	BirA bifunctional protein(birA), hypothetical protein(PA4279), hypothetical protein(PA4278)
PA14_08650,PA14_08660,PA14_08670	1121	1076	2191	4749	416	2067	1.54	0	0.02	tRNA-Tyr, tRNA-Gly, tRNA-Thr	PA4277.3, PA4277.2, PA4277.1	tRNA-Tyr(PA4277.3), tRNA-Gly(PA4277.2), tRNA-Thr(PA4277.1)
PA14_08680	762	670	475	288	30	153	-0.97	0	0.02	elongation factor Tu(tufB)	PA4277	elongation factor Tu(tufB)
PA14_08690	51369	43554	29673	70808	9802	40049	1.05	0.08	0.26	tRNA-Trp	PA4276.1	tRNA-Trp(PA4276.1)
PA14_08695	202	206	57	237	38	113	0.96	0.05	0.18	preprotein translocase subunit SecE(secE)	PA4276	secretion protein SecE(secE)
PA14_08710	76	47	20	46	5	29	0.34	0.39	0.65	transcription antitermination protein NusG(nusG)	PA4275	transcription antitermination protein NusG(nusG)
P27	104	124	207	95	15	73	-0.28	0.53	0.75	NA	NA	NA
PA14_08720,PA14_08730	202	110	60	68	13	31	-0.46	0.29	0.56	50S ribosomal protein L11(rplK), 50S ribosomal protein L1(rplA)	PA4274, PA4273	50S ribosomal protein L11(rplK), 50S ribosomal protein L1(rplA)
PA14_08740	21	21	10	19	3	8	0.39	0.45	0.69	50S ribosomal protein L10(rplJ)	PA4272	50S ribosomal protein L10(rplJ)
PA14_08750	1038	939	604	334	126	311	-0.37	0.22	0.49	50S ribosomal protein L7/L12(rplL)	PA4271	50S ribosomal protein L7 / L12(rplL)
PA14_08760,PA14_08780	33	35	22	4	2	8	-1.47	0.02	0.1	DNA-directed RNA polymerase subunit beta(rpoB), DNA-directed RNA polymerase subunit beta'(rpoC)	PA4270, PA4269	DNA-directed RNA polymerase beta chain(rpoB), DNA-directed RNA polymerase beta* chain(rpoC)
PA14_08790,PA14_08810,PA14_08820	69	72	63	25	20	38	0.16	0.76	0.9	30S ribosomal protein S12(rpsL), 30S ribosomal protein S7(rpsG), elongation factor G(fusA1)	PA4268, PA4267, PA4266	30S ribosomal protein S12(rpsL), 30S ribosomal protein S7(rpsG), elongation factor G(fusA1)
PA14_08830	144	102	59	45	10	31	-0.58	0.19	0.45	elongation factor Tu(tufA)	PA4265	elongation factor Tu(tufA)
PA14_08840,PA14_08850,PA14_08860,PA14_08870,PA14_08880,PA14_08890,PA14_08900,PA14_08910,PA14_08920,PA14_08930,PA14_08940,PA14_08950,PA14_08960,PA14_08970,PA14_08980	214	213	70	31	2	25	-1.99	0	0	30S ribosomal protein S10(rpsJ), 50S ribosomal protein L3(rplC), 50S ribosomal protein L4(rplD), 50S ribosomal protein L23(rplW), 50S ribosomal protein L2(rplB), 30S ribosomal protein S19(rpsS), 50S ribosomal protein L22(rplV), 30S ribosomal protein S3(rpsC), 50S ribosomal protein L16(rplP), 50S ribosomal protein L29(rpmC), 30S ribosomal protein S17(rpsQ), 50S ribosomal protein L14(rplN), 50S rib…	PA4264, PA4263, PA4262, PA4261, PA4260, PA4259, PA4258, PA4257, PA4256, PA4255, PA4254, PA4253, PA4252, PA4251, PA4250	30S ribosomal protein S10(rpsJ), 50S ribosomal protein L3(rplC), 50S ribosomal protein L4(rplD), 50S ribosomal protein L23(rplW), 50S ribosomal protein L2(rplB), 30S ribosomal protein S19(rpsS), 50S ribosomal protein L22(rplV), 30S ribosomal protein S3(rpsC), 50S ribosomal protein L16(rplP), 50S ribosomal protein L29(rpmC), 30S ribosomal protein S17(rpsQ), 50S ribosomal protein L14(rplN), 50S rib…
PA14_08990,PA14_09000	22	13	9	7	2	7	-0.24	0.69	0.86	30S ribosomal protein S8(rpsH), 50S ribosomal protein L6(rplF)	PA4249, PA4248	30S ribosomal protein S8(rpsH), 50S ribosomal protein L6(rplF)
PA14_09010	9	15	7	13	0	5	0.26	0.69	NA	50S ribosomal protein L18(rplR)	PA4247	50S ribosomal protein L18(rplR)
PA14_09020	4	4	3	2	1	1	-0.24	0.8	NA	30S ribosomal protein S5(rpsE)	PA4246	30S ribosomal protein S5(rpsE)
PA14_09030	6	2	1	1	0	4	0.35	0.73	NA	50S ribosomal protein L30(rpmD)	PA4245	50S ribosomal protein L30(rpmD)
PA14_09040	7	3	0	5	1	1	0.75	0.41	NA	50S ribosomal protein L15(rplO)	PA4244	50S ribosomal protein L15(rplO)
PA14_09050	184	203	88	55	16	53	-0.67	0.09	0.28	preprotein translocase subunit SecY(secY)	PA4243	secretion protein SecY(secY)
PA14_09070	985	680	487	318	104	349	-0.18	0.43	0.68	50S ribosomal protein L36(rpmJ)	PA4242	50S ribosomal protein L36(rpmJ)
PA14_09080,PA14_09090,PA14_09100,PA14_09115,PA14_09130	473	433	258	203	28	124	-0.61	0.32	0.59	30S ribosomal protein S13(rpsM), 30S ribosomal protein S11(rpsK), 30S ribosomal protein S4(rpsD), DNA-directed RNA polymerase subunit alpha(rpoA), 50S ribosomal protein L17(rplQ)	PA4241, PA4240, PA4239, PA4238, PA4237	30S ribosomal protein S13(rpsM), 30S ribosomal protein S11(rpsK), 30S ribosomal protein S4(rpsD), DNA-directed RNA polymerase alpha chain(rpoA), 50S ribosomal protein L17(rplQ)
PA14_09150	165	45	19	7	0	8	-2.74	0	0.01	catalase(katA)	PA4236	catalase(katA)
PA14_09180	389	302	216	167	35	169	-0.12	0.76	0.9	excinuclease ABC subunit A(uvrA)	PA4234	excinuclease ABC subunit A(uvrA)
PA14_09160	31	23	12	16	2	14	0.11	0.84	0.94	bacterioferritin(bfrA)	PA4235	bacterial ferritin(ftnA)
PA14_09195	100	91	89	19	30	33	-0.01	0.98	0.99	major facilitator transporter	PA4233	probable major facilitator superfamily (MFS) transporter(PA4233)
PA14_09210	10	9	11	14	1	6	0.5	0.53	NA	salicylate biosynthesis isochorismate synthase(pchA)	PA4231	salicylate biosynthesis isochorismate synthase(pchA)
PA14_09200	24	27	15	33	4	16	0.81	0.09	0.27	single-stranded DNA-binding protein(ssb)	PA4232	single-stranded DNA-binding protein(ssb)
PA14_09260	4	6	2	3	0	0	-0.84	0.49	NA	transcriptional regulator PchR(pchR)	PA4227	transcriptional regulator PchR(pchR)
PA14_09270,PA14_09280,PA14_09290,PA14_09300,PA14_09320	0	1	1	0	0	2	1.11	0.72	NA	dihydroaeruginoic acid synthetase(pchE), pyochelin synthetase(pchF), pyochelin biosynthetic protein PchG(pchG), ABC transporter ATP-binding protein, ABC transporter ATP-binding protein	PA4226, PA4225, PA4224, PA4223, PA4222	dihydroaeruginoic acid synthetase(pchE), pyochelin synthetase(pchF), pyochelin biosynthetic protein PchG(pchG), probable ATP-binding component of ABC transporter(PA4223), probable ATP-binding component of ABC transporter(PA4222)
PA14_09400	13	1	7	9	2	8	1.04	0.07	0.25	hypothetical protein(phzS)	PA4217	flavin-containing monooxygenase(phzS)
PA14_09380	5	1	4	3	1	2	0.47	0.69	NA	transporter	PA4218	AmpP(ampP)
PA14_09410,PA14_09420,PA14_09440,PA14_09450,PA14_09460,PA14_09470	13	10	15	1	0	3	-2.14	0.02	0.09	pyrodoxamine 5'-phosphate oxidase(phzG1), phenazine biosynthesis protein(phzF1), phenazine biosynthesis protein PhzE(phzE1), phenazine biosynthesis protein PhzD(phzD1), phenazine biosynthesis protein PhzC(phzC1), phenazine biosynthesis protein(phzB1)	PA4216, PA4215, PA4214, PA4213, PA4212, PA4211	probable pyridoxamine 5'-phosphate oxidase(phzG1), probable phenazine biosynthesis protein(phzF1), phenazine biosynthesis protein PhzE(phzE1), phenazine biosynthesis protein PhzD(phzD1), phenazine biosynthesis protein PhzC(phzC1), probable phenazine biosynthesis protein(phzB1)
PA14_09480	0	1	0	1	0	0	1.41	0.45	NA	phenazine biosynthesis protein(phzA1)	PA4210	probable phenazine biosynthesis protein(phzA1)
PA14_09500,PA14_09520,PA14_09530,PA14_09540	101	92	34	32	8	18	-0.67	0.19	0.45	outer membrane protein(opmD), RND efflux transporter(mexI), RND efflux membrane fusion protein(mexH), hypothetical protein(mexG)	PA4208, PA4207, PA4206, PA4205	probable outer membrane protein precursor(opmD), probable Resistance-Nodulation-Cell Division (RND) efflux transporter(mexI), probable Resistance-Nodulation-Cell Division (RND) efflux membrane fusion protein precursor(mexH), hypothetical protein(mexG)
PA14_09490	75	60	52	42	6	30	-0.15	0.72	0.88	phenazine-specific methyltransferase(phzM)	PA4209	probable phenazine-specific methyltransferase(phzM)
PA14_09550	35	25	24	16	3	7	-0.52	0.32	NA	hypothetical protein	PA4204	periplasmic gluconolactonase, PpgL(ppgL)
PA14_09570	3	0	0	0	0	0	-0.74	0.81	NA	LysR family transcriptional regulator	PA4203	NmoR(nmoR)
PA14_09580	0	0	1	0	0	0	0.47	0.87	NA	hypothetical protein	PA4202	nitronate monooxygenase NmoA(nmoA)
PA14_09610	6	6	6	3	0	0	-1.47	0.19	NA	hypothetical protein	PA4200	hypothetical protein(PA4200)
PA14_09600	62	32	14	12	1	16	-0.7	0.17	0.42	D-alanine--D-alanine ligase(ddlA)	PA4201	D-alanine-D-alanine ligase A(ddlA)
PA14_09630,PA14_09660	38	20	9	10	1	6	-0.77	0.22	NA	acyl-CoA dehydrogenase, acyl-CoA synthetase	PA4199, PA4198	probable acyl-CoA dehydrogenase(PA4199), probable AMP-binding enzyme(PA4198)
PA14_09700	12	6	5	5	3	4	0.38	0.59	NA	monooxygenase	PA4190	probable FAD-dependent monooxygenase(pqsL)
PA14_09680,PA14_09690	12	6	4	15	3	12	1.66	0.01	NA	two-component sensor, two-component response regulator	PA4197, PA4196	BfiS(bfiS), BfiR(bfiR)
PA14_09710,PA14_09730	4	3	2	1	0	0	-1.61	0.25	NA	aldehyde dehydrogenase, dihydrodipicolinate synthase	PA4189, PA4188	probable aldehyde dehydrogenase(PA4189), conserved hypothetical protein(PA4188)
PA14_09740	2	0	0	0	1	0	0.92	0.74	NA	MFS transporter	PA4187	probable major facilitator superfamily (MFS) transporter(PA4187)
PA14_09750	68	92	34	31	15	28	-0.01	0.98	0.99	oxidoreductase	PA4186	hypothetical protein(PA4186)
PA14sr_021	91	85	128	115	15	119	0.65	0.16	0.4	NA	NA	NA
PA14_09760	4	3	0	3	0	1	0.37	0.82	NA	GntR family transcriptional regulator	PA4185	probable transcriptional regulator(PA4185)
PA14_09790,PA14_09810	24	11	9	7	1	5	-0.57	0.43	NA	transcriptional regulator, hypothetical protein	PA4182, PA4181	hypothetical protein(PA4182), hypothetical protein(PA4181)
PA14_09770,PA14_09780	44	26	16	14	5	10	-0.27	0.61	0.81	AraC family transcriptional regulator, hypothetical protein	PA4184, PA4183	sarcosine oxidation and utilization regulator SouR(souR), hypothetical protein(PA4183)
PA14_09850	2	1	3	2	0	2	0.49	0.68	NA	porin	PA4179	probable porin(PA4179)
PA14_09820	33	35	17	22	2	21	0.19	0.71	0.87	acetolactate synthase	PA4180	probable acetolactate synthase large subunit(PA4180)
PA14_09870	41	32	27	56	9	42	1.23	0	0.01	hypothetical protein	PA4178	SAM-dependent methyltransferase , EftM(eftM)
PA14_09880	3	3	2	0	0	5	0.41	0.76	NA	hypothetical protein	PA4177	hypothetical protein(PA4177)
PA14sr_022	14	19	6	2	0	3	-1.8	0.05	NA	NA	NA	NA
PA14_09890	100	85	64	48	3	34	-0.5	0.2	0.45	peptidyl-prolyl cis-trans isomerase C2(ppiC2)	PA4176	peptidyl-prolyl cis-trans isomerase C2(ppiC2)
PA14_09900	0	0	0	0	0	0	0	1	NA	Pvds-regulated endoprotease%2C lysyl class(prpL)	PA4175	protease IV(piv)
PA14_09910	5	10	4	4	2	3	0.18	0.82	NA	transcriptional regulator	PA4174	probable transcriptional regulator(PA4174)
PA14_09930,PA14_09940	2	0	1	0	0	1	0.03	0.99	NA	exonuclease III, protease	PA4172, PA4171	probable nuclease(PA4172), probable protease(PA4171)
PA14_09920	22	4	11	7	2	6	-0.07	0.94	NA	translation initiation inhibitor	PA4173	conserved hypothetical protein(PA4173)
PA14_09950	0	0	0	0	0	0	0	1	NA	oxidoreductase	PA4170	hypothetical protein(PA4170)
PA14_09970	31	19	31	7	2	14	-0.71	0.25	NA	type I ferripyoverdine receptor%2C FpvB(fpvB)	PA4168	second ferric pyoverdine receptor FpvB(fpvB)
PA14_09960	271	365	478	473	46	383	0.55	0.34	0.61	hypothetical protein	PA4169	conserved hypothetical protein(PA4169)
PA14_09990	3	0	4	2	1	1	0.39	0.75	NA	acetyltransferase	PA4166	probable acetyltransferase(PA4166)
PA14_09980	3	3	4	5	1	4	1.12	0.26	NA	2%2C5-diketo-D-gluconate reductase B(dkgB)	PA4167	probable oxidoreductase(PA4167)
PA14_10020	15	11	5	4	1	1	-1.14	0.14	NA	hypothetical protein	PA4164	hypothetical protein(PA4164)
PA14_10010	8	11	3	6	0	5	0.11	0.89	NA	transcriptional regulator	PA4165	probable transcriptional regulator(PA4165)
PA14_10040	10	13	2	8	0	7	0.4	0.57	NA	amidase	PA4163	hypothetical protein(PA4163)
PA14_10050,PA14_10070,PA14_10080	0	0	0	0	0	0	0	1	NA	hypothetical protein, zinc-dependent oxidoreductase, hypothetical protein	NA, NA, NA	NA, NA, NA
PA14sr_023	90	114	132	111	24	96	0.54	0.19	0.44	NA	NA	NA
PA14_10110	5	2	2	2	2	2	0.83	0.43	NA	transporter	NA	NA
PA14_10090	4	7	4	5	2	3	0.65	0.42	NA	LysR family transcriptional regulator	NA	NA
PA14_10120	2	7	1	4	1	3	0.88	0.35	NA	LysR family transcriptional regulator	NA	NA
PA14sr_024	3	2	6	3	2	4	0.93	0.35	NA	NA	NA	NA
PA14_10140,PA14_10160,PA14_10170	1	0	0	0	0	1	1.46	0.54	NA	ferric enterobactin transport protein FepG(fepG), ferric enterobactin transport protein FepD(fepD), iron-enterobactin transporter periplasmic binding protein(fepB)	PA4161, PA4160, PA4159	ferric enterobactin transport protein FepG(fepG), ferric enterobactin transport protein FepD(fepD), ferrienterobactin-binding periplasmic protein precursor FepB(fepB)
PA14_10130	13	10	2	1	1	3	-0.99	0.3	NA	short chain dehydrogenase	PA4162	probable short-chain dehydrogenase(PA4162)
PA14_10190	31	40	39	78	10	36	1.22	0	0.03	transcriptional regulator	PA4157	probable transcriptional regulator(PA4157)
PA14_10180	2	2	1	1	0	0	-0.76	0.62	NA	ferric enterobactin transport protein FepC(fepC)	PA4158	ferric enterobactin transport protein FepC(fepC)
PA14_10200	1	0	0	0	0	0	0.47	0.92	NA	TonB-dependent receptor protein	PA4156	FvbA(fvbA)
PA14sr_025	25	21	44	14	2	11	-0.73	0.21	NA	NA	NA	NA
PA14_10210	26	16	23	22	1	7	-0.15	0.84	NA	oxidoreductase	PA4155	hypothetical protein(PA4155)
PA14_10230,PA14_10240,PA14_10250,PA14_10260,PA14_10270,PA14_10280	7	14	22	8	2	5	-0.46	0.52	NA	2%2C3-butanediol dehydrogenase(adh), branched-chain alpha-keto acid dehydrogenase subunit E2, acetoin catabolism protein AcoB(acoB), dehydrogenase E1 component, hypothetical protein, short-chain dehydrogenase	PA4153, PA4152, PA4151, PA4150, PA4149, PA4148	2, 3-butanediol dehydrogenase(PA4153), probable hydrolase(PA4152), acetoin catabolism protein AcoB(acoB), probable dehydrogenase E1 component(PA4150), conserved hypothetical protein(PA4149), probable short-chain dehydrogenase(PA4148)
PA14_10220	14	14	6	5	2	2	-0.63	0.41	NA	SH3 domain-containing protein	PA4154	conserved hypothetical protein(PA4154)
PA14_10290	131	73	35	17	4	13	-1.54	0	0.01	transcriptional regulator AcoR(acoR)	PA4147	transcriptional regulator AcoR(acoR)
PA14_10320	15	10	10	16	1	8	0.6	0.32	NA	transcriptional regulator	PA4145	probable transcriptional regulator(PA4145)
PA14_10300	16	9	15	10	5	10	0.58	0.34	NA	efflux protein	NA	NA
PA14_10330,PA14_10340,PA14_10350	0	0	1	0	0	0	0.47	0.83	NA	outer membrane protein, toxin transporter, secretion protein	PA4144, PA4143, PA4142	probable outer membrane protein precursor(PA4144), probable toxin transporter(PA4143), probable secretion protein(PA4142)
PA14_10360	226	220	187	160	24	107	-0.04	0.91	0.96	hypothetical protein	PA4141	hypothetical protein(PA4141)
PA14_10370	8	2	2	1	0	1	-1.27	0.27	NA	hypothetical protein	PA4140	hypothetical protein(PA4140)
PA14_10380	90	41	62	9	6	12	-1.54	0	0.03	hypothetical protein	PA4139	hypothetical protein(PA4139)
PA14sr_026	71	45	57	54	15	66	0.81	0.17	0.42	NA	NA	NA
PA14_10440	0	0	1	1	0	2	2.61	0.14	NA	porin	PA4137	probable porin(PA4137)
PA14_10420	28	17	30	69	12	42	1.81	0	0	tyrosyl-tRNA synthetase(tyrS)	PA4138	tyrosyl-tRNA synthetase(tyrS)
PA14_10470	3	1	1	0	0	2	0	1	NA	MFS transporter	PA4136	probable major facilitator superfamily (MFS) transporter(PA4136)
PA14_10490,PA14_10500	19	7	9	13	7	9	1.08	0.05	0.18	hypothetical protein, cbb3-type cytochrome c oxidase subunit I	PA4134, PA4133	hypothetical protein(PA4134), cytochrome c oxidase subunit (cbb3-type)(PA4133)
PA14_10480	47	40	22	30	2	26	0.2	0.64	0.83	transcriptional regulator	PA4135	probable transcriptional regulator(PA4135)
PA14_10530,PA14_10540	9	6	3	5	2	7	0.86	0.16	0.4	GntR family transcriptional regulator, iron-sulfur cluster-binding protein	PA4132, PA4131	conserved hypothetical protein(PA4132), probable iron-sulfur protein(PA4131)
PA14_10570,PA14_10590,PA14_10600	4	6	1	3	0	1	-0.3	0.79	NA	2%2C4-dihydroxyhept-2-ene-1%2C7-dioic acid aldolase, 2-oxo-hepta-3-ene-1%2C7-dioic acid hydratase(hpcG), MFS transporter	PA4128, PA4127, PA4126	conserved hypothetical protein(PA4128), 2-oxo-hept-3-ene-1, 7-dioate hydratase(hpcG), probable major facilitator superfamily (MFS) transporter(PA4126)
PA14_10550,PA14_10560	23	22	17	28	5	20	0.93	0.02	0.12	sulfite or nitrite reductas, hypothetical protein	PA4130, PA4129	probable sulfite or nitrite reductase(PA4130), hypothetical protein(PA4129)
PA14_10610,PA14_10620	3	3	0	2	0	0	-0.25	0.88	NA	5-carboxymethyl-2-hydroxymuconate isomerase(hpcD), homoprotocatechuate 2%2C3-dioxygenase(hpcB)	PA4125, PA4124	5-carboxymethyl-2-hydroxymuconate isomerase(hpcD), homoprotocatechuate 2, 3-dioxygenase(hpcB)
PA14_10630,PA14_10640,PA14_10650	9	2	4	2	3	4	0.8	0.44	NA	5-carboxy-2-hydroxymuconate semialdehyde dehydrogenase(hpcC), hypothetical protein, hypothetical protein	PA4123, PA4122, PA4121	5-carboxy-2-hydroxymuconate semialdehyde dehydrogenase(hpcC), conserved hypothetical protein(PA4122), conserved hypothetical protein(PA4121)
PA14_10660	2	1	0	0	0	4	1.63	0.27	NA	transcriptional regulator	PA4120	probable transcriptional regulator(PA4120)
PA14_10680	16	11	11	9	4	5	0.19	0.75	NA	hypothetical protein	PA4118	hypothetical protein(PA4118)
PA14_10670	68	81	43	50	6	75	0.49	0.34	0.61	aminoglycoside 3'-phosphotransferase type IIB(aph)	PA4119	aminoglycoside 3'-phosphotransferase type IIb(aph)
PA14_10700	3	4	4	5	0	1	0.14	0.9	NA	bacteriophytochrome	PA4117	bacterial phytochrome, BphP(bphP)
PA14_10710	26	44	14	10	2	6	-1.02	0.1	NA	hypothetical protein	PA4116	heme oxygenase, BphO(bphO)
PA14_10730	32	16	3	4	2	1	-1.41	0.11	NA	hypothetical protein	PA4115	conserved hypothetical protein(PA4115)
PA14_10740	1	0	0	0	0	1	1.46	0.53	NA	spermidine acetyltransferase	PA4114	lysine decarboxylase(PA4114)
PA14_10750	2	3	0	1	0	1	0	1	NA	sugar efflux transporter	PA4113	probable major facilitator superfamily (MFS) transporter(PA4113)
PA14_10780	92	49	48	35	6	22	-0.42	0.42	0.67	hypothetical protein	PA4111	hypothetical protein(PA4111)
PA14_10770	48	42	22	13	3	15	-0.65	0.13	0.35	sensor/response regulator hybrid	PA4112	probable sensor/response regulator hybrid(PA4112)
PA14_10790	1	0	3	5	0	1	1.37	0.4	NA	beta-lactamase(ampC)	PA4110	beta-lactamase precursor(ampC)
PA14_NovelOrf_004	16	17	6	5	0	6	-0.7	0.37	NA	NA	NA	NA
PA14_10800	119	137	115	133	19	73	0.35	0.38	0.64	transcriptional regulator AmpR(ampR)	PA4109	transcriptional regulator AmpR(ampR)
PA14_10820	16	13	14	6	0	3	-1.2	0.13	NA	HDIG domain-containing protein	PA4108	cyclic di-GMP phosphodiesterase(PA4108)
PA14_10830	11	7	15	4	0	6	-0.72	0.38	NA	LysR family transcriptional regulator	NA	NA
PA14_10850	6	2	1	1	0	0	-1.51	0.44	NA	dehydrogenase	PA4100	probable dehydrogenase(PA4100)
PA14_10840	51	53	30	21	5	26	-0.18	0.65	0.84	dehydrogenase	NA	NA
PA14_10870	6	4	3	6	1	2	0.66	0.49	NA	hypothetical protein	PA4099	hypothetical protein(PA4099)
PA14_10920	2	0	0	0	0	1	0.76	0.78	NA	hypothetical protein	PA4095	hypothetical protein(PA4095)
PA14_10940	1	0	0	0	0	0	0.47	0.85	NA	AraC family transcriptional regulator	PA4094	probable transcriptional regulator(PA4094)
PA14_10960,PA14_10970	2	2	2	3	0	0	0.05	0.98	NA	ferredoxin oxidoreductase subunit, flavodoxin reductase	NA, NA	NA, NA
PA14_10950	13	23	15	21	3	18	0.83	0.08	0.25	hypothetical protein	PA4093	hypothetical protein(PA4093)
PA14_10990,PA14_11000	20	2	23	11	2	7	-0.12	0.89	NA	4-hydroxyphenylacetate 3-monooxygenase small subunit(hpaC), 4-hydroxyphenylacetate 3-monooxygenase large chain(hpaA)	PA4092, PA4091	4-hydroxyphenylacetate 3-monooxygenase small chain(hpaC), 4-hydroxyphenylacetate 3-monooxygenase large chain(hpaA)
PA14_10980	10	1	3	1	2	2	-0.06	0.95	NA	hypothetical protein	NA	NA
PA14_11010	20	10	4	0	0	4	-1.84	0.05	NA	hypothetical protein	PA4090	hypothetical protein(PA4090)
PA14_11020,PA14_11030,PA14_11050	4	1	3	3	0	1	0.06	0.96	NA	3-ketoacyl-ACP reductase, aminotransferase, hypothetical protein	PA4089, PA4088, PA4087	probable short-chain dehydrogenase(PA4089), probable aminotransferase(PA4088), conserved hypothetical protein(PA4087)
PA14_11060,PA14_11070	8	5	12	9	3	9	0.9	0.23	NA	fimbrial subunit CupB1(cupB1), chaperone CupB2(cupB2)	PA4086, PA4085	probable fimbrial subunit CupB1(cupB1), chaperone CupB2(cupB2)
PA14_11080,PA14_11090	0	1	0	0	0	0	0.47	0.92	NA	usher CupB3(cupB3), chaperone CupB4(cupB4)	PA4084, PA4083	usher CupB3(cupB3), chaperone CupB4(cupB4)
PA14_11100	12	9	10	3	2	4	-0.55	0.46	NA	adhesive protein CupB5(cupB5)	PA4082	adhesive protein CupB5(cupB5)
PA14_11110	11	3	6	1	0	2	-1.56	0.19	NA	fimbrial protein cupB6(cupB6)	PA4081	fimbrial subunit CupB6(cupB6)
PA14_11130	59	47	18	14	1	15	-0.88	0.08	0.27	short chain dehydrogenase	PA4079	probable dehydrogenase(PA4079)
PA14_11120	6	11	3	4	1	4	0.05	0.95	NA	response regulator	PA4080	probable response regulator(PA4080)
PA14_11140	17	5	5	1	0	1	-2.42	0.05	NA	nonribosomal peptide synthetase	PA4078	probable nonribosomal peptide synthetase(PA4078)
PA14_11150,PA14_11160	12	11	10	3	1	3	-1.06	0.17	NA	transcriptional regulator, hypothetical protein	PA4077, PA4076	probable transcriptional regulator(PA4077), hypothetical protein(PA4076)
PA14_11180	7	2	1	0	0	0	-2.62	0.09	NA	transcriptional regulator	PA4074	probable transcriptional regulator(PA4074)
PA14_11170	47	30	11	18	0	10	-0.52	0.33	0.6	hypothetical protein	PA4075	hypothetical protein(PA4075)
PA14_11190	17	15	13	15	0	6	-0.08	0.91	NA	aldehyde dehydrogenase	PA4073	probable aldehyde dehydrogenase(PA4073)
PA14_11210,PA14_11230	2	8	4	7	0	3	0.46	0.68	NA	amino acid permease, hypothetical protein	PA4072, PA4071	probable amino acid permease(PA4072), hypothetical protein(PA4071)
PA14_11240	13	13	4	4	3	3	-0.16	0.85	NA	DNA-binding transcriptional activator FeaR	PA4070	probable transcriptional regulator(PA4070)
PA14_11250,PA14_11260	50	24	8	11	2	3	-1.07	0.08	0.26	hypothetical protein, epimerase	PA4069, PA4068	hypothetical protein(PA4069), probable epimerase(PA4068)
PA14_11270	883	422	330	156	36	128	-1.1	0	0.01	outer membrane protein OprG precursor(oprG)	PA4067	Outer membrane protein OprG precursor(oprG)
PA14_11280	12	13	6	6	2	7	0.17	0.78	NA	hypothetical protein	PA4066	hypothetical protein(PA4066)
PA14_11290	4	8	3	0	2	1	-0.79	0.51	NA	permease	PA4065	hypothetical protein(PA4065)
PA14_11310	0	0	0	0	0	0	0	1	NA	ABC transporter ATP-binding protein	PA4064	probable ATP-binding component of ABC transporter(PA4064)
PA14_11320	74	46	33	6	2	7	-2.12	0	0.01	hypothetical protein	PA4063	hypothetical protein(PA4063)
PA14_11340	53	38	20	35	3	31	0.45	0.23	0.5	thioredoxin	PA4061	probable thioredoxin(PA4061)
PA14_11330	77	69	38	27	6	37	-0.21	0.61	0.81	hypothetical protein	PA4062	hypothetical protein(PA4062)
PA14_11350,PA14_11370	10	5	2	3	1	5	0.33	0.67	NA	hypothetical protein, lipoprotein	NA, PA4058	NA, hypothetical protein(PA4058)
PA14_11380	2	0	0	0	0	0	-0.2	0.96	NA	transcriptional regulator NrdR(nrdR)	PA4057	NrdR(nrdR)
PA14_11400	1514	1361	1017	430	208	571	-0.3	0.34	0.61	riboflavin-specific deaminase/reductase(ribD)	PA4056	riboflavin-specific deaminase/reductase(ribD)
PA14_11410,PA14_11420	35	14	59	22	4	15	-0.39	0.51	0.73	riboflavin synthase subunit alpha(ribC), bifunctional 3%2C4-dihydroxy-2-butanone 4-phosphate synthase/GTP cyclohydrolase II-like protein(ribB)	PA4055, PA4054	riboflavin synthase alpha chain(ribC), GTP cyclohydrolase II / 3, 4-dihydroxy-2-butanone 4-phosphate synthase(ribB)
PA14_11430,PA14_11450,PA14_11460,PA14_11470,PA14_11480,PA14_11490	34	31	31	23	5	9	-0.21	0.68	0.86	6%2C7-dimethyl-8-ribityllumazine synthase(ribH), transcription antitermination protein NusB(nusB), thiamine monophosphate kinase(thiL), phosphatidylglycerophosphatase A(pgpA), hypothetical protein, hypothetical protein	PA4053, PA4052, PA4051, PA4050, PA4049, PA4048	6, 7-dimethyl-8-ribityllumazine synthase(ribE), NusB protein(nusB), thiamine monophosphate kinase(thiL), phosphatidylglycerophosphatase A(pgpA), hypothetical protein(PA4049), hypothetical protein(PA4048)
PA14_11550	39	52	16	19	1	9	-0.75	0.12	0.33	1-deoxy-D-xylulose-5-phosphate synthase(dxs)	PA4044	1-deoxyxylulose-5-phosphate synthase(dxs)
PA14_11510,PA14_11520,PA14_11530	64	77	34	38	7	26	-0.12	0.78	0.91	GTP cyclohydrolase II(ribA), hypothetical protein, hypothetical protein	PA4047, PA4046, PA4045	GTP cyclohydrolase II(ribA), hypothetical protein(PA4046), conserved hypothetical protein(PA4045)
PA14_11560,PA14_11570	0	2	1	1	0	1	0.64	0.66	NA	geranyltranstransferase(ispA), exodeoxyribonuclease VII small subunit(xseB)	PA4043, PA4042	geranyltranstransferase(ispA), exodeoxyribonuclease VII small subunit(xseB)
PA14sr_027	19	30	11	10	3	13	0	1	1	NA	NA	NA
PA14_11580	91	107	99	73	14	43	-0.07	0.85	0.94	hypothetical protein	PA4041	hypothetical protein(PA4041)
PA14_11590,PA14_11600,PA14_11610,PA14_11620	1	0	0	1	0	0	1.4	0.75	NA	hypothetical protein, ABC transporter, ABC transporter permease, ABC transporter	PA4040, PA4039, PA4038, PA4037	hypothetical protein(PA4040), hypothetical protein(PA4039), hypothetical protein(PA4038), probable ATP-binding component of ABC transporter(PA4037)
PA14_11630,PA14_11650	6	4	7	1	0	0	-2.6	0.05	NA	two-component sensor, hypothetical protein	PA4036, PA4035	probable two-component sensor(PA4036), hypothetical protein(PA4035)
PA14sr_028	35	26	9	21	7	24	0.87	0.08	NA	NA	NA	NA
PA14_11660	8	3	2	2	1	1	-0.41	0.68	NA	aquaporin Z(aqpZ)	PA4034	aquaporin Z(aqpZ)
PA14sr_030	5	11	6	3	0	4	-0.56	0.51	NA	NA	NA	NA
PA14sr_029	23	16	11	9	3	10	0.06	0.92	NA	NA	NA	NA
PA14_11670	1	3	2	0	0	1	-1.07	0.53	NA	hypothetical protein	PA4033	MucE(mucE)
PA14_11690	48	50	29	19	0	22	-0.6	0.25	0.53	inorganic pyrophosphatase(ppa)	PA4031	inorganic pyrophosphatase(ppa)
PA14_11680	172	118	79	110	12	99	0.35	0.28	0.56	two-component regulator	PA4032	probable two-component response regulator(PA4032)
PA14_11700,PA14_11720	2	1	0	1	0	0	0.04	0.98	NA	hypothetical protein, hypothetical protein	PA4030, PA4029	conserved hypothetical protein(PA4030), conserved hypothetical protein(PA4029)
PA14_11740	18	7	5	8	2	1	-0.14	0.86	NA	hypothetical protein	PA4027	hypothetical protein(PA4027)
PA14_11730	30	8	6	19	3	5	0.56	0.41	NA	protein kinase	NA	NA
PA14_11750,PA14_11760,PA14_11770,PA14_11790	2	1	6	2	0	2	-0.26	0.85	NA	acetyltransferase, ethanolamine ammonia-lyase small subunit, ethanolamine ammonia-lyase large subunit(eutB), amino acid transporter	PA4026, PA4025, PA4024, PA4023	probable acetyltransferase(PA4026), probable ethanolamine ammonia-lyase light chain(PA4025), ethanolamine ammonia-lyase large subunit(eutB), probable transport protein(PA4023)
PA14_11810	17	15	3	16	2	9	0.82	0.12	0.34	aldehyde dehydrogenase	PA4022	hydrazone dehydrogenase, HdhA(hdhA)
PA14_11830	0	0	0	0	0	4	3.92	0.06	NA	transcriptional regulator	PA4021	probable transcriptional regulator(PA4021)
PA14_11890	45	21	10	9	7	12	0.07	0.91	0.96	hypothetical protein	PA4017	conserved hypothetical protein(PA4017)
PA14_11845,PA14_11860,PA14_11880	27	21	6	14	1	7	-0.12	0.84	0.94	UDP-N-acetylmuramate:L-alanyl-gamma-D-glutamyl- meso-diaminopimelate ligase(mpl), aromatic acid decarboxylase, hypothetical protein	PA4020, PA4019, PA4018	UDP-N-acetylmuramate:L-alanyl-gamma-D-glutamyl-meso-diaminopimelate ligase(mpl), UbiX(ubiX), hypothetical protein(PA4018)
PA14_11900	17	15	57	4	2	11	-1.39	0.09	NA	hypothetical protein	PA4016	hypothetical protein(PA4016)
PA14_11910	20	23	8	8	1	6	-0.58	0.32	NA	hypothetical protein	PA4015	conserved hypothetical protein(PA4015)
PA14sr_031	43	40	22	18	4	6	-0.68	0.2	0.46	NA	NA	NA
PA14_11960,PA14_11970	147	120	37	52	2	23	-0.91	0.08	0.25	hypothetical protein, 3-methyladenine DNA glycosylase	PA4011, PA4010	hypothetical protein(PA4011), hypothetical protein(PA4010)
PA14_11920,PA14_11930,PA14_11940	15	13	8	7	0	8	-0.13	0.82	NA	hypothetical protein, hypothetical protein, hypothetical protein	PA4014, PA4013, PA4012	hypothetical protein(PA4014), conserved hypothetical protein(PA4013), hypothetical protein(PA4012)
PA14_11990	1	2	1	1	0	6	1.88	0.14	NA	hydrolase	PA4008	probable hydrolase(PA4008)
PA14_11980	23	17	41	22	4	19	0.16	0.81	NA	hypothetical protein	PA4009	hypothetical protein(PA4009)
PA14_12010,PA14_12020	7	2	0	5	0	3	1.01	0.31	NA	gamma-glutamyl phosphate reductase(proA), nicotinic acid mononucleotide adenylyltransferase(nadD)	PA4007, PA4006	gamma-glutamyl phosphate reductase(proA), nicotinate mononucleotide adenylyltransferase NadD1(nadD1)
PA14_12030	4	2	2	0	0	0	-2.38	0.12	NA	hypothetical protein	PA4005	conserved hypothetical protein(PA4005)
PA14_12050	1	2	1	0	0	0	-1.42	0.46	NA	rRNA large subunit methyltransferase	PA4004	conserved hypothetical protein(PA4004)
PA14_12060	1	0	0	1	0	0	1.41	0.49	NA	penicillin-binding protein 2(pbpA)	PA4003	penicillin-binding protein 2(pbpA)
PA14_12070	74	58	21	42	7	24	0.16	0.74	0.89	rod shape-determining protein(rodA)	PA4002	rod shape-determining protein(rodA)
PA14_12080	0	0	1	1	1	0	2.33	0.23	NA	soluble lytic transglycosylase B(sltB1)	PA4001	soluble lytic transglycosylase B(sltB1)
PA14_12090	14	35	16	10	2	22	0.17	0.75	0.89	RlpA family lipoprotein	PA4000	RlpA(rlpA)
PA14_12100	272	297	188	356	40	375	1.01	0.08	0.27	D-ala-D-ala-carboxypeptidase(dacC)	PA3999	D-ala-D-ala-carboxypeptidase(dacC)
PA14_12110	1	0	3	1	0	0	-0.61	0.72	NA	hypothetical protein	PA3998	conserved hypothetical protein(PA3998)
PA14_12120	0	0	0	0	0	1	2.4	0.22	NA	lipoate-protein ligase B(lipB)	PA3997	lipoate-protein ligase B(lipB)
PA14_12140	78	63	65	29	8	21	-0.64	0.12	0.32	transcriptional regulator	PA3995	probable transcriptional regulator(PA3995)
PA14_12130	57	75	39	17	5	16	-0.97	0.01	0.08	lipoyl synthase(lis)	PA3996	lipoate synthase(lis)
PA14_12160	14	11	8	6	1	0	-1.05	0.16	NA	murein transglycosylase	PA3992	SltB3(sltB3)
PA14_12150	20	8	4	4	1	5	-0.41	0.59	NA	epoxide hydrolase	PA3994	probable epoxide hydrolase(PA3994)
PA14_12180	16	21	11	7	2	10	-0.15	0.84	NA	hypothetical protein	PA3990	conserved hypothetical protein(PA3990)
PA14_12170	14	13	15	19	3	15	0.91	0.12	NA	hypothetical protein	NA	NA
PA14_12200,PA14_12210,PA14_12230	4	7	2	1	0	0	-2.14	0.1	NA	DNA polymerase III subunit delta(holA), hypothetical protein, leucyl-tRNA synthetase(leuS)	PA3989, PA3988, PA3987	DNA polymerase III, delta subunit(holA), LPS-assembly lipoprotein LptE(lptE), leucyl-tRNA synthetase(leuS)
PA14_12260	101	45	47	21	6	26	-0.63	0.22	0.48	hypothetical protein	PA3986	hypothetical protein(PA3986)
PA14_12280	24	20	9	5	3	5	-0.72	0.26	0.53	apolipoprotein N-acyltransferase(lnt)	PA3984	apolipoprotein N-acyltransferase(lnt)
PA14_12270	35	19	12	15	1	7	-0.37	0.52	NA	hypothetical protein	PA3985	conserved hypothetical protein(PA3985)
PA14_12300,PA14_12310,PA14_12330	90	54	18	25	3	21	-0.51	0.25	0.53	hypothetical protein, metalloprotease, hypothetical protein	PA3983, PA3982, PA3981	conserved hypothetical protein(PA3983), conserved hypothetical protein(PA3982), conserved hypothetical protein(PA3981)
PA14_12350	33	23	27	16	5	12	-0.14	0.76	0.9	(dimethylallyl)adenosine tRNA methylthiotransferase	PA3980	conserved hypothetical protein(PA3980)
PA14_12370	81	79	59	89	21	47	0.74	0.04	0.17	hypothetical protein	PA3978	hypothetical protein(PA3978)
PA14_12360	85	116	41	74	10	64	0.41	0.33	0.6	hypothetical protein	PA3979	hypothetical protein(PA3979)
PA14_12390	10	10	5	4	0	3	-0.71	0.4	0.66	glutamate-1-semialdehyde aminotransferase(hemL)	PA3977	glutamate-1-semialdehyde 2, 1-aminomutase(hemL)
PA14_12400,PA14_12410	1	1	0	2	0	0	1.28	0.43	NA	thiamine-phosphate pyrophosphorylase(thiE), phosphomethylpyrimidine kinase(thiD)	PA3976, PA3975	thiamin-phosphate pyrophosphorylase(thiE), phosphomethylpyrimidine kinase(thiD)
PA14_12420,PA14_12430	34	32	19	18	8	13	0.17	0.7	0.86	PA14_12420, PA14_12430	PA3974, NA	Lost Adherence Sensor, LadS(ladS), NA
PA14_12440,PA14_12450,PA14_12470	29	9	15	6	4	7	-0.29	0.67	NA	AcrR family transcriptional regulator, acyl-CoA dehydrogenase, hypothetical protein	PA3973, PA3972, PA3971	probable transcriptional regulator(PA3973), probable acyl-CoA dehydrogenase(PA3972), hypothetical protein(PA3971)
PA14_12490	39	33	10	13	4	16	-0.05	0.93	NA	AMP nucleosidase	PA3970	AMP nucleosidase(amn)
PA14_12530	12	12	5	2	2	7	-0.09	0.9	NA	hypothetical protein	PA3969	conserved hypothetical protein(PA3969)
PA14_12550	19	13	4	3	0	5	-0.97	0.2	NA	hypothetical protein	PA3967	hypothetical protein(PA3967)
PA14_12540	58	40	21	28	7	16	0.05	0.91	0.96	pseudouridine synthase	PA3968	probable pseudouridine synthase(PA3968)
PA14_12560	27	24	14	27	5	20	0.86	0.04	0.17	hypothetical protein	PA3966	hypothetical protein(PA3966)
PA14_12570	2	2	4	5	1	3	1.26	0.24	NA	transcription regulator AsnC	PA3965	probable transcriptional regulator(PA3965)
PA14_12590,PA14_12610	9	3	8	2	1	2	-0.8	0.43	NA	hypothetical protein, transporter	PA3964, PA3963	hypothetical protein(PA3964), probable transporter(PA3963)
P24	5162	3384	1310	248	90	242	-2.65	0	0	NA	NA	NA
PA14_12620	47	35	5	9	0	7	-1.28	0.09	0.28	hypothetical protein	PA3962	hypothetical protein(PA3962)
PA14_12640,PA14_12650	9	5	9	2	2	4	-0.31	0.67	NA	hypothetical protein, hypothetical protein	PA3960, PA3959	hypothetical protein(PA3960), hypothetical protein(PA3959)
PA14_12630	18	10	13	8	3	5	-0.11	0.88	NA	ATP-dependent helicase;Pseudo	PA3961	probable ATP-dependent helicase(PA3961)
PA14_12670	11	7	0	0	1	0	-2.45	0.08	NA	hypothetical protein	PA3958	hypothetical protein(PA3958)
PA14_12690	26	16	17	19	0	3	-0.39	0.51	NA	hypothetical protein	PA3956	hypothetical protein(PA3956)
PA14_12680	64	50	59	39	12	38	0.23	0.57	0.78	short chain dehydrogenase	PA3957	probable short-chain dehydrogenase(PA3957)
PA14_12700	12	11	3	1	0	2	-1.87	NA	NA	hypothetical protein	PA3955	hypothetical protein(PA3955)
PA14_12710	7	1	1	0	0	0	-2.45	0.15	NA	hypothetical protein	PA3954	hypothetical protein(PA3954)
PA14_12730	1	1	1	0	0	1	-0.04	0.98	NA	hypothetical protein	PA3953	conserved hypothetical protein(PA3953)
PA14_12740,PA14_12750	29	27	14	6	2	8	-0.9	0.14	NA	hypothetical protein, hypothetical protein	PA3952, PA3951	hypothetical protein(PA3952), conserved hypothetical protein(PA3951)
PA14_12770	22	11	9	12	0	3	-0.42	0.58	NA	hypothetical protein	PA3949	hypothetical protein(PA3949)
PA14_12760	33	24	21	32	2	20	0.45	0.56	0.78	ATP-dependent RNA helicase	PA3950	probable ATP-dependent RNA helicase(PA3950)
PA14_12780	18	18	7	7	2	7	-0.2	0.75	NA	two-component response regulator	PA3948	Two-component response regulator RocA1(rocA1)
PA14_12810,PA14_12820	8	1	8	2	1	0	-1.26	0.34	NA	two-component response regulator, two-component sensor	PA3947, PA3946	RocR(rocR), two-component sensor RocS1(rocS1)
PA14_12840	41	21	57	56	14	55	1.16	0.02	0.12	acetyltransferase	PA3945	conserved hypothetical protein(PA3945)
PA14_12850	1	1	0	1	0	0	0.6	0.77	NA	acetyltransferase	PA3944	conserved hypothetical protein(PA3944)
PA14_12860	3	5	5	7	1	2	0.72	0.43	NA	hypothetical protein	PA3943	conserved hypothetical protein(PA3943)
PA14_12870	0	0	0	0	0	0	0	1	NA	acyl-CoA thioesterase(tesB)	PA3942	acyl-CoA thioesterase II(tesB)
PA14_12900	107	144	54	72	13	67	0.16	0.68	0.85	DNA binding protein	PA3940	probable DNA binding protein(PA3940)
PA14_12890	26	19	9	16	4	12	0.48	0.32	0.59	hypothetical protein	PA3941	hypothetical protein(PA3941)
PA14_12910	40	28	7	7	1	8	-0.99	0.11	NA	hypothetical protein	NA	NA
PA14_12920	18	17	2	0	0	1	-3.54	0.01	NA	taurine ABC transporter periplasmic protein	PA3938	probable periplasmic taurine-binding protein precursor(PA3938)
PA14_12940,PA14_12960,PA14_12970	35	26	4	3	1	8	-1.15	0.13	NA	taurine ABC transporter ATP-binding protein, taurine ABC transporter permease, taurine dioxygenase(tauD)	PA3937, PA3936, PA3935	probable ATP-binding component of ABC taurine transporter(PA3937), probable permease of ABC taurine transporter(PA3936), taurine dioxygenase(tauD)
PA14_12990	24	17	22	15	2	11	-0.07	0.89	NA	choline transporter	PA3933	BetT3(betT3)
PA14_12980	5	8	5	4	3	1	0.17	0.84	NA	hypothetical protein	PA3934	conserved hypothetical protein(PA3934)
PA14sr_032	10	11	7	6	0	4	-0.38	0.6	NA	NA	NA	NA
PA14_13000,PA14_13010	83	45	15	11	0	5	-2.02	0.01	NA	transcriptional regulator, hypothetical protein	PA3932, PA3931	probable transcriptional regulator(PA3932), conserved hypothetical protein(PA3931)
PA14sr_033	6	5	10	5	2	8	0.65	0.38	NA	NA	NA	NA
PA14_13060	45	44	36	17	6	14	-0.54	0.21	0.47	transcriptional regulator	PA3927	probable transcriptional regulator(PA3927)
PA14_13030,PA14_13040,PA14_13050	111	64	31	12	3	10	-1.77	0	0.02	CioA%2C cyanide insensitive terminal oxidase(cioA), CioB%2C cyanide insensitive terminal oxidase(cioB), hypothetical protein	PA3930, PA3929, PA3928	cyanide insensitive terminal oxidase(cioA), cyanide insensitive terminal oxidase(cioB), hypothetical protein(PA3928)
PA14_13090	39	23	16	12	2	17	-0.15	0.75	0.89	acyl-CoA thiolase	PA3925	probable acyl-CoA thiolase(PA3925)
PA14_13070	19	9	9	10	2	9	0.37	0.53	NA	MFS family transporter	PA3926	probable major facilitator superfamily (MFS) transporter(PA3926)
PA14_13110	32	17	4	2	1	4	-1.61	0.04	0.15	long-chain-fatty-acid--CoA ligase	PA3924	probable medium-chain acyl-CoA ligase(PA3924)
PA14_13130	25	11	8	1	0	5	-1.67	0.03	0.14	hypothetical protein	PA3923	hypothetical protein(PA3923)
PA14_13140	31	19	8	8	0	9	-0.6	0.29	0.56	hypothetical protein	PA3922	conserved hypothetical protein(PA3922)
PA14_13170	1985	1362	245	114	15	104	-2.75	0	0	metal transporting P-type ATPase	PA3920	probable metal transporting P-type ATPase(PA3920)
PA14_13150	36	18	39	16	2	13	-0.53	0.31	0.58	transcriptional regulator	PA3921	probable transcriptional regulator(PA3921)
PA14_13210	31	17	26	14	3	16	-0.04	0.94	NA	hypothetical protein	NA	NA
PA14_13190,PA14_13200	33	21	9	10	1	9	-0.47	0.45	NA	hypothetical protein, hypothetical protein	PA3919, NA	conserved hypothetical protein(PA3919), NA
PA14_13220	2	4	5	0	1	2	-0.61	0.65	NA	protein-tyrosine-phosphatase	NA	NA
PA14_13230,PA14_13240,PA14_13250	13	8	3	0	0	2	-2.24	0.05	NA	molybdenum cofactor biosynthesis protein MoaC(moaC), molybdopterin converting factor%2C small subunit(moaD), molybdopterin converting factor%2C large subunit(moaE)	PA3918, PA3917, PA3916	molybdopterin biosynthetic protein C(moaC), molybdopterin converting factor, small subunit(moaD), molybdopterin converting factor, large subunit(moaE)
PA14_13260,PA14_13280	12	6	26	42	1	11	1.01	0.25	NA	MoaB1(moaB1), molybdenum cofactor biosynthetic protein A1(moeA1)	PA3915, PA3914	molybdopterin biosynthetic protein B1(moaB1), molybdenum cofactor biosynthetic protein A1(moeA1)
PA14_13350,PA14_13360,PA14_13370,PA14_13380,PA14_13390	32	39	29	22	2	12	-0.38	0.39	0.65	hypothetical protein, hypothetical protein, hypothetical protein, hypothetical protein, hypothetical protein	PA3908, PA3907, PA3906, PA3905, PA3904	hypothetical protein(PA3908), hypothetical protein(PA3907), hypothetical protein(PA3906), hypothetical protein(PA3905), hypothetical protein(PA3904)
PA14_13290,PA14_13300,PA14_13320,PA14_13330,PA14_13340	166	176	215	121	12	92	-0.37	0.37	0.63	protease, hypothetical protein, hypothetical protein, hypothetical protein, extracellular nuclease	PA3913, PA3912, PA3911, PA3910, PA3909	probable protease(PA3913), conserved hypothetical protein(PA3912), conserved hypothetical protein(PA3911), Extracelullar DNA degradation protein, EddA(eddA), Extracelullar DNA degradation protein, EddB(eddB)
PA14_13410	60	64	30	10	3	20	-1.02	0.02	0.11	peptide chain release factor 3(prfC)	PA3903	peptide chain release factor 3(prfC)
PA14sr_034	22	9	20	6	1	13	-0.28	0.68	NA	NA	NA	NA
PA14_13430,PA14_13450,PA14_13460	4	2	4	3	0	5	0.69	0.53	NA	Fe(III) dicitrate transport protein FecA(fecA), transmembrane sensor, RNA polymerase sigma factor	PA3901, PA3900, PA3899	Fe(III) dicitrate transport protein FecA(fecA), FecR(fecR), FecI(fecI)
PA14_13420	48	37	40	49	5	40	0.64	0.1	0.29	hypothetical protein	PA3902	hypothetical protein(PA3902)
PA14_13470	11	2	5	2	0	0	-1.89	0.1	NA	AraC family transcriptional regulator	PA3898	probable transcriptional regulator(PA3898)
PA14_13500	18	14	5	5	1	5	-0.52	0.47	NA	2-hydroxyacid dehydrogenase	PA3896	probable 2-hydroxyacid dehydrogenase(PA3896)
PA14_13490	5	4	3	4	1	1	0.2	0.82	NA	hypothetical protein	PA3897	hypothetical protein(PA3897)
PA14_13510	31	18	13	5	1	9	-0.86	0.17	NA	LysR family transcriptional regulator	PA3895	probable transcriptional regulator(PA3895)
PA14_13580,PA14_13590,PA14_13600,PA14_13610	8	3	2	2	0	2	-0.51	0.64	NA	ABC transporter ATP-binding protein, ABC transporter permease, ABC transporter substrate-binding protein, ABC transporter permease	PA3891, PA3890, PA3889, PA3888	OpuC ABC transporter, ATP-binding protein, OpuCA(opuCA), OpuC ABC transporter, permease protein, OpuCB(opuCB), OpuC ABC transporter, periplasmic substrate-binding protein, OpuCC(opuCC), OpuC ABC transporter, permease protein, OpuCD(opuCD)
PA14_13520,PA14_13530,PA14_13560	20	17	11	8	3	4	-0.42	0.49	NA	outer membrane protein, outer membrane protein, hypothetical protein	PA3894, PA3893, PA3892	probable outer membrane protein precursor(PA3894), conserved hypothetical protein(PA3893), conserved hypothetical protein(PA3892)
PA14_13630,PA14_13650	5	8	11	3	1	5	-0.31	0.68	NA	hypothetical protein, hypothetical protein	NA, PA3886	NA, hypothetical protein(PA3886)
PA14_13620	20	20	7	10	2	6	-0.17	0.77	0.9	Na+/H+ antiporter NhaP(nhaP)	PA3887	Na+/H+ antiporter NhaP(nhaP)
PA14_13660	3	0	0	0	0	1	0.26	0.93	NA	hypothetical protein	PA3885	protein tyrosine phosphatase TpbA(tpbA)
PA14_13670,PA14_13680	14	10	3	7	0	1	-0.64	0.52	NA	hypothetical protein, short chain dehydrogenase	PA3884, PA3883	hypothetical protein(PA3884), probable short-chain dehydrogenase(PA3883)
PA14_13690,PA14_13710	5	21	12	3	2	9	-0.26	0.77	NA	methyltransferase, hypothetical protein	PA3882, PA3881	hypothetical protein(PA3882), hypothetical protein(PA3881)
PA14_13720	35	21	11	4	0	2	-2.32	0.01	NA	hypothetical protein	PA3880	conserved hypothetical protein(PA3880)
PA14_13730,PA14_13740	59	43	55	112	17	68	1.4	0	0.01	transcriptional regulator NarL(narL), two-component sensor NarX(narX)	PA3879, PA3878	two-component response regulator NarL(narL), two-component sensor NarX(narX)
PA14_13860,PA14_13870,PA14_13880	94	79	36	44	9	62	0.32	0.42	0.67	hypothetical protein, hypothetical protein, hypothetical protein	NA, PA3869, NA	NA, hypothetical protein(PA3869), NA
PA14_13750,PA14_13770,PA14_13780,PA14_13800,PA14_13810,PA14_13830,PA14_13840,PA14_13850	62	60	201	97	8	63	-0.19	0.79	0.91	nitrite extrusion protein 1(narK1), nitrite extrusion protein 2(narK2), respiratory nitrate reductase alpha subun(narG), respiratory nitrate reductase beta subuni(narH), respiratory nitrate reductase delta chain(narJ), respiratory nitrate reductase gamma chain(narI), peptidyl-prolyl cis-trans isomerase%2C PpiC-type, molybdenum cofactor biosynthesis protein A(moaA)	PA3877, PA3876, PA3875, PA3874, PA3873, PA3872, PA3871, PA3870	nitrite extrusion protein 1(narK1), nitrite extrusion protein 2(narK2), respiratory nitrate reductase alpha chain(narG), respiratory nitrate reductase beta chain(narH), respiratory nitrate reductase delta chain(narJ), respiratory nitrate reductase gamma chain(narI), probable peptidyl-prolyl cis-trans isomerase, PpiC-type(PA3871), molybdopterin biosynthetic protein A1(moaA1)
PA14_13890	0	0	1	1	0	0	1.4	0.68	NA	integrase	PA3868	hypothetical protein(PA3868)
PA14_13900,PA14_13910	15	20	21	16	4	16	0.49	0.36	NA	PA14_13900, PA14_13910	NA, NA	NA, NA
PA14_NovelOrf_005,PA14_13940	2	4	5	3	1	0	-0.28	0.83	NA	NA, S-type pyocin protein	NA, PA3866	NA, Pyocin S4(PA3866)
PA14_13960,PA14_13970	164	220	259	230	59	276	0.89	0.06	0.22	hypothetical protein, hypothetical protein	NA, NA	NA, NA
PA14_13950	284	298	791	275	124	340	0.29	0.59	0.8	hypothetical protein	NA	NA
PA14_14000	36	45	17	22	0	10	-0.6	0.34	0.61	hypothetical protein	PA3864	Transcriptional regulator of the dauBAR operon, DauR(dauR)
PA14_13990	92	76	34	42	7	34	-0.09	0.81	0.92	amino acid ABC transporter	PA3865	probable amino acid binding protein(PA3865)
PA14_14010,PA14_14020	3	0	1	1	0	0	-0.41	0.83	NA	amino acid oxidase, hypothetical protein	PA3863, PA3862	FAD-dependent catabolic D-arginine dehydrogenase, DauA(dauA), NAD(P)H-dependent anabolic L-arginine dehydrogenase, DauB(dauB)
PA14_14040	60	46	22	8	0	7	-1.92	0	0	ATP-dependent RNA helicase RhlB(rhl)	PA3861	ATP-dependent RNA helicase RhlB(rhl)
PA14_14080	140	87	31	56	13	66	0.33	0.41	0.66	carboxylesterase	PA3859	carboxylesterase(PA3859)
PA14_14060	16	18	13	8	14	6	1.15	0.12	NA	AMP-binding protein	PA3860	probable AMP-binding enzyme(PA3860)
PA14_14100	17	31	10	8	1	23	0.24	0.7	NA	amino acid-binding protein	PA3858	probable amino acid-binding protein(PA3858)
PA14_14110	18	9	13	15	2	13	0.69	0.24	NA	phosphatidylserine synthase(pcs)	PA3857	phosphatidylcholine synthase(pcs)
PA14_14130	1	0	1	0	0	1	0.52	0.83	NA	hypothetical protein	PA3856	hypothetical protein(PA3856)
PA14_14140	0	0	0	0	0	0	0	1	NA	hypothetical protein	PA3855	hypothetical protein(PA3855)
PA14_14150	2	3	1	2	0	4	1.14	0.27	NA	GIY-YIG nuclease superfamily protein	PA3854	hypothetical protein(PA3854)
PA14_14160	23	15	14	8	0	5	-0.88	0.14	NA	acetyltransferase	PA3853	probable transferase(PA3853)
PA14_14170,PA14_14200	24	18	9	6	0	6	-0.93	0.15	NA	hypothetical protein, hypothetical protein	PA3852, PA3851	hypothetical protein(PA3852), hypothetical protein(PA3851)
PA14_14220	42	46	25	33	3	53	0.69	0.18	0.43	nucleoid-associated protein NdpA	PA3849	conserved hypothetical protein(PA3849)
PA14_14210	138	123	79	107	26	73	0.5	0.05	0.2	hypothetical protein	PA3850	hypothetical protein(PA3850)
PA14_14230	0	0	0	0	0	0	0	1	NA	hypothetical protein	PA3848	hypothetical protein(PA3848)
PA14_14250	3	3	3	1	0	0	-1.66	0.26	NA	hypothetical protein	PA3847	conserved hypothetical protein(PA3847)
PA14_14280	13	19	10	5	1	3	-1.06	0.19	NA	LysR family transcriptional regulator	PA3845	probable transcriptional regulator(PA3845)
PA14_14270	132	75	49	25	10	55	-0.24	0.62	0.81	isochorismatase family hydrolase	PA3846	hypothetical protein(PA3846)
PA14_14300	2	0	7	2	0	2	-0.35	0.83	NA	zinc-binding oxidoreductase	NA	NA
PA14_14290	63	35	26	34	12	30	0.65	0.3	0.56	hypothetical protein	PA3844	hypothetical protein(PA3844)
PA14_14330	2	1	5	2	0	5	0.81	0.43	NA	chaperone	PA3842	specific Pseudomonas chaperone for ExoS, SpcS(spcS)
PA14_14320	26	5	6	7	0	11	0.08	0.93	NA	hypothetical protein	NA	NA
PA14_14340	3	5	1	2	0	0	-0.89	0.51	NA	SAM-dependent methyltransferase	PA3840	conserved hypothetical protein(PA3840)
PA14_14360	18	20	9	16	2	19	0.78	0.17	NA	sodium:sulfate symporter	PA3839	probable sodium:sulfate symporter(PA3839)
PA14_14370,PA14_14380	92	66	32	17	6	28	-0.63	0.13	0.35	ABC-transporter ATP-binding component, ABC transporter permease	PA3838, PA3837	probable ATP-binding component of ABC transporter(PA3838), probable permease of ABC transporter(PA3837)
PA14_14390	129	68	66	13	4	41	-1.02	0.03	0.13	ABC-type transport protein%2C periplasmic c	PA3836	hypothetical protein(PA3836)
PA14_14400	10	2	8	13	3	14	1.73	0.02	NA	hypothetical protein	NA	NA
PA14_14420	10	10	4	20	4	12	1.8	0.01	NA	hypothetical protein	NA	NA
PA14sr_036	84	67	64	135	32	122	1.6	0	0	NA	NA	NA
PA14sr_037	6	7	4	5	3	8	1.19	0.1	NA	NA	NA	NA
PA14_14440	51	50	16	21	2	17	-0.38	0.39	0.65	valyl-tRNA synthetase(valS)	PA3834	valyl-tRNA synthetase(valS)
PA14_14430	33	36	23	31	4	33	0.6	0.47	0.71	hypothetical protein	PA3835	hypothetical protein(PA3835)
PA14_14450	6	3	2	1	0	0	-1.87	0.22	NA	hypothetical protein	PA3833	hypothetical protein(PA3833)
PA14_14460,PA14_14470	5	1	2	1	1	2	0.35	0.78	NA	DNA polymerase III subunit chi(holC), leucyl aminopeptidase(pepA)	PA3832, PA3831	DNA polymerase III, chi subunit(holC), leucine aminopeptidase(pepA)
PA14_14480	8	6	3	6	1	4	0.57	0.51	NA	transcriptional regulator	PA3830	probable transcriptional regulator(PA3830)
PA14_14490	4	14	15	15	2	13	0.85	0.24	NA	hydrolase	PA3829	hypothetical protein(PA3829)
PA14_14520	22	12	7	4	4	7	-0.11	0.85	0.94	hypothetical protein	PA3826	hypothetical protein(PA3826)
PA14_14500,PA14_14510	233	156	80	75	2	44	-0.94	0.03	0.15	hypothetical protein, hypothetical protein	PA3828, PA3827	Lipopolysaccharide export system permease protein LptF(lptF), Lipopolysaccharide export system permease protein LptG(lptG)
PA14sr_038	56	54	59	33	15	30	0.19	0.69	0.86	NA	NA	NA
PA14_14530	61	49	23	68	15	42	1.17	0.02	0.12	hypothetical protein	PA3825	Cyclic-guanylate-specific phosphodiesterase(PA3825)
PA14_14560	25	36	33	21	6	19	0.12	0.8	0.92	hypothetical protein	NA	NA
PA14_14540,PA14_14550	366	348	292	258	80	253	0.47	0.09	0.27	hypothetical protein, hypothetical protein	NA, NA	NA, NA
PA14_14570	18220	17595	21091	45870	5919	27987	1.46	0	0.02	tRNA-Leu	PA3824.1	tRNA-Leu(PA3824.1)
PA14_14590,PA14_14600	72	42	80	51	6	35	-0.11	0.87	0.95	S-adenosylmethionine--tRNA ribosyltransferase-isomerase(queA), queuine tRNA-ribosyltransferase(tgt)	PA3824, PA3823	S-adenosylmethionine:trna ribosyltransferase-isomerase(queA), queuine tRNA-ribosyltransferase(tgt)
PA14_14610	37	64	26	38	9	29	0.47	0.44	0.69	preprotein translocase subunit YajC(yajC)	PA3822	conserved hypothetical protein(PA3822)
PA14_14630,PA14_14650	235	189	85	59	10	40	-1.02	0.04	0.16	preprotein translocase subunit SecD(secD), preprotein translocase subunit SecF(secF)	PA3821, PA3820	secretion protein SecD(secD), secretion protein SecF(secF)
PA14_14680	38	55	23	33	1	24	0.04	0.92	0.97	extragenic suppressor protein SuhB	PA3818	extragenic suppressor protein SuhB(PA3818)
PA14_14660	975	651	1072	917	139	762	0.42	0.24	0.51	hypothetical protein	PA3819	conserved hypothetical protein(PA3819)
PA14_14690,PA14_14700	240	209	114	112	25	109	0.01	0.97	0.99	methyltransferase, serine O-acetyltransferase(cysE)	PA3817, PA3816	probable methyltransferase(PA3817), O-acetylserine synthase(cysE)
PA14_14710	130	87	67	20	0	14	-1.99	0	0	Rrf2 family protein	PA3815	IscR(iscR)
PA14_14730	49	52	26	28	3	14	-0.36	0.41	0.67	cysteine desulfurase(iscS)	PA3814	L-cysteine desulfurase (pyridoxal phosphate-dependent)(iscS)
PA14_14740	6	4	3	1	0	0	-2.14	0.1	NA	scaffold protein	PA3813	probable iron-binding protein IscU(iscU)
PA14_14750	3	9	1	2	0	2	-0.55	0.65	NA	iron-binding protein IscA	PA3812	probable iron-binding protein IscA(iscA)
PA14_14770	13	3	1	2	0	3	-0.53	0.63	NA	co-chaperone HscB(hscB)	PA3811	heat shock protein HscB(hscB)
PA14_14780	1	0	0	0	0	0	0.47	0.89	NA	chaperone protein HscA(hscA)	PA3810	heat shock protein HscA(hscA)
PA14sr_039	30	37	35	11	6	18	-0.32	0.56	NA	NA	NA	NA
PA14_14800	12	9	7	8	1	12	0.72	0.23	0.5	ferredoxin 2Fe-2S(fdx2)	PA3809	ferredoxin [2Fe-2S](fdx2)
PA14_14810	53	52	55	33	7	34	0	1	1	hypothetical protein	PA3808	conserved hypothetical protein(PA3808)
PA14_14820,PA14_14830,PA14_14850,PA14_14860,PA14_14880,PA14_14890,PA14_14900,PA14_14910	585	652	260	436	67	595	0.63	0.16	0.41	nucleoside diphosphate kinase(ndk), hypothetical protein, type 4 fimbrial biogenesis protein PilF(pilF), hypothetical protein, 4-hydroxy-3-methylbut-2-en-1-yl diphosphate synthase(ispG), histidyl-tRNA synthetase(hisS), hypothetical protein, hypothetical protein	PA3807, PA3806, PA3805, PA3804, PA3803, PA3802, PA3801, PA3800	nucleoside diphosphate kinase(ndk), conserved hypothetical protein(PA3806), type 4 fimbrial biogenesis protein PilF(pilF), hypothetical protein(PA3804), probable isoprenoid biosynthetic protein GcpE(gcpE), histidyl-tRNA synthetase(hisS), conserved hypothetical protein(PA3801), conserved hypothetical protein(PA3800)
PA14_14930	102	97	82	79	10	42	-0.02	0.96	0.98	GTP-binding protein EngA(engA)	PA3799	conserved hypothetical protein(PA3799)
PA14_14940,PA14_14960	157	145	106	54	14	61	-0.48	0.14	0.36	aminotransferase, hypothetical protein	PA3798, PA3797	probable aminotransferase(PA3798), conserved hypothetical protein(PA3797)
PA14_14990	26	24	10	5	0	8	-1.05	0.09	NA	oxidoreductase	PA3795	probable oxidoreductase(PA3795)
PA14_14975	549	306	381	325	159	383	0.89	0.01	0.07	hypothetical protein	PA3796	hypothetical protein(PA3796)
PA14_15000	54	45	54	136	15	106	1.72	0	0.01	hypothetical protein	PA3794	hypothetical protein(PA3794)
PA14_15030	106	44	39	11	0	10	-2.04	0	0.01	2-isopropylmalate synthase(leuA)	PA3792	2-isopropylmalate synthase(leuA)
PA14_15020	73	73	38	32	10	37	0.01	0.98	0.99	hypothetical protein	PA3793	hypothetical protein(PA3793)
PA14_15050	23	10	3	11	1	5	0.13	0.88	NA	hypothetical protein	PA3791	hypothetical protein(PA3791)
PA14_15070	0	2	3	3	0	0	0.16	0.93	NA	outer membrane copper receptor OprC(oprC)	PA3790	Putative copper transport outer membrane porin OprC precursor(oprC)
PA14_15090	9	5	4	5	0	2	-0.25	0.79	NA	hypothetical protein	PA3788	hypothetical protein(PA3788)
PA14_15080	7	2	3	2	2	0	-0.09	0.94	NA	hypothetical protein	PA3789	hypothetical protein(PA3789)
PA14_15100	23	21	29	30	1	22	0.47	0.38	0.64	hypothetical protein	PA3787	conserved hypothetical protein(PA3787)
PA14_15110	38	30	15	11	4	5	-0.79	0.11	0.32	hypothetical protein	PA3786	hypothetical protein(PA3786)
PA14_15120	20	4	4	2	1	6	-0.33	0.73	NA	hypothetical protein	PA3785	conserved hypothetical protein(PA3785)
PA14_15140	2	2	0	0	0	0	-1.3	0.49	NA	hypothetical protein	PA3783	hypothetical protein(PA3783)
PA14_15130	85	72	44	34	4	48	-0.11	0.77	0.9	hypothetical protein	PA3784	hypothetical protein(PA3784)
PA14_15160	17	6	8	5	5	2	0.19	0.81	NA	hypothetical protein	NA	NA
PA14_15150	66	31	30	13	5	23	-0.38	0.46	0.7	transcriptional regulator	PA3782	probable transcriptional regulator(PA3782)
PA14_15180,PA14_15190	0	0	0	0	0	0	0	1	NA	transporter, hypothetical protein	PA3781, PA3780	probable transporter(PA3781), hypothetical protein(PA3780)
PA14_15200	1	2	0	0	0	0	-0.95	0.56	NA	hypothetical protein	PA3779	hypothetical protein(PA3779)
PA14_15210,PA14_15230	6	5	1	3	0	1	-0.4	0.69	NA	LysR family transcriptional regulator, exodeoxyribonuclease VII large subunit(xseA)	PA3778, PA3777	probable transcriptional regulator(PA3778), exodeoxyribonuclease VII large subunit(xseA)
PA14_15240	0	0	0	0	0	0	0	1	NA	LysR family transcriptional regulator	PA3776	probable transcriptional regulator(PA3776)
PA14_15260,PA14_15270,PA14_15280	1	0	0	0	0	0	0.47	0.9	NA	acetylpolyamine aminohydrolase, hypothetical protein, hypothetical protein	PA3774, PA3773, PA3772	histone deacetylase-like amidohydrolase(PA3774), hypothetical protein(PA3773), hypothetical protein(PA3772)
PA14_15250	0	1	1	1	0	0	0.49	0.78	NA	hypothetical protein	PA3775	hypothetical protein(PA3775)
PA14_15290	3	2	1	2	1	0	0.39	0.79	NA	transcriptional regulator	PA3771	probable transcriptional regulator(PA3771)
PA14_15310	181	93	54	122	14	75	0.51	0.2	0.46	inosine 5'-monophosphate dehydrogenase(guaB)	PA3770	inosine-5'-monophosphate dehydrogenase(guaB)
PA14_15340	25	16	4	12	1	8	0.1	0.88	0.95	GMP synthase(guaA)	PA3769	GMP synthase(guaA)
PA14_15350	282	201	228	293	81	219	0.97	0	0.02	integrase	NA	NA
PA14_15360	217	221	160	153	29	109	0.11	0.69	0.86	hypothetical protein	NA	NA
PA14_15370	10	10	5	14	1	9	1.01	0.23	NA	hypothetical protein	NA	NA
PA14_NovelOrf_006	3	7	4	1	2	3	0.14	0.89	NA	NA	NA	NA
PA14_15410,PA14_15420,PA14_15430	30	33	34	22	5	22	0.13	0.78	0.91	PA14_15410, PA14_15420, resolvase%2C essential for transposition	NA, NA, NA	NA, NA, NA
PA14_15380,PA14_15400	50	44	27	33	3	28	0.19	0.66	0.84	replicative helicase%2C RepA(repA), replication protein%2C RepC	NA, NA	NA, NA
PA14_15435,PA14_15445,PA14_15450,PA14_15460	25	12	22	10	4	14	0.12	0.84	NA	hypothetical protein, mercury resistance protein(merE), transcriptional regulator MerD(merD), mercuric reductase(merA)	NA, NA, NA, NA	NA, NA, NA, NA
PA14_15470,PA14_15475	1	2	1	1	0	1	0.23	0.91	NA	periplasmic mercuric ion binding protein%2C MerP(merP), mercuric transport protein(merT)	NA, NA	NA, NA
PA14_15480	1157	940	735	1366	249	933	1	0.05	0.19	transcriptional regulator MerR(merR)	NA	NA
PA14_15490,PA14_15500	109	64	57	50	8	44	-0.04	0.94	0.98	hypothetical protein, oriT-binding protein%2C TraK	NA, NA	NA, NA
PA14_15510	1	3	0	0	0	3	0.81	0.72	NA	conjugal transfer relaxosome component TraJ(traJ)	NA	NA
PA14_15520	0	1	0	0	0	1	1.48	0.74	NA	conjugal transfer protein TrbJ(trbJ)	NA	NA
PtaRNA1	612	322	254	130	8	78	-1.42	0	0	NA	NA	NA
PA14_15530,PA14_15540	36	27	33	22	5	18	0.05	0.93	NA	entry/exclusion protein TrbK, mating pair formation protein TrbL	NA, NA	NA, NA
PA14_15560	113	123	110	85	12	85	0.12	0.71	0.87	hypothetical protein	NA	NA
PA14sr_040	56	44	207	149	30	167	1.04	0.08	0.27	NA	NA	NA
PA14_15570,PA14_15580,PA14_15590,PA14_15600,PA14_15610	646	604	756	802	136	638	0.68	0.02	0.11	hypothetical protein, Type II restriction enzyme%2C methylase subunit, hypothetical protein, hypothetical protein, hypothetical protein	NA, NA, NA, NA, NA	NA, NA, NA, NA, NA
PA14_15650	24	32	16	18	6	11	0.22	0.67	NA	hypothetical protein	NA	NA
PA14_15620,PA14_15630	55	43	39	33	8	30	0.23	0.58	0.79	oxidoreductase, hypothetical protein	NA, NA	NA, NA
PA14_15660	81	89	109	62	22	74	0.37	0.5	0.73	oxidoreductase	NA	NA
PA14_15670,PA14_15680	122	174	119	93	9	99	-0.08	0.87	0.95	metallo-oxidoreductase, hypothetical protein	PA3768, PA3767	probable metallo-oxidoreductase(PA3768), conserved hypothetical protein(PA3767)
PA14_15700	11	7	8	3	1	4	-0.51	0.57	NA	amino acid permease	PA3766	probable aromatic amino acid transporter(PA3766)
PA14_15720	43	44	12	17	5	11	-0.31	0.49	0.72	transglycosylase	PA3764	conserved hypothetical protein(PA3764)
PA14_15710	167	121	104	58	12	60	-0.44	0.22	0.49	hypothetical protein	PA3765	hypothetical protein(PA3765)
PA14_15740,PA14_15750	5	11	1	2	1	4	-0.02	0.98	NA	phosphoribosylformylglycinamidine synthase(purL), hypothetical protein	PA3763, NA	phosphoribosylformylglycinamidine synthase(purL), NA
PA14_15780,PA14_15790,PA14_15810,PA14_15820,PA14_15830	30	25	22	11	2	11	-0.53	0.29	0.56	PTS system N-acetylglucosamine-specific IIBC component, phosphoenolpyruvate-protein phosphotransferase, aminotransferase, N-acetylglucosamine-6-phosphate deacetylase, GntR family transcriptional regulator	PA3761, PA3760, PA3759, PA3758, PA3757	N-Acetyl-D-Glucosamine phosphotransferase system transporter(nagE), N-Acetyl-D-Glucosamine phosphotransferase system transporter(PA3760), probable aminotransferase(PA3759), probable N-acetylglucosamine-6-phosphate deacetylase(PA3758), Transcriptional regulator of N-Acetylglucosamine catabolism operon(nagR)
PA14_15770	117	108	317	100	49	131	0.24	0.66	0.84	hypothetical protein	PA3762	hypothetical protein(PA3762)
PA14_15840	498	398	674	294	71	249	-0.25	0.49	0.73	hypothetical protein	PA3756	hypothetical protein(PA3756)
PA14_15850	29	26	50	26	4	21	-0.05	0.93	0.97	hypothetical protein	PA3755	conserved hypothetical protein(PA3755)
PA14_15860	16	11	4	4	0	5	-0.62	0.45	NA	hypothetical protein	PA3754	hypothetical protein(PA3754)
PA14_15870	0	1	0	0	0	0	0.47	0.85	NA	hypothetical protein	PA3753	conserved hypothetical protein(PA3753)
PA14_15880	25	12	29	4	1	8	-1.27	0.09	NA	hypothetical protein	PA3752	hypothetical protein(PA3752)
PA14_15920	21	10	5	6	2	2	-0.56	0.42	NA	major facilitator transporter	PA3749	probable major facilitator superfamily (MFS) transporter(PA3749)
PA14_15890,PA14_15910	17	17	10	3	2	7	-0.65	0.27	NA	phosphoribosylglycinamide formyltransferase 2(purT), hypothetical protein	PA3751, PA3750	phosphoribosylglycinamide formyltransferase 2(purT), hypothetical protein(PA3750)
PA14_15930,PA14_15940	11	11	5	7	0	5	-0.04	0.96	NA	hemolysin, hypothetical protein	PA3748, PA3747	conserved hypothetical protein(PA3748), conserved hypothetical protein(PA3747)
PA14_15960	28	18	8	10	3	18	0.45	0.5	0.73	signal recognition particle protein Ffh(ffh)	PA3746	signal recognition particle protein Ffh(ffh)
PA14_15970,PA14_15980,PA14_15990	42	43	17	22	5	16	-0.02	0.97	0.99	30S ribosomal protein S16(rpsP), 16S rRNA-processing protein RimM(rimM), tRNA (guanine-N(1)-)-methyltransferase(trmD)	PA3745, PA3744, PA3743	30S ribosomal protein S16(rpsP), 16S rRNA processing protein(rimM), tRNA (guanine-N1)-methyltransferase(trmD)
PA14_16000	228	186	93	114	13	76	-0.23	0.68	0.85	50S ribosomal protein L19(rplS)	PA3742	50S ribosomal protein L19(rplS)
PA14_16020	101	70	29	38	9	30	-0.11	0.79	0.92	hypothetical protein	PA3740	hypothetical protein(PA3740)
PA14_16010	24	28	9	12	1	15	0.02	0.96	0.98	hypothetical protein	PA3741	hypothetical protein(PA3741)
PA14_16030	0	0	0	0	0	0	0	1	NA	sodium/hydrogen antiporter	PA3739	probable sodium/hydrogen antiporter(PA3739)
PA14_16040	3	4	0	1	1	2	0.56	0.65	NA	site-specific tyrosine recombinase XerD(xerD)	PA3738	integrase/recombinase XerD(xerD)
PA14sr_041	76	28	54	30	12	26	0.07	0.88	0.95	NA	NA	NA
PA14_16050	180	207	115	49	9	59	-0.97	0.01	0.08	thiol:disulfide interchange protein DsbC(dsbC)	PA3737	thiol:disulfide interchange protein DsbC(dsbC)
PA14_16100	32	21	13	4	0	5	-1.72	0.02	NA	hypothetical protein	PA3734	hypothetical protein(PA3734)
PA14_16130	14	12	3	3	3	2	-0.45	0.55	NA	hypothetical protein	PA3733	hypothetical protein(PA3733)
PA14_16110	219	223	103	94	24	110	-0.04	0.91	0.96	hypothetical protein	NA	NA
PA14_16140,PA14_16150	144	39	22	21	9	25	-0.43	0.51	0.73	hypothetical protein, hypothetical protein	PA3732, PA3731	Uncharacterized protein(PA3732), conserved hypothetical protein(PA3731)
PA14_16160	26	23	2	15	4	12	0.62	0.36	0.63	hypothetical protein	PA3730	hypothetical protein(PA3730)
PA14_16180	28	18	12	1	1	3	-2.24	0.02	0.12	hypothetical protein	PA3729	conserved hypothetical protein(PA3729)
PA14_16190,PA14_16200	1	2	0	1	0	0	0.01	1	NA	hypothetical protein, hypothetical protein	PA3728, PA3727	hypothetical protein(PA3728), hypothetical protein(PA3727)
PA14_16210,PA14_16220	12	17	22	8	1	8	-0.54	0.38	NA	hypothetical protein, single-stranded-DNA-specific exonuclease RecJ(recJ)	PA3726, PA3725	conserved hypothetical protein(PA3726), single-stranded-DNA-specific exonuclease RecJ(recJ)
PA14_16250	234	122	91	60	5	41	-0.96	0.01	0.05	elastase LasB(lasB)	PA3724	elastase LasB(lasB)
PA14_16260	32	25	9	4	0	5	-1.7	0.03	NA	FMN oxidoreductase	PA3723	probable FMN oxidoreductase(PA3723)
PA14_16280	75	98	34	36	7	21	-0.48	0.33	0.6	transcriptional regulator	PA3721	NalC(nalC)
PA14_16270	152	89	62	70	4	47	-0.25	0.49	0.73	hypothetical protein	PA3722	hypothetical protein(PA3722)
PA14_16290,PA14_16300	50	30	7	17	2	19	0.01	0.99	1	hypothetical protein, hypothetical protein	PA3720, PA3719	hypothetical protein(PA3720), antirepressor for MexR, ArmR(armR)
PA14_16320	14	23	21	6	3	12	-0.31	0.58	0.79	peptidyl-prolyl cis-trans isomerase%2C FkbP-type	PA3717	probable peptidyl-prolyl cis-trans isomerase, FkbP-type(PA3717)
PA14_16310	32	43	8	15	0	14	-0.45	0.51	NA	MFS permease	PA3718	probable major facilitator superfamily (MFS) transporter(PA3718)
PA14_16340	26	10	10	4	0	5	-1.18	0.08	NA	hypothetical protein	PA3715	hypothetical protein(PA3715)
PA14_16330	70	37	37	12	5	19	-0.76	0.09	0.27	hypothetical protein	PA3716	hypothetical protein(PA3716)
PA14_16350	0	1	2	1	0	1	0.45	0.84	NA	two-component response regulator	PA3714	probable two-component response regulator(PA3714)
PA14_16360	22	29	59	11	0	18	-1.09	0.11	NA	hypothetical protein	PA3713	spermidine dehydrogenase, SpdH(spdH)
PA14_16380	20	12	1	5	1	1	-0.93	0.27	NA	LysR family transcriptional regulator	PA3711	probable transcriptional regulator(PA3711)
PA14_16370	66	27	58	15	12	23	-0.22	0.67	0.85	hypothetical protein	PA3712	hypothetical protein(PA3712)
PA14_16390	0	0	1	0	0	0	0.47	0.92	NA	GMC-type oxidoreductase	PA3710	probable GMC-type oxidoreductase(PA3710)
PA14_16410	38	23	72	97	26	128	1.94	0	0.01	MFS transporter	PA3709	probable major facilitator superfamily (MFS) transporter(PA3709)
PA14_16430,PA14_16440,PA14_16450,PA14_16460,PA14_16470,PA14_16480	12	10	12	2	1	5	-0.93	0.2	NA	chemotaxis transducer(wspA), hypothetical protein, methyltransferase(wspC), CheW domain-containing protein(wspD), chemotaxis sensor/effector fusion protein, chemotaxis-specific methylesterase(wspF)	PA3708, PA3707, PA3706, PA3705, PA3704, PA3703	probable chemotaxis transducer(wspA), hypothetical protein(wspB), probable protein methyltransferase(wspC), hypothetical protein(wspD), probable chemotaxis sensor/effector fusion protein(wspE), probable methylesterase(wspF)
PA14_16500	10	3	4	3	1	5	0.3	0.7	NA	two-component response regulator(wspR)	PA3702	WspR(wspR)
PA14_16510	115	87	59	48	11	20	-0.46	0.39	0.65	peptide chain release factor 2	PA3701	peptide chain release factor 2(prfB)(peptide chain release factor 2(prfB))
PA14_16530	1	2	3	1	0	2	0.1	0.94	NA	lysyl-tRNA synthetase(lysS)	PA3700	lysyl-tRNA synthetase(lysS)
PA14_16550	351	312	279	188	36	184	-0.1	0.75	0.89	TetR family transcriptional regulator	PA3699	probable transcriptional regulator(PA3699)
PA14_16630,PA14_16640	20	35	11	17	0	4	-0.61	0.35	NA	outer membrane protein%2C OmpA, lipoprotein	PA3692, PA3691	Lipotoxon F, LptF(lptF), hypothetical protein(PA3691)
PA14_16560,PA14_16580,PA14_16590,PA14_16600,PA14_16610,PA14_16620	80	91	29	65	14	43	0.53	0.18	0.43	lipoprotein, hypothetical protein, hypothetical protein, alpha/beta hydrolase, hypothetical protein, hypothetical protein	PA3698, PA3697, PA3696, PA3695, PA3694, PA3693	hypothetical protein(PA3698), hypothetical protein(PA3697), conserved hypothetical protein(PA3696), hypothetical protein(PA3695), hypothetical protein(PA3694), conserved hypothetical protein(PA3693)
PA14_16660	667	473	161	40	5	6	-3.44	0	0	metal-transporting P-type ATPase	PA3690	probable metal-transporting P-type ATPase(PA3690)
PA14_16680	123	83	50	22	1	15	-1.64	0	0.01	hypothetical protein	PA3688	hypothetical protein(PA3688)
PA14_16670	81	59	27	36	4	36	0.02	0.96	0.98	transcriptional regulator CadR	PA3689	probable transcriptional regulator(PA3689)
PA14_16690	36	35	13	24	5	14	0.28	0.64	0.83	phosphoenolpyruvate carboxylase(ppc)	PA3687	phosphoenolpyruvate carboxylase(ppc)
PA14_16700	56	47	34	14	0	14	-1.18	0.01	0.05	adenylate kinase(adk)	PA3686	adenylate kinase(adk)
PA14_16710,PA14_16720,PA14_16730	10	2	2	0	0	2	-1.43	0.29	NA	hypothetical protein, PemA(pemA), hypothetical protein	PA3685, PA3684, PA3683	YeaZ(yeaZ), hypothetical protein(PA3684), conserved hypothetical protein(PA3683)
PA14_16740,PA14_16750	5	3	5	4	1	3	0.45	0.62	NA	hypothetical protein, hypothetical protein	PA3682, PA3681	hypothetical protein(PA3682), hypothetical protein(PA3681)
PA14_16770	5	0	2	1	1	1	0.07	0.95	NA	hypothetical protein	PA3680	conserved hypothetical protein(PA3680)
PA14_16790	39	25	16	13	6	5	-0.35	0.56	NA	TetR family transcriptional regulator	PA3678	MexL(mexL)
PA14_16780	6	11	1	9	0	5	0.75	0.33	NA	hypothetical protein	PA3679	hypothetical protein(PA3679)
PA14_16830	38	62	17	27	1	16	-0.32	0.5	0.73	hypothetical protein	PA3675	hypothetical protein(PA3675)
PA14_16800,PA14_16820	104	76	43	17	5	17	-1.26	0.01	0.07	efflux transmembrane protein, efflux transmembrane protein	PA3677, PA3676	MexJ(mexJ), MexK(mexK)
PA14_16840	48	17	7	12	0	6	-0.85	0.25	0.53	lipoprotein	PA3674	hypothetical protein(PA3674)
PA14_16860	2	0	0	1	0	0	0.64	0.74	NA	glycerol-3-phosphate acyltransferase(plsB)	PA3673	glycerol-3-phosphate acyltransferase(plsB)
PA14_16920,PA14_16930	24	16	9	4	1	3	-1.39	0.06	NA	hypothetical protein, pyridoxal-phosphate dependent protein	PA3668, PA3667	conserved hypothetical protein(PA3668), probable pyridoxal-phosphate dependent enzyme(PA3667)
PA14_16870,PA14_16880,PA14_16890,PA14_16910	37	26	21	17	5	21	0.24	0.57	0.78	ABC transporter ATP-binding protein, ABC transporter permease, auxiliary component of ABC transporter, hypothetical protein	PA3672, PA3671, PA3670, PA3669	probable ATP-binding component of ABC transporter(PA3672), probable permease of ABC transporter(PA3671), hypothetical protein(PA3670), hypothetical protein(PA3669)
PA14_16950	42	31	7	10	0	13	-0.62	0.25	0.52	tetrahydrodipicolinate succinylase(dapD)	PA3666	tetrahydrodipicolinate succinylase(dapD)
PA14_16960,PA14_16970	1	5	2	2	0	2	0.11	0.92	NA	amino acid transporter LysE, arsenate reductase	PA3665, PA3664	hypothetical protein(PA3665), conserved hypothetical protein(PA3664)
PA14_16990	340	351	149	99	24	90	-0.74	0.01	0.08	hypothetical protein	PA3662	hypothetical protein(PA3662)
PA14_16980	54	40	19	36	6	29	0.52	0.21	0.47	hypothetical protein	PA3663	hypothetical protein(PA3663)
PA14_17000	5	2	0	0	0	1	-1.09	0.52	NA	hypothetical protein	PA3661	hypothetical protein(PA3661)
PA14_17030,PA14_17040	9	11	12	13	2	5	0.41	0.57	NA	succinyldiaminopimelate transaminase, PII uridylyl-transferase(glnD)	PA3659, PA3658	probable aminotransferase(PA3659), protein-PII uridylyltransferase(glnD)
PA14_17010	17	36	22	10	3	11	-0.49	0.38	0.64	Na(+)/H(+) exchanger protein	PA3660	probable sodium/hydrogen antiporter(PA3660)
PA14_17050	72	62	34	21	4	25	-0.57	0.16	0.4	methionine aminopeptidase(map)	PA3657	methionine aminopeptidase(map)
t44	311	248	164	438	59	208	1.08	0.01	0.05	NA	NA	NA
PA14_17060	1060	1298	1600	735	308	1119	0.34	0.5	0.73	30S ribosomal protein S2(rpsB)	PA3656	30S ribosomal protein S2(rpsB)
PA14_17070	361	316	161	184	16	102	-0.42	0.3	0.56	elongation factor Ts(tsf)	PA3655	elongation factor Ts(tsf)
PA14_17080	1	0	3	3	0	1	1.01	0.44	NA	uridylate kinase(pyrH)	PA3654	uridylate kinase(pyrH)
PA14_17100	5	3	3	2	1	4	0.56	0.54	NA	ribosome recycling factor(frr)	PA3653	ribosome recycling factor(frr)
PA14_17110	0	1	0	0	0	0	0.47	0.84	NA	UDP pyrophosphate synthetase(uppS)	PA3652	undecaprenyl pyrophosphate synthetase(uppS)
PA14_17120	0	1	1	1	0	0	0.42	0.85	NA	phosphatidate cytidylyltransferase(cdsA)	PA3651	phosphatidate cytidylyltransferase(cdsA)
PA14_17130	36	63	43	40	5	45	0.37	0.43	0.68	1-deoxy-D-xylulose 5-phosphate reductoisomerase(dxr)	PA3650	1-deoxy-d-xylulose 5-phosphate reductoisomerase(dxr)
PA14_17140	1895	1417	894	754	241	681	0.02	0.96	0.98	membrane-associated zinc metalloprotease	PA3649	MucP(mucP)
PA14_17150	6	2	11	3	0	1	-1.29	0.27	NA	outer membrane antigen	PA3648	outer membrane protein Opr86(opr86)
PA14_17170,PA14_17180,PA14_17190,PA14_17210,PA14_17220,PA14_17230	23	24	10	23	1	5	0.11	0.86	0.95	hypothetical protein, UDP-3-O-[3-hydroxymyristoyl] glucosamine N-acyltransferase(lpxD), (3R)-hydroxymyristoyl-ACP dehydratase(fabZ), UDP-N-acetylglucosamine acyltransferase(lpxA), lipid-A-disaccharide synthase(lpxB), ribonuclease HII(rnhB)	PA3647, PA3646, PA3645, PA3644, PA3643, PA3642	probable outer membrane protein precursor(PA3647), UDP-3-O-[3-hydroxylauroyl] glucosamine N-acyltransferase(lpxD), (3R)-hydroxymyristoyl-[acyl carrier protein] dehydratase(fabZ), UDP-N-acetylglucosamine acyltransferase(lpxA), lipid A-disaccharide synthase(lpxB), ribonuclease HII(rnhB)
PA14_17250	74	53	47	31	2	28	-0.49	0.38	0.64	amino acid permease	PA3641	probable amino acid permease(PA3641)
PA14_17260	51	34	27	40	8	25	0.57	0.12	0.34	DNA polymerase III subunit alpha(dnaE)	PA3640	DNA polymerase III, alpha chain(dnaE)
PA14_17270,PA14_17280	0	8	1	1	2	1	0.31	0.79	NA	acetyl-CoA carboxylase carboxyltransferase subunit alpha(accA), hypothetical protein	PA3639, PA3638	acetyl-coenzyme A carboxylase carboxyl transferase (alpha subunit)(accA), conserved hypothetical protein(PA3638)
PA14_17290,PA14_17310	7	3	19	16	5	16	1.42	0.05	NA	CTP synthetase(pyrG), 2-dehydro-3-deoxyphosphooctonate aldolase(kdsA)	PA3637, PA3636	CTP synthase(pyrG), 2-dehydro-3-deoxyphosphooctonate aldolase(kdsA)
PA14_17320	11	14	8	6	0	6	-0.35	0.59	0.8	phosphopyruvate hydratase(eno)	PA3635	enolase(eno)
PA14_17350,PA14_17370,PA14_17380	57	52	20	25	2	16	-0.47	0.43	0.68	hypothetical protein, inner membrane protein, LysR family transcriptional regulator	PA3632, PA3631, PA3630	conserved hypothetical protein(PA3632), conserved hypothetical protein(PA3631), glutathione-dependent formaldehyde neutralization regulator GfnR(gfnR)
PA14_17330,PA14_17340	58	54	18	43	3	19	0.11	0.83	0.93	hypothetical protein, 2-C-methyl-D-erythritol 4-phosphate cytidylyltransferase(ispD)	PA3634, PA3633	conserved hypothetical protein(PA3634), 4-diphosphocytidyl-2-C-methylerythritol synthase(ygbP)
PA14_17400,PA14_17410	1	2	0	2	0	0	0.7	0.7	NA	alcohol dehydrogenase(adhC), esterase	PA3629, PA3628	alcohol dehydrogenase class III(adhC), putative esterase(PA3628)
PA14_17450	9	7	3	5	1	7	0.65	0.42	NA	stationary phase survival protein SurE(surE)	PA3625	survival protein SurE(surE)
PA14_17460	74	116	132	15	31	79	0.1	0.86	0.95	protein-L-isoaspartate O-methyltransferase(pcm)	PA3624	L-isoaspartate protein carboxylmethyltransferase type II(pcm)
PA14_17470	1217	1140	469	234	53	152	-1.41	0	0	hypothetical protein	PA3623	conserved hypothetical protein(PA3623)
PA14_17480	169	152	55	27	1	22	-1.84	0	0.02	RNA polymerase sigma factor RpoS(rpoS)	PA3622	sigma factor RpoS(rpoS)
PA14_17490	501	354	243	145	8	103	-1.13	0.01	0.08	ferredoxin I(fdxA)	PA3621	ferredoxin I(fdxA)
PrrB/RsmZ	10110	10559	4649	3246	364	1895	-1.14	0.02	0.12	NA	NA	NA
PA14_17500	7	13	4	16	4	13	1.67	0.01	NA	DNA mismatch repair protein MutS(mutS)	PA3620	DNA mismatch repair protein MutS(mutS)
PA14_17510	2	4	1	1	2	1	0.72	0.56	NA	hypothetical protein	PA3619	hypothetical protein(PA3619)
PA14_17520	17	3	5	1	1	0	-2.22	0.07	NA	hypothetical protein	PA3618	conserved hypothetical protein(PA3618)
PA14_17530	10	9	5	4	1	6	0.07	0.93	NA	recombinase A(recA)	PA3617	RecA protein(recA)
PA14_17550	129	108	26	18	7	10	-1.47	0.01	0.07	hypothetical protein	PA3615	hypothetical protein(PA3615)
PA14_17540	61	89	61	48	9	32	-0.12	0.75	0.9	recombination regulator RecX(recX)	PA3616	conserved hypothetical protein(PA3616)
PA14_17570	94	109	113	87	12	94	0.27	0.59	0.8	hypothetical protein	PA3614	hypothetical protein(PA3614)
PA14_17590,PA14_17600	12	17	6	14	0	2	-0.06	0.93	NA	hypothetical protein, hypothetical protein	PA3612, PA3611	conserved hypothetical protein(PA3612), hypothetical protein(PA3611)
PA14_17580	998	985	420	473	92	427	-0.09	0.8	0.92	hypothetical protein	PA3613	hypothetical protein(PA3613)
PA14_17610,PA14_17620,PA14_17630,PA14_17640	0	1	3	1	0	0	-0.74	0.77	NA	polyamine ABC transporter(potD), polyamine transport protein PotC(potC), polyamine transport protein PotB(potB), polyamine transport protein PotA(potA)	PA3610, PA3609, PA3608, PA3607	polyamine transport protein PotD(potD), polyamine transport protein PotC(potC), polyamine transport protein PotB(potB), polyamine transport protein PotA(potA)
PA14_17660	11	7	2	6	1	3	0.23	0.76	NA	hypothetical protein	PA3605	hypothetical protein(PA3605)
PA14_17650	16	18	9	17	0	15	0.63	0.26	NA	hypothetical protein	PA3606	conserved hypothetical protein(PA3606)
PA14_17670	27	14	8	6	6	12	0.5	0.51	0.73	LuxR family transcriptional regulator	PA3604	response regulator ErdR(erdR)
PA14_17690	40	52	44	64	2	26	0.34	0.52	0.74	hypothetical protein	PA3602	conserved hypothetical protein(PA3602)
PA14_17675	27	37	21	22	0	17	-0.1	0.84	0.94	diacylglycerol kinase(dgkA)	PA3603	diacylglycerol kinase(dgkA)
PA14_17720	47	46	43	28	6	49	0.39	0.32	0.59	LuxR family transcriptional regulator	PA3599	probable transcriptional regulator(PA3599)
PA14_17700,PA14_17710	125	114	57	15	4	13	-1.98	0	0	50S ribosomal protein L31(rpmE2), 50S ribosomal protein L36(rpmJ)	PA3601, PA3600	conserved hypothetical protein(PA3601), conserved hypothetical protein(PA3600)
PA14_17730	14	11	5	6	0	8	-0.05	0.96	NA	hypothetical protein	PA3598	conserved hypothetical protein(PA3598)
PA14_17740	17	16	7	11	0	7	-0.07	0.92	NA	amino acid ABC transporter permease	PA3597	probable amino acid permease(PA3597)
PA14_17780	15	10	2	1	0	2	-1.89	0.11	NA	major facilitator transporter	PA3595	probable major facilitator superfamily (MFS) transporter(PA3595)
PA14_17760	9	1	2	1	0	0	-1.95	0.2	NA	methylated-DNA--protein-cysteine methyltransferase	PA3596	probable methylated-DNA--protein-cysteine methyltransferase(PA3596)
PA14_17790	91	105	74	123	11	88	0.7	0.13	0.34	LysR family transcriptional regulator	PA3594	probable transcriptional regulator(PA3594)
PA14_17810,PA14_17820	0	0	0	2	0	0	3.02	0.45	NA	acyl-CoA dehydrogenase, hypothetical protein	PA3593, PA3592	probable acyl-CoA dehydrogenase(PA3593), conserved hypothetical protein(PA3592)
PA14_17900	52	46	14	17	2	14	-0.58	0.3	0.57	transcriptional regulator MetR(metR)	PA3587	transcriptional regulator MetR(metR)
PA14_17850,PA14_17860,PA14_17880,PA14_17890	7	5	9	7	2	14	1.23	0.11	NA	enoyl-CoA hydratase, 3-hydroxyacyl-CoA dehydrogenase, acetyl-CoA acetyltransferase, porin	PA3591, PA3590, PA3589, PA3588	probable enoyl-CoA hydratase/isomerase(PA3591), probable hydroxyacyl-CoA dehydrogenase(PA3590), probable acyl-CoA thiolase(PA3589), probable porin(PA3588)
PA14_17920	18	7	3	15	3	7	1.09	0.06	NA	membrane protein GlpM(glpM)	PA3585	membrane protein GlpM(glpM)
PA14_17910	6	6	6	5	3	3	0.59	0.46	NA	alpha/beta hydrolase	PA3586	probable hydrolase(PA3586)
PA14_17930	18	8	2	0	0	1	-3.12	0.02	NA	glycerol-3-phosphate dehydrogenase(glpD)	PA3584	glycerol-3-phosphate dehydrogenase(glpD)
PA14_17940	7	10	8	0	1	0	-3.12	0.01	NA	glycerol-3-phosphate regulon repressor(glpR)	PA3583	glycerol-3-phosphate regulon repressor(glpR)
PA14_17960,PA14_17980	29	36	18	11	3	19	-0.15	0.79	0.91	glycerol kinase(glpK), glycerol uptake facilitator protein(glpF)	PA3582, PA3581	glycerol kinase(glpK), glycerol uptake facilitator protein(glpF)
PA14_17990	5	4	1	2	0	2	-0.14	0.91	NA	hypothetical protein	PA3580	conserved hypothetical protein(PA3580)
PA14_18010	3	4	5	3	0	1	-0.51	0.62	NA	glycerol kinase	PA3579	probable carbohydrate kinase(PA3579)
PA14_18020	209	184	95	102	8	76	-0.34	0.37	0.63	PhzF family phenazine biosynthesis protein	PA3578	conserved hypothetical protein(PA3578)
PA14_18050	80	62	25	30	6	34	-0.04	0.92	0.97	hypothetical protein	PA3576	hypothetical protein(PA3576)
PA14_18040	158	188	158	105	26	100	0.03	0.94	0.98	hypothetical protein	NA	NA
PA14_18060	7	3	4	3	0	4	0.14	0.86	NA	hypothetical protein	PA3575	hypothetical protein(PA3575)
PA14_18080	17	10	14	11	3	10	0.4	0.49	0.72	TetR family transcriptional regulator	PA3574	NalD(nalD)
PA14_18070	6369	4464	1632	688	147	644	-1.81	0	0	periplasmic metal-binding protein	NA	NA
PA14sr_042	166	214	152	244	56	230	1.14	0	0.03	NA	NA	NA
PA14_18100	738	369	260	150	67	192	-0.3	0.55	0.76	hypothetical protein	PA3572	hypothetical protein(PA3572)
PA14_18110	8	1	1	6	4	5	2.06	0.02	NA	transcriptional regulator MmsR(mmsR)	PA3571	transcriptional regulator MmsR(mmsR)
PA14_18160,PA14_18180	12	9	6	3	0	5	-0.61	0.42	NA	oxidoreductase, hypothetical protein	PA3567, PA3566	probable oxidoreductase(PA3567), conserved hypothetical protein(PA3566)
PA14_18120,PA14_18140,PA14_18150	18	16	21	6	1	22	0.12	0.84	0.94	methylmalonate-semialdehyde dehydrogenase(mmsA), 3-hydroxyisobutyrate dehydrogenase(mmsB), acetyl-coa synthetase	PA3570, PA3569, PA3568	methylmalonate-semialdehyde dehydrogenase(mmsA), 3-hydroxyisobutyrate dehydrogenase(mmsB), probable acetyl-coa synthetase(PA3568)
PA14_18210,PA14_18230	18	10	7	2	0	3	-1.63	0.07	NA	TatD family deoxyribonuclease, DNA-binding transcriptional regulator FruR(fruR)	PA3564, PA3563	conserved hypothetical protein(PA3564), fructose transport system repressor FruR(fruR)
PA14_18200	18	6	14	6	1	7	-0.32	0.65	NA	LysR family transcriptional regulator	PA3565	probable transcriptional regulator(PA3565)
PA14_18300,PA14_18310,PA14_18320,PA14_18330,PA14_18340,PA14_18350,PA14_18360,PA14_18370	59	39	2	6	0	4	-2.1	0.01	0.08	nucleotide sugar dehydrogenase, hypothetical protein, hypothetical protein, 4-amino-4-deoxy-L-arabinose transferase(arnT), hypothetical protein, bifunctional UDP-glucuronic acid decarboxylase/UDP-4-amino-4-deoxy-L-arabinose formyltransferase, glycosyl transferase family protein, UDP-4-amino-4-deoxy-L-arabinose--oxoglutarate aminotransferase	PA3559, PA3558, PA3557, PA3556, PA3555, PA3554, PA3553, PA3552	probable nucleotide sugar dehydrogenase(PA3559), ArnF(arnF), ArnE(arnE), inner membrane L-Ara4N transferase ArnT(arnT), ArnD(arnD), ArnA(arnA), ArnC(arnC), ArnB(arnB)
PA14_18250,PA14_18260,PA14_18275	18	15	14	7	0	6	-0.75	0.22	NA	phosphotransferase system enzyme I, 1-phosphofructokinase(fruK), phosphotransferase system%2C fructose-specific IIBC component(fruA)	PA3562, PA3561, PA3560	phosphotransferase system transporter enzyme I, FruI(fruI), 1-phosphofructokinase(fruK), phosphotransferase system transporter fructose-specific IIBC component, FruA(fruA)
PA14_18380	15	6	8	0	2	3	-1.11	0.26	NA	mannose-1-phosphate guanylyltransferase(algA)	PA3551	phosphomannose isomerase / guanosine 5'-diphospho-D-mannose pyrophosphorylase(algA)
PA14_18410	1	0	0	0	0	0	0.47	0.86	NA	alginate o-acetyltransferase AlgF(algF)	PA3550	alginate o-acetyltransferase AlgF(algF)
PA14_18470,PA14_18480,PA14_18500,PA14_18510,PA14_18520,PA14_18550,PA14_18565,PA14_18580	1	1	0	0	0	3	1.81	0.32	NA	poly(beta-D-mannuronate) lyase(algL), alginate biosynthesis protein AlgX(algX), alginate-c5-mannuronan-epimerase AlgG(algG), alginate production outer membrane protein AlgE(algE), alginate biosynthetic protein AlgK(algK), alginate biosynthesis protein Alg44(alg44), alginate biosynthesis protein Alg8(alg8), GDP-mannose 6-dehydrogenase AlgD(algD)	PA3547, PA3546, PA3545, PA3544, PA3543, PA3542, PA3541, PA3540	poly(beta-d-mannuronate) lyase precursor AlgL(algL), alginate biosynthesis protein AlgX(algX), alginate-c5-mannuronan-epimerase AlgG(algG), Alginate production outer membrane protein AlgE precursor(algE), alginate biosynthetic protein AlgK precursor(algK), alginate biosynthesis protein Alg44(alg44), alginate biosynthesis protein Alg8(alg8), GDP-mannose 6-dehydrogenase AlgD(algD)
PA14_18590	7	9	2	3	0	6	0.16	0.83	NA	hypothetical protein	PA3539	conserved hypothetical protein(PA3539)
PA14_18600	13	9	5	0	0	0	-4.12	0	NA	ABC transporter ATP-binding protein	PA3538	probable ATP-binding component of ABC transporter(PA3538)
PA14_18610	0	0	0	0	0	1	2.44	0.49	NA	ornithine carbamoyltransferase(argF)	PA3537	ornithine carbamoyltransferase, anabolic(argF)
PA14sr_043	69	36	100	44	8	41	-0.13	0.8	0.92	NA	NA	NA
PA14_18630	12743	2440	2844	3430	110	1342	-0.93	0.2	0.46	serine protease	PA3535	probable serine protease(PA3535)
PA14_18620	82	96	56	48	10	40	-0.09	0.8	0.92	hypothetical protein	PA3536	hypothetical protein(PA3536)
PA14_18640	3	4	3	4	0	0	-0.29	0.83	NA	oxidoreductase	PA3534	probable oxidoreductase(PA3534)
PA14_18650	166	166	70	49	4	28	-1.2	0	0.03	hypothetical protein	PA3533	GrxD(grxD)
PA14_18670	104	63	26	28	5	31	-0.37	0.44	0.68	bacterioferritin(bfrB)	PA3531	bacterioferritin(bfrB)
PA14_18660	114	76	42	40	9	33	-0.26	0.6	0.8	hypothetical protein	PA3532	hypothetical protein(PA3532)
PA14_18680	45	46	285	56	14	53	-0.71	NA	NA	hypothetical protein	PA3530	bacterioferritin-associated ferredoxin Bfd(bfd)
PA14_18700,PA14_18710	48	60	26	37	2	19	-0.13	0.77	0.9	ribonuclease T(rnt), dihydroorotase(pyrC)	PA3528, PA3527	ribonuclease T(rnt), dihydroorotase(pyrC)
PA14_18690	43	55	18	20	3	8	-0.71	0.13	0.34	peroxidase	PA3529	alkylhydroperoxide reductase C(PA3529)
PA14_18720	4	6	0	4	0	3	0.63	0.58	NA	OmpA family membrane protein	PA3526	MotY(motY)
PA14_18750	41	24	26	22	1	19	-0.06	0.9	0.96	lactoylglutathione lyase(gloA1)	PA3524	lactoylglutathione lyase(gloA1)
PA14_18740	91	87	40	65	4	39	0.05	0.9	0.96	argininosuccinate synthase(argG)	PA3525	argininosuccinate synthase(argG)
PA14_18760,PA14_18780,PA14_18790	629	559	65	70	8	53	-2.07	0	0.02	RND efflux membrane fusion protein, RND efflux transporter, outer membrane efflux protein	PA3523, PA3522, PA3521	MexP(mexP), MexQ(mexQ), OpmE(opmE)
PA14_18800	1885	1031	383	188	45	159	-1.74	0	0	hypothetical protein	PA3520	hypothetical protein(PA3520)
PA14_18810	20	7	2	4	0	2	-1.08	0.34	NA	hypothetical protein	PA3519	hypothetical protein(PA3519)
PA14_18820,PA14_18830,PA14_18850	44	34	10	4	0	6	-1.96	0.02	NA	hypothetical protein, adenylosuccinate lyase, adenylosuccinate lyase	PA3518, PA3517, PA3516	hypothetical protein(PA3518), probable lyase(PA3517), probable lyase(PA3516)
PA14_18870	317	195	264	121	55	145	0.05	0.89	0.96	hypothetical protein	PA3496	hypothetical protein(PA3496)
PA14_18860	1575	815	253	187	25	110	-1.82	0	0	hypothetical protein	PA3515	hypothetical protein(PA3515)
PA14_18880	1	1	1	0	0	1	-0.04	0.98	NA	endonuclease III(nth)	PA3495	endonuclease III(nth)
PA14_18890,PA14_18900,PA14_18910,PA14_18920,PA14_18930,PA14_18950	0	0	0	1	0	0	2.37	0.39	NA	electron transport complex protein RsxE, hypothetical protein, hypothetical protein, electron transport complex protein RnfC, electron transport complex protein RnfB, Na(+)-translocating NADH-quinone reductase subunit E	PA3494, PA3493, PA3492, PA3491, PA3490, PA3489	conserved hypothetical protein(PA3494), conserved hypothetical protein(PA3493), conserved hypothetical protein(PA3492), probable ferredoxin(PA3491), probable ferredoxin(PA3490), conserved hypothetical protein(PA3489)
PA14_18960	5	0	0	2	0	3	1.22	0.43	NA	hypothetical protein	PA3488	Tli5(tli5)
PA14_18970,PA14_18985	2	2	24	15	3	14	1.03	0.3	NA	phospholipase D(pldA), hypothetical protein	PA3487, PA3486	Tle5(tle5), VgrG4b(vgrG4b)
PA14sr_044	34	39	26	29	9	46	0.95	0.03	0.14	NA	NA	NA
PA14_19010,PA14_19020	35	35	16	30	2	23	0.47	0.26	0.53	hypothetical protein, hypothetical protein	PA3485, PA3484	Tsi3(tsi3), Tse3(tse3)
PA14_19030	15	6	7	7	4	4	0.43	0.51	NA	hypothetical protein	PA3483	hypothetical protein(PA3483)
PA14_19050	44	41	20	7	8	11	-0.56	0.28	0.55	methionyl-tRNA synthetase(metG)	PA3482	methionyl-tRNA synthetase(metG)
PA14_19065	8	5	3	5	0	1	-0.27	0.76	NA	hypothetical protein	PA3481	conserved hypothetical protein(PA3481)
PA14_19090	101	102	60	47	9	38	-0.32	0.52	0.74	deoxycytidine triphosphate deaminase(dcd)	PA3480	probable deoxycytidine triphosphate deaminase(PA3480)
PA14_19100,PA14_19110	38	53	53	57	6	67	0.82	0.07	0.23	rhamnosyltransferase chain A(rhlA), rhamnosyltransferase chain B(rhlB)	PA3479, PA3478	rhamnosyltransferase chain A(rhlA), rhamnosyltransferase chain B(rhlB)
PA14_19120	81	50	15	6	6	1	-1.68	0.04	0.17	transcriptional regulator RhlR(rhlR)	PA3477	transcriptional regulator RhlR(rhlR)
PA14_19130	399	345	145	159	26	115	-0.38	0.3	0.57	autoinducer synthesis protein RhlI(rhlI)	PA3476	autoinducer synthesis protein RhlI(rhlI)
PA14_19140	37	28	16	15	2	7	-0.57	0.25	0.53	cyclohexadienyl dehydratase(pheC)	PA3475	cyclohexadienyl dehydratase precursor(pheC)
PA14_19170	32	45	8	28	2	30	0.59	0.31	0.58	hypothetical protein	PA3472	hypothetical protein(PA3472)
PA14_19150,PA14_19160	107	100	130	82	14	71	0.03	0.95	0.98	hypothetical protein, hypothetical protein	PA3474, PA3473	conserved hypothetical protein(PA3474), hypothetical protein(PA3473)
PA14sr_045	23	35	35	24	5	33	0.48	0.34	0.61	NA	NA	NA
PA14_19205,PA14_19210,PA14_19230	19	14	6	6	1	4	-0.62	0.35	NA	hypothetical protein, hypothetical protein, hypothetical protein	PA3470, PA3469, PA3468	hypothetical protein(PA3470), conserved hypothetical protein(PA3469), conserved hypothetical protein(PA3468)
PA14_19190	42	41	28	15	3	15	-0.59	0.18	0.44	malate dehydrogenase	PA3471	probable malic enzyme(PA3471)
PA14_19270	7	5	3	5	1	1	0.12	0.9	NA	MFS transporter	PA3467	probable major facilitator superfamily (MFS) transporter(PA3467)
PA14_19310	140	98	70	34	9	60	-0.39	0.27	0.54	hypothetical protein	PA3465	conserved hypothetical protein(PA3465)
PA14_19290	24	20	4	14	2	7	0.17	0.79	NA	ATP-dependent RNA helicase	PA3466	probable ATP-dependent RNA helicase(PA3466)
PA14_19330	40	31	9	7	1	5	-1.39	0.03	0.13	hypothetical protein	NA	NA
PA14_19320	15	8	7	5	1	4	-0.39	0.58	NA	hypothetical protein	PA3464	hypothetical protein(PA3464)
PA14_19340	0	2	0	0	0	0	-0.37	0.91	NA	sensor/response regulator hybrid	PA3462	probable sensor/response regulator hybrid(PA3462)
PA14_19350,PA14_19360	9	2	3	1	2	4	0.41	0.67	NA	hypothetical protein, GNAT family acetyltransferase	PA3461, PA3460	conserved hypothetical protein(PA3461), probable acetyltransferase(PA3460)
PA14_19370	7	2	4	4	0	2	-0.1	0.94	NA	asparagine synthetase	PA3459	probable glutamine amidotransferase(PA3459)
PA14_19390	86	58	22	27	8	31	-0.03	0.94	0.98	hypothetical protein	PA3457	hypothetical protein(PA3457)
PA14_19380	269	261	135	67	22	87	-0.66	0.03	0.15	transcriptional regulator	PA3458	probable transcriptional regulator(PA3458)
PA14_19400	11	9	0	3	0	1	-1.09	0.35	NA	5-methylaminomethyl-2-thiouridine methyltransferase(mnmC)	PA3456	hypothetical protein(PA3456)
PA14_19410	43	42	24	22	1	17	-0.34	0.43	0.68	hypothetical protein	PA3455	conserved hypothetical protein(PA3455)
PA14_19430	13	5	9	1	2	3	-0.84	0.34	NA	acyl-CoA thiolase	PA3454	probable acyl-CoA thiolase(PA3454)
PA14_19470,PA14_19480	18	10	7	5	0	3	-0.98	0.2	NA	malate:quinone oxidoreductase(mqoA), hypothetical protein	PA3452, PA3451	malate:quinone oxidoreductase(mqoA), hypothetical protein(PA3451)
PA14_19450	73	73	13	15	2	11	-1.28	0.02	0.12	hypothetical protein	PA3453	conserved hypothetical protein(PA3453)
PA14_19490	3445	3889	847	525	18	282	-2.37	0	0	antioxidant protein	PA3450	1-Cys peroxiredoxin LsfA(lsfA)
PA14_19500,PA14_19510,PA14_19520	8	3	1	0	0	0	-2.84	0.23	NA	hypothetical protein, ABC transporter permease, ABC transporter ATP-binding protein	PA3449, PA3448, PA3447	conserved hypothetical protein(PA3449), probable permease of ABC transporter(PA3448), probable ATP-binding component of ABC transporter(PA3447)
PA14_19530,PA14_19540,PA14_19560,PA14_19570,PA14_19580	3	2	0	0	0	0	-1.59	0.42	NA	NAD(P)H-dependent FMN reductase, hypothetical protein, alkanesulfonate monooxygenase(ssuD), ABC transporter permease, aliphatic sulfonates transport ATP-binding subunit(ssuB)	PA3446, PA3445, PA3444, PA3443, PA3442	conserved hypothetical protein(PA3446), conserved hypothetical protein(PA3445), conserved hypothetical protein(PA3444), probable permease of ABC transporter(PA3443), probable ATP-binding component of ABC transporter(PA3442)
PA14_19600	80	38	29	6	2	9	-1.86	0	0.01	hypothetical protein	NA	NA
PA14_19590	155	88	39	10	1	13	-2.34	0	0	molybdopterin-binding protein	PA3441	probable molybdopterin-binding protein(PA3441)
PA14_19610	7	7	6	4	0	3	-0.42	0.62	NA	hypothetical protein	PA3440	conserved hypothetical protein(PA3440)
PA14_19620	7	5	5	1	1	4	-0.3	0.72	NA	D-erythro-7%2C8-dihydroneopterin triphosphate 2'-epimerase(folX)	PA3439	d-erythro-7, 8-dihydroneopterin triphosphate epimerase(folX)
PA14_19630	12	6	5	5	1	4	0	1	NA	GTP cyclohydrolase I(folE1)	PA3438	GTP cyclohydrolase I precursor(folE1)
PA14_19640	0	1	0	2	0	0	2.08	0.38	NA	short chain dehydrogenase	PA3437	dihydromonapterin reductase, FolM(folM)
PA14_19650	3	0	2	0	0	0	-1.76	0.63	NA	hypothetical protein	PA3436	hypothetical protein(PA3436)
PA14_19670	41	34	39	14	14	27	0.43	0.51	0.73	LysR family transcriptional regulator	PA3433	probable transcriptional regulator(PA3433)
PA14_19660	41	28	16	12	2	8	-0.75	0.1	0.29	flavodoxin	PA3435	conserved hypothetical protein(PA3435)
PA14_19680,PA14_19690	2	0	2	0	1	1	0.41	0.8	NA	hypothetical protein, hypothetical protein	PA3432, PA3431	hypothetical protein(PA3432), conserved hypothetical protein(PA3431)
PA14_19700,PA14_19710,PA14_19720	5	9	2	2	0	4	-0.27	0.78	NA	aldolase, alpha/beta hydrolase, hypothetical protein	PA3430, PA3429, PA3428	probable aldolase(PA3430), probable epoxide hydrolase(PA3429), hypothetical protein(PA3428)
PA14_19730	25	15	7	3	1	4	-1.3	0.08	NA	oxidoreductase	PA3427	probable short-chain dehydrogenases(PA3427)
PA14_19750,PA14_19770	4	1	2	2	1	3	1.02	0.33	NA	hypothetical protein, hypothetical protein	PA3425, PA3424	hypothetical protein(PA3425), hypothetical protein(PA3424)
PA14_19740	41	20	11	9	1	7	-0.87	0.12	NA	enoyl-CoA hydratase	PA3426	probable enoyl CoA-hydratase/isomerase(PA3426)
PA14_19800	0	4	0	1	0	1	0.27	0.86	NA	AraC family transcriptional regulator	PA3423	probable transcriptional regulator(PA3423)
PA14_19810,PA14_19830	3	3	6	2	0	1	-0.95	0.44	NA	hypothetical protein, hypothetical protein	PA3422, PA3421	hypothetical protein(PA3422), conserved hypothetical protein(PA3421)
PA14_19860	15	9	4	1	2	2	-1.12	0.2	NA	hypothetical protein	PA3419	hypothetical protein(PA3419)
PA14_19850	11	3	2	2	0	0	-1.66	0.25	NA	transcriptional regulator	PA3420	probable transcriptional regulator(PA3420)
PA14_19870	25	21	10	5	1	4	-1.27	0.1	NA	leucine dehydrogenase(ldh)	PA3418	leucine dehydrogenase(ldh)
PA14_19930,PA14_19940	22	11	1	8	4	6	0.58	0.46	NA	hypothetical protein, hypothetical protein	NA, PA3414	NA, hypothetical protein(PA3414)
PA14_19900,PA14_19910,PA14_19920	42	24	17	0	1	4	-2.76	0	NA	pyruvate dehydrogenase E1 component subunit alpha, pyruvate dehydrogenase E1 component%2C beta chain, branched-chain alpha-keto acid dehydrogenase subunit E2	PA3417, PA3416, PA3415	probable pyruvate dehydrogenase E1 component, alpha subunit(PA3417), probable pyruvate dehydrogenase E1 component, beta chain(PA3416), probable dihydrolipoamide acetyltransferase(PA3415)
PA14_19950	2	8	6	4	4	2	0.84	0.4	NA	hypothetical protein	PA3413	conserved hypothetical protein(PA3413)
PA14_19960	31	21	9	0	0	7	-1.92	0.02	NA	hypothetical protein	PA3412	hypothetical protein(PA3412)
PA14_19970	6	5	1	2	0	1	-0.77	0.51	NA	hypothetical protein	PA3411	hypothetical protein(PA3411)
PA14_19990	0	0	0	1	1	0	3.41	0.15	NA	RNA polymerase ECF-subfamily sigma-70 factor	PA3410	HasI(hasI)
PA14_20000	3	2	2	2	3	2	1.47	0.15	NA	transmembrane sensor	PA3409	HasS(hasS)
PA14_20010	0	1	0	0	0	0	0.47	0.92	NA	heme uptake outer membrane receptor HasR(hasR)	PA3408	Heme uptake outer membrane receptor HasR precursor(hasR)
PA14_20020	5	3	5	6	1	6	1.1	0.21	NA	heme acquisition protein HasAp(hasAp)	PA3407	heme acquisition protein HasAp(hasAp)
PA14_20060	65	28	36	21	2	20	-0.48	0.31	NA	hypothetical protein	NA	NA
PA14_20030,PA14_20040,PA14_20050	11	5	11	6	1	10	0.38	0.67	NA	transport protein HasD(hasD), metalloprotease secretion protein(hasE), outer membrane protein	PA3406, PA3405, PA3404	transport protein HasD(hasD), metalloprotease secretion protein(hasE), probable outer membrane protein precursor(PA3404)
PA14_20070	151	54	55	15	15	43	-0.35	0.5	0.73	hypothetical protein	PA3403	hypothetical protein(PA3403)
PA14_20080,PA14_20100,PA14_20110	2	0	1	4	0	2	2.01	0.21	NA	hypothetical protein, hypothetical protein, hypothetical protein	PA3402, PA3401, PA3400	hypothetical protein(PA3402), hypothetical protein(PA3401), hypothetical protein(PA3400)
PA14_20130	28	23	7	12	3	5	-0.26	0.65	NA	LysR family transcriptional regulator	PA3398	probable transcriptional regulator(PA3398)
PA14_20120	82	60	26	14	12	22	-0.31	0.52	0.74	hypothetical protein	PA3399	hypothetical protein(PA3399)
PA14_20150,PA14_20170,PA14_20180,PA14_20190,PA14_20200,PA14_20230	11	12	5	1	0	1	-2.52	0.04	NA	NosL protein(nosL), NosY protein(nosY), NosF protein(nosF), copper ABC transporter periplasmic substrate-binding protein(nosD), nitrous-oxide reductase(nosZ), regulatory protein NosR(nosR)	PA3396, PA3395, PA3394, PA3393, PA3392, PA3391	NosL protein(nosL), NosY protein(nosY), NosF protein(nosF), NosD protein(nosD), nitrous-oxide reductase precursor(nosZ), regulatory protein NosR(nosR)
PA14_20140	113	50	35	30	2	17	-0.87	0.06	0.22	ferredoxin--NADP+ reductase(fpr)	PA3397	FprA(fprA)
PA14_20240	38	28	75	66	21	88	1.39	0.01	0.09	ring-cleaving dioxygenase	PA3389	probable ring-cleaving dioxygenase(PA3389)
PA14_20260,PA14_20270	17	7	7	3	0	9	-0.23	0.76	NA	hypothetical protein, beta-ketoacyl reductase(rhlG)	PA3388, PA3387	conserved hypothetical protein(PA3388), beta-ketoacyl reductase(rhlG)
PA14_20250	7	4	18	11	4	7	0.74	0.36	NA	hypothetical protein	PA3390	hypothetical protein(PA3390)
PA14_20280	19	14	5	24	4	7	1.12	0.07	NA	hypothetical protein	PA3386	conserved hypothetical protein(PA3386)
PA14_20290	253	234	160	98	11	96	-0.6	0.08	0.25	DNA binding-protein	PA3385	alginate and motility regulator Z(amrZ)
PA14_20300,PA14_20320,PA14_20330,PA14_20350,PA14_20360,PA14_20370,PA14_20380,PA14_20390,PA14_20400,PA14_20420,PA14_20430	0	1	0	0	0	0	0.47	0.92	NA	ABC phosphonate transporter ATP-binding protein(phnC), phosphonate ABC transporter substrate-binding protein(phnD), phosphonate ABC transporter permease(phnE), transcriptional regulator(phnF), phosphonate metabolism protein PhnG(phnG), carbon-phosphorus lyase complex subunit(phnH), hypothetical protein(phnI), hypothetical protein(phnJ), phosphonate C-P lyase system protein PhnK(phnK), phosphonate…	PA3384, PA3383, PA3382, PA3381, PA3380, PA3379, PA3378, PA3377, PA3376, PA3375, PA3374	ATP-binding component of ABC phosphonate transporter(phnC), binding protein component of ABC phosphonate transporter(PA3383), phosphonate transport protein PhnE(phnE), probable transcriptional regulator(PA3381), conserved hypothetical protein(PA3380), conserved hypothetical protein(PA3379), conserved hypothetical protein(PA3378), conserved hypothetical protein(PA3377), probable ATP-binding compon…
PA14_20460,PA14_20470,PA14_20480	22	30	13	26	5	18	0.77	0.1	0.29	hypothetical protein, hypothetical protein, hypothetical protein	PA3371, PA3370, PA3369	hypothetical protein(PA3371), hypothetical protein(PA3370), hypothetical protein(PA3369)
PA14_20450	18	10	20	4	1	3	-1.47	0.05	NA	carbon-phosphorus lyase complex accessory protein(phnP)	PA3372	conserved hypothetical protein(PA3372)
PA14_20491	3	1	2	3	1	4	1.62	0.16	NA	acetyltransferase	PA3368	probable acetyltransferase(PA3368)
PA14sr_046	84	69	105	57	10	33	-0.3	0.47	0.71	NA	NA	NA
PA14_20500	2620	2705	4414	11896	1426	5703	1.88	0	0.01	tRNA-Arg	PA3368.1	tRNA-Arg(PA3368.1)
PA14sr_047	92	151	253	156	41	171	0.6	0.25	0.53	NA	NA	NA
PA14_20530	26	18	13	3	1	5	-1.46	0.03	NA	hypothetical protein	NA	NA
PA14_NovelOrf_008	26	20	94	60	24	82	1.31	0.04	0.16	NA	NA	NA
PA14_20550	63	77	92	98	22	80	0.88	0.05	0.2	hypothetical protein	PA3367	hypothetical protein(PA3367)
PA14_20560,PA14_20570,PA14_20580,PA14_20590	94	94	106	56	24	102	0.5	0.22	0.49	acylamide amidohydrolase(amiE), chaperone, aliphatic amidase expression-regulating protein(amiC), aliphatic amidase regulator(amiR)	PA3366, PA3365, PA3364, PA3363	aliphatic amidase(amiE), probable chaperone(PA3365), aliphatic amidase expression-regulating protein(amiC), aliphatic amidase regulator(amiR)
PA14_20610	211	106	94	27	6	25	-1.61	0	0	fucose-binding lectin PA-IIL(lecB)	PA3361	fucose-binding lectin PA-IIL(lecB)
PA14_20600	308	254	259	309	41	223	0.51	0.11	0.31	hypothetical protein	NA	NA
PA14_20640,PA14_20650	10	6	2	6	1	6	0.74	0.28	NA	hypothetical protein, D-serine dehydratase(dsdA)	PA3358, PA3357	hypothetical protein(PA3358), D-serine dehydratase(dsdA)
PA14_20620,PA14_20630	15	19	2	4	1	3	-0.86	0.43	NA	HlyD family secretion protein, hypothetical protein	PA3360, PA3359	probable secretion protein(PA3360), hypothetical protein(PA3359)
PA14_20670	358	246	123	120	12	116	-0.46	0.23	0.5	glutamine synthetase	PA3356	Glutamylpolyamine synthetase(pauA5)
PA14_20680	15	27	21	9	2	14	-0.24	0.69	NA	MFS transporter	PA3355	hypothetical protein(PA3355)
PA14_20700	59	38	15	16	1	5	-1.16	0.03	0.14	glycosyltransferase	PA3353	hypothetical protein(PA3353)
PA14_20690	84	52	39	27	9	26	-0.23	0.56	0.77	hypothetical protein	PA3354	hypothetical protein(PA3354)
PA14_20720,PA14_20730	24	15	26	7	6	14	0.03	0.96	NA	hypothetical protein(flgN), hypothetical protein(flgM)	PA3352, PA3351	hypothetical protein(PA3352), FlgM(flgM)
PA14_20740	19	18	7	7	0	8	-0.43	0.53	NA	flagellar basal body P-ring biosynthesis protein FlgA(flgA)	PA3350	hypothetical protein(PA3350)
PA14sr_048	94	88	113	52	16	58	-0.08	0.84	0.94	NA	NA	NA
PA14_20750,PA14_20760	270	216	112	132	29	135	0.2	0.59	0.8	chemotaxis protein, chemotaxis protein methyltransferase	PA3349, PA3348	probable chemotaxis protein(PA3349), probable chemotaxis protein methyltransferase(PA3348)
PA14_20770	1	3	0	1	0	0	-0.4	0.83	NA	hypothetical protein	PA3347	HptB-dependent secretion and biofilm anti anti-sigma factor HsbA(hsbA)
PA14_20780	24	29	6	8	0	9	-0.66	0.32	NA	two-component response regulator	PA3346	HptB-dependent secretion and biofilm regulator HsbR(hsbR)
PA14_20800	16	5	2	10	3	2	0.76	0.32	NA	histidine phosphotransfer domain-containing protein	PA3345	Histidine phosphotransfer protein HptB(hptB)
PA14_20810	4	13	4	7	0	7	0.49	0.49	NA	ATP-dependent DNA helicase RecQ(recQ)	PA3344	ATP-dependent DNA helicase RecQ(recQ)
PA14_20820	18	15	16	11	1	10	-0.06	0.91	NA	two-component response regulator	PA3343	diguanylate cyclase HsbD(hsbD)
PA14_20840	25	33	17	40	3	25	0.84	0.32	0.59	hypothetical protein	PA3342	hypothetical protein(PA3342)
PA14_20850	135	136	87	64	15	77	-0.03	0.93	0.97	MarR family transcriptional regulator	PA3341	probable transcriptional regulator(PA3341)
PA14_20870	13	4	6	7	2	5	0.51	0.46	NA	hypothetical protein	PA3339	patatin-like protein, PlpD(plpD)
PA14_20860	52	64	39	27	3	21	-0.51	0.26	0.53	Tfp pilus assembly protein FimV	PA3340	hypothetical protein(PA3340)
PA14_20880	11	17	7	1	3	7	-0.29	0.71	NA	hypothetical protein	PA3338	hypothetical protein(PA3338)
PA14_20900	40	41	24	12	3	7	-1.05	0.05	0.18	MFS transporter	PA3336	probable major facilitator superfamily (MFS) transporter(PA3336)
PA14_20890	89	35	26	38	8	28	0.24	0.61	0.81	ADP-L-glycero-D-manno-heptose-6-epimerase(rfaD)	PA3337	ADP-L-glycero-D-mannoheptose 6-epimerase(rfaD)
PA14_20920	4	6	4	1	0	3	-0.66	0.48	NA	hypothetical protein	PA3335	hypothetical protein(PA3335)
PA14_20940	13	23	17	7	0	4	-1.2	0.06	0.22	acyl carrier protein	PA3334	probable acyl carrier protein(PA3334)
PA14_20950	1	4	1	0	0	1	-1.03	0.46	NA	3-oxoacyl-ACP synthase(fabH2)	PA3333	3-oxoacyl-[acyl-carrier-protein] synthase III(fabH2)
PA14_20960	1	0	1	1	0	0	0.52	0.77	NA	isomerase	PA3332	conserved hypothetical protein(PA3332)
PA14_20970	0	0	0	0	0	0	0	1	NA	cytochrome P450(cyp23)	PA3331	cytochrome P450(PA3331)
PA14_21000	1	2	0	0	0	1	0.02	0.99	NA	hypothetical protein	PA3329	hypothetical protein(PA3329)
PA14_21010	1	0	0	0	0	0	0.47	0.84	NA	FAD-dependent monooxygenase	PA3328	probable FAD-dependent monooxygenase(PA3328)
PA14_21020	0	0	0	0	0	0	0	1	NA	non-ribosomal peptide synthetase	PA3327	probable non-ribosomal peptide synthetase(PA3327)
PA14sr_049	23	19	23	21	2	11	0.14	0.78	NA	NA	NA	NA
PA14_21030	438	350	192	137	14	82	-0.98	0.01	0.06	ATP-dependent Clp protease proteolytic subunit	PA3326	ClpP2(clpP2)
PA14_21040,PA14_21050,PA14_21060	3	1	0	0	1	3	1.57	0.36	NA	hypothetical protein, short chain dehydrogenase, hypothetical protein	PA3325, PA3324, PA3323	conserved hypothetical protein(PA3325), probable short-chain dehydrogenase(PA3324), conserved hypothetical protein(PA3323)
PA14_21080	8	8	6	1	3	2	-0.39	0.67	NA	LysR family transcriptional activator	PA3321	probable transcriptional regulator(PA3321)
PA14_21070	37	23	11	8	2	6	-0.91	0.1	0.29	MerR family transcriptional regulator	PA3322	hypothetical protein(PA3322)
PA14_21090	8	6	2	3	0	3	-0.28	0.81	NA	hypothetical protein	PA3320	hypothetical protein(PA3320)
PA14_21120,PA14_21130,PA14_21140,PA14_21150,PA14_21160,PA14_21175	5	5	5	0	1	2	-1.05	0.35	NA	hypothetical protein, outer membrane lipoprotein, ABC transporter permease, ABC transporter permease, ABC transporter ATP-binding protein, hypothetical protein	PA3318, PA3317, PA3316, PA3315, PA3314, PA3313	hypothetical protein(PA3318), hypothetical protein(PA3317), probable permease of ABC transporter(PA3316), probable permease of ABC transporter(PA3315), probable ATP-binding component of ABC transporter(PA3314), hypothetical protein(PA3313)
PA14_21110	5	2	7	0	1	2	-0.99	0.41	NA	non-hemolytic phospholipase C(plcN)	PA3319	non-hemolytic phospholipase C precursor(plcN)
PA14_21190	51	18	13	7	1	4	-1.53	0.02	NA	hypothetical protein	PA3311	NbdA(nbdA)
PA14_21180	21	18	9	13	1	8	-0.01	0.99	NA	3-hydroxyisobutyrate dehydrogenase	PA3312	probable 3-hydroxyisobutyrate dehydrogenase(PA3312)
PA14_21220	1297	1018	634	1697	519	1958	1.79	0	0	hypothetical protein	PA3309	conserved hypothetical protein(PA3309)
PA14_21210	2	6	2	1	1	3	0.23	0.82	NA	hypothetical protein	PA3310	conserved hypothetical protein(PA3310)
PA14_21230	20	23	7	5	1	2	-1.41	0.08	0.26	ATP-dependent helicase HepA(hepA)	PA3308	RNA helicase HepA(hepA)
PA14_21240	6	11	17	8	1	3	-0.51	0.55	NA	hypothetical protein	PA3307	hypothetical protein(PA3307)
PA14_21250	90	108	62	71	7	46	-0.02	0.96	0.98	hypothetical protein(alkB)	PA3306	hypothetical protein(PA3306)
PA14_21260	15647	12174	27303	35285	11631	34119	1.72	0	0	hypothetical protein	NA	NA
PA14_21280	0	0	0	0	0	0	0	1	NA	hypothetical protein	PA3305	hypothetical protein(PA3305)
P18	4	6	3	5	2	5	1.12	0.17	NA	NA	NA	NA
PA14_21300	8	4	3	7	0	2	0.33	0.75	NA	MFS transporte	PA3303	probable major facilitator superfamily (MFS) transporter(PA3303)
PA14_21290	2	3	2	2	0	2	0.32	0.78	NA	hypothetical protein	PA3304	conserved hypothetical protein(PA3304)
PA14_21310	70	83	36	58	6	34	0.15	0.73	0.88	hypothetical protein(phaJ1)	PA3302	conserved hypothetical protein(PA3302)
PA14_21340	308	430	366	281	64	253	0.24	0.56	0.78	long-chain-fatty-acid--CoA ligase(fadD2)	PA3300	long-chain-fatty-acid--CoA ligase(fadD2)
PA14_21370	0	0	3	2	0	0	0.45	0.78	NA	long-chain-fatty-acid--CoA ligase(fadD1)	PA3299	long-chain-fatty-acid--CoA ligase(fadD1)
PA14sr_050	41	33	34	18	4	27	-0.01	0.98	0.99	NA	NA	NA
PA14_21380	10	6	3	1	0	2	-1.43	0.18	NA	hypothetical protein	PA3298	hypothetical protein(PA3298)
PA14_21410	0	2	0	0	0	1	0.63	0.84	NA	alkaline phosphatase(phoA)	PA3296	alkaline phosphatase(phoA)
PA14_21400	21	24	24	42	7	28	1.25	0.01	0.07	ATP-dependent helicase(hrpA)	PA3297	probable ATP-dependent helicase(PA3297)
PA14_21440	67	46	29	36	4	33	0.18	0.65	0.84	HIT family protein	PA3295	probable HIT family protein(PA3295)
PA14_21470	8	3	5	6	0	5	0.54	0.52	NA	hypothetical protein	NA	NA
PA14sr_051	5	5	4	5	3	2	0.86	0.31	NA	NA	NA	NA
PA14_21510	31	19	13	15	7	14	0.53	0.31	NA	hypothetical protein	PA3289	hypothetical protein(PA3289)
PA14_21480,PA14_21490	22	18	13	10	0	12	-0.22	0.74	NA	hypothetical protein, hypothetical protein	PA3291, PA3290	Tli1(tli1), Tle1(tle1)
PA14_21530	40	12	9	8	3	9	-0.26	0.71	NA	ankyrin domain-containing protein	PA3287	conserved hypothetical protein(PA3287)
PA14_21520	44	38	14	17	1	25	-0.03	0.95	0.98	hypothetical protein	PA3288	hypothetical protein(PA3288)
PA14_21540,PA14_21550,PA14_21560	93	108	46	29	9	45	-0.35	0.45	0.7	3-oxoacyl-ACP synthase, RNA polymerase ECF-subfamily sigma-70 factor, hypothetical protein	PA3286, PA3285, NA	hypothetical protein(PA3286), probable sigma-70 factor, ECF subfamily(PA3285), NA
PA14_21580,PA14_21590,PA14_21600	10	6	7	7	0	7	0.36	0.61	NA	hypothetical protein, hypothetical protein, hypothetical protein	PA3283, PA3282, PA3281	conserved hypothetical protein(PA3283), hypothetical protein(PA3282), hypothetical protein(PA3281)
PA14_21610	40	50	85	62	9	56	0.48	0.32	0.59	pyrophosphate-specific outer membrane porin OprO precursor(oprO)	PA3280	Pyrophosphate-specific outer membrane porin OprO precursor(oprO)
PA14_21620	16	17	15	31	1	15	0.94	0.12	NA	phosphate-specific outer membrane porin OprP precursor(oprP)	PA3279	Phosphate-specific outer membrane porin OprP precursor(oprP)
PA14_21630	222	174	167	230	30	217	0.8	0.01	0.06	hypothetical protein	PA3278	hypothetical protein(PA3278)
PA14_21640	3	0	10	7	5	15	2.23	0.02	NA	short chain dehydrogenase	PA3277	probable short-chain dehydrogenase(PA3277)
PA14_21670	2	0	2	4	0	0	0.92	0.64	NA	hypothetical protein	PA3274	hypothetical protein(PA3274)
PA14_21650,PA14_21660	30	19	19	16	1	12	-0.12	0.81	0.92	hypothetical protein, hypothetical protein	PA3276, PA3275	hypothetical protein(PA3276), conserved hypothetical protein(PA3275)
PA14_21700	27	19	8	10	1	6	-0.48	0.44	NA	two-component sensor	PA3271	probable two-component sensor(PA3271)
PA14_21680,PA14_21690	40	14	15	9	2	8	-0.64	0.25	NA	hypothetical protein, ATP-dependent DNA helicase	PA3273, PA3272	hypothetical protein(PA3273), probable ATP-dependent DNA helicase(PA3272)
PA14_21710	11	7	4	1	1	1	-1.54	0.17	NA	hypothetical protein	PA3270	hypothetical protein(PA3270)
PA14_21720	4	3	0	3	0	0	0.01	1	NA	AraC family transcriptional regulator	PA3269	probable transcriptional regulator(PA3269)
PA14_21730	26	31	45	35	8	36	0.71	0.08	0.27	TonB-dependent receptor	PA3268	probable TonB-dependent receptor(PA3268)
PA14_21760	113	106	34	36	9	19	-0.67	0.17	0.41	cold acclimation protein B(capB)	PA3266	cold acclimation protein B(capB)
PA14_21750	18	13	21	7	3	5	-0.61	0.31	NA	hypothetical protein	PA3267	hypothetical protein(PA3267)
PA14_21770,PA14_21780	3	4	5	3	1	9	1.21	0.19	NA	DMT family permease, transporter	PA3265, PA3264	probable transporter(PA3265), probable transporter(PA3264)
PA14_21790	4	3	0	1	0	1	-0.46	0.73	NA	recombination associated protein(rdgC)	PA3263	conserved hypothetical protein(PA3263)
PA14_21800,PA14_21810	261734	159654	95757	179394	18741	106124	0.3	0.63	0.82	tRNA-Val, tRNA-Asp	PA3262.2, PA3262.1	tRNA-Val(PA3262.2), tRNA-Asp(PA3262.1)
PA14_21820	93	109	327	340	60	309	1.3	0.02	0.11	peptidyl-prolyl cis-trans isomerase%2C FkbP-type	PA3262	probable peptidyl-prolyl cis-trans isomerase, FkbP-type(PA3262)
PA14_21840	53	50	95	42	8	65	0.18	0.72	0.88	hypothetical protein	PA3261	hypothetical protein(PA3261)
PA14_21830	339	488	1035	837	121	670	0.67	0.17	0.41	hypothetical protein	NA	NA
PA14_21870	2	7	6	1	2	2	-0.19	0.87	NA	EAL domain/GGDEF domain-containing protein	PA3258	hypothetical protein(PA3258)
PA14_21850,PA14_21860	84	67	44	25	4	22	-0.77	0.03	0.15	transcriptional regulator, hypothetical protein	PA3260, PA3259	probable transcriptional regulator(PA3260), hypothetical protein(PA3259)
PA14_21880	15	6	5	9	0	2	-0.14	0.87	NA	periplasmic tail-specific protease(tsp)	PA3257	AlgO(algO)
PA14_21900	11	14	0	6	1	3	-0.06	0.94	NA	HAD-superfamily hydrolase	PA3255	hypothetical protein(PA3255)
PA14_21890	243	225	97	98	19	88	-0.26	0.39	0.65	oxidoreductase	PA3256	probable oxidoreductase(PA3256)
PA14_21910,PA14_21920,PA14_21930,PA14_21940,PA14_21960	2	3	2	3	3	1	1.49	0.16	NA	ABC transporter ATP-binding protein, ABC transporter permease, ABC transporter permease, hypothetical protein, hypothetical protein	PA3254, PA3253, PA3252, PA3251, PA3250	probable ATP-binding component of ABC transporter(PA3254), probable permease of ABC transporter(PA3253), probable permease of ABC transporter(PA3252), hypothetical protein(PA3251), hypothetical protein(PA3250)
PA14_21990	32	18	3	4	1	7	-0.86	0.2	NA	aminopeptidase 2	PA3247	hypothetical protein(PA3247)
PA14_21970,PA14_21980	59	42	39	57	5	57	0.8	0.05	0.19	transcriptional regulator, hypothetical protein	PA3249, PA3248	probable transcriptional regulator(PA3249), Uncharacterized protein(PA3248)
PA14_22000	7	4	0	1	0	0	-1.8	0.21	NA	pseudouridine synthase(rluA)	PA3246	pseudouridine synthase RluA(rluA)
PA14_22010	104	91	42	9	3	26	-1.43	0.01	0.05	cell division topological specificity factor MinE(minE)	PA3245	cell division topological specificity factor MinE(minE)
PA14_22020	0	4	2	2	1	0	0.24	0.86	NA	cell division inhibitor MinD(minD)	PA3244	cell division inhibitor MinD(minD)
PA14_22040	4	7	11	10	0	6	0.49	0.5	NA	septum formation inhibitor(minC)	PA3243	cell division inhibitor MinC(minC)
PA14_22050	7	5	1	0	0	2	-1.36	0.26	NA	lipid A biosynthesis lauroyl acyltransferase(htrB)	PA3242	temperature-regulated acyltransferase HtrB1(htrB2)
PA14_22075	133	177	226	54	14	35	-1.26	0	0.03	pirin-related protein	PA3240	conserved hypothetical protein(PA3240)
PA14_22060	48	41	18	21	4	21	-0.02	0.96	0.99	hypothetical protein	PA3241	hypothetical protein(PA3241)
PA14sr_052	47	49	61	28	5	19	-0.52	0.29	0.56	NA	NA	NA
PA14_22080	232	217	369	225	69	224	0.48	0.22	0.49	resolvase	NA	NA
PA14sr_053	9	5	3	2	1	3	-0.23	0.8	NA	NA	NA	NA
PA14_22090	5	2	1	10	2	7	2.48	0.01	NA	hypothetical protein	NA	NA
PA14sr_054	121	99	89	113	24	83	0.68	0.08	0.26	NA	NA	NA
PA14_22100	6	22	11	10	2	8	0.15	0.85	NA	hypothetical protein	NA	NA
PA14_22110	1	3	0	2	1	0	1.02	0.53	NA	hypothetical protein	NA	NA
PA14_22120,PA14_22130	4	6	20	13	6	15	1.31	0.09	NA	hypothetical protein, hypothetical protein	NA, NA	NA, NA
PA14_22140	0	4	5	5	0	4	0.84	0.49	NA	hypothetical protein	NA	NA
PA14_22160	23	33	49	40	13	34	0.88	0.1	0.29	hypothetical protein	NA	NA
PA14_22180,PA14_22190	22	20	15	9	1	1	-1.24	0.11	0.32	hypothetical protein, hypothetical protein	NA, NA	NA, NA
PA14_22210,PA14_22220	0	2	4	0	1	3	0.63	0.7	NA	hypothetical protein, hypothetical protein	NA, NA	NA, NA
PA14_22230	2	2	1	1	0	1	-0.05	0.97	NA	hypothetical protein	NA	NA
PA14_22240,PA14_22250,PA14_22260	2	1	4	1	0	2	-0.18	0.9	NA	hypothetical protein, hypothetical protein, hypothetical protein	NA, NA, NA	NA, NA, NA
PA14_22270,PA14_22280	1300	1432	938	1075	100	653	-0.03	0.95	0.98	recombinase, pirin-related protein	NA, NA	NA, NA
PA14_22290,PA14_22310	121	118	168	156	29	140	0.71	0.04	0.17	hypothetical protein(vacJ), hypothetical protein	PA3239, PA3238	conserved hypothetical protein(PA3239), hypothetical protein(PA3238)
PA14_22320	62	54	40	19	2	17	-0.93	0.05	NA	hypothetical protein	PA3237	hypothetical protein(PA3237)
PA14_22330	107	70	19	15	2	21	-1.15	0.04	0.16	glycine betaine-binding protein	PA3236	BetX(betX)
PA14_22340,PA14_22350	18	15	32	17	4	22	0.45	0.4	0.66	hypothetical protein, acetate permease(actP)	PA3235, PA3234	conserved hypothetical protein(PA3235), probable sodium:solute symporter(PA3234)
PA14_22370	0	0	0	1	0	0	2.36	0.5	NA	hypothetical protein	PA3233	hypothetical protein(PA3233)
PA14_22380	9	2	2	16	1	13	2.34	0	0.01	DNA polymerase III subunit epsilon	PA3232	probable nuclease(PA3232)
PA14_22400	99	63	74	46	5	55	-0.13	0.78	0.91	hypothetical protein	PA3231	hypothetical protein(PA3231)
PA14_22420	47	33	7	5	0	3	-2.24	0.01	NA	hypothetical protein	PA3229	hypothetical protein(PA3229)
PA14_22410	32	25	19	20	6	14	0.32	0.53	0.75	hypothetical protein	PA3230	conserved hypothetical protein(PA3230)
PA14_22440	71	89	32	44	3	23	-0.37	0.42	0.68	ABC transporter ATP-binding protein/permease	PA3228	probable ATP-binding/permease fusion ABC transporter(PA3228)
PA14_22450	10	15	1	1	0	2	-1.86	0.07	NA	peptidyl-prolyl cis-trans isomerase A(ppiA)	PA3227	peptidyl-prolyl cis-trans isomerase A(ppiA)
PA14_22480	19	19	16	9	2	2	-0.87	0.23	NA	hypothetical protein	PA3224	hypothetical protein(PA3224)
PA14_22500,PA14_22510,PA14_22520,PA14_22530	2	6	15	20	7	16	2.02	0.01	NA	protein-disulfide isomerase, hypothetical protein, hypothetical protein, glutathione S-transferase	NA, NA, NA, NA	NA, NA, NA, NA
PA14_22490	23	15	11	10	1	13	0.1	0.88	NA	ACP phosphodieterase(acpD)	PA3223	AzoR3, azoreductase 3(azoR3)
PA14_22540	0	1	0	1	0	0	1.4	0.7	NA	flavodoxin	NA	NA
PA14_22560,PA14_22570	33	33	20	7	2	3	-1.64	0	0.04	permease, CsaA protein(csaA)	PA3222, PA3221	hypothetical protein(PA3222), CsaA protein(csaA)
PA14_22550	12	6	6	6	1	7	0.39	0.56	NA	LysR family transcriptional regulator	NA	NA
PA14_22580	0	2	0	4	1	4	3.37	0.04	NA	AraC family transcriptional regulator	PA3220	probable transcriptional regulator(PA3220)
PA14_22620	30	21	10	17	2	11	0.16	0.76	0.9	hypothetical protein(cyaB)	PA3217	CyaB(cyaB)
PA14_22590,PA14_22600	8	17	35	19	2	26	0.49	0.49	NA	hypothetical protein, glycosyl transferase family protein	PA3219, NA	hypothetical protein(PA3219), NA
PA14_22630	18	13	6	3	1	8	-0.4	0.57	NA	hypothetical protein	PA3216	hypothetical protein(PA3216)
PA14sr_055	4	8	7	11	2	9	1.31	0.06	NA	NA	NA	NA
PA14_22650,PA14_22660,PA14_22670,PA14_22680	88	68	36	30	5	23	-0.53	0.11	0.31	ABC transporter, hypothetical protein, ABC transporter ATP-binding protein, ABC transporter permease	PA3214, PA3213, PA3212, PA3211	hypothetical protein(PA3214), hypothetical protein(PA3213), probable ATP-binding component of ABC transporter(PA3212), probable permease of ABC transporter(PA3211)
PA14_22640	27	10	11	5	1	9	-0.49	0.44	NA	AraC family transcriptional regulator	PA3215	probable transcriptional regulator(PA3215)
PA14_22690	4	3	1	1	0	3	0.19	0.86	NA	potassium uptake protein TrkH(trkH)	PA3210	potassium uptake protein TrkH(trkH)
PA14_22700	0	1	1	0	1	0	0.54	0.79	NA	ferredoxin	PA3209	conserved hypothetical protein(PA3209)
PA14_22720	11	1	1	2	1	0	-0.7	0.56	NA	hypothetical protein	PA3207	hypothetical protein(PA3207)
PA14_22710	24	14	11	7	1	6	-0.63	0.35	NA	hypothetical protein	PA3208	conserved hypothetical protein(PA3208)
PA14_22730	0	1	0	0	1	0	1.58	0.54	NA	two-component sensor	PA3206	probable two-component sensor(PA3206)
PA14_22740	13	24	126	92	34	101	1.49	0.05	0.18	hypothetical protein	PA3205	hypothetical protein(PA3205)
PA14_22760,PA14_22770,PA14_22780,PA14_22800	5	4	1	2	0	0	-1.02	0.44	NA	two-component response regulator(cpxR), hypothetical protein, YciI-like protein(yciI), intracellular septation protein A(yciB)	PA3204, PA3203, PA3202, PA3201	two-component response regulator CpxR(cpxR), hypothetical protein(PA3203), conserved hypothetical protein(PA3202), conserved hypothetical protein(PA3201)
PA14_22820,PA14_22830,PA14_22840	12	13	6	5	1	4	-0.44	0.57	NA	PHP domain-containing protein, SUA5/yciO/yrdC family:Sua5/YciO/YrdC/YwlC family protein, hypothetical protein	PA3200, PA3199, PA3198	conserved hypothetical protein(PA3200), conserved hypothetical protein(PA3199), conserved hypothetical protein(PA3198)
PA14_22860	0	0	0	0	0	0	0	1	NA	transcriptional regulator	PA3197	hypothetical protein(PA3197)
PA14_22890	10	20	6	6	1	4	-0.54	0.5	NA	glyceraldehyde-3-phosphate dehydrogenase(gapA)	PA3195	glyceraldehyde 3-phosphate dehydrogenase(gapA)
PA14_22870,PA14_22880	132	95	202	54	18	89	-0.33	0.47	0.71	hypothetical protein, Fe-S protein	PA3196, NA	hypothetical protein(PA3196), NA
PA14_22910	20	18	9	7	0	8	-0.53	0.42	NA	phosphogluconate dehydratase(edd)	PA3194	phosphogluconate dehydratase(edd)
PA14_22930,PA14_22940,PA14_22960	43	39	32	36	7	42	0.71	0.06	0.21	glucokinase(glk), two-component response regulator GltR(gltR), two-component sensor	PA3193, PA3192, PA3191	glucokinase(glk), two-component response regulator GltR(gltR), glucose transport sensor, GtrS(gtrS)
PA14sr_056	18	15	14	12	4	4	0.01	0.98	NA	NA	NA	NA
PA14_23030	293	377	235	155	36	194	-0.1	0.8	0.92	glucose/carbohydrate outer membrane porin OprB precursor(oprB)	PA3186	Glucose/carbohydrate outer membrane porin OprB precursor(oprB)
PA14_23060	10	8	6	4	0	5	-0.29	0.7	NA	DNA-binding transcriptional regulator HexR(hexR)	PA3184	probable transcriptional regulator(PA3184)
PA14_23050	261	117	73	95	16	62	-0.15	0.68	0.85	hypothetical protein	PA3185	hypothetical protein(PA3185)
PA14_23100	70	49	95	41	4	44	-0.33	0.51	0.73	hypothetical protein	PA3180	hypothetical protein(PA3180)
PA14_23070,PA14_23080,PA14_23090	28	16	10	2	2	3	-1.62	0.03	NA	glucose-6-phosphate 1-dehydrogenase(zwf), 6-phosphogluconolactonase(pgl), keto-hydroxyglutarate-aldolase/keto-deoxy- phosphogluconate aldolase	PA3183, PA3182, PA3181	glucose-6-phosphate 1-dehydrogenase(zwf), 6-phosphogluconolactonase(pgl), 2-keto-3-deoxy-6-phosphogluconate aldolase(PA3181)
PA14_23110	14	6	1	2	0	1	-1.52	0.24	NA	hypothetical protein	PA3179	conserved hypothetical protein(PA3179)
PA14_23130	37	26	14	12	4	9	-0.35	0.49	NA	sensory box GGDEF domain-containing protein	PA3177	hypothetical protein(PA3177)
PA14_23120	143	104	144	58	27	81	0.02	0.95	0.98	hypothetical protein	PA3178	hypothetical protein(PA3178)
PA14_23160,PA14_23170,PA14_23190	9	5	4	2	2	0	-0.73	0.49	NA	sodium/glutamate symporter(gltS), formimidoylglutamase, transcriptional regulator	PA3176, PA3175, PA3174	glutamate/sodium ion symporter, GltS(gltS), HutE(hutE), HutR(hutR)
PA14_23200,PA14_23210,PA14_23220	39	40	8	4	2	7	-1.44	0.03	0.13	short chain dehydrogenase, phosphoglycolate phosphatase, 3-demethylubiquinone-9 3-methyltransferase(ubiG)	PA3173, PA3172, PA3171	probable short-chain dehydrogenase(PA3173), probable hydrolase(PA3172), 3-demethylubiquinone-9 3-methyltransferase(ubiG)
PA14_23240	12	7	3	5	1	1	-0.41	0.62	NA	N-ethylammeline chlorohydrolase	PA3170	conserved hypothetical protein(PA3170)
PA14_23250	24	21	11	3	4	12	-0.25	0.66	NA	methylthioribose-1-phosphate isomerase(mtnA)	PA3169	5-methylthioribose-1-phosphate isomerase MtnA(PA3169)
PA14_23260	16	12	4	4	0	1	-1.49	0.09	NA	DNA gyrase subunit A(gyrA)	PA3168	DNA gyrase subunit A(gyrA)
PA14_23270,PA14_23280	32	20	18	13	3	6	-0.47	0.38	0.64	phosphoserine aminotransferase(serC), chorismate mutase(pheA)	PA3167, PA3166	3-phosphoserine aminotransferase(serC), chorismate mutase(pheA)
PA14_23290,PA14_23310,PA14_23320	15	14	4	10	1	14	0.76	0.2	NA	histidinol-phosphate aminotransferase(hisC2), bifunctional cyclohexadienyl dehydrogenase/ 3-phosphoshikimate 1-carboxyvinyltransferase, cytidylate kinase(cmk)	PA3165, PA3164, PA3163	histidinol-phosphate aminotransferase(hisC2), still frameshift 3-phosphoshikimate 1-carboxyvinyltransferase prephenate dehydrogenase(still frameshift 3-phosphoshikimate 1-carboxyvinyltransferase prephenate dehydrogenase), cytidylate kinase(cmk)
PA14_23330	39	45	35	7	4	8	-1.35	0.05	0.18	30S ribosomal protein S1(rpsA)	PA3162	30S ribosomal protein S1(rpsA)
PA14_23340,PA14_23350	462	442	400	932	273	856	1.9	0	0.01	integration host factor subunit beta(ihfB), hypothetical protein(orfA)	PA3161, NA	integration host factor beta subunit(himD), NA
PA14_23360	352	348	263	173	51	118	-0.2	0.64	0.83	O-antigen chain length regulator(wzz)	PA3160	O-antigen chain length regulator(wzz)
PA14_23370	37	15	33	23	6	11	0.1	0.85	0.94	UDP-N-acetylglucosamine 2-epimerase(orfK)	NA	NA
PA14_23380	16	12	13	6	4	1	-0.61	0.34	0.61	UDP-N-acetyl-D-mannosaminuronate dehydrogenase(orfH)	NA	NA
PA14_23390,PA14_23400	2	10	2	5	0	4	0.41	0.68	NA	polysaccharide biosynthesis protein(orfE), hypothetical protein	NA, NA	NA, NA
PA14_23410	26	17	42	16	4	20	-0.03	0.96	0.98	glycosyl transferase family protein(orfJ)	NA	NA
PA14_23420,PA14_23430,PA14_23440,PA14_23450,PA14_23460	20	19	18	29	10	19	1.27	0	0.03	zinc-binding dehydrogenase, heparinase, group 1 glycosyl transferase(orfL), NAD dependent epimerase/dehydratase(orfM), group 4 glycosyl transferase(orfN)	NA, NA, NA, NA, PA3145	NA, NA, NA, NA, glycosyltransferase WbpL(wbpL)
PA14sr_057	84	73	78	55	14	44	0.11	0.77	0.9	NA	NA	NA
PA14_23470	187	168	116	64	15	60	-0.57	0.14	0.37	nucleotide sugar epimerase/dehydratase WbpM(wbpM)	PA3141	nucleotide sugar epimerase/dehydratase WbpM(wbpM)
PA14_23490	9360	8258	5468	16617	2436	10954	1.47	0.02	0.09	tRNA-Asn	PA3139.1	tRNA-Asn(PA3139.1)
PA14_23480	59	77	66	53	12	45	0.26	0.46	0.7	hypothetical protein	PA3140	hypothetical protein(PA3140)
PA14_23500	7	2	4	1	0	0	-2.15	0.1	NA	aromatic amino acid aminotransferase(tyrB)	PA3139	probable amino acid aminotransferase(PA3139)
PA14_23520,PA14_23530	22	15	20	4	2	6	-1.04	0.17	NA	MFS transporter, secretion protein	PA3137, PA3136	probable major facilitator superfamily (MFS) transporter(PA3137), probable secretion protein(PA3136)
PA14_23510	132	94	49	40	8	36	-0.5	0.17	0.42	excinuclease ABC subunit B(uvrB)	PA3138	excinuclease ABC subunit B(uvrB)
PA14_23540	0	2	0	0	0	1	0.59	0.77	NA	transcriptional regulator(act)	PA3135	probable transcriptional regulator(PA3135)
PA14_23560	27836	35172	79161	83737	4933	33781	0.49	0.41	0.67	glutamyl-tRNA synthetase(gltX)	PA3134	glutamyl-tRNA synthetase(gltX)
PA14_23570	27694	39756	77182	80614	5052	32176	0.43	0.44	0.68	tRNA-Ala	PA3133.2	tRNA-Ala(PA3133.2)
PA14_23580	1613	1253	5549	16319	1125	7254	2.23	0	0.02	tRNA-Glu	PA3133.1	tRNA-Glu(PA3133.1)
PA14_23590,PA14_23610	2	2	3	5	1	5	1.75	0.11	NA	transcriptional regulator, hydrolase	PA3133, PA3132	probable transcriptional regulator(PA3133), probable hydrolase(PA3132)
PA14_23620,PA14_23630	31	22	11	6	4	4	-0.85	0.15	NA	aldolase(kdgA), hypothetical protein	PA3131, PA3130	probable aldolase(PA3131), hypothetical protein(PA3130)
PA14_23650,PA14_23670	33	30	10	10	2	19	-0.04	0.94	0.98	short chain dehydrogenase, hypothetical protein	PA3128, PA3127	probable short-chain dehydrogenase(PA3128), hypothetical protein(PA3127)
PA14_23640	49	72	18	47	4	30	0.33	0.47	0.71	hypothetical protein	PA3129	conserved hypothetical protein(PA3129)
PA14_23690	39	45	80	49	7	40	0.19	0.69	0.86	secreted protein	PA3125	hypothetical protein(PA3125)
PA14_23680	138	84	57	47	5	37	-0.51	0.17	0.42	heat-shock protein IbpA(ibpA)	PA3126	heat-shock protein IbpA(ibpA)
PA14_23700	1	1	0	0	0	1	0.69	0.81	NA	LysR family transcriptional regulator	PA3124	probable transcriptional regulator(PA3124)
PA14_23730	0	0	0	2	0	0	3.06	0.12	NA	LysR family transcriptional regulator	PA3122	probable transcriptional regulator(PA3122)
PA14_23720	154	139	63	49	8	46	-0.61	0.05	0.2	translation initiation inhibitor	PA3123	conserved hypothetical protein(PA3123)
PA14_23750,PA14_23760	198	215	64	20	6	21	-2.04	0	0.01	isopropylmalate isomerase large subunit(leuC), isopropylmalate isomerase small subunit(leuD)	PA3121, PA3120	3-isopropylmalate dehydratase large subunit(leuC), 3-isopropylmalate dehydratase small subunit(leuD)
PA14_23770	14	9	4	6	1	5	0.04	0.96	NA	biotin synthesis protein	PA3119	conserved hypothetical protein(PA3119)
PA14_23790	67	42	17	8	1	10	-1.51	0	0.04	3-isopropylmalate dehydrogenase(leuB)	PA3118	3-isopropylmalate dehydrogenase(leuB)
PA14_23800	174	134	63	21	10	38	-1.09	0.02	0.12	aspartate-semialdehyde dehydrogenase(asd)	PA3117	aspartate semialdehyde dehydrogenase(asd)
PA14_23810	39	53	133	120	32	137	1.35	0.02	0.11	aspartate-semialdehyde dehydrogenase	PA3116	probable aspartate-semialdehyde dehydrogenase(PA3116)
PA14_23830	9	2	2	4	1	3	0.55	0.52	NA	pilus assembly protein(fimV)	PA3115	Motility protein FimV(fimV)
PA14_23840	46	16	13	13	0	13	-0.41	0.5	NA	tRNA pseudouridine synthase A(truA)	PA3114	tRNA-pseudouridine synthase I(truA)
PA14_23850	236	166	75	103	16	85	-0.05	0.91	0.96	N-(5'-phosphoribosyl)anthranilate isomerase(trpF)	PA3113	N-(5'phosphoribosyl)anthranilate (PRA) isomerase(trpF)
PA14_23860,PA14_23880,PA14_23890	238	263	160	107	15	107	-0.46	0.25	0.53	acetyl-CoA carboxylase subunit beta(accD), folylpolyglutamate synthetase(folC), hypothetical protein	PA3112, PA3111, PA3110	acetyl-CoA carboxylase beta subunit(accD), folylpolyglutamate synthetase(folC), hypothetical protein(PA3110)
PA14_23900	58	32	17	16	0	10	-0.9	0.08	0.25	hypothetical protein(cvpA)	PA3109	hypothetical protein(PA3109)
PA14_23970,PA14_23980	35	36	9	13	0	5	-1.04	0.12	0.34	general secretion pathway protein D(xcpQ), secretion protein XcpP(xcpP)	PA3105, PA3104	general secretion pathway protein D(xcpQ), secretion protein XcpP(xcpP)
PA14_23920,PA14_23930,PA14_23950	44	44	31	34	3	21	0.06	0.87	0.95	amidophosphoribosyltransferase(purF), O-succinylhomoserine sulfhydrylase(metZ), oxidoreductase	PA3108, PA3107, PA3106	amidophosphoribosyltransferase(purF), o-succinylhomoserine sulfhydrylase(metZ), probable short-chain dehydrogenase(PA3106)
PA14_23990,PA14_24010	3	5	0	1	0	3	0.2	0.87	NA	general secretion pathway protein E(xcpR), general secretion pathway protein F(xcpS)	PA3103, PA3102	general secretion pathway protein E(xcpR), general secretion pathway protein F(xcpS)
PA14_24020	1	1	0	0	0	1	0.61	0.73	NA	general secretion pathway protein G(xcpT)	PA3101	general secretion pathway protein G(xcpT)
PA14_24040	2	1	1	1	1	0	0.43	0.78	NA	general secretion pathway outer membrane protein H precursor(xcpU)	PA3100	General secretion pathway outer membrane protein H precursor(xcpU)
PA14_24050	2	0	2	0	0	0	-1.48	0.51	NA	general secretion pathway protein I(xcpV)	PA3099	general secretion pathway protein I(xcpV)
PA14_24070	0	1	0	0	0	0	0.47	0.92	NA	general secretion pathway protein K(xcpX)	PA3097	general secretion pathway protein K(xcpX)
PA14_24080	1	4	1	2	0	4	1.06	0.42	NA	general secretion pathway protein L(xcpY)	PA3096	general secretion pathway protein L(xcpY)
PA14_24100	5	2	3	0	0	0	-2.72	0.06	NA	general secretion pathway protein M(xcpZ)	PA3095	general secretion pathway protein M(xcpZ)
PA14_24110,PA14_24120	260120	157747	94384	178149	18450	104166	0.3	0.64	0.83	tRNA-Val, tRNA-Asp	PA3094.3, PA3094.2	tRNA-Val(PA3094.3), tRNA-Asp(PA3094.2)
PA14_24140,PA14_24150	18	23	14	12	1	5	-0.5	0.4	NA	AraC family transcriptional regulator, hypothetical protein	PA3094, PA3093	probable transcriptional regulator(PA3094), hypothetical protein(PA3093)
PA14_24130	260641	157900	95480	178260	18551	103691	0.29	0.65	0.83	tRNA-Asp	PA3094.1	tRNA-Asp(PA3094.1)
PA14_24170	13	13	9	8	0	9	0	1	NA	2%2C4-dienoyl-CoA reductase(fadH1)	PA3092	2, 4-dienoyl-CoA reductase FadH1(fadH1)
PA14_24210	14	6	6	2	0	0	-2.42	0.04	NA	hypothetical protein	PA3089	hypothetical protein(PA3089)
PA14_24180,PA14_24190	16	4	1	4	0	4	-0.19	0.86	NA	hypothetical protein, 1-aminocyclopropane-1-carboxylate deaminase	PA3091, PA3090	hypothetical protein(PA3091), hypothetical protein(PA3090)
PA14_24220,PA14_24230,PA14_24240	97	58	44	24	4	25	-0.74	0.09	0.28	inorganic polyphosphate/ATP-NAD kinase(ppnK), hypothetical protein, hypothetical protein	PA3088, PA3087, PA3086	conserved hypothetical protein(PA3088), hypothetical protein(PA3087), hypothetical protein(PA3086)
PA14_24245,PA14_24260	3	5	0	1	0	2	-0.17	0.91	NA	hypothetical protein, hypothetical protein	PA3085, PA3084	hypothetical protein(PA3085), hypothetical protein(PA3084)
PA14_24270	100	89	147	95	17	81	0.22	0.6	0.8	aminopeptidase(pepN)	PA3083	aminopeptidase N(pepN)
PA14_24290,PA14_24300	19	9	5	1	0	4	-1.51	0.08	NA	glycine betaine transmethylase(gbt), hypothetical protein	PA3082, PA3081	glycine betaine transmethylase(gbt), conserved hypothetical protein(PA3081)
PA14_24340,PA14_24350	9	13	2	4	1	5	-0.04	0.96	NA	two-component sensor, two-component response regulator	PA3078, PA3077	CprS(cprS), CprR(cprR)
PA14_24310,PA14_24330	13	17	9	4	1	5	-0.79	0.22	0.48	BNR/Asp-box repeat-containing protein, hypothetical protein	PA3080, PA3079	hypothetical protein(PA3080), hypothetical protein(PA3079)
PA14_24370,PA14_24380,PA14_24390,PA14_24400,PA14_24410,PA14_24420,PA14_24430	21	27	19	6	2	5	-1.18	0.06	NA	hypothetical protein, hypothetical protein, hypothetical protein, von Willebrand factor A, hypothetical protein, hypothetical protein, hypothetical protein	PA3076, PA3075, PA3074, PA3073, PA3072, PA3071, PA3070	hypothetical protein(PA3076), hypothetical protein(PA3075), hypothetical protein(PA3074), hypothetical protein(PA3073), hypothetical protein(PA3072), hypothetical protein(PA3071), conserved hypothetical protein(PA3070)
PA14_24360	12	12	23	13	3	2	-0.27	0.71	NA	hypothetical protein	NA	NA
PA14sr_058	171	74	199	330	37	240	1.37	0	0.03	NA	NA	NA
PA14_24440	175	160	232	203	21	149	0.32	0.42	0.67	lipoprotein	PA3069	hypothetical protein(PA3069)
PA14_24445	265	212	89	41	6	29	-1.7	0	0	NAD-dependent glutamate dehydrogenase(gdhB)	PA3068	NAD-dependent glutamate dehydrogenase(gdhB)
PA14_24570	16	8	12	7	1	6	-0.24	0.74	NA	hypothetical protein	PA3057	hypothetical protein(PA3057)
PA14_24480,PA14_24490,PA14_24500,PA14_24510,PA14_24530,PA14_24550,PA14_24560	91	83	31	18	1	10	-1.7	0.01	0.05	hypothetical protein(pelA), hypothetical protein(pelB), lipoprotein(pelC), hypothetical protein(pelD), hypothetical protein(pelE), hypothetical protein(pelF), hypothetical protein(pelG)	PA3064, PA3063, PA3062, PA3061, PA3060, PA3059, PA3058	PelA(pelA), PelB(pelB), PelC(pelC), PelD(pelD), PelE(pelE), PelF(pelF), PelG(pelG)
PA14_24600	214	254	119	108	21	89	-0.25	0.55	0.77	carboxypeptidase	PA3054	hypothetical protein(PA3054)
PA14_24580,PA14_24590	25	14	10	8	2	10	-0.08	0.89	NA	hypothetical protein, hypothetical protein	PA3056, PA3055	hypothetical protein(PA3056), hypothetical protein(PA3055)
PA14_24610	16	9	4	8	2	5	0.3	0.65	NA	hydrolytic enzyme	PA3053	probable hydrolytic enzyme(PA3053)
PA14_24620	2	0	0	2	0	3	2.48	0.1	NA	hypothetical protein	PA3052	hypothetical protein(PA3052)
PA14_24630	64	159	63	8	7	32	-1.33	0.02	0.12	hypothetical protein	PA3051	hypothetical protein(PA3051)
PA14_24650	7278	3990	1910	533	73	510	-2.42	0	0	ribosome modulation factor(rmf)	PA3049	ribosome modulation factor(rmf)
PA14_24640	161	181	77	114	23	93	0.33	0.46	0.7	dihydroorotate dehydrogenase 2(pyrD)	PA3050	dihydroorotate dehydrogenase(pyrD)
PA14_24665	0	0	3	0	0	1	-0.25	0.89	NA	hypothetical protein;Pseudo	NA	NA
PA14_24690	20	19	15	14	0	5	-0.46	0.45	NA	D-alanyl-D-alanine carboxypeptidase	PA3047	probable D-alanyl-D-alanine carboxypeptidase(PA3047)
PA14_24675	26	11	27	12	1	19	0.03	0.96	0.98	hypothetical protein	NA	NA
PA14_24700	89	77	29	58	11	50	0.5	0.18	0.43	hypothetical protein	PA3046	conserved hypothetical protein(PA3046)
PA14_24730	22	17	7	4	1	8	-0.61	0.31	NA	deoxyguanosinetriphosphate triphosphohydrolase-like protein	PA3043	conserved hypothetical protein(PA3043)
PA14_24710,PA14_24720	18	14	24	14	2	23	0.48	0.45	NA	two-component response regulator, two-component sensor	PA3045, PA3044	Two-component response regulator, RocA2(rocA2), Two-component sensor RocS2(rocsS2)
PA14_24740,PA14_24760,PA14_24770	166	33	19	4	0	1	-4.18	0	0	hypothetical protein, hypothetical protein, hypothetical protein	PA3042, PA3041, PA3040	hypothetical protein(PA3042), hypothetical protein(PA3041), conserved hypothetical protein(PA3040)
PA14_24790	14	8	3	40	2	25	2.51	0	0	outer membrane porin	PA3038	OpdQ(opdQ)
PA14_24780	20	17	14	9	3	16	0.32	0.56	NA	transporter	PA3039	probable transporter(PA3039)
PA14_24810	1	0	0	2	0	1	2.56	0.22	NA	hypothetical protein	PA3037	hypothetical protein(PA3037)
PA14_24830	2	0	2	1	0	0	-0.56	0.83	NA	glutathione S-transferase	PA3035	probable glutathione S-transferase(PA3035)
PA14sr_059	22	34	8	12	0	18	-0.1	0.91	NA	NA	NA	NA
PA14_24850	91	81	163	56	38	75	0.38	0.47	0.71	hypothetical protein	PA3033	hypothetical protein(PA3033)
PA14_24870	3401	4839	16604	76937	3941	33464	2.82	0.01	0.08	tRNA-Pro	PA3031.1	tRNA-Pro(PA3031.1)
PA14_24860	23	40	34	18	3	17	-0.28	0.58	NA	cytochrome c Snr1(snr1)	PA3032	cytochrome c Snr1(snr1)
PA14_24880	120	101	48	37	2	19	-1.13	0.02	0.1	lipoprotein	PA3031	hypothetical protein(PA3031)
PA14_24890	4	9	6	4	0	3	-0.43	0.68	NA	molybdopterin-guanine dinucleotide biosynthesis protein MobA(mobA)	PA3030	molybdopterin-guanine dinucleotide biosynthesis protein MobA(mobA)
PA14_24920	15	13	3	2	0	2	-1.74	0.04	NA	transcriptional regulator	PA3027	probable transcriptional regulator(PA3027)
PA14_24900,PA14_24910	230	175	96	107	15	89	-0.1	0.73	0.89	molybdopterin biosynthetic protein B2(moaB2), molybdenum cofactor biosynthesis protein A2(moeA2)	PA3029, PA3028	molybdopterin biosynthetic protein B2(moaB2), molybdenum cofactor biosynthesis protein A2(moeA2)
PA14_24940,PA14_24950,PA14_24960	0	2	3	6	2	2	2.18	0.07	NA	hypothetical protein, FAD-dependent glycerol-3-phosphate dehydrogenase, carbohydrate kinase	PA3026, PA3025, PA3024	conserved hypothetical protein(PA3026), probable FAD-dependent glycerol-3-phosphate dehydrogenase(PA3025), probable carbohydrate kinase(PA3024)
PA14_24970	19	13	32	14	3	17	0.11	0.87	NA	lipid kinase	PA3023	conserved hypothetical protein(PA3023)
PA14_24990	48	34	22	20	6	14	-0.13	0.75	0.89	hypothetical protein	PA3021	hypothetical protein(PA3021)
PA14_24980	222	184	105	155	20	100	0.23	0.44	0.69	hypothetical protein	PA3022	hypothetical protein(PA3022)
PA14_25000	32	38	19	14	3	17	-0.22	0.7	0.86	lytic transglycosylase	PA3020	probable soluble lytic transglycosylase(PA3020)
PA14_25040	159	90	73	37	12	31	-0.72	0.06	0.22	hypothetical protein	PA3017	conserved hypothetical protein(PA3017)
PA14_25020,PA14_25030	19	23	15	20	1	17	0.46	0.41	NA	ABC transporter ATP-binding protein, hypothetical protein	PA3019, PA3018	probable ATP-binding component of ABC transporter(PA3019), hypothetical protein(PA3018)
PA14_25060	47	28	31	16	3	11	-0.66	0.17	0.42	hypothetical protein	PA3015	hypothetical protein(PA3015)
PA14_25050	61	68	36	51	6	35	0.28	0.44	0.68	hypothetical protein	PA3016	hypothetical protein(PA3016)
PA14_25080,PA14_25090	730	875	705	245	55	224	-1.01	0.02	0.12	multifunctional fatty acid oxidation complex subunit alpha(fadB), 3-ketoacyl-CoA thiolase(fadA)	PA3014, PA3013	fatty-acid oxidation complex alpha-subunit(faoA), fatty-acid oxidation complex beta-subunit(faoB)
PA14_25100	24	39	69	26	10	58	0.55	0.33	0.6	hypothetical protein	PA3012	hypothetical protein(PA3012)
PA14_25110	145	120	81	106	11	61	0.12	0.74	0.89	DNA topoisomerase I(topA)	PA3011	DNA topoisomerase I(topA)
PA14_25130	16	25	10	17	3	18	0.74	0.1	0.3	hypothetical protein	PA3010	hypothetical protein(PA3010)
PA14_25150,PA14_25160	315	221	137	259	49	160	0.69	0.04	0.16	hypothetical protein, LexA repressor(lexA)	PA3008, PA3007	hypothetical protein(PA3008), repressor protein LexA(lexA)
PA14_25140	174	173	93	112	22	104	0.29	0.28	0.55	hypothetical protein	PA3009	hypothetical protein(PA3009)
PA14_25180	1291	971	295	138	40	219	-1.4	0	0.03	transcriptional regulator PsrA(psrA)	PA3006	transcriptional regulator PsrA(psrA)
PA14_25220,PA14_25230	32	44	24	29	8	20	0.41	0.35	0.62	hypothetical protein, transcription-repair coupling factor(mfd)	PA3003, PA3002	hypothetical protein(PA3003), transcription-repair coupling protein Mfd(mfd)
PA14_25195,PA14_25210	262	228	388	128	12	100	-0.98	0.03	0.13	beta-hexosaminidase(nagZ), 5'-methylthioadenosine phosphorylase	PA3005, PA3004	beta-N-acetyl-D-glucosaminidase(nagZ), 5-methylthioadenosine phosphorylase MtnP(PA3004)
PA14_25250	292	237	111	66	8	37	-1.38	0	0.03	glyceraldehyde-3-phosphate dehydrogenase	PA3001	probable glyceraldehyde-3-phosphate dehydrogenase(PA3001)
PA14_25270	1325	935	536	317	108	334	-0.53	0.14	0.37	aromatic amino acid transport protein AroP1(aroP1)	PA3000	aromatic amino acid transport protein AroP1(aroP1)
PA14_25280,PA14_25305,PA14_25320,PA14_25330,PA14_25340,PA14_25350,PA14_25360,PA14_25370	28	41	21	21	5	20	0.21	0.61	0.81	Na(+)-translocating NADH-quinone reductase subunit A(nqrA), Na(+)-translocating NADH-quinone reductase subunit B(nqrB), Na(+)-translocating NADH-quinone reductase subunit C(nqrC), Na(+)-translocating NADH-quinone reductase subunit D(nqrD), Na(+)-translocating NADH-quinone reductase subunit E(nqrE), Na(+)-translocating NADH-quinone reductase subunit F(nqrF), thiamine biosynthesis lipoprotein, hypo…	PA2999, PA2998, PA2997, PA2996, PA2995, PA2994, PA2993, PA2992	Na+-translocating NADH:ubiquinone oxidoreductase subunit Nrq1(nqrA), Na+-translocating NADH:ubiquinone oxidoreductase subunit Nrq2(nqrB), Na+-translocating NADH:ubiquinone oxidoreductase subunit Nrq3(nqrC), Na+-translocating NADH:uniquinone oxidoreductase subunit Nqr4(nqrD), Na+-translocating NADH:quinone oxidoreductase subunit Nqr5(nqrE), Na+-translocating NADH:quinone oxidoreductase, subunit Nq…
PA14_25400,PA14_25410,PA14_25420	69	56	31	29	3	20	-0.43	0.24	0.51	phosphodiesterase, hypothetical protein, hypothetical protein	PA2990, NA, PA2989	probable phosphodiesterase(PA2990), NA, hypothetical protein(PA2989)
PA14_25390	135	135	53	88	17	69	0.32	0.47	0.71	soluble pyridine nucleotide transhydrogenase(sth)	PA2991	soluble pyridine nucleotide transhydrogenase(sth)
PA14_25470	186	139	90	74	5	39	-0.76	0.06	0.21	hypothetical protein	PA2985	hypothetical protein(PA2985)
PA14_25430,PA14_25440,PA14_25450	266	327	582	191	27	250	-0.46	0.37	0.63	hypothetical protein, lipoprotein releasing system%2C ATP-binding protein, hypothetical protein	PA2988, PA2987, PA2986	lipoprotein localization protein LolE(lolE), lipoprotein localization protein LolD(lolD), lipoprotein localization protein LolC(lolC)
PA14_25480	11	2	2	5	2	7	1.22	0.15	NA	competence protein	PA2984	hypothetical protein(PA2984)
PA14_25490,PA14_25500,PA14_25510	31	34	20	12	3	28	0.15	0.8	0.92	tolQ-type transport protein, hypothetical protein, tetraacyldisaccharide 4'-kinase(lpxK)	PA2983, PA2982, PA2981	probable tolQ-type transport protein(PA2983), conserved hypothetical protein(PA2982), tetraacyldisaccharide 4*-kinase(lpxK)
PA14_25520	1	4	3	2	0	3	0.37	0.74	NA	hypothetical protein	PA2980	conserved hypothetical protein(PA2980)
PA14_25530	11	9	4	8	2	9	0.89	0.32	NA	3-deoxy-manno-octulosonate cytidylyltransferase(kdsB)	PA2979	3-deoxy-manno-octulosonate cytidylyltransferase(kdsB)
PA14_25540	0	0	0	0	0	0	0	1	NA	phosphotyrosine protein phosphatase(ptpA)	PA2978	phosphotyrosine protein phosphatase(ptpA)
PA14_25560	25	14	5	11	0	7	-0.14	0.82	NA	ribonuclease E(rne)	PA2976	ribonuclease E(rne)
PA14_25550	46	53	25	32	4	16	-0.11	0.8	0.92	UDP-N-acetylenolpyruvoylglucosamine reductase(murB)	PA2977	UDP-N-acetylpyruvoylglucosamine reductase(murB)
PA14sr_060	2379	2966	3004	3884	725	2952	0.92	0	0.04	NA	NA	NA
PA14_25610	6	1	5	2	1	0	-0.77	0.5	NA	Maf-like protein	PA2972	conserved hypothetical protein(PA2972)
PA14_25580,PA14_25590,PA14_25600	124	119	65	91	11	53	0.13	0.69	0.86	ribosomal large subunit pseudouridine synthase C(rluC), hydrolase, peptidase	PA2975, PA2974, PA2973	ribosomal large subunit pseudouridine synthase C(rluC), probable hydrolase(PA2974), probable peptidase(PA2973)
PA14_25620	16	14	1	11	1	4	0.26	0.69	NA	hypothetical protein	PA2971	conserved hypothetical protein(PA2971)
PA14_25630	60	61	25	65	7	40	0.72	0.17	0.42	50S ribosomal protein L32(rpmF)	PA2970	50S ribosomal protein L32(rpmF)
PA14_25640	4	10	1	1	0	1	-1.6	0.21	NA	glycerol-3-phosphate acyltransferase PlsX(plsX)	PA2969	fatty acid biosynthesis protein PlsX(plsX)
PA14_25650	9	14	8	2	0	1	-2.21	0.03	NA	malonyl-CoA-ACP transacylase(fabD)	PA2968	malonyl-CoA-[acyl-carrier-protein] transacylase(fabD)
PA14_25660	779	698	837	882	266	831	0.98	0	0.01	3-ketoacyl-ACP reductase(fabG)	PA2967	3-oxoacyl-[acyl-carrier-protein] reductase(fabG)
PA14_25670	362	351	302	72	31	122	-0.92	0.06	0.21	acyl carrier protein(acpP)	PA2966	acyl carrier protein(acpP)
PA14_25690,PA14_25710,PA14_25730,PA14_25740,PA14_25760	1	4	3	4	0	2	0.63	0.54	NA	3-oxoacyl-ACP synthase(fabF1), 4-amino-4-deoxychorismate lyase(pabC), hypothetical protein, thymidylate kinase(tmk), DNA polymerase III subunit delta'(holB)	PA2965, PA2964, PA2963, PA2962, PA2961	beta-ketoacyl-acyl carrier protein synthase II(fabF1), 4-amino-4-deoxychorismate lyase(pabC), conserved hypothetical protein(PA2963), thymidylate kinase(tmk), DNA polymerase III, delta prime subunit(holB)
PA14_25790	14172	11825	5502	1634	456	1638	-1.78	0	0	hypothetical protein	PA2958	hypothetical protein(PA2958)
PA14_25770,PA14_25780	115	88	70	54	14	39	-0.14	0.65	0.83	type 4 fimbrial biogenesis protein PilZ(pilZ), TatD family deoxyribonuclease	PA2960, PA2959	type 4 fimbrial biogenesis protein PilZ(pilZ), conserved hypothetical protein(PA2959)
PA14_25800	80	134	97	64	14	65	-0.02	0.97	0.99	TetR family transcriptional regulator	PA2957	probable transcriptional regulator(PA2957)
PA14_25840	45	43	17	17	2	12	-0.59	0.26	0.53	electron transfer flavoprotein-ubiquinone oxidoreductase	PA2953	electron transfer flavoprotein-ubiquinone oxidoreductase(PA2953)
PA14_25810,PA14_25820,PA14_25830	35	37	19	15	5	15	-0.13	0.79	0.91	hypothetical protein, lipoprotein, hypothetical protein	PA2956, PA2955, PA2954	conserved hypothetical protein(PA2956), hypothetical protein(PA2955), hypothetical protein(PA2954)
PA14sr_061	0	1	0	0	0	0	0.47	0.92	NA	NA	NA	NA
PA14_25860,PA14_25880	153	111	38	31	5	26	-1.06	0.03	0.13	electron transfer flavoprotein subunit beta(etfB), electron transfer flavoprotein subunit alpha(etfA)	PA2952, PA2951	electron transfer flavoprotein beta-subunit(etfB), electron transfer flavoprotein alpha-subunit(etfA)
PA14_25910	56	59	88	55	13	78	0.56	0.26	0.53	lipase	PA2949	esterase(PA2949)
PA14_25900	68	61	18	15	1	11	-1.29	0.03	0.14	trans-2-enoyl-CoA reductase	PA2950	proton motive force protein, PMF(pfm )
PA14_25920,PA14_25930	4	2	5	6	0	3	0.75	0.4	NA	precorrin-3 methylase(cobM), hypothetical protein	PA2948, PA2947	precorrin-3 methylase(cobM), CobE(cobE)
PA14_25940	47	14	6	3	1	0	-2.7	0.01	0.04	hypothetical protein	PA2946	hypothetical protein(PA2946)
PA14_25960	57	55	45	10	2	22	-1.09	0.03	0.13	cobalamin biosynthesis protein cobW	PA2945	conserved hypothetical protein(PA2945)
PA14_25980	34	9	4	5	1	0	-1.64	0.07	NA	phospho-2-dehydro-3-deoxyheptonate aldolase(aroF)	PA2943	phospho-2-dehydro-3-deoxyheptonate aldolase(PA2943)
PA14_25970	15	12	7	7	1	6	-0.1	0.86	NA	cobaltochelatase subunit CobN(cobN)	PA2944	cobalamin biosynthetic protein CobN(cobN)
P15	11	20	7	2	0	0	-2.99	0.01	NA	NA	NA	NA
PA14_26020	44	33	29	30	3	29	0.31	0.5	0.73	aminopeptidase	PA2939	probable aminopeptidase(PA2939)
PA14_25990,PA14_26000,PA14_26010	53	38	25	22	6	22	0.01	0.99	0.99	magnesium chelatase, magnesium chelatase, acyl-CoA thiolase	PA2942, PA2941, PA2940	probable magnesium chelatase(PA2942), hypothetical protein(PA2941), probable acyl-CoA thiolase(PA2940)
PA14_26060	93	79	52	32	5	28	-0.64	0.11	0.31	hypothetical protein	PA2937	hypothetical protein(PA2937)
PA14_26050	9	6	5	2	1	1	-1.06	0.3	NA	transporter	PA2938	probable transporter(PA2938)
PA14_26070	4	5	7	0	0	2	-1.82	0.19	NA	hypothetical protein	PA2936	hypothetical protein(PA2936)
PA14_26090,PA14_26110,PA14_26130	5	6	6	5	1	3	0.21	0.82	NA	hydrolase, MFS transporter, morphinone reductase(morB)	PA2934, PA2933, PA2932	CFTR inhibitory factor, Cif(cif), probable major facilitator superfamily (MFS) transporter(PA2933), morphinone reductase(morB)
PA14_26080	31	35	33	27	3	18	0	1	1	hypothetical protein	NA	NA
PA14_26150	5	2	4	0	1	1	-1.07	0.45	NA	transcriptional regulator	PA2930	probable transcriptional regulator(PA2930)
PA14_26140	780	308	547	316	147	407	0.45	0.28	0.56	transcriptional regulator	PA2931	CifR(cifR)
PA14_26190	6	2	1	2	0	0	-0.84	0.54	NA	hypothetical protein	PA2927	hypothetical protein(PA2927)
PA14_26160,PA14_26165	28	11	7	13	4	12	0.65	0.33	NA	hypothetical protein, hypothetical protein	PA2929, PA2928	hypothetical protein(PA2929), hypothetical protein(PA2928)
PA14_26210,PA14_26220,PA14_26230,PA14_26240,PA14_26260	9	9	7	4	1	1	-0.87	0.33	NA	histidine transport(hisP), histidine ABC transporter%2C inner membrane permease(hisM), histidine transport system permease(hisQ), periplasmic histidine-binding protein HisJ(hisJ), hydrolase	PA2926, PA2925, PA2924, PA2923, PA2922	histidine transport protein HisP(hisP), histidine transport system permease HisM(hisM), histidine transport system permease HisQ(hisQ), periplasmic histidine-binding protein HisJ(hisJ), probable hydrolase(PA2922)
PA14_26200	52	43	20	25	1	18	-0.29	0.56	NA	hypothetical protein	NA	NA
PA14_26300,PA14_26310	4	2	6	2	0	1	-0.94	0.45	NA	hypothetical protein, short chain dehydrogenase	PA2919, PA2918	hypothetical protein(PA2919), probable short-chain dehydrogenase(PA2918)
PA14_26280	53	35	17	6	1	15	-1.06	0.06	NA	chemotaxis transducer	PA2920	probable chemotaxis transducer(PA2920)
PA14_26330	3	2	0	0	0	0	-1.57	0.52	NA	AraC family transcriptional regulator	PA2917	probable transcriptional regulator(PA2917)
PA14_26340	1	2	2	3	0	6	1.82	0.15	NA	hypothetical protein	PA2916	hypothetical protein(PA2916)
PA14_26360,PA14_26390,PA14_26400	19	11	9	5	1	9	-0.2	0.74	NA	ABC transporter permease, hypothetical protein, ABC transporter ATP-binding protein	PA2914, PA2913, PA2912	probable permease of ABC transporter(PA2914), hypothetical protein(PA2913), probable ATP-binding component of ABC transporter(PA2912)
PA14_26350	16	11	5	4	1	6	-0.32	0.67	NA	hypothetical protein	PA2915	hypothetical protein(PA2915)
PA14_26420	6	2	5	2	1	3	0.07	0.93	NA	TonB-dependent receptor	PA2911	probable TonB-dependent receptor(PA2911)
PA14_26460,PA14_26470,PA14_26480	8	8	6	1	0	3	-1.33	0.22	NA	cobalt-precorrin-6x reductase(cobK), cobalt-precorrin-6A synthase(cbiD), precorrin-6y-dependent methyltransferase CobL(cobL)	PA2909, PA2908, PA2907	hypothetical protein(PA2909), cobalamin biosynthetic protein CbiD(cbiD), precorrin-6y-dependent methyltransferase CobL(cobL)
PA14_26450	21	27	17	8	2	8	-0.68	0.27	NA	hypothetical protein	PA2910	conserved hypothetical protein(PA2910)
PA14_26485,PA14_26500,PA14_26510,PA14_26530	0	1	0	0	0	0	0.47	0.81	NA	oxidoreductase, precorrin-8X methylmutase(cobH), precorrin-2 C(20)-methyltransferase(cobI), precorrin-3 methylase CobJ(cobJ)	PA2906, PA2905, PA2904, PA2903	probable oxidoreductase(PA2906), precorrin isomerase CobH(cobH), precorrin-2 methyltransferase CobI(cobI), precorrin-3 methylase CobJ(cobJ)
PA14_26540,PA14_26550	0	2	0	1	0	1	1.26	0.49	NA	hypothetical protein, lipoprotein	PA2902, PA2901	hypothetical protein(PA2902), hypothetical protein(PA2901)
PA14_26560	140	68	35	32	7	25	-0.65	0.15	0.38	outer membrane protein	PA2900	probable outer membrane protein precursor(PA2900)
PA14_26570	16	12	4	3	1	1	-1.41	0.11	NA	transcriptional regulator	PA2899	probable transcriptional regulator(PA2899)
PA14_26580	227	159	97	63	1	34	-1.37	0.03	0.14	hypothetical protein	PA2898	hypothetical protein(PA2898)
PA14_26590	341	322	262	341	70	361	0.86	0	0.01	GntR family transcriptional regulator	PA2897	probable transcriptional regulator(PA2897)
PA14_26600,PA14_26610	50	33	22	9	4	16	-0.59	0.25	0.53	RNA polymerase sigma factor, hypothetical protein	PA2896, PA2895	SbrI(sbrI), SbrR(sbrR)
PA14_26640	23	19	21	14	3	13	0.07	0.89	NA	long-chain-acyl-CoA synthetase	PA2893	putative very-long chain acyl-CoA synthetase(atuH)
PA14_26620	140	122	65	53	16	75	0.05	0.88	0.96	hypothetical protein	PA2894	hypothetical protein(PA2894)
PA14_26650	13	6	4	5	2	4	0.25	0.76	NA	short chain dehydrogenase	PA2892	GCase, alpha-subunit (biotin-containing)(atuG)
PA14_26670	0	1	0	0	0	0	0.47	0.9	NA	biotin carboxylase	PA2891	geranyl-CoA carboxylase, alpha-subunit (biotin-containing)(atuF)
PA14_26690,PA14_26700	2	0	0	2	1	0	2.21	0.32	NA	enoyl-CoA hydratase/isomerase, acyl-CoA dehydrogenase	PA2890, PA2889	putative isohexenylglutaconyl-CoA hydratase(atuE), citronellyl-CoA dehydrogenase, AtuD(atuD)
PA14_26720,PA14_26730	2	1	0	1	0	2	1.24	0.42	NA	biotin-dependent carboxylase, short-chain dehydrogenase	PA2888, PA2887	geranyl-CoA carboxylase, beta-subunit(atuC), putative dehydrogenase involved in catabolism of citronellol(atuB)
PA14_26750	3	1	0	0	0	0	-1.2	0.71	NA	hypothetical protein	PA2886	expressed protein with apparent function in citronellol catabolism(atuA)
PA14_26770	49	38	12	16	1	10	-0.73	0.26	0.53	hypothetical protein	PA2884	hypothetical protein(PA2884)
PA14_26760	71	49	31	33	3	23	-0.24	0.61	0.81	transcriptional regulator	PA2885	putative repressor of atu genes(atuR)
PA14_26780	278	238	619	330	84	292	0.36	0.47	0.71	hypothetical protein	PA2883	hypothetical protein(PA2883)
PA14_26850	22	43	21	5	0	3	-2.35	0	NA	hypothetical protein	PA2880	hypothetical protein(PA2880)
PA14_26810,PA14_26830	3	1	1	0	1	3	1.08	0.44	NA	two-component sensor, two-component response regulator	PA2882, PA2881	probable two-component sensor(PA2882), probable two-component response regulator(PA2881)
PA14_26870	2	0	0	0	0	0	-0.21	0.96	NA	hypothetical protein	PA2878	hypothetical protein(PA2878)
PA14_26860	130	95	56	25	15	34	-0.55	0.15	0.39	LysR family transcriptional regulator	PA2879	probable transcriptional regulator(PA2879)
PA14_26880	17	4	1	3	1	1	-0.72	0.52	NA	BvlR(bvlR)	PA2877	probable transcriptional regulator(PA2877)
PA14_26890	39	29	48	50	19	52	1.3	0.02	0.12	orotidine 5'-phosphate decarboxylase(pyrF)	PA2876	orotidine 5'-phosphate decarboxylase(pyrF)
PA14_26940	4	3	3	4	0	1	0.1	0.92	NA	hypothetical protein	PA2872	hypothetical protein(PA2872)
PA14_26970,PA14_26980	20	20	5	5	1	3	-1.08	0.17	NA	hypothetical protein, hypothetical protein	PA2870, PA2869	diguanylate cyclase(PA2870), hypothetical protein(PA2869)
PA14_26960	160	149	58	47	18	74	-0.08	0.88	0.95	hypothetical protein	PA2871	hypothetical protein(PA2871)
PA14_26990	17	17	5	13	0	5	-0.04	0.95	NA	hypothetical protein	PA2868	hypothetical protein(PA2868)
PA14_27000	53	45	31	36	4	21	0.05	0.9	0.96	chemotaxis transducer	PA2867	probable chemotaxis transducer(PA2867)
PA14_27020	3	0	2	3	0	2	1.07	0.39	NA	secretion protein MttC(mttC)	PA2866	secretion protein MttC(mttC)
PA14_27050	32	62	108	62	12	63	0.39	0.45	0.7	Slt family transglycosylase	PA2865	probable glycosylase(PA2865)
PA14_27090	11	5	5	6	2	3	0.32	0.67	NA	lipase chaperone(lipH)	PA2863	lipase modulator protein(lipH)
PA14_27070	31	29	26	10	2	13	-0.65	0.21	0.47	hypothetical protein	PA2864	conserved hypothetical protein(PA2864)
PA14_27100	5	2	4	1	0	3	-0.33	0.75	NA	lactonizing lipase(lipA)	PA2862	lactonizing lipase precursor(lipA)
PA14_27110	9	3	1	1	1	1	-0.69	0.57	NA	2'-5' RNA ligase(ligT)	PA2861	2'-5' RNA ligase(ligT)
PA14_27130	62	35	19	15	6	17	-0.3	0.53	0.75	transcription elongation factor GreB(greB)	PA2859	transcription elongation factor GreB(greB)
PA14_27120	72	57	28	31	9	31	0.11	0.77	0.9	hypothetical protein	PA2860	hypothetical protein(PA2860)
PA14_27140,PA14_27150	21	8	5	0	0	2	-2.74	0.01	NA	hypothetical protein, ABC transporter ATP-binding protein	PA2858, PA2857	conserved hypothetical protein(PA2858), probable ATP-binding component of ABC transporter(PA2857)
PA14_27160	20	8	5	5	0	5	-0.54	0.45	NA	acyl-CoA thioesterase(tesA)	PA2856	lysophospholipase A(tesA)
PA14_27170	14	14	7	10	1	3	-0.17	0.81	NA	hypothetical protein	PA2855	hypothetical protein(PA2855)
PA14_NovelOrf_009	2862	2774	1349	636	121	368	-1.42	0	0.02	NA	NA	NA
PA14_27180	336	229	124	55	15	77	-0.99	0	0.04	hypothetical protein	PA2854	conserved hypothetical protein(PA2854)
PA14_27190	550044	526505	996570	1735997	213399	982649	1.4	0.02	0.11	tRNA-Ser	PA2852.1	tRNA-Ser(PA2852.1)
PA14_27200	2	3	8	2	1	5	0.35	0.77	NA	hypothetical protein	PA2852	EarP(earP)
PA14_27220	32	40	18	16	1	6	-0.86	0.15	NA	organic hydroperoxide resistance protein(ohr)	PA2850	organic hydroperoxide resistance protein(ohr)
PA14_27210	106	67	35	28	10	26	-0.37	0.4	0.65	elongation factor P(efp)	PA2851	translation elongation factor P(efp)
PA14_27230	14	9	5	1	3	6	-0.08	0.91	NA	MarR family transcriptional regulator	PA2849	OhrR(ohrR)
PA14_27250	0	0	0	1	0	0	2.36	0.48	NA	LysR family transcriptional regulator	PA2848	probable transcriptional regulator(PA2848)
PA14_27280	25	11	5	4	0	2	-1.59	0.1	NA	LysR family transcriptional regulator	PA2846	probable transcriptional regulator(PA2846)
PA14_27270	63	22	30	22	4	16	-0.27	0.57	0.79	hypothetical protein	PA2847	conserved hypothetical protein(PA2847)
PA14_27290	8	13	11	4	4	7	0.26	0.74	NA	hypothetical protein	PA2845	hypothetical protein(PA2845)
PA14_27330	5	2	3	1	0	1	-1.06	0.38	NA	phospho-2-dehydro-3-deoxyheptonate aldolase	PA2843	probable aldolase(PA2843)
PA14_27310	98	57	31	39	7	41	0.11	0.76	0.9	hypothetical protein	PA2844	conserved hypothetical protein(PA2844)
PA14_27360	13	12	2	8	1	4	0.16	0.83	NA	enoyl-CoA hydratase	PA2841	probable enoyl-CoA hydratase/isomerase(PA2841)
PA14_27350	45	18	16	6	3	3	-1.4	0.02	NA	hypothetical protein	PA2842	hypothetical protein(PA2842)
PA14_27390	244	293	322	330	63	269	0.69	0.03	0.14	hypothetical protein	PA2839	conserved hypothetical protein(PA2839)
PA14_27370	25	25	25	23	2	7	-0.2	0.76	0.9	ATP-dependent RNA helicase	PA2840	probable ATP-dependent RNA helicase(PA2840)
PA14_27400,PA14_27410,PA14_27420,PA14_27430	1	1	1	0	0	0	-1.02	0.61	NA	LysR family transcriptional regulator, outer membrane protein, secretion protein, multidrug efflux MFS transporter	PA2838, PA2837, PA2836, PA2835	probable transcriptional regulator(PA2838), probable outer membrane protein precursor(PA2837), probable secretion protein(PA2836), probable major facilitator superfamily (MFS) transporter(PA2835)
PA14_27440	13	11	5	8	0	5	-0.07	0.93	NA	transcriptional regulator	PA2834	probable transcriptional regulator(PA2834)
PA14_27450	3	3	0	2	1	1	0.88	0.57	NA	hypothetical protein	PA2833	conserved hypothetical protein(PA2833)
PA14_27470	30	15	8	0	1	4	-2.13	0.01	NA	zinc carboxypeptidase	PA2831	conserved hypothetical protein(PA2831)
PA14_27460	107	62	50	22	5	37	-0.59	0.12	0.32	thiopurine S-methyltransferase(tpm)	PA2832	thiopurine methyltransferase(tpm)
PA14_27480	70	98	29	31	2	20	-0.8	0.12	0.33	heat shock protein HtpX(htpX)	PA2830	heat shock protein HtpX(htpX)
PA14_27490	1	0	0	0	0	0	0.47	0.92	NA	hypothetical protein	PA2829	hypothetical protein(PA2829)
PA14_27500	9	4	1	1	0	1	-1.45	0.24	NA	aminotransferase	PA2828	probable aminotransferase(PA2828)
PA14_27510	50	56	32	37	3	31	0.1	0.83	0.93	methionine sulfoxide reductase B	PA2827	conserved hypothetical protein(PA2827)
PA14_27550	14	21	15	3	1	7	-1.04	0.1	NA	sensor/response regulator hybrid	PA2824	surface attachment and growth sensor hybrid, SagS(sagS)
PA14_27520,PA14_27530	581	583	376	359	93	328	0.24	0.41	0.67	glutathione peroxidase, MarR family transcriptional regulator	PA2826, PA2825	probable glutathione peroxidase(PA2826), OspR(ospR)
PA14_27580	9	12	5	4	1	3	-0.5	0.56	NA	glutathione S-transferase	PA2821	probable glutathione S-transferase(PA2821)
PA14_27560,PA14_27570	55	47	19	27	1	12	-0.48	0.3	0.57	hypothetical protein, GAF domain-containing protein	PA2823, PA2822	conserved hypothetical protein(PA2823), conserved hypothetical protein(PA2822)
PA14_27590	1	2	0	15	0	12	4.16	0	NA	hypothetical protein	PA2820	hypothetical protein(PA2820)
PA14_27600,PA14_27610	11339	12407	17050	36131	3369	23038	1.48	0.01	0.07	tRNA-Glu, tRNA-Gly	PA2819.3, PA2819.2	tRNA-Glu(PA2819.3), tRNA-Gly(PA2819.2)
PA14_27630,PA14_27640	5	11	11	6	2	5	0.09	0.91	NA	protein associated with synthesis and assembly of refractile inclusion bodies, protein associated with synthesis and assembly of refractile inclusion bodies	NA, NA	NA, NA
PA14_27620	11859	12587	17592	35540	3357	22887	1.42	0.01	0.07	tRNA-Gly	PA2819.1	tRNA-Gly(PA2819.1)
PA14_27650,PA14_27660	0	0	0	0	0	0	0	1	NA	hypothetical protein, hypothetical protein	NA, NA	NA, NA
PA14_27675,PA14_27680	0	0	0	1	0	0	2.36	0.59	NA	hypothetical protein, hypothetical protein	NA, NA	NA, NA
PA14_27690	0	0	1	0	0	1	1.47	0.67	NA	RNA polymerase sigma factor	NA	NA
PA14_27700	0	1	1	0	0	1	0.44	0.88	NA	transcriptional regulator	NA	NA
PA14_27710	16	22	2	6	1	22	0.71	0.3	0.57	hypothetical protein	PA2817	hypothetical protein(PA2817)
PA14_27720	10	5	5	1	0	0	-2.76	0.04	NA	hypothetical protein	PA2816	hypothetical protein(PA2816)
PA14_27730	24	17	7	1	1	7	-1.14	0.18	NA	acyl-CoA dehydrogenase(fadE)	PA2815	probable acyl-CoA dehydrogenase(PA2815)
PA14_27740	37	38	8	17	1	12	-0.34	0.61	NA	hypothetical protein	PA2814	hypothetical protein(PA2814)
PA14_27800,PA14_27810	30	26	9	8	2	10	-0.47	0.4	NA	two-component sensor, two-component response regulator	PA2810, PA2809	two-component sensor, CopS(copS), two-component response regulator, CopR(copR)
PA14_27755,PA14_27770,PA14_27780	118	92	47	30	2	18	-1.24	0.01	0.05	glutathione S-transferase, ABC transporter ATP-binding protein, ABC transporter permease	PA2813, PA2812, PA2811	probable glutathione S-transferase(PA2813), probable ATP-binding component of ABC transporter(PA2812), probable permease of ABC-2 transporter(PA2811)
PA14_27830	23	37	0	4	1	4	-1.41	0.23	NA	hypothetical protein	PA2808	Pseudomonas type III repressor A(ptrA)
PA14_27840	83	49	10	3	0	2	-3.59	0	NA	hypothetical protein	PA2807	hypothetical protein(PA2807)
PA14_27870	21	34	12	20	7	9	0.39	0.42	0.67	hypothetical protein	PA2805	hypothetical protein(PA2805)
PA14_27850	11	11	8	7	0	10	0.23	0.76	NA	7-cyano-7-deazaguanine reductase(queF)	PA2806	conserved hypothetical protein(PA2806)
PA14_27880,PA14_27890	0	0	0	0	0	1	2.44	0.48	NA	hypothetical protein, hypothetical protein	PA2804, PA2803	hypothetical protein(PA2804), hypothetical protein(PA2803)
PA14_27910	33	13	3	10	3	12	0.35	0.56	NA	hypothetical protein	PA2801	hypothetical protein(PA2801)
PA14_27900	64	68	37	33	8	24	-0.16	0.73	0.89	transcriptional regulator	PA2802	probable transcriptional regulator(PA2802)
PA14_27930	184	135	98	146	24	121	0.61	0.1	0.3	hypothetical protein	PA2799	hypothetical protein(PA2799)
PA14_27920	153	65	38	43	10	37	-0.23	0.55	0.77	hypothetical protein	PA2800	VacJ(vacJ)
PA14_27960	163	164	56	91	17	82	0.19	0.58	0.8	transaldolase B(tal)	PA2796	transaldolase(tal)
PA14_27940,PA14_27950	175	164	78	102	22	75	0.17	NA	NA	two-component response regulator, hypothetical protein	PA2798, PA2797	probable two-component response regulator(PA2798), hypothetical protein(PA2797)
PA14_27980	10	5	3	4	0	4	-0.02	0.98	NA	tRNA-dihydrouridine synthase A	PA2795	conserved hypothetical protein(PA2795)
PA14_27990	109	126	222	116	40	121	0.43	0.35	0.61	sialidase	PA2794	pseudaminidase(PA2794)
PA14_28000	35	28	11	21	2	12	0.06	0.92	0.97	hypothetical protein	PA2793	hypothetical protein(PA2793)
PA14_28010	4	5	2	4	1	3	0.75	0.41	NA	hypothetical protein	PA2792	hypothetical protein(PA2792)
PA14_28030	9	8	18	9	4	16	0.86	0.17	NA	hypothetical protein	PA2790	hypothetical protein(PA2790)
PA14_28020	3	5	4	4	2	9	1.51	0.06	NA	hypothetical protein	PA2791	hypothetical protein(PA2791)
PA14_28040	736	407	374	128	1	66	-2.14	0	0.04	hypothetical protein	PA2789	hypothetical protein(PA2789)
PA14_28060	22	22	3	3	2	5	-0.86	0.28	NA	glutamate carboxypeptidase(cpg2)	PA2787	carboxypeptidase G2 precursor(cpg2)
PA14_28050	150	66	31	12	5	18	-1.47	0	0.04	chemotaxis transducer	PA2788	probable chemotaxis transducer(PA2788)
PA14_28070	3	1	0	0	0	0	-1.18	0.78	NA	hypothetical protein	PA2786	hypothetical protein(PA2786)
PA14_28080,PA14_28090	1	0	0	1	0	0	1.4	0.59	NA	transcriptional regulator, hypothetical protein	PA2785, PA2784	conserved hypothetical protein(PA2785), hypothetical protein(PA2784)
PA14_28100	12	16	17	4	1	24	0.37	0.6	NA	hypothetical protein	PA2783	Mep72(mep72)
PA14_28110	4	4	3	2	0	4	0.18	0.88	NA	hypothetical protein	PA2782	biofilm-associated metzincin Inhibitor, BamI(bamI)
PA14_28120,PA14_28130	113	87	60	48	19	43	0.08	0.83	0.93	hypothetical protein, hypothetical protein	PA2781, PA2780	hypothetical protein(PA2781), bacterial swarming regulator BswR(bswR)
PA14_28180	118	90	54	22	6	26	-1.06	0	0.02	hypothetical protein	PA2776	FAD-dependent oxidoreductase(pauB3)
PA14_28140,PA14_28150,PA14_28170	36	29	24	21	7	15	0.22	0.69	0.86	hypothetical protein, hypothetical protein, formate/nitrate transporter	PA2779, PA2778, PA2777	hypothetical protein(PA2779), hypothetical protein(PA2778), conserved hypothetical protein(PA2777)
PA14_28190	2242	7812	11056	65179	4111	30061	2.95	0	0	tRNA-Val	PA2775.1	tRNA-Val(PA2775.1)
PA14_28200,PA14_28210	47	38	18	18	3	9	-0.57	0.25	0.53	hypothetical protein, hypothetical protein	PA2775, PA2774	Tsi4(tsi4), Tse4(tse4)
PA14_28230	33	23	7	18	4	15	0.51	0.46	0.71	hypothetical protein	NA	NA
PA14_28220	53	40	39	83	6	38	0.93	0.06	0.22	hypothetical protein	PA2773	hypothetical protein(PA2773)
PA14_28250	162	137	94	74	9	70	-0.26	0.41	0.67	secreted acid phosphatase	NA	NA
PA14_28240	248	176	209	331	82	362	1.44	0	0	hypothetical protein	NA	NA
PA14_28260	19	18	13	9	7	15	0.7	0.27	NA	hypothetical protein	NA	NA
PA14_28300,PA14_28310	174989	160103	58253	35507	1716	29302	-1.63	0.03	0.13	hypothetical protein, enoyl-CoA hydratase	PA2768, PA2767	hypothetical protein(PA2768), probable enoyl-CoA hydratase/isomerase(PA2767)
PA14_28280,PA14_28290	51	40	19	11	0	10	-1.24	0.02	0.09	PhzF family phenazine biosynthesis protein, hypothetical protein	PA2770, PA2769	hypothetical protein(PA2770), hypothetical protein(PA2769)
PA14_28320	8	6	20	6	4	11	0.48	0.54	NA	TetR family transcriptional regulator	PA2766	probable transcriptional regulator(PA2766)
PA14_28330	8	5	3	3	1	1	-0.4	0.71	NA	hypothetical protein	NA	NA
PA14_28350	27	4	6	5	1	4	-0.62	0.44	NA	hypothetical protein	PA2764	hypothetical protein(PA2764)
PA14_28340	66	35	20	20	4	24	-0.12	0.81	0.92	hypothetical protein	PA2765	hypothetical protein(PA2765)
PA14_NovelOrf_010	0	1	2	1	1	0	0.7	0.67	NA	NA	NA	NA
PA14_28360	71	59	28	14	7	6	-1.11	0.06	0.2	hypothetical protein	NA	NA
PA14_28370	9	10	5	3	1	4	-0.38	0.64	NA	hypothetical protein	PA2763	hypothetical protein(PA2763)
PA14_28390	9	3	11	2	1	5	-0.4	0.65	NA	hypothetical protein	PA2761	hypothetical protein(PA2761)
PA14_28380	56	65	62	79	8	64	0.7	0.15	0.39	hypothetical protein	PA2762	hypothetical protein(PA2762)
PA14_28400	309	246	58	64	4	30	-1.57	0.04	0.16	outer membrane OprD family porin	PA2760	OprQ(oprQ)
PA14_28420	6961	2966	2500	6034	284	3959	0.66	0.2	0.46	LysR family transcriptional regulator	PA2758	probable transcriptional regulator(PA2758)
PA14_28410	125	152	72	67	15	57	-0.13	0.78	0.91	hypothetical protein	PA2759	hypothetical protein(PA2759)
PA14_28430	6	7	5	7	1	7	0.86	0.27	NA	hypothetical protein	PA2757	hypothetical protein(PA2757)
PA14_28450	63	54	56	38	8	28	-0.08	0.84	0.94	ecotin(eco)	PA2755	ecotin precursor(eco)
PA14_28440	141	121	44	22	4	29	-1.27	0	0.02	hypothetical protein	PA2756	hypothetical protein(PA2756)
PA14sr_063	11	6	2	4	0	2	-0.5	0.64	NA	NA	NA	NA
PA14_28460	4	2	1	2	1	0	0.14	0.91	NA	hypothetical protein	NA	NA
PA14_28490,PA14_28500	132	108	90	29	14	43	-0.63	0.22	0.48	hypothetical protein, hypothetical protein	PA2754, PA2753	conserved hypothetical protein(PA2754), hypothetical protein(PA2753)
PA14_28470	66	63	24	18	6	24	-0.41	0.33	0.6	hypothetical protein	NA	NA
PA14_28530	24	20	20	10	2	13	-0.22	0.67	NA	hypothetical protein	PA2751	conserved hypothetical protein(PA2751)
PA14_28510,PA14_28520	38	39	35	52	9	25	0.75	0.06	0.22	hypothetical protein, hypothetical protein	PA2752, NA	conserved hypothetical protein(PA2752), NA
PA14_28560,PA14_28570	14	11	9	9	1	12	0.5	0.41	NA	hypothetical protein, DNA-specific endonuclease I(endA)	PA2750, PA2749	hypothetical protein(PA2750), DNA-specific endonuclease I(endA)
PA14_28540	1	1	3	0	0	0	-1.92	0.52	NA	hypothetical protein	NA	NA
PA14sr_064	29	20	8	8	1	19	0.1	0.91	NA	NA	NA	NA
PA14_28580,PA14_28590	214	259	122	126	33	128	0.17	0.58	0.8	hypothetical protein, methionine aminopeptidase	NA, PA2748	NA, probable methionine aminopeptidase(PA2748)
PA14_28610	139	141	228	64	21	71	-0.56	0.32	0.6	hypothetical protein	NA	NA
PA14_28600	75	71	29	47	10	36	0.31	0.41	0.67	hypothetical protein	PA2747	hypothetical protein(PA2747)
PA14_28620	28	39	13	9	2	10	-0.73	0.26	NA	hypothetical protein	PA2746	hypothetical protein(PA2746)
PA14sr_065	33	41	15	20	7	14	0.16	0.72	0.88	NA	NA	NA
PA14_28630	2	1	0	0	0	0	-0.8	0.82	NA	hydrolase	PA2745	probable hydrolase(PA2745)
P13	184	169	76	93	25	115	0.36	0.27	0.55	NA	NA	NA
PA14_28650	33	45	24	30	7	21	0.38	0.37	0.63	threonyl-tRNA synthetase(thrS)	PA2744	threonyl-tRNA synthetase(thrS)
PA14_28660	167	148	52	61	13	69	-0.14	0.74	0.89	translation initiation factor IF-3(infC)	PA2743	translation initiation factor IF-3(infC)
PA14_28670	21	7	6	1	1	3	-1.48	0.08	NA	50S ribosomal protein L35(rpmI)	PA2742	50S ribosomal protein L35(rpmI)
PA14_28680	1616	1200	527	214	30	176	-1.85	0	0	50S ribosomal protein L20(rplT)	PA2741	50S ribosomal protein L20(rplT)
PA14_28690,PA14_28710	14	49	20	26	9	31	0.89	0.11	0.32	phenylalanyl-tRNA synthetase subunit alpha(pheS), phenylalanyl-tRNA synthetase subunit beta(pheT)	PA2740, PA2739	phenylalanyl-tRNA synthetase, alpha-subunit(pheS), phenylalanyl-tRNA synthetase, beta subunit(pheT)
PA14_28750	27	25	54	32	14	53	1.04	0.06	0.21	hypothetical protein	NA	NA
PA14_28730	81	58	51	34	8	26	-0.29	0.44	0.68	transcriptional regulator	PA2737	conserved hypothetical protein(PA2737)
PA14_28740	11057	14986	34330	133414	10187	52689	2.45	0	0	tRNA-Pro	PA2736.1	tRNA-Pro(PA2736.1)
PA14_28760	23	12	27	44	7	23	1.33	0.01	0.07	hypothetical protein	NA	NA
PA14_28770	68	61	103	98	31	98	1.12	0	0.04	hypothetical protein	NA	NA
PA14_28780,PA14_28790	67	40	105	59	13	74	0.47	0.34	0.61	hypothetical protein, hypothetical protein	NA, NA	NA, NA
PA14_28800	12	18	4	5	2	4	-0.35	0.64	NA	hypothetical protein	NA	NA
PA14_28810	4	6	5	6	0	5	0.56	0.54	NA	DNA helicase	NA	NA
PA14_28820,PA14_28830,PA14_28840	9	11	16	17	7	11	1.2	0.04	NA	hypothetical protein, hypothetical protein, helicase	NA, NA, NA	NA, NA, NA
PA14_28880,PA14_28895,PA14_28910,PA14_28920	28	30	13	6	4	6	-0.85	0.12	0.33	hypothetical protein, hypothetical protein, radical activating enzyme, chaperone	PA2729, NA, PA2726, PA2725	hypothetical protein(PA2729), NA, probable radical activating enzyme(PA2726), probable chaperone(PA2725)
PA14_28850,PA14_28870	108	83	97	68	13	42	-0.1	0.77	0.9	hypothetical protein, hypothetical protein	NA, NA	NA, NA
PA14_28930	4	6	2	4	1	4	0.78	0.38	NA	hypothetical protein	PA2724	hypothetical protein(PA2724)
PA14_28940	8	3	8	1	0	1	-2.04	0.08	NA	hypothetical protein	PA2723	hypothetical protein(PA2723)
PA14_28950,PA14_28960	0	4	1	0	0	1	-0.78	0.72	NA	hypothetical protein, hypothetical protein	PA2722, PA2721	hypothetical protein(PA2722), hypothetical protein(PA2721)
PA14_28970,PA14_28980	10	7	14	4	2	7	-0.1	0.88	NA	hypothetical protein, Fe2+-dicitrate sensor	NA, NA	NA, NA
PA14_29000	55	68	21	29	8	30	0.16	0.76	0.9	hypothetical protein	PA2719	hypothetical protein(PA2719)
PA14_28990	26	26	7	15	2	9	0.01	0.99	1	hypothetical protein	PA2720	hypothetical protein(PA2720)
PA14_29010	17	22	15	5	3	4	-0.91	0.16	NA	MerR family transcriptional regulator	PA2718	probable transcriptional regulator(PA2718)
PA14_29020	23	12	9	1	8	3	0.28	0.77	NA	chloroperoxidase(cpo)	PA2717	chloroperoxidase precursor(cpo)
PA14_29040,PA14_29050	1	1	0	1	0	0	0.6	0.77	NA	ferredoxin, molybdopterin oxidoreductase	PA2715, PA2714	probable ferredoxin(PA2715), probable molybdopterin oxidoreductase(PA2714)
PA14_29030	28	15	7	16	1	8	0.14	0.83	NA	FMN oxidoreductase	PA2716	probable FMN oxidoreductase(PA2716)
PA14_29070	27	27	15	38	7	60	1.72	0	0.01	hypothetical protein	PA2712	hypothetical protein(PA2712)
PA14_29060	56	21	24	23	2	16	-0.17	0.73	0.88	transcriptional regulator	PA2713	conserved hypothetical protein(PA2713)
PA14_NovelOrf_011	23	10	3	2	0	5	-1.13	0.17	NA	NA	NA	NA
PA14_29090	3	1	4	0	0	1	-1.51	0.31	NA	periplasmic spermidine/putrescine-binding protein	PA2711	probable periplasmic spermidine/putrescine-binding protein(PA2711)
PA14_29100,PA14_29110	41	20	7	3	3	2	-1.6	0.04	0.16	hypothetical protein, cysteine synthase A(cysK)	PA2710, PA2709	hypothetical protein(PA2710), cysteine synthase A(cysK)
PA14_29120	39	54	51	41	6	38	0.29	0.48	0.72	hypothetical protein	PA2708	hypothetical protein(PA2708)
PA14_29130,PA14_29150,PA14_29160	6	5	2	4	1	4	0.68	0.41	NA	ATPase, hypothetical protein, hypothetical protein	PA2707, PA2706, PA2705	hypothetical protein(PA2707), hypothetical protein(PA2706), hypothetical protein(PA2705)
PA14_29190,PA14_29200	57	22	22	9	2	9	-1.11	0.07	0.25	hypothetical protein, hypothetical protein	PA2703, PA2702	Tsi2(tsi2), Tse2(tse2)
PA14_29180	17	21	8	5	2	6	-0.59	0.33	NA	AraC family transcriptional regulator	PA2704	probable transcriptional regulator(PA2704)
PA14_29210,PA14_29220,PA14_29230	4	4	6	8	3	7	1.57	0.05	NA	MFS transporter, porin, hypothetical protein	PA2701, PA2700, PA2699	probable major facilitator superfamily (MFS) transporter(PA2701), proline porin OpdB(opdB), hypothetical protein(PA2699)
PA14_29240	4	0	0	0	0	0	-1.17	0.64	NA	hydrolase	PA2698	probable hydrolase(PA2698)
PA14_29250	17	22	13	15	6	15	0.73	0.18	NA	hypothetical protein	PA2697	hypothetical protein(PA2697)
PA14_29260	4	1	0	0	0	3	0.59	0.75	NA	transcriptional regulator	PA2696	probable transcriptional regulator(PA2696)
PA14_29290	13	9	3	2	1	2	-0.99	0.34	NA	hypothetical protein	PA2693	conserved hypothetical protein(PA2693)
PA14_29270,PA14_29280	30	12	7	6	1	10	-0.3	0.6	NA	outer membrane lipoprotein, thioredoxin	PA2695, PA2694	conserved hypothetical protein(PA2695), Trx2(trx2)
PA14_29300	38	24	13	6	3	12	-0.55	0.37	NA	transcriptional regulator	PA2692	probable transcriptional regulator(PA2692)
PA14_29330	8	8	8	4	2	7	0.31	0.64	NA	hypothetical protein	NA	NA
PA14_29320	139	94	19	21	4	27	-1.02	0.09	0.29	NADH dehydrogenase%2C FAD-containing subunit	PA2691	conserved hypothetical protein(PA2691)
PA14_29340,PA14_29350,PA14_29360,PA14_29375	4	1	2	2	0	1	-0.07	0.96	NA	hypothetical protein, outer membrane receptor FepA(pfeA), two-component sensor PfeS(pfeS), PA14_29375	PA2689, PA2688, PA2687, PA2686	hypothetical protein(PA2689), Ferric enterobactin receptor, outer membrane protein PfeA precursor(pfeA), two-component sensor PfeS(pfeS), two-component response regulator PfeR(pfeR)
PA14_29390,PA14_29400	26	32	18	24	3	13	0.19	0.72	0.88	hypothetical protein, hypothetical protein	PA2685, PA2684	VgrG4(vgrG4), Tse5(tse5)
PA14_29420	45	32	27	17	3	20	-0.23	0.61	0.81	hypothetical protein	PA2682	conserved hypothetical protein(PA2682)
PA14_29410	20	14	2	6	2	13	0.5	0.43	NA	serine/threonine dehydratase	PA2683	probable serine/threonine dehydratase, degradative(PA2683)
PA14_29440,PA14_29460	0	0	0	1	0	3	3.88	0.1	NA	LysR family transcriptional regulator, quinone oxidoreductase	PA2681, PA2680	probable transcriptional regulator(PA2681), probable quinone oxidoreductase(PA2680)
PA14_29470	30	21	18	38	7	17	1.03	0.02	0.12	hypothetical protein	PA2679	hypothetical protein(PA2679)
PA14_29480,PA14_29490,PA14_29500,PA14_29510,PA14_29520,PA14_29530,PA14_29540,PA14_29550,PA14_29560,PA14_29570	435	633	518	284	100	563	0.39	0.33	0.6	ABC-2 transporter permease, type II secretion protein, type II secretion system protein, type II secretion system protein, type II secretion system protein, type II secretion system protein, type II secretion system protein, hypothetical protein, hypothetical protein, hypothetical protein	PA2678, PA2677, PA2676, PA2675, PA2674, PA2673, PA2672, PA2671, PA2670, PA2669	probable permease of ABC-2 transporter(PA2678), probable type II secretion protein(PA2677), probable type II secretion system protein(PA2676), probable type II secretion system protein(PA2675), probable type II secretion system protein(PA2674), probable type II secretion system protein(PA2673), probable type II secretion system protein(PA2672), hypothetical protein(PA2671), hypothetical protein(P…
PA14_29590	156	123	117	69	14	54	-0.38	0.2	0.46	transcriptional regulator	PA2667	MvaU(mvaU)
PA14_29575	162	161	173	198	67	181	1.09	0	0.01	hypothetical protein	NA	NA
PA14_29600	5	9	5	4	1	1	-0.48	0.58	NA	6-pyruvoyl-tetrahydropterin synthase	PA2666	probable 6-pyruvoyl tetrahydrobiopterin synthase(PA2666)
PA14_29620	7	1	0	0	0	0	-2.18	0.31	NA	anaerobic nitric oxide reductase transcriptional regulator	PA2665	Transcriptional activator of P. aeruginosa flavohemoglobin, FhpR(fhpR )
PA14sr_066	1	4	0	2	0	0	-0.04	0.99	NA	NA	NA	NA
PA14_29640	22	21	44	75	4	40	1.26	0.04	0.15	nitric oxide dioxygenase(fhp)	PA2664	flavohemoprotein(fhp)
PA14_29680,PA14_29690	5	5	3	6	0	7	1.1	0.16	NA	hypothetical protein, hypothetical protein	PA2661, PA2660	hypothetical protein(PA2661), hypothetical protein(PA2660)
PA14_29660	338	251	108	33	8	41	-1.84	0	0	hypothetical protein	PA2662	conserved hypothetical protein(PA2662)
PA14_29710,PA14_29720,PA14_29730,PA14_29740	1	2	1	1	0	2	0.74	0.6	NA	hypothetical protein, hypothetical protein, two-component response regulator, two-component sensor	PA2659, PA2658, PA2657, PA2656	hypothetical protein(PA2659), hypothetical protein(PA2658), two-component response regulator CarR(carR), two-component sensor CarS(carS)
PA14_29760	14	13	6	5	0	0	-1.6	0.1	NA	chemotaxis transducer	PA2654	probable chemotaxis transducer(PA2654)
PA14_29750	25	14	9	12	3	16	0.58	0.25	NA	hypothetical protein	PA2655	hypothetical protein(PA2655)
PA14_29770	4	5	2	10	0	3	1.3	0.14	NA	transporter	PA2653	probable transporter(PA2653)
PA14_29830	0	2	2	0	1	0	-0.5	0.75	NA	methyltransferase	PA2650	conserved hypothetical protein(PA2650)
PA14_29800,PA14_29820	125	85	164	87	28	123	0.47	0.37	0.63	chemotaxis transducer, hypothetical protein	PA2652, PA2651	methyl-accepting chemotaxis protein(PA2652), conserved hypothetical protein(PA2651)
PA14_29850,PA14_29860,PA14_29880,PA14_29890,PA14_29900,PA14_29920,PA14_29930,PA14_29940	26	37	14	5	1	5	-1.62	0.01	0.07	NADH dehydrogenase subunit N(nuoN), NADH dehydrogenase subunit M(nuoM), NADH dehydrogenase subunit L(nuoL), NADH dehydrogenase subunit K(nuoK), NADH dehydrogenase subunit J(nuoJ), NADH dehydrogenase subunit I(nuoI), NADH dehydrogenase subunit H(nuoH), NADH dehydrogenase subunit G(nuoG)	PA2649, PA2648, PA2647, PA2646, PA2645, PA2644, PA2643, PA2642	NADH dehydrogenase I chain N(nuoN), NADH dehydrogenase I chain M(nuoM), NADH dehydrogenase I chain L(nuoL), NADH dehydrogenase I chain K(nuoK), NADH dehydrogenase I chain J(nuoJ), NADH Dehydrogenase I chain I(nuoI), NADH dehydrogenase I chain H(nuoH), NADH dehydrogenase I chain G(nuoG)
PA14_29970	17	12	5	3	1	1	-1.52	0.06	NA	NADH dehydrogenase I subunit F;Pseudo(nuoF)	PA2641	NADH dehydrogenase I chain F(nuoF)
PA14_29980	0	1	0	0	1	0	1.48	0.45	NA	NADH dehydrogenase subunit E(nuoE)	PA2640	NADH dehydrogenase I chain E(nuoE)
PA14_29990	1	0	0	0	0	0	0.47	0.86	NA	bifunctional NADH:ubiquinone oxidoreductase subunit C/D(nuoD)	PA2639	NADH dehydrogenase I chain C, D(nuoD)
PA14_30010	36	16	9	9	1	12	-0.27	0.6	0.81	NADH dehydrogenase subunit B(nuoB)	PA2638	NADH dehydrogenase I chain B(nuoB)
PA14_30020	210	255	249	407	38	213	0.81	0.07	0.24	NADH dehydrogenase subunit A(nuoA)	PA2637	NADH dehydrogenase I chain A(nuoA)
PA14_30030	20	49	62	47	12	23	0.45	0.5	0.73	hypothetical protein	PA2636	hypothetical protein(PA2636)
PA14_30040	4	0	5	2	0	4	0.38	0.77	NA	hypothetical protein	PA2635	hypothetical protein(PA2635)
PA14_30050	63	26	17	13	1	15	-0.72	0.27	0.54	isocitrate lyase	PA2634	isocitrate lyase AceA(aceA)
PA14sr_067	30	12	23	11	5	12	0.02	0.97	NA	NA	NA	NA
PA14_30070	96	116	34	25	5	17	-1.15	0.03	0.13	hypothetical protein	PA2633	hypothetical protein(PA2633)
PA14_30080	19	12	42	3	0	6	-2.12	0.02	NA	hypothetical protein	PA2632	hypothetical protein(PA2632)
PA14_30090	12	4	2	3	0	3	-0.4	0.7	NA	acetyl transferase	PA2631	probable acetyl transferase(PA2631)
PA14_30100,PA14_30110	0	0	0	0	0	0	0	1	NA	hypothetical protein, adenylosuccinate lyase(purB)	PA2630, PA2629	conserved hypothetical protein(PA2630), adenylosuccinate lyase(purB)
PA14_30130	2	2	0	0	0	1	-0.35	0.83	NA	hypothetical protein	PA2628	hypothetical protein(PA2628)
PA14_30140,PA14_30150	2	2	2	2	0	0	-0.37	0.79	NA	hypothetical protein, tRNA-specific 2-thiouridylase MnmA(mnmA)	PA2627, PA2626	conserved hypothetical protein(PA2627), tRNA methyltransferase(trmU)
PA14_30160	1	2	0	1	0	0	0.01	0.99	NA	hypothetical protein	PA2625	conserved hypothetical protein(PA2625)
PA14_30180	12	5	4	5	0	3	-0.25	0.77	NA	monomeric isocitrate dehydrogenase(idh)	PA2624	isocitrate dehydrogenase(idh)
PA14_30200	114	110	74	31	13	35	-0.58	0.36	0.63	cold-shock protein CspD(cspD)	PA2622	cold-shock protein CspD(cspD)
PA14_30190	149	117	57	49	13	42	-0.36	0.38	0.64	isocitrate dehydrogenase(icd)	PA2623	isocitrate dehydrogenase(icd)
PA14_30240	88	89	27	44	9	33	-0.01	0.98	0.99	translation initiation factor IF-1(infA)	PA2619	initiation factor(infA)
PA14_30210,PA14_30230	300	230	126	71	24	84	-0.59	0.04	0.17	ATP-dependent Clp protease adaptor protein ClpS(clpS), ATP-dependent Clp protease%2C ATP-binding subunit ClpA(clpA)	NA, PA2620	NA, ATP-binding protease component ClpA(clpA)
PA14_30260	10	13	15	5	3	20	0.69	0.38	NA	arginyl-tRNA-protein transferase	PA2618	hypothetical protein(PA2618)
PA14_30270,PA14_30280	0	3	0	1	0	1	0.68	0.66	NA	leucyl/phenylalanyl-tRNA--protein transferase(aat), thioredoxin reductase 1(trxB1)	PA2617, PA2616	leucyl/phenylalanyl-tRNA-protein transferase(aat), thioredoxin reductase 1(trxB1)
PA14_30290,PA14_30310	0	1	3	2	0	2	0.9	0.55	NA	cell division protein FtsK(ftsK), outer-membrane lipoprotein carrier protein(lolA)	PA2615, PA2614	cell division protein FtsK(ftsK), lipoprotein localization protein LolA(lolA)
PA14_30320	38	48	22	12	1	10	-1.09	0.03	0.13	recombination factor protein RarA	PA2613	conserved hypothetical protein(PA2613)
PA14_30350	29	15	19	13	4	12	0.09	0.87	NA	hypothetical protein	PA2610	conserved hypothetical protein(PA2610)
PA14_30330,PA14_30340	77	83	64	68	5	39	0.03	0.95	0.98	seryl-tRNA synthetase(serS), siroheme synthase(cysG)	PA2612, PA2611	seryl-tRNA synthetase(serS), siroheme synthase(cysG)
PA14_30360	4	9	11	9	2	14	1.12	0.1	NA	hypothetical protein	PA2609	hypothetical protein(PA2609)
PA14_30370,PA14_30380,PA14_30390,PA14_30400	0	0	0	0	0	1	2.44	0.48	NA	hypothetical protein, hypothetical protein, sulfur relay protein TusC, sulfur transfer complex subunit TusD	PA2608, PA2607, PA2606, PA2605	conserved hypothetical protein(PA2608), conserved hypothetical protein(PA2607), conserved hypothetical protein(PA2606), conserved hypothetical protein(PA2605)
PA14_30410	155	88	40	19	1	15	-1.85	0	0.01	hypothetical protein	PA2604	conserved hypothetical protein(PA2604)
PA14_30430,PA14_30440	11	15	3	5	1	6	-0.06	0.93	NA	thiosulfate sulfurtransferase, hypothetical protein	PA2603, PA2602	probable thiosulfate sulfurtransferase(PA2603), 3-mercaptopropionate dioxygenase(PA2602)
PA14_30420	1020746	973228	403483	766901	94928	373252	0.16	0.75	0.89	tRNA-Ser	PA2603.1	tRNA-Ser(PA2603.1)
PA14_30450	28	20	12	11	3	10	-0.1	0.84	NA	LysR family transcriptional regulator	PA2601	probable transcriptional regulator(PA2601)
PA14_30460,PA14_30470,PA14_30490,PA14_30500	0	0	0	0	0	0	0	1	NA	flavin-dependent oxidoreductase, periplasmic aliphatic sulfonate-binding protein, lavin-dependent oxidoreductase, acyl-CoA dehydrogenase	PA2600, PA2599, PA2598, PA2597	hypothetical protein(PA2600), conserved hypothetical protein(PA2599), hypothetical protein(PA2598), hypothetical protein(PA2597)
PA14_30520,PA14_30540	5	1	1	1	0	1	-0.46	0.77	NA	periplasmic aliphatic sulfonate-binding protein, periplasmic aliphatic sulfonate-binding protein	PA2596, PA2595	conserved hypothetical protein(PA2596), conserved hypothetical protein(PA2595)
PA14_30560	64	63	30	20	3	12	-0.98	0.01	0.08	hypothetical protein	PA2593	quorum threshold expression element, QteE(qteE)
PA14_30550	31	29	4	5	0	0	-2.47	0.01	NA	periplasmic aliphatic sulfonate-binding protein	PA2594	conserved hypothetical protein(PA2594)
PA14_30570	8	6	4	2	0	2	-1.03	0.36	NA	periplasmic spermidine/putrescine-binding protein	PA2592	probable periplasmic spermidine/putrescine-binding protein(PA2592)
PA14_30580	97	84	61	21	3	18	-1.38	0	0.01	LuxR family transcriptional regulator	PA2591	VqsR(vqsR)
PA14_30620	18	12	3	9	3	10	0.71	0.25	NA	AraC family transcriptional regulator	PA2588	probable transcriptional regulator(PA2588)
PA14_30590,PA14_30600	14	12	2	5	0	2	-0.83	0.37	NA	outer membrane receptor protein, permease	PA2590, PA2589	hypothetical protein(PA2590), hypothetical protein(PA2589)
PA14_30630	159	190	129	216	45	192	1.07	0	0.01	FAD-dependent monooxygenase(pqsH)	PA2587	probable FAD-dependent monooxygenase(pqsH)
PA14_30650,PA14_30660,PA14_30670	7	22	5	16	1	6	0.49	0.56	0.78	response regulator GacA(gacA), excinuclease ABC subunit C(uvrC), CDP-diacylglycerol--glycerol-3-phosphate 3-phosphatidyltransferase(pgsA)	PA2586, PA2585, PA2584	response regulator GacA(gacA), excinuclease ABC subunit C(uvrC), CDP-diacylglycerol--glycerol-3-phosphate 3-phosphatidyltransferase(pgsA)
PA14_30680	11533	12576	17044	35532	3275	22764	1.44	0.03	0.13	tRNA-Gly	PA2583.1	tRNA-Gly(PA2583.1)
PA14_30690	72	67	125	74	22	81	0.53	0.23	0.5	hypothetical protein	NA	NA
PA14sr_068	6	9	20	2	3	6	-0.42	0.64	NA	NA	NA	NA
PA14_30700	6	2	2	1	0	3	-0.14	0.9	NA	sensor/response regulator hybrid	PA2583	probable sensor/response regulator hybrid(PA2583)
PA14_30710	273	254	330	330	72	276	0.76	0.12	0.34	osmoprotectant transporter activator protein	PA2582	hypothetical protein(PA2582)
PA14_30730	67	70	64	45	6	35	-0.14	0.69	0.86	hypothetical protein	PA2581	hypothetical protein(PA2581)
PA14_30720	34481	47372	9845	30523	3916	21579	0.41	0.38	0.64	tRNA-Cys	PA2581.1	tRNA-Cys(PA2581.1)
PA14sr_069	242	181	345	187	55	197	0.32	0.49	0.72	NA	NA	NA
PA14_30740	16	19	37	24	8	24	0.76	0.23	NA	NADPH specific quinone oxidoreductase	PA2580	conserved hypothetical protein(PA2580)
PA14_30760,PA14_30770	51	53	15	11	2	16	-0.83	0.14	0.36	acetyltransferase, AsnC family transcriptional regulator	PA2578, PA2577	probable acetyltransferase(PA2578), probable transcriptional regulator(PA2577)
PA14_30750	38	39	11	48	5	34	1.09	0.14	0.37	tryptophan oxygenase	PA2579	L-Tryptophan:oxygen 2, 3-oxidoreductase (decyclizing) KynA(kynA)
PA14_30800	1	1	0	1	0	1	1.3	0.44	NA	hypothetical protein	PA2575	hypothetical protein(PA2575)
PA14_30790	38	37	19	27	10	17	0.54	0.28	0.55	hypothetical protein	PA2576	hypothetical protein(PA2576)
PA14_30810	13	12	18	19	0	11	0.38	0.58	NA	alkane-1 monooxygenase(alkB1)	PA2574	alkane-1-monooxygenase(alkB1)
PA14_30830	76	53	32	52	5	17	0	1	1	two-component response regulator	PA2572	probable two-component response regulator(PA2572)
PA14_30820	66	65	32	25	10	48	0.28	0.5	0.73	methyl-accepting chemotaxis transducer	PA2573	probable chemotaxis transducer(PA2573)
PA14_30840	1	1	0	1	0	0	0.62	0.8	NA	signal transduction histidine kinase	PA2571	probable two-component sensor(PA2571)
PA14_30850,PA14_30860,PA14_30870,PA14_30880	5	4	5	3	0	5	0.23	0.82	NA	TrbI-like protein, TrbG-like protein, conjugal transfer protein TrbF, conjugal transfer protein TrbL	NA, NA, NA, NA	NA, NA, NA, NA
PA14sr_070	122	119	71	123	13	70	0.46	0.28	0.55	NA	NA	NA
PA14_30900,PA14_30910	0	0	1	0	0	0	0.47	0.87	NA	conjugal transfer protein TrbJ, conjugal transfer ATPase TrbE	NA, NA	NA, NA
PA14_30890	8	5	6	10	0	6	0.78	0.32	NA	hypothetical protein	NA	NA
PA14_30930,PA14_30940,PA14_30950,PA14_30960	10	17	5	7	6	14	1.14	0.07	NA	TrbC-like protein, conjugal transfer protein, hypothetical protein, conjugal transfer coupling protein TraG	NA, NA, NA, NA	NA, NA, NA, NA
PA14_30970	282	272	390	346	98	423	0.99	0	0.04	transcriptional regulator	NA	NA
PA14_30980,PA14_30990,PA14_31000,PA14_31010,PA14_31030,PA14_31040	37	16	8	5	1	6	-1.1	0.06	0.22	hypothetical protein, hypothetical protein, hypothetical protein, cation efflux system protein, cation efflux system protein, cation efflux system protein	NA, NA, NA, NA, NA, NA	NA, NA, NA, NA, NA, NA
PA14sr_071	69	41	26	40	10	39	0.63	0.1	0.29	NA	NA	NA
PA14_31050,PA14_31060	2399	2555	1147	1098	203	869	-0.32	0.53	0.75	hypothetical protein, hypothetical protein	NA, NA	NA, NA
PA14_31070	5	4	1	3	2	6	1.49	0.13	NA	hypothetical protein	NA	NA
PA14_31080,PA14_31090,PA14_31100	0	0	1	0	0	0	0.47	0.92	NA	conjugal transfer protein, hypothetical protein, plasmid partitioning protein	NA, NA, NA	NA, NA, NA
PA14_31110,PA14_31130	14	26	37	31	5	36	0.86	0.15	NA	replication initiator and transcriptional repressor protein, hypothetical protein	NA, NA	NA, NA
PA14_31150	13	7	15	11	0	7	0.03	0.97	NA	hypothetical protein	NA	NA
PA14sr_072	110	72	61	29	11	43	-0.29	0.55	0.77	NA	NA	NA
PA14_31180	155	91	61	57	6	61	-0.2	0.61	0.81	hypothetical protein	NA	NA
PA14_31160,PA14_31170	205	110	70	43	17	44	-0.49	0.33	0.6	hypothetical protein, hypothetical protein	NA, NA	NA, NA
PA14_31190	3	0	0	0	0	0	-0.71	0.87	NA	hypothetical protein	NA	NA
PA14_31220	54	49	26	16	1	22	-0.63	0.22	0.49	hypothetical protein	NA	NA
PA14sr_073	59	29	112	45	20	76	0.62	0.28	0.55	NA	NA	NA
PA14_31230	7	2	4	4	1	7	1.05	0.24	NA	hypothetical protein	NA	NA
PA14_31240	34	27	17	15	1	10	-0.47	0.41	NA	nrbE-like protein	NA	NA
PA14_31250	339	310	1086	614	141	554	0.55	0.33	0.6	hypothetical protein	NA	NA
PA14_31260	20	19	8	8	2	10	-0.02	0.98	NA	RadC-like protein	NA	NA
PA14_31270,PA14_31280	37	43	20	20	5	23	0.14	0.76	0.9	hypothetical protein, integrase	NA, NA	NA, NA
PA14_31290	1	4	13	3	0	1	-1.34	0.29	NA	PA-I galactophilic lectin(pa1L)	PA2570	LecA(lecA)
PA14_31300	117	187	149	105	33	110	0.33	0.52	0.74	hypothetical protein	PA2569	hypothetical protein(PA2569)
PA14_31330	24	30	16	7	3	11	-0.51	0.39	NA	EAL domain-containing protein	PA2567	hypothetical protein(PA2567)
PA14_31310	112	86	41	54	2	45	-0.22	0.66	0.84	hypothetical protein	PA2568	hypothetical protein(PA2568)
PA14_NovelOrf_012	38	38	21	17	5	14	-0.19	0.7	NA	NA	NA	NA
PA14_31340	28	14	18	12	0	10	-0.45	0.54	NA	hypothetical protein	NA	NA
PA14_31350	6	13	4	7	1	1	-0.19	0.83	NA	hypothetical protein	PA2566	conserved hypothetical protein(PA2566)
PA14_31380	6	7	5	6	0	4	0.22	0.8	NA	sulfate transporter	PA2563	probable sulfate transporter(PA2563)
PA14_31370	44	36	37	21	3	15	-0.48	0.31	0.58	hypothetical protein	PA2564	hypothetical protein(PA2564)
PA14_31400	18	12	4	6	0	7	-0.22	0.75	NA	chemotaxis transducer	PA2561	CtpH(ctpH)
PA14_31390	92	79	141	82	22	84	0.37	0.38	0.64	hypothetical protein	PA2562	hypothetical protein(PA2562)
PA14_31430	30	32	17	25	2	15	0.16	0.79	0.91	hypothetical protein	NA	NA
PA14_31420	176	207	71	117	18	81	0.09	0.81	0.92	hypothetical protein	PA2560	hypothetical protein(PA2560)
PA14_31450	40	42	8	9	3	17	-0.36	0.53	NA	hypothetical protein	NA	NA
PA14_31440	83	75	33	24	8	22	-0.55	0.17	0.42	hypothetical protein	PA2559	hypothetical protein(PA2559)
PA14_31460	12	3	1	3	0	8	0.65	0.47	NA	transporter	PA2558	probable transport protein(PA2558)
PA14_31470	0	0	1	0	0	0	0.47	0.92	NA	AMP-binding protein	PA2557	probable AMP-binding enzyme(PA2557)
PA14_31480	3	2	0	1	0	2	0.52	0.71	NA	AraC family transcriptional regulator	PA2556	probable transcriptional regulator(PA2556)
PA14_31500	1	0	0	0	0	0	0.47	0.92	NA	AMP-binding protein	PA2555	probable AMP-binding enzyme(PA2555)
PA14_31510	0	0	0	0	0	0	0	1	NA	short-chain dehydrogenase	PA2554	probable short-chain dehydrogenase(PA2554)
PA14_31530	2	1	0	1	0	1	0.8	0.72	NA	acyl-CoA thiolase	PA2553	probable acyl-CoA thiolase(PA2553)
PA14_31560	17	21	14	7	3	10	-0.17	0.76	NA	LysR family transcriptional regulator	PA2551	probable transcriptional regulator(PA2551)
PA14_31540	19	21	9	5	1	9	-0.53	0.41	0.67	acyl-CoA dehydrogenase	PA2552	probable acyl-CoA dehydrogenase(PA2552)
PA14_31610,PA14_31620	55	46	47	15	4	18	-0.85	0.05	0.2	TerC family protein, hypothetical protein	PA2549, PA2548	conserved hypothetical protein(PA2549), hypothetical protein(PA2548)
PA14_31580	16	21	10	13	3	9	0.29	0.63	NA	acyl-CoA dehydrogenase	PA2550	probable acyl-CoA dehydrogenase(PA2550)
PA14_31630	1	0	0	0	0	1	1.47	0.68	NA	LysR family transcriptional regulator	PA2547	probable transcriptional regulator(PA2547)
PA14_31650	101	114	44	30	5	25	-0.92	0.02	0.1	exonuclease III(xthA)	PA2545	exodeoxyribonuclease III(xthA)
PA14_31640	55	31	45	29	19	26	0.66	0.24	0.51	ring-cleaving dioxygenase	PA2546	probable ring-cleaving dioxygenase(PA2546)
PA14_31660	24	25	7	12	2	6	-0.27	0.63	NA	hypothetical protein	PA2544	hypothetical protein(PA2544)
PA14_31770	34	9	39	20	1	11	-0.45	0.54	NA	oxidoreductase	PA2535	probable oxidoreductase(PA2535)
PA14_31680,PA14_31690,PA14_31700,PA14_31720,PA14_31730,PA14_31740,PA14_31750,PA14_31760	19	21	32	24	4	29	0.65	0.34	0.61	hypothetical protein, hypothetical protein, CDP-alcohol phosphatidyltransferase, hypothetical protein, hypothetical protein, hypothetical protein, acyltransferase, phosphatidate cytidylyltransferase	PA2543, PA2542, PA2541, PA2540, PA2539, PA2538, PA2537, PA2536	conserved hypothetical protein(PA2543), conserved hypothetical protein(PA2542), probable CDP-alcohol phosphatidyltransferase(PA2541), conserved hypothetical protein(PA2540), conserved hypothetical protein(PA2539), hypothetical protein(PA2538), probable acyltransferase(PA2537), probable phosphatidate cytidylyltransferase(PA2536)
PA14_31780	27	43	37	48	12	41	1.06	0.03	0.14	LysR family transcriptional regulator	PA2534	probable transcriptional regulator(PA2534)
PA14_31800	7	8	1	5	1	1	0.03	0.97	NA	sodium:alanine symporter	PA2533	probable sodium:alanine symporter(PA2533)
PA14_31820	2	4	1	2	2	0	0.84	0.54	NA	aminotransferase	PA2531	probable aminotransferase(PA2531)
PA14_31810	93	106	40	22	5	21	-1.1	0	0.04	thiol peroxidase(tpx)	PA2532	thiol peroxidase(tpx)
PA14_31840,PA14_31850	12	3	1	0	0	1	-2.32	0.09	NA	hypothetical protein, hypothetical protein	PA2530, PA2529	hypothetical protein(PA2530), hypothetical protein(PA2529)
PA14_31950,PA14_31960	4	1	2	0	2	1	0.56	0.7	NA	two-component sensor, two-component response regulator	PA2524, PA2523	CzcS(czcS), CzcR(czcR)
PA14_31870,PA14_31890,PA14_31900,PA14_31920,PA14_31930	33	41	85	57	12	99	1	0.09	0.27	RND efflux membrane fusion protein, RND efflux transporter, efflux transporter, outer membrane protein, hypothetical protein	PA2528, PA2527, PA2526, PA2525, NA	MuxA(muxA), MuxB(muxB), MuxC(muxC), OpmB(opmB), NA
PA14sr_074	19	12	23	4	1	12	-0.61	0.4	NA	NA	NA	NA
PA14_31970,PA14_31990,PA14_32015,PA14_32025	3	6	4	5	2	1	0.58	0.56	NA	CzcC family cobalt/zinc/cadmium efflux transporter outer membrane protein(czcC), cobalt/zinc/cadmium efflux RND transporter%2C membrane fusion protein%2C CzcB famil(czcB), PA14_32015, PA14_32025	PA2522, PA2521, NA, NA	outer membrane protein precursor CzcC(czcC), Resistance-Nodulation-Cell Division (RND) divalent metal cation efflux membrane fusion protein CzcB precursor(czcB), NA, NA
PA14_32060	1	1	1	0	0	0	-1.02	0.61	NA	transcriptional regulator XylS(xylS)	PA2519	transcriptional regulator XylS(xylS)
PA14_32080,PA14_32100,PA14_32110	0	0	0	0	0	0	0	1	NA	toluate 1%2C2-dioxygenase subunit alpha(xylX), toluate 1%2C2-dioxygenase subunit beta(xylY), toluate 1%2C2-dioxygenase electron transfer component(xylZ)	PA2518, PA2517, PA2516	toluate 1, 2-dioxygenase alpha subunit(xylX), toluate 1, 2-dioxygenase beta subunit(xylY), toluate 1, 2-dioxygenase electron transfer component(xylZ)
PA14_32140,PA14_32150,PA14_32160	1	1	0	1	0	0	0.63	0.82	NA	anthranilate dioxygenase reductase(antC), anthranilate dioxygenase small subunit(antB), anthranilate dioxygenase large subunit(antA)	PA2514, PA2513, PA2512	anthranilate dioxygenase reductase(antC), anthranilate dioxygenase small subunit(antB), anthranilate dioxygenase large subunit(antA)
PA14_32130	2	0	0	1	0	1	1.36	0.47	NA	1%2C6-dihydroxycyclohexa-2%2C4-diene-1-carboxylate dehydrogenase(benD)	PA2515	cis-1, 2-dihydroxycyclohexa-3, 4-diene carboxylate dehydrogenase(xylL)
PA14_32200	6	7	5	3	2	5	0.45	0.64	NA	transcriptional regulator CatR(catR)	PA2510	transcriptional regulator CatR(catR)
PA14_32190	9	4	3	2	1	1	-0.69	0.52	NA	transcriptional regulator	PA2511	AntR(antR)
PA14_32250	65	72	17	9	1	10	-1.77	0.01	0.09	hypothetical protein	PA2506	hypothetical protein(PA2506)
PA14_32230,PA14_32240	61	49	176	70	17	84	0.21	0.73	0.88	muconolactone delta-isomerase(catC), catechol 1%2C2-dioxygenase(catA)	PA2508, PA2507	muconolactone delta-isomerase(catC), catechol 1, 2-dioxygenase(catA)
PA14_32270	106	81	57	50	11	60	0.16	0.76	0.9	porin	PA2505	tyrosine porin OpdT(opdT)
PA14_32290	10	10	9	11	1	4	0.25	0.69	NA	hypothetical protein	PA2503	hypothetical protein(PA2503)
PA14_32280	103	47	38	37	6	29	-0.2	0.71	0.87	hypothetical protein	PA2504	hypothetical protein(PA2504)
PA14_32330,PA14_32340,PA14_32350	40	30	21	9	6	21	-0.05	0.93	0.97	cyanate permease, deaminase, hypothetical protein	PA2500, PA2499, PA2498	probable major facilitator superfamily (MFS) transporter(PA2500), probable deaminase(PA2499), conserved hypothetical protein(PA2498)
PA14_32300	2	1	0	0	3	1	2.56	0.11	NA	kinase	PA2502	hypothetical protein(PA2502)
PA14_32310	506	384	824	311	263	768	0.99	0.14	0.36	hypothetical protein	PA2501	hypothetical protein(PA2501)
PA14_32380,PA14_32390,PA14_32400	8	5	9	9	0	6	0.42	0.61	NA	multidrug efflux outer membrane protein OprN precursor(oprN), RND multidrug efflux transporter MexF(mexF), RND multidrug efflux membrane fusion protein MexE(mexE)	PA2495, PA2494, PA2493	Multidrug efflux outer membrane protein OprN precursor(oprN), Resistance-Nodulation-Cell Division (RND) multidrug efflux transporter MexF(mexF), Resistance-Nodulation-Cell Division (RND) multidrug efflux membrane fusion protein MexE precursor(mexE)
PA14_32360,PA14_32370	18	10	10	7	1	5	-0.39	0.56	NA	lysR family transcriptional regulator, DNA damage-inducible gene	PA2497, PA2496	probable transcriptional regulator(PA2497), hypothetical protein(PA2496)
PA14_32410	15	6	4	6	0	2	-0.49	0.55	NA	transcriptional regulator MexT(mexT)	PA2492	transcriptional regulator MexT(mexT)
PA14_32440	7	6	7	6	1	9	0.78	0.3	NA	hypothetical protein	PA2490	conserved hypothetical protein(PA2490)
PA14_32420	73	53	66	55	11	36	0.22	0.56	0.77	oxidoreductase	PA2491	MexS(mexS)
PA14_32450,PA14_32460	3	0	0	1	0	0	0.1	0.96	NA	AraC family transcriptional regulator, transcriptional regulator	PA2489, PA2488	probable transcriptional regulator(PA2489), probable transcriptional regulator(PA2488)
PA14_32480,PA14_32490	53	47	23	25	1	13	-0.58	0.28	NA	hypothetical protein, hypothetical protein	PA2486, PA2485	hypothetical protein(PA2486), hypothetical protein(PA2485)
PA14_32470	54	45	28	62	14	37	1.08	0.06	0.21	hypothetical protein	PA2487	hypothetical protein(PA2487)
PA14_32500	47	20	22	11	1	12	-0.75	0.18	NA	TetR family transcriptional regulator	PA2484	conserved hypothetical protein(PA2484)
PA14_32520	114	159	89	51	16	53	-0.35	0.5	0.73	hypothetical protein	PA2483	conserved hypothetical protein(PA2483)
PA14_32570,PA14_32580	31	10	8	3	2	5	-0.95	0.2	NA	two-component sensor, two-component response regulator	PA2480, PA2479	probable two-component sensor(PA2480), probable two-component response regulator(PA2479)
PA14_32530,PA14_32540	108	39	43	28	14	41	0.21	0.73	0.89	cytochrome c, hypothetical protein	PA2482, PA2481	probable cytochrome c(PA2482), hypothetical protein(PA2481)
PA14_32610	15	10	8	4	3	5	-0.16	0.81	NA	disulfide isomerase/thiol-disulfide oxidase(dsbG)	PA2476	thiol:disulfide interchange protein DsbG(dsbG)
PA14_32640,PA14_32650,PA14_32660	0	0	0	1	0	0	2.37	0.4	NA	hypothetical protein, glutathione S-transferase, MFS family transporter	PA2474, PA2473, PA2472	hypothetical protein(PA2474), probable glutathione S-transferase(PA2473), probable major facilitator superfamily (MFS) transporter(PA2472)
PA14_32630	14	12	4	2	0	4	-1.14	0.18	NA	cytochrome P450	PA2475	probable cytochrome P450(PA2475)
PA14_32670,PA14_32690	0	1	0	0	0	0	0.47	0.92	NA	hypothetical protein, gentisate 1%2C2-dioxygenase(gtdA)	PA2471, PA2470	conserved hypothetical protein(PA2471), gentisate 1, 2-dioxygenase(gtdA)
PA14_32700	5	3	1	0	1	2	-0.09	0.95	NA	transcriptional regulator	PA2469	probable transcriptional regulator(PA2469)
PA14_32710,PA14_32720	19	13	15	15	3	11	0.45	0.47	NA	ECF subfamily RNA polymerase sigma-70 factor, transmembrane sensor	PA2468, PA2467	ECF sigma factor FoxI(foxI), Anti-sigma factor FoxR(foxR)
PA14_32740	0	1	1	1	0	0	0.43	0.84	NA	TonB-dependent receptor	PA2466	Ferrioxamine receptor FoxA(foxA)
PA14_32750	9	9	3	4	0	2	-0.71	0.55	NA	hypothetical protein	PA2465	hypothetical protein(PA2465)
PA14_32770	68	53	17	53	12	49	0.98	0.01	0.06	hypothetical protein	PA2464	hypothetical protein(PA2464)
PA14_32780,PA14_32790	195	156	260	207	39	160	0.45	0.27	0.55	hypothetical protein, hypothetical protein	PA2463, PA2462	hypothetical protein(PA2463), hypothetical protein(PA2462)
PA14_NovelOrf_013,PA14_32810	187	172	195	253	67	187	1.06	0	0.01	NA, hypothetical protein	NA, NA	NA, NA
PA14sr_075	115	52	75	67	20	71	0.61	0.15	0.39	NA	NA	NA
PA14sr_076	85	68	42	57	16	44	0.52	0.15	0.38	NA	NA	NA
PA14sr_077	1	2	2	1	0	0	-0.83	0.59	NA	NA	NA	NA
PA14_32820	68	38	97	49	25	65	0.71	0.14	0.37	hypothetical protein	NA	NA
PA14_32830,PA14_32840	20	3	19	2	3	10	-0.21	0.81	NA	hypothetical protein, hypothetical protein	NA, NA	NA, NA
PA14_32850	32	29	44	27	4	26	0.15	0.76	0.9	hypothetical protein	NA	NA
PA14_32860,PA14_32880,PA14_32890	122	177	407	251	60	192	0.52	0.34	0.61	hypothetical protein, hypothetical protein, hypothetical protein	PA2455, PA2454, PA2453	hypothetical protein(PA2455), hypothetical protein(PA2454), hypothetical protein(PA2453)
PA14_32905	3	2	5	5	1	2	0.79	0.41	NA	hypothetical protein	NA	NA
PA14_32930	3	3	3	0	0	1	-1.64	0.28	NA	hypothetical protein	PA2450	hypothetical protein(PA2450)
PA14_32950	11	9	5	5	3	9	0.71	0.26	NA	hypothetical protein	PA2448	hypothetical protein(PA2448)
PA14_32940	56	50	20	32	4	22	0.05	0.91	0.96	transcriptional regulator	PA2449	GcsR(gcsR)
PA14_32970	9	8	3	2	1	1	-1.06	0.26	NA	transcriptional regulator	PA2447	probable transcriptional regulator(PA2447)
PA14_32985,PA14_33000,PA14_33010,PA14_33030	9	13	14	6	0	4	-0.88	0.32	NA	glycine cleavage system protein H(gcvH2), glycine dehydrogenase(gcvP2), serine hydroxymethyltransferase(glyA2), L-serine dehydratase(sdaA)	PA2446, PA2445, PA2444, PA2443	glycine cleavage system protein H2(gcvH2), glycine cleavage system protein P2(gcvP2), serine hydroxymethyltransferase(glyA2), L-serine dehydratase(sdaA)
PA14_33050	9	11	7	1	0	3	-1.61	0.09	NA	hypothetical protein	PA2441	hypothetical protein(PA2441)
PA14_33040	48	54	11	11	6	12	-0.57	0.28	0.55	glycine cleavage system protein T2(gcvT2)	PA2442	glycine cleavage system protein T2(gcvT2)
PA14_33060	0	0	1	0	0	0	0.47	0.9	NA	hypothetical protein	PA2440	hypothetical protein(PA2440)
PA14_33070,PA14_33080,PA14_33110	0	0	0	0	0	1	2.43	0.37	NA	hypothetical protein, hypothetical protein, hypothetical protein	PA2439, PA2438, PA2437	hypothetical protein(PA2439), hypothetical protein(PA2438), hypothetical protein(PA2437)
PA14_33160	42	30	18	9	5	17	-0.22	0.7	NA	hypothetical protein	PA2433	hypothetical protein(PA2433)
PA14_33120,PA14_33130,PA14_33150	203	175	161	149	42	175	0.63	0.06	0.21	hypothetical protein, cation-transporting P-type ATPase, hypothetical protein	PA2436, PA2435, PA2434	hypothetical protein(PA2436), probable cation-transporting P-type ATPase(PA2435), hypothetical protein(PA2434)
PA14_33170	1	0	0	1	0	4	3.25	0.08	NA	transcriptional regulator	PA2432	bistable expression regulator, BexR(bexR)
PA14_33230	4	6	3	7	0	3	0.64	0.53	NA	hypothetical protein	PA2429	hypothetical protein(PA2429)
PA14_33190,PA14_33200,PA14_33220	23	13	28	8	2	18	-0.14	0.83	NA	hypothetical protein, hypothetical protein, hypothetical protein	PA2431, NA, PA2430	hypothetical protein(PA2431), NA, conserved hypothetical protein(PA2430)
PA14_33240	0	0	0	0	0	2	3.11	0.24	NA	hypothetical protein	PA2428	hypothetical protein(PA2428)
PA14_33260	9	8	8	5	0	8	0.08	0.92	NA	extracytoplasmic-function sigma-70 factor(pvdS)	PA2426	sigma factor PvdS(pvdS)
PA14_33250	8	7	7	9	5	3	1.03	0.18	NA	hypothetical protein	PA2427	hypothetical protein(PA2427)
PA14sr_078	0	3	5	2	1	0	-0.27	0.85	NA	NA	NA	NA
PA14_33270,PA14_33280	5	3	16	6	2	12	0.72	0.43	NA	protein PvdG(pvdG), peptide synthase(pvdL)	PA2425, PA2424	PvdG(pvdG), PvdL(pvdL)
PA14_33290	69	69	52	39	8	47	0.1	0.86	0.95	hypothetical protein	PA2423	hypothetical protein(PA2423)
PA14_33300	223	164	112	66	10	44	-0.89	0	0.01	hypothetical protein	NA	NA
PA14_33310	6	1	3	1	2	1	0.13	0.91	NA	hypothetical protein	NA	NA
PA14_33320	0	0	0	1	0	0	2.37	0.38	NA	hypothetical protein	NA	NA
PA14_33340,PA14_33350	8	3	4	2	4	2	0.7	0.45	NA	helicase, hypothetical protein	NA, NA	NA, NA
PA14_33370	2368	2397	1427	2208	493	2215	0.84	0.06	0.21	hypothetical protein	PA2422	hypothetical protein(PA2422)
PA14_33360	37	46	109	80	18	102	1.01	0.07	0.23	hypothetical protein	NA	NA
PA14_33380,PA14_33410	0	2	4	1	1	2	0.57	0.67	NA	hypothetical protein, porin	PA2421, PA2420	hypothetical protein(PA2421), probable porin(PA2420)
PA14_33420	1	3	4	1	0	4	0.28	0.84	NA	hydrolase	PA2419	probable hydrolase(PA2419)
PA14_33430	0	0	0	0	0	0	0	1	NA	pirin-related protein	PA2418	hypothetical protein(PA2418)
PA14sr_079	66	89	58	65	10	53	0.35	0.41	0.67	NA	NA	NA
PA14_33450	4	3	2	1	1	2	0.14	0.9	NA	trehalase(treA)	PA2416	periplasmic trehalase precursor(treA)
PA14_33440	54	30	19	23	4	29	0.3	0.54	0.76	LysR family transcriptional regulator	PA2417	probable transcriptional regulator(PA2417)
PA14_33460,PA14_33480	6	9	4	0	1	2	-1.35	0.23	NA	hypothetical protein, L-sorbosone dehydrogenase(sndH)	PA2415, PA2414	hypothetical protein(PA2415), L-sorbosone dehydrogenase(PA2414)
PA14_33500	0	0	1	2	0	0	2.06	0.6	NA	diaminobutyrate--2-oxoglutarate aminotransferase(pvdH)	PA2413	L-2, 4-diaminobutyrate:2-ketoglutarate 4-aminotransferase, PvdH(pvdH)
PA14_33530,PA14_33540,PA14_33550,PA14_33560	0	1	1	2	1	1	2.24	0.15	NA	hypothetical protein, ABC transporter permease, ABC transporter ATP-binding protein, adhesion protein	PA2410, PA2409, PA2408, PA2407	FpvF(fpvF), FpvE(fpvE), FpvD(fpvD), FpvC(fpvC)
PA14_33510,PA14_33520	1	5	6	4	1	2	0.31	0.76	NA	hypothetical protein, thioesterase	PA2412, PA2411	conserved hypothetical protein(PA2412), probable thioesterase(PA2411)
PA14_33610,PA14_33630	0	0	0	1	0	0	2.36	0.59	NA	peptide synthase, protein PvdJ(pvdJ)	PA2402, PA2400	probable non-ribosomal peptide synthetase(PA2402), PvdJ(pvdJ)
PA14_33680	4	3	15	6	2	3	0.07	0.94	NA	ferripyoverdine receptor(fpvA)	PA2398	ferripyoverdine receptor(fpvA)
PA14_33650	49	43	46	29	5	42	0.22	0.61	0.81	pyoverdine synthetase D(pvdD)	PA2399	pyoverdine synthetase D(pvdD)
PA14_33690	5	7	4	8	3	7	1.42	0.06	NA	pyoverdine biosynthesis protein PvdE(pvdE)	PA2397	pyoverdine biosynthesis protein PvdE(pvdE)
PA14_33710,PA14_33720,PA14_33730	2	13	15	10	4	6	0.6	0.47	NA	protein PvdO(pvdO), protein PvdN(pvdN), dipeptidase	PA2395, PA2394, PA2393	PvdO(pvdO), PvdN(pvdN), putative dipeptidase(PA2393)
PA14_33700	95	65	77	49	9	51	-0.01	0.97	0.99	pyoverdine synthetase F(pvdF)	PA2396	pyoverdine synthetase F(pvdF)
PA14_33750,PA14_33760,PA14_33770	5	1	2	0	0	0	-2.37	0.1	NA	outer membrane protein, ABC transporter ATP-binding protein/permease, hypothetical protein	PA2391, PA2390, PA2389	probable outer membrane protein precursor(opmQ), PvdT(pvdT), PvdR(pvdR)
PA14_33740	4	5	4	1	0	1	-1.47	0.26	NA	protein PvdP(pvdP)	PA2392	PvdP(pvdP)
PA14_33780	1	2	0	3	0	2	1.87	0.15	NA	transmembrane sensor	PA2388	FpvR(fpvR)
PA14_33800	9	11	10	8	1	5	0.02	0.98	NA	RNA polymerase sigma factor	PA2387	FpvI(fpvI)
PA14_33810	1	0	0	1	0	0	1.41	0.58	NA	L-ornithine N5-oxygenase(pvdA)	PA2386	L-ornithine N5-oxygenase(pvdA)
PA14sr_080	58	54	94	50	18	59	0.46	0.35	0.62	NA	NA	NA
PA14_33830	0	0	2	0	0	1	0.26	0.92	NA	hypothetical protein	PA2384	hypothetical protein(PA2384)
PA14_33840	6	1	3	2	0	1	-0.56	0.64	NA	transcriptional regulator	PA2383	probable transcriptional regulator(PA2383)
PA14_33870	403	278	102	77	9	93	-1	0.03	0.13	hypothetical protein	PA2381	hypothetical protein(PA2381)
PA14_33860	38	35	93	86	14	83	1.05	0.06	0.22	L-lactate dehydrogenase(lldA)	PA2382	L-lactate dehydrogenase(lldA)
PA14_33880	72	86	27	9	2	12	-1.79	0	0.02	hypothetical protein	PA2380	hypothetical protein(PA2380)
PA14_33890,PA14_33900	71	106	70	101	15	73	0.7	0.03	0.13	oxidoreductase, aldehyde dehydrogenase	PA2379, PA2378	probable oxidoreductase(PA2379), probable aldehyde dehydrogenase(PA2378)
PA14_33910,PA14_33920	9	13	28	22	3	23	0.86	0.21	NA	hypothetical protein, transcriptional regulator	PA2377, PA2376	hypothetical protein(PA2377), probable transcriptional regulator(PA2376)
PA14_33940,PA14_33960,PA14_33970,PA14_33980,PA14_33990,PA14_34000,PA14_34010,PA14_34020,PA14_34030,PA14_34050,PA14_34070	9	20	5	9	2	7	0.29	0.7	NA	hypothetical protein, VgrG3(vgrG3), hypothetical protein, hypothetical protein, ClpV3(clpV3), HsiH3(hsiH3), HsiG3(hsiG3), HsiF3(hsiF3), Hcp3(hcp3), HsiC3(hsiC3), HsiB3(hsiB3)	PA2374, PA2373, NA, NA, PA2371, PA2370, PA2369, PA2368, PA2367, PA2366, PA2365	hypothetical protein(PA2374), VgrG3(vgrG3), NA, NA, ClpV3(clpV3), HsiH3(hsiH3), HsiG3(hsiG3), HsiF3(hsiF3), Hcp3(hcp3), HsiC3(hsiC3), HsiB3(hsiB3)
PA14_33930	10	8	4	9	3	9	1.2	0.09	NA	hypothetical protein	PA2375	hypothetical protein(PA2375)
PA14_34080	32	23	22	25	8	23	0.78	0.12	0.34	Lip3(lip3)	PA2364	Lip3(lip3)
PA14_34100,PA14_34110,PA14_34130,PA14_34140	9	18	4	3	1	3	-0.92	0.25	NA	HsiJ3(hsiJ3), DotU3(dotU3), IcmF3(icmF3), HsiA3(hsiA3)	PA2363, PA2362, PA2361, PA2360	HsiJ3(hsiJ3), DotU3(dotU3), IcmF3(icmF3), hypothetical protein(hsiA3)
PA14_34150	6	17	4	1	0	0	-3.2	0.02	NA	Sfa3(sfa3)	PA2359	probable transcriptional regulator(sfa3)
PA14_34170	11	18	1	4	0	3	-0.91	0.26	NA	hypothetical protein	PA2358	hypothetical protein(PA2358)
PA14_34180,PA14_34190,PA14_34200,PA14_34210	12	9	14	5	2	11	0.18	0.78	NA	NADH-dependent FMN reductase MsuE(msuE), methanesulfonate sulfonatase MsuD(msuD), FMNH2-dependent monooxygenase, transcriptional regulator	PA2357, PA2356, PA2355, PA2354	NADH-dependent FMN reductase MsuE(msuE), methanesulfonate sulfonatase MsuD(msuD), probable FMNH2-dependent monooxygenase(PA2355), probable transcriptional regulator(PA2354)
PA14_34250	4	13	6	13	1	4	0.7	0.36	NA	glycerophosphoryl diester phosphodiesterase	PA2352	probable glycerophosphoryl diester phosphodiesterase(PA2352)
PA14_34230	9	4	8	6	2	5	0.5	0.5	NA	hypothetical protein	PA2353	conserved hypothetical protein(PA2353)
PA14_34260,PA14_34270,PA14_34280,PA14_34290,PA14_34300,PA14_34320	8	4	5	3	0	6	0.19	0.82	NA	ABC transporter permease, ABC transporter ATP-binding protein, hypothetical protein, DszA family monooxygenase, DszC family monooxygenase, DszC family monooxygenase	PA2351, PA2350, PA2349, PA2348, PA2347, PA2346	probable permease of ABC transporter(PA2351), probable ATP-binding component of ABC transporter(PA2350), conserved hypothetical protein(PA2349), conserved hypothetical protein(PA2348), hypothetical protein(PA2347), conserved hypothetical protein(PA2346)
PA14_34340	4	2	1	0	0	0	-2.14	0.19	NA	fructokinase(mtlZ)	PA2344	fructokinase(mtlZ)
PA14_34330	6	2	2	0	0	0	-2.67	0.1	NA	hypothetical protein	PA2345	conserved hypothetical protein(PA2345)
PA14_34350,PA14_34360,PA14_34370,PA14_34390,PA14_34410,PA14_34420,PA14_34440	0	0	0	0	0	0	0	1	NA	xylulose kinase(mtlY), mannitol dehydrogenase(mtlD), ABC maltose/mannitol transporter ATP-binding protein, binding-protein-dependent maltose/mannitol transport protein, binding-protein-dependent maltose/mannitol transport protein, maltose/mannitol ABC transporter substrate-binding protein, transcriptional regulator MtlR(mtlR)	PA2343, PA2342, PA2341, PA2340, PA2339, PA2338, PA2337	xylulose kinase(mtlY), mannitol dehydrogenase(mtlD), probable ATP-binding component of ABC maltose/mannitol transporter(PA2341), probable binding-protein-dependent maltose/mannitol transport protein(PA2340), probable binding-protein-dependent maltose/mannitol transport protein(PA2339), probable binding protein component of ABC maltose/mannitol transporter(PA2338), transcriptional regulator MtlR(m…
PA14_34450	4	0	0	0	0	0	-1.19	0.6	NA	AraC family transcriptional regulator	PA2332	probable transcriptional regulator(PA2332)
PA14_34460	0	2	4	0	1	1	-0.32	0.83	NA	hypothetical protein	PA2331	hypothetical protein(PA2331)
PA14_34490,PA14_34500,PA14_34510,PA14_34520	21	18	7	12	4	9	0.4	0.47	NA	hypothetical protein, ABC transporter ATP-binding protein, hypothetical protein, ABC transporter permease	PA2330, PA2329, PA2328, PA2327	hypothetical protein(PA2330), probable ATP-binding component of ABC transporter(PA2329), hypothetical protein(PA2328), probable permease of ABC transporter(PA2327)
PA14_34550,PA14_34580	4	2	7	3	0	1	-0.72	0.55	NA	hypothetical protein, hypothetical protein	PA2325, PA2324	hypothetical protein(PA2325), hypothetical protein(PA2324)
PA14_34540	18	15	17	11	6	18	0.75	0.23	NA	xenobiotic compound DszA family monooxygenase	PA2326	hypothetical protein(PA2326)
PA14_34600	1	6	2	1	0	3	-0.09	0.95	NA	glyceraldehyde-3-phosphate dehydrogenase	PA2323	probable glyceraldehyde-3-phosphate dehydrogenase(PA2323)
PA14_34610,PA14_34630	0	2	0	2	0	1	1.71	0.36	NA	hypothetical protein, gluconate permease(gnuT)	NA, PA2322	NA, gluconate permease(PA2322)
PA14_34640	1	0	0	0	0	1	1.48	0.74	NA	gluconokinase	PA2321	gluconokinase(PA2321)
PA14_34670,PA14_34680	34	39	20	12	3	9	-0.75	0.12	0.33	cupin superfamily protein, oxidoreductase	PA2318, PA2317	hypothetical protein(PA2318), probable oxidoreductase(PA2317)
PA14_34660	350	189	171	75	33	83	-0.51	0.23	0.5	transcriptional regulator GntR(gntR)	PA2320	transcriptional regulator GntR(gntR)
PA14_34690	2	2	1	0	0	1	-0.73	0.67	NA	LysR family transcriptional regulator	PA2316	probable transcriptional regulator(PA2316)
PA14_34720	7	12	7	2	1	2	-1.17	0.22	NA	hypothetical protein	PA2313	hypothetical protein(PA2313)
PA14_34700,PA14_34710	10	19	4	6	0	4	-0.66	0.52	NA	beta lactamase, major facilitator transporter	PA2315, PA2314	hypothetical protein(PA2315), probable major facilitator superfamily (MFS) transporter(PA2314)
PA14_34730,PA14_34740	11	22	3	0	0	0	-4.51	0	NA	XRE family transcriptional regulator, hypothetical protein	PA2312, PA2311	probable transcriptional regulator(PA2312), hypothetical protein(PA2311)
PA14_34750,PA14_34770,PA14_34780	0	1	0	0	0	0	0.47	0.92	NA	taurine catabolism dioxygenase, ABC transporter substrate-binding protein, ABC transporter ATP-binding protein	PA2310, PA2309, PA2308	hypothetical protein(PA2310), hypothetical protein(PA2309), probable ATP-binding component of ABC transporter(PA2308)
PA14_34790	4	5	9	3	1	1	-0.73	0.49	NA	ABC transporter permease	PA2307	probable permease of ABC transporter(PA2307)
PA14_34800	34	28	21	7	2	5	-1.36	0.04	0.16	amino acid transporter LysE	PA2306	AmbA(ambA)
PA14_34810,PA14_34820,PA14_34830	0	0	0	0	0	0	0	1	NA	non-ribosomal peptide synthetase, regulatory protein, regulatory protein	PA2305, PA2304, PA2303	AmbB(ambB), AmbC(ambC), AmbD(ambD)
PA14_34840,PA14_34850	30	15	8	7	0	0	-1.75	0.03	NA	non-ribosomal peptide synthetase, tRNA synthase	PA2302, PA2301	AmbE(ambE), hypothetical protein(PA2301)
PA14_34870	9	4	1	3	0	3	-0.03	0.98	NA	chitinase(chiC)	PA2300	chitinase(chiC)
PA14_34880,PA14_34900,PA14_34920	6	12	4	2	1	2	-0.9	0.34	NA	GntR family transcriptional regulator, oxidoreductase, ferredoxin	PA2299, PA2298, PA2297	probable transcriptional regulator(PA2299), probable oxidoreductase(PA2298), probable ferredoxin(PA2297)
PA14_34930,PA14_34940	14	15	4	6	0	2	-0.9	0.27	NA	phycobiliprotein, hypothetical protein	PA2293, PA2292	hypothetical protein(PA2293), hypothetical protein(PA2292)
PA14_34960	26	24	27	24	6	24	0.63	0.24	0.51	glucose-sensitive porin	PA2291	probable glucose-sensitive porin(PA2291)
PA14_34970	12	2	2	0	0	0	-3.3	0.02	NA	glucose dehydrogenase(gcd)	PA2290	glucose dehydrogenase(gcd)
PA14_34990	3	3	1	2	1	2	0.85	0.52	NA	TonB-dependent receptor	PA2289	conserved hypothetical protein(PA2289)
PA14_35010,PA14_35020,PA14_35030,PA14_35040,PA14_35050,PA14_35060	1	1	2	1	1	1	0.84	0.53	NA	hypothetical protein, hypothetical protein, hypothetical protein, hypothetical protein, hypothetical protein, hypothetical protein	PA2287, PA2286, PA2285, PA2284, PA2283, PA2282	hypothetical protein(PA2287), hypothetical protein(PA2286), hypothetical protein(PA2285), hypothetical protein(PA2284), hypothetical protein(PA2283), hypothetical protein(PA2282)
PA14_35000	392	284	257	194	41	193	0.03	0.93	0.97	hypothetical protein	PA2288	hypothetical protein(PA2288)
PA14_35080,PA14_35100,PA14_35110,PA14_35130	13	27	9	2	0	4	-1.89	0.02	NA	arsenical resistance protein, arsenate reductase(arsC), arsenite-antimonite efflux pump ArsB(arsB), arsenic resistance transcriptional regulator(arsR)	PA2280, PA2279, PA2278, PA2277	oxidoreductase(PA2280), ArsC protein(arsC), ArsB protein(arsB), ArsR protein(arsR)
PA14_35070	33	21	16	13	3	13	-0.07	0.87	0.95	AraC family transcriptional regulator	PA2281	probable transcriptional regulator(PA2281)
PA14_35140	3	2	0	0	0	0	-1.59	0.43	NA	AraC family transcriptional regulator	PA2276	probable transcriptional regulator(PA2276)
PA14_35160	182	102	62	99	27	98	0.66	0.07	0.25	hypothetical protein	PA2274	hypothetical protein(PA2274)
PA14_35150	2	2	3	2	0	2	0.25	0.84	NA	alcohol dehydrogenase	PA2275	probable alcohol dehydrogenase (Zn-dependent)(PA2275)
PA14_35190	27	14	8	8	1	4	-0.71	0.27	NA	penicillin-binding protein 3A(pbpC)	PA2272	penicillin-binding protein 3A(pbpC)
PA14_35170	83	66	91	49	14	64	0.21	0.61	0.81	redox-sensing activator of soxS	PA2273	SoxR(soxR)
PA14_35200,PA14_35210	15	12	6	12	2	5	0.4	0.48	NA	acetyltransferase, TetR family transcriptional regulator	PA2271, PA2270	probable acetyltransferase(PA2271), probable transcriptional regulator(PA2270)
PA14_35240	1	1	0	0	0	1	0.67	0.78	NA	hypothetical protein	PA2268	hypothetical protein(PA2268)
PA14_35230	18	4	16	8	3	9	0.28	0.73	NA	hypothetical protein	PA2269	conserved hypothetical protein(PA2269)
PA14_35270,PA14_35290,PA14_35300	3	0	0	0	3	2	2.81	0.08	NA	cytochrome c precursor, gluconate dehydrogenase(gnd), hypothetical protein	PA2266, PA2265, PA2264	probable cytochrome c precursor(PA2266), gluconate dehydrogenase(PA2265), conserved hypothetical protein(PA2264)
PA14_35250	29	28	15	19	3	12	0.09	0.87	0.95	LysR family transcriptional regulator	PA2267	probable transcriptional regulator(PA2267)
PA14_35320,PA14_35330,PA14_35340,PA14_35360	1	4	5	2	0	7	0.74	0.54	NA	2-hydroxyacid dehydrogenase, 2-ketogluconate transporter, 2-ketogluconate kinase, hypothetical protein	PA2263, PA2262, PA2261, PA2260	probable 2-hydroxyacid dehydrogenase(PA2263), probable 2-ketogluconate transporter(PA2262), probable 2-ketogluconate kinase(PA2261), hypothetical protein(PA2260)
PA14_35370	16	5	2	1	0	6	-0.5	0.63	NA	transcriptional regulator PtxS(ptxS)	PA2259	transcriptional regulator PtxS(ptxS)
PA14_35390,PA14_35400,PA14_35420,PA14_35430	7	4	2	3	1	1	-0.1	0.93	NA	pyoverdine biosynthesis protein PvcD(pvcD), pyoverdine biosynthesis protein PvcC(pvcC), pyoverdine biosynthesis protein PvcB(pvcB), pyoverdine biosynthesis protein PvcA(pvcA)	PA2257, PA2256, PA2255, PA2254	paerucumarin biosynthesis protein PvcD(pvcD), paerucumarin biosynthesis protein PvcC(pvcC), paerucumarin biosynthesis protein PvcB(pvcB), paerucumarin biosynthesis protein PvcA(pvcA)
PA14_35380	14	16	7	7	1	18	0.61	0.36	NA	transcriptional regulator PtxR(ptxR)	PA2258	transcriptional regulator PtxR(ptxR)
PA14_35440	14	2	4	0	0	1	-2.68	0.06	NA	L-asparaginase I(ansA)	PA2253	L-asparaginase I(ansA)
PA14_35460	0	1	0	0	0	0	0.47	0.9	NA	AGCS sodium/alanine/glycine symporter	PA2252	probable AGCS sodium/alanine/glycine symporter(PA2252)
PA14_35490,PA14_35500,PA14_35520,PA14_35530	18	10	6	12	1	6	0.32	0.64	NA	dihydrolipoamide dehydrogenase(lpdV), branched-chain alpha-keto acid dehydrogenase subunit E2(bkdB), 2-oxoisovalerate dehydrogenase subunit beta(bkdA2), 2-oxoisovalerate dehydrogenase subunit alpha(bkdA1)	PA2250, PA2249, PA2248, PA2247	lipoamide dehydrogenase-Val(lpdV), branched-chain alpha-keto acid dehydrogenase (lipoamide component)(bkdB), 2-oxoisovalerate dehydrogenase (beta subunit)(bkdA2), 2-oxoisovalerate dehydrogenase (alpha subunit)(bkdA1)
PA14_35470	174	135	115	101	30	93	0.31	0.27	0.54	hypothetical protein	PA2251	hypothetical protein(PA2251)
PA14_35550,PA14_35570,PA14_35590	122	151	408	192	62	232	0.55	0.32	0.59	hypothetical protein(pslO), hypothetical protein(pslN), FAD-binding dehydrogenase(pslM)	PA2245, PA2244, PA2243	hypothetical protein(pslO), hypothetical protein(pslN), hypothetical protein(pslM)
PA14_35540	48	37	57	26	19	31	0.52	0.33	0.6	transcriptional regulator BkdR(bkdR)	PA2246	transcriptional regulator BkdR(bkdR)
PA14_35600	2	0	1	1	0	2	1.18	0.44	NA	hypothetical protein(pslL)	PA2242	hypothetical protein(pslL)
PA14_35620,PA14_35630,PA14_35640,PA14_35650,PA14_35670,PA14_35680,PA14_35690	0	0	0	0	0	0	0	1	NA	hypothetical protein(pslK), hypothetical protein(pslJ), transferase(pslI), hypothetical protein(pslH), glycosyl hydrolase(pslG), hypothetical protein(pslF), hypothetical protein(pslE)	PA2241, PA2240, PA2239, PA2238, PA2237, PA2236, PA2235	PslL(pslK), PslJ(pslJ), PslI(pslI), PslH(pslH), PslG(pslG), PslF(pslF), PslE(pslE)
PA14_35700	167	180	480	188	40	181	-0.07	0.9	0.96	hypothetical protein	NA	NA
PA14_35710,PA14_35720	729	545	606	263	74	238	-0.5	0.14	0.36	hypothetical protein, hypothetical protein	NA, NA	NA, NA
PA14_35730	55	51	43	60	9	45	0.73	0.03	0.13	hypothetical protein	NA	NA
PA14_35760,PA14_35770,PA14_35780,PA14_35790	781	450	721	281	50	192	-0.82	0.02	0.1	hypothetical protein, hypothetical protein, hypothetical protein, homospermidine synthase	NA, NA, NA, NA	NA, NA, NA, NA
PA14_35740,PA14_35750	21	24	21	8	5	9	-0.29	0.64	NA	transposase, tpnA repressor protein	NA, NA	NA, NA
PA14_35800,PA14_35810	24	24	9	10	2	12	-0.05	0.92	0.97	hypothetical protein, hypothetical protein	NA, NA	NA, NA
PA14_35820	4	1	0	0	0	0	-1.53	0.5	NA	cointegrate resolution protein S(tnpS)	NA	NA
PA14_35830	3	2	1	4	0	1	0.82	0.55	NA	cointegrate resolution protein T(tnpT)	NA	NA
PA14sr_081	190	105	170	99	38	123	0.4	0.29	0.56	NA	NA	NA
PA14_35850	370	286	272	230	66	174	0.27	0.3	0.57	hypothetical protein	NA	NA
PA14_35860	10	14	4	5	1	9	0.28	0.7	NA	amino acid permease	NA	NA
PA14_35880	1	1	0	0	0	1	0.69	0.81	NA	gamma-aminobutyraldehyde dehydrogenase	NA	NA
PA14_35890	1	1	0	0	0	1	0.64	0.75	NA	diaminobutyrate--2-oxoglutarate aminotransferase	NA	NA
PA14_35920,PA14_35930	10	16	21	21	2	23	0.91	0.15	NA	acetate permease, hypothetical protein;Pseudo	NA, NA	NA, NA
PA14_35900	11	14	8	13	1	11	0.65	0.39	NA	dehydrogenase	NA	NA
[truncated: 2,061 more rows]
