# Supplementary material for: Quantitative mapping of mRNA 3’ ends in Pseudomonas aeruginosa reveals a pervasive role for premature 3’ end formation in response to azithromycin
Source: PLoS Genet. 2021 Jul 12;17(7):e1009634. doi: 10.1371/journal.pgen.1009634 (PMC8297930; doi:10.1371/journal.pgen.1009634)
Supplement: S7 Table — NS denotes "not significant" and represents log2 fold changes with pAdj value > 0.1. (XLSX) [file pgen.1009634.s012.xlsx]

## Sheet: Sheet1
S7 Table. DEseq2 results - Log2fold changes in expression with pAdj < 0.1 in AZM-treated biofilm (BF) and planktonic (Pl) samples. NS denotes "not significant".
Gene	BF	Pl	PA14 product	PAO1homolog	PAO1product
PA14_00140	NS	1.19	hypothetical protein	PA0013	conserved hypothetical protein(PA0013)
PA14_00410	NS	-0.82	dioxygenase	NA	NA
PA14_00530	NS	1.05	hypothetical protein	PA0042	hypothetical protein(PA0042)
PA14_00720	1.29	NS	hypothetical protein	PA0060	conserved hypothetical protein(PA0060)
PA14_00820	-1.4	NS	hypothetical protein	PA0070	TagQ1(tagQ1)
PA14_01290,PA14_01300,PA14_01310,PA14_01320	NS	-1.91	cytochrome c oxidase subunit II(coxB), cytochrome c oxidase subunit I(coxA), cytochrome C oxidase assembly protein, cytochrome c oxidase subunit III(coIII)	PA0105, PA0106, PA0107, PA0108	cytochrome c oxidase, subunit II(coxB), cytochrome c oxidase, subunit I(coxA), conserved hypothetical protein(PA0107), cytochrome c oxidase, subunit III(coIII)
PA14_01410	1.06	NS	hypothetical protein	PA0116	hypothetical protein(PA0116)
PA14_01490	-1.52	-1.29	hemolysin	PA0122	rahU(rahU)
PA14_01710	-1.84	NS	alkyl hydroperoxide reductase(ahpC)	PA0139	alkyl hydroperoxide reductase subunit C(ahpC)
PA14_01730	-1.3	NS	hypothetical protein	PA0141	conserved hypothetical protein(PA0141)
PA14sr_006	NS	1.66	NA	NA	NA
PA14_02290	2.34	NS	LysR family transcriptional regulator	PA0181	probable transcriptional regulator(PA0181)
PA14_02730	-2.85	NS	dihydrodipicolinate synthetase	PA0223	probable dihydrodipicolinate synthetase(PA0223)
PA14_03040	-3.09	NS	MFS transporter	PA0246	probable major facilitator superfamily (MFS) transporter(PA0246)
PA14sr_011	1.06	NS	NA	NA	NA
PA14_03390,PA14_03400	NS	-1.29	hypothetical protein, hypothetical protein	NA, NA	NA, NA
PA14_03380	1.24	NS	hypothetical protein	NA	NA
PA14_03410	1.92	NS	tRNA-Arg	NA	NA
PA14_03450	-2.58	NS	4-aminobutyrate aminotransferase(gabT)	PA0266	delta-aminovalerate aminotransferase(davT)
PA14_03650,PA14_03670,PA14_03680,PA14_03700	NS	1.06	sulfate transport protein CysA(cysA), sulfate transport protein CysW(cysW), sulfate transport protein CysT(cysT), sulfate-binding protein(sbp)	PA0280, PA0281, PA0282, PA0283	sulfate transport protein CysA(cysA), sulfate transport protein CysW(cysW), sulfate transport protein CysT(cysT), sulfate-binding protein precursor(sbp)
PA14_03710	-2.41	NS	hypothetical protein	PA0284	hypothetical protein(PA0284)
PA14_03730	-1.24	1	fatty acid desaturase	PA0286	delta-9 fatty acid desaturase, DesA(desA)
PA14_03920	-1.78	NS	polyamine transport protein(spuD)	PA0300	polyamine transport protein(spuD)
PA14_04040	NS	1.94	hypothetical protein	PA0309	hypothetical protein(PA0309)
PA14_04110	NS	1.42	D-3-phosphoglycerate dehydrogenase(serA)	PA0316	D-3-phosphoglycerate dehydrogenase(serA)
PA14_04100	0.91	-0.69	hypothetical protein	PA0315	hypothetical protein(PA0315)
PA14_04420	-1.24	NS	hypothetical protein	PA0338	hypothetical protein(PA0338)
PA14_04610	NS	1.26	transporter	PA0352	probable transporter(PA0352)
PA14_04630	-1.53	NS	dihydroxy-acid dehydratase(ilvD)	PA0353	dihydroxy-acid dehydratase(ilvD)
PA14_04710	NS	1.52	hypothetical protein	NA	NA
PA14_04750	NS	1.7	ferredoxin (4Fe-4S)(fdx1)	PA0362	ferredoxin [4Fe-4S](fdx1)
PA14_04820	-1.66	NS	TetR family transcriptional regulator	PA0367	probable transcriptional regulator(PA0367)
PA14_04930	-1.28	NS	RNA polymerase factor sigma-32(rpoH)	PA0376	sigma factor RpoH(rpoH)
PA14_04940	NS	1.02	hypothetical protein	PA0377	hypothetical protein(PA0377)
PA14_05030	NS	2.51	hypothetical protein	PA0385	hypothetical protein(PA0385)
PA14_05070,PA14_05080	NS	1.66	methionine biosynthesis protein, homoserine O-acetyltransferase(metX)	PA0389, PA0390	hypothetical protein(PA0389), homoserine O-acetyltransferase(metX)
PA14_05130,PA14_05150,PA14_05160	NS	1.5	hypothetical protein, pyrroline-5-carboxylate reductase(proC), hypothetical protein	PA0392, PA0393, PA0394	conserved hypothetical protein(PA0392), pyrroline-5-carboxylate reductase(proC), conserved hypothetical protein(PA0394)
PA14_05320,PA14_05330,PA14_05340	NS	1.71	twitching motility protein PilG(pilG), twitching motility protein PilH(pilH), twitching motility protein PilI(pilI)	PA0408, PA0409, PA0410	twitching motility protein PilG(pilG), twitching motility protein PilH(pilH), twitching motility protein PilI(pilI)
PA14_05480	-1.46	NS	hypothetical protein	PA0421	hypothetical protein(PA0421)
PA14_05560	NS	1.33	ATP-dependent RNA helicase	PA0428	probable ATP-dependent RNA helicase(PA0428)
PA14_05530,PA14_05540,PA14_05550	-1.2	NS	RND multidrug efflux membrane fusion protein MexA(mexA), RND multidrug efflux transporter MexB(mexB), major intrinsic multiple antibiotic resistance efflux outer membrane protein OprM precursor(oprM)	PA0425, PA0426, PA0427	Resistance-Nodulation-Cell Division (RND) multidrug efflux membrane fusion protein MexA precursor(mexA), Resistance-Nodulation-Cell Division (RND) multidrug efflux transporter MexB(mexB), Major intrinsic multiple antibiotic resistance efflux outer membrane protein OprM precursor(oprM)
PA14_05950	-1.32	NS	ATP-dependent RNA helicase DbpA(dbpA)	PA0455	RNA helicase DbpA(dbpA)
PA14_05970	NS	1.09	hypothetical protein	PA0457	hypothetical protein(PA0457)
PA14_06290	-1.62	NS	malate synthase G(glcB)	PA0482	malate synthase G(glcB)
PA14_06320	NS	1.83	hypothetical protein	PA0485	conserved hypothetical protein(PA0485)
PA14_06580	1.12	NS	hypothetical protein	PA0505	hypothetical protein(PA0505)
PA14_06860,PA14_06870	1.02	NS	hypothetical protein, transcriptional regulator Dnr(dnr)	PA0526, PA0527	hypothetical protein(PA0526), transcriptional regulator Dnr(dnr)
PA14_06875	-1.76	NS	rsmYregulatoryRNA	PA0527.1	regulatory RNA RsmY(rsmY)
PA14_06980,PA14_06990	-1.41	NS	hypothetical protein, hypothetical protein	PA0536, PA0537	hypothetical protein(PA0536), conserved hypothetical protein(PA0537)
PA14_07030	NS	1.04	cytochrome c'	PA0541	hypothetical protein(PA0541)
PA14_07070	NS	-3.57	hypothetical protein	PA0545	hypothetical protein(PA0545)
PA14_07190	1.71	NS	phosphoglycerate kinase(pgk)	PA0552	phosphoglycerate kinase(pgk)
PA14_07330	-1.18	1.19	hypothetical protein	PA0563	conserved hypothetical protein(PA0563)
PA14_07380,PA14_07400,PA14_07410,PA14_07420	1.74	NS	hypothetical protein, hypothetical protein, hypothetical protein, hypothetical protein	PA0568, PA0569, PA0570, PA0571	hypothetical protein(PA0568), hypothetical protein(PA0569), hypothetical protein(PA0570), hypothetical protein(PA0571)
PA14_07470	NS	1.31	tRNA-Met	PA0574.1	tRNA-Met(PA0574.1)
PA14_07480	-1.38	NS	reverse transcriptase	NA	NA
PA14_07560	-1.82	1.42	30S ribosomal protein S21(rpsU)	PA0579	30S ribosomal protein S21(rpsU)
PA14_07580	NS	1.13	glycerol-3-phosphate acyltransferase PlsY	PA0581	conserved hypothetical protein(PA0581)
PA14_07590,PA14_07600	NS	2.19	dihydroneopterin aldolase(folB), 2-amino-4-hydroxy-6- hydroxymethyldihydropteridine pyrophosphokinase	PA0582, PA0583	dihydroneopterin aldolase(folB), hypothetical protein(PA0583)
PA14_07680	-1.85	NS	hypothetical protein	PA0588	conserved hypothetical protein(PA0588)
PA14_07810	NS	-1.27	hypothetical protein	PA0599	hypothetical protein(PA0599)
PA14_07870	NS	-0.88	ABC transporter substrate-binding protein	PA0604	AgtB(agtB)
PA14_07910,PA14_07930	2.06	1.23	ribulose-phosphate 3-epimerase(rpe), phosphoglycolate phosphatase	PA0607, PA0608	ribulose-phosphate 3-epimerase(rpe), probable phosphoglycolate phosphatase(PA0608)
PA14_07950	NS	1.33	transcriptional regulator PrtN(prtN)	PA0610	transcriptional regulator PrtN(prtN)
PA14sr_019	1.19	NS	NA	NA	NA
PA14_08420	2.46	NS	HIT family protein	PA0656	probable HIT family protein(PA0656)
PA14_08580	1.48	NS	tRNA-Ile	PA0668.2	tRNA-Ile(PA0668.2)
PA14_08650,PA14_08660,PA14_08670	1.54	NS	tRNA-Tyr, tRNA-Gly, tRNA-Thr	PA4277.3, PA4277.2, PA4277.1	tRNA-Tyr(PA4277.3), tRNA-Gly(PA4277.2), tRNA-Thr(PA4277.1)
PA14_08680	-0.97	1.16	elongation factor Tu(tufB)	PA4277	elongation factor Tu(tufB)
PA14_08750	NS	1.63	50S ribosomal protein L7/L12(rplL)	PA4271	50S ribosomal protein L7 / L12(rplL)
PA14_08840,PA14_08850,PA14_08860,PA14_08870,PA14_08880,PA14_08890,PA14_08900,PA14_08910,PA14_08920,PA14_08930,PA14_08940,PA14_08950,PA14_08960,PA14_08970,PA14_08980	-1.99	NS	30S ribosomal protein S10(rpsJ), 50S ribosomal protein L3(rplC), 50S ribosomal protein L4(rplD), 50S ribosomal protein L23(rplW), 50S ribosomal protein L2(rplB), 30S ribosomal protein S19(rpsS), 50S ribosomal protein L22(rplV), 30S ribosomal protein S3(rpsC), 50S ribosomal protein L16(rplP), 50S ribosomal protein L29(rpmC), 30S ribosomal protein S17(rpsQ), 50S ribosomal protein L14(rplN), 50S rib…	PA4264, PA4263, PA4262, PA4261, PA4260, PA4259, PA4258, PA4257, PA4256, PA4255, PA4254, PA4253, PA4252, PA4251, PA4250	30S ribosomal protein S10(rpsJ), 50S ribosomal protein L3(rplC), 50S ribosomal protein L4(rplD), 50S ribosomal protein L23(rplW), 50S ribosomal protein L2(rplB), 30S ribosomal protein S19(rpsS), 50S ribosomal protein L22(rplV), 30S ribosomal protein S3(rpsC), 50S ribosomal protein L16(rplP), 50S ribosomal protein L29(rpmC), 30S ribosomal protein S17(rpsQ), 50S ribosomal protein L14(rplN), 50S rib…
PA14_09070	NS	1.06	50S ribosomal protein L36(rpmJ)	PA4242	50S ribosomal protein L36(rpmJ)
PA14_09150	-2.74	NS	catalase(katA)	PA4236	catalase(katA)
PA14_09180	NS	1.29	excinuclease ABC subunit A(uvrA)	PA4234	excinuclease ABC subunit A(uvrA)
PA14_09410,PA14_09420,PA14_09440,PA14_09450,PA14_09460,PA14_09470	-2.14	NS	pyrodoxamine 5'-phosphate oxidase(phzG1), phenazine biosynthesis protein(phzF1), phenazine biosynthesis protein PhzE(phzE1), phenazine biosynthesis protein PhzD(phzD1), phenazine biosynthesis protein PhzC(phzC1), phenazine biosynthesis protein(phzB1)	PA4216, PA4215, PA4214, PA4213, PA4212, PA4211	probable pyridoxamine 5'-phosphate oxidase(phzG1), probable phenazine biosynthesis protein(phzF1), phenazine biosynthesis protein PhzE(phzE1), phenazine biosynthesis protein PhzD(phzD1), phenazine biosynthesis protein PhzC(phzC1), probable phenazine biosynthesis protein(phzB1)
PA14_09490	NS	-1.1	phenazine-specific methyltransferase(phzM)	PA4209	probable phenazine-specific methyltransferase(phzM)
PA14_09870	1.23	NS	hypothetical protein	PA4178	SAM-dependent methyltransferase , EftM(eftM)
PA14_10190	1.22	NS	transcriptional regulator	PA4157	probable transcriptional regulator(PA4157)
PA14_10290	-1.54	NS	transcriptional regulator AcoR(acoR)	PA4147	transcriptional regulator AcoR(acoR)
PA14_10380	-1.54	NS	hypothetical protein	PA4139	hypothetical protein(PA4139)
PA14sr_026	NS	2	NA	NA	NA
PA14_10420	1.81	2.33	tyrosyl-tRNA synthetase(tyrS)	PA4138	tyrosyl-tRNA synthetase(tyrS)
PA14_10530,PA14_10540	NS	0.89	GntR family transcriptional regulator, iron-sulfur cluster-binding protein	PA4132, PA4131	conserved hypothetical protein(PA4132), probable iron-sulfur protein(PA4131)
PA14_11270	-1.1	1.13	outer membrane protein OprG precursor(oprG)	PA4067	Outer membrane protein OprG precursor(oprG)
PA14_11320	-2.12	NS	hypothetical protein	PA4063	hypothetical protein(PA4063)
PA14sr_027	NS	1.49	NA	NA	NA
PA14_11810	NS	5.47	aldehyde dehydrogenase	PA4022	hydrazone dehydrogenase, HdhA(hdhA)
PA14_12100	NS	1.68	D-ala-D-ala-carboxypeptidase(dacC)	PA3999	D-ala-D-ala-carboxypeptidase(dacC)
PA14_12130	-0.97	NS	lipoyl synthase(lis)	PA3996	lipoate synthase(lis)
PA14_12360	NS	1.05	hypothetical protein	PA3979	hypothetical protein(PA3979)
PA14_12390	NS	1.51	glutamate-1-semialdehyde aminotransferase(hemL)	PA3977	glutamate-1-semialdehyde 2, 1-aminomutase(hemL)
P24	-2.65	-1.53	NA	NA	NA
PA14_12940,PA14_12960,PA14_12970	NS	2.67	taurine ABC transporter ATP-binding protein, taurine ABC transporter permease, taurine dioxygenase(tauD)	PA3937, PA3936, PA3935	probable ATP-binding component of ABC taurine transporter(PA3937), probable permease of ABC taurine transporter(PA3936), taurine dioxygenase(tauD)
PA14_13060	NS	-1.3	transcriptional regulator	PA3927	probable transcriptional regulator(PA3927)
PA14_13030,PA14_13040,PA14_13050	-1.77	NS	CioA%2C cyanide insensitive terminal oxidase(cioA), CioB%2C cyanide insensitive terminal oxidase(cioB), hypothetical protein	PA3930, PA3929, PA3928	cyanide insensitive terminal oxidase(cioA), cyanide insensitive terminal oxidase(cioB), hypothetical protein(PA3928)
PA14_13170	-2.75	NS	metal transporting P-type ATPase	PA3920	probable metal transporting P-type ATPase(PA3920)
PA14_13730,PA14_13740	1.4	NS	transcriptional regulator NarL(narL), two-component sensor NarX(narX)	PA3879, PA3878	two-component response regulator NarL(narL), two-component sensor NarX(narX)
PA14_14040	-1.92	NS	ATP-dependent RNA helicase RhlB(rhl)	PA3861	ATP-dependent RNA helicase RhlB(rhl)
PA14_14370,PA14_14380	NS	0.89	ABC-transporter ATP-binding component, ABC transporter permease	PA3838, PA3837	probable ATP-binding component of ABC transporter(PA3838), probable permease of ABC transporter(PA3837)
PA14sr_036	1.6	NS	NA	NA	NA
PA14_14570	1.46	NS	tRNA-Leu	PA3824.1	tRNA-Leu(PA3824.1)
PA14_14610	NS	2.36	preprotein translocase subunit YajC(yajC)	PA3822	conserved hypothetical protein(PA3822)
PA14_14630,PA14_14650	NS	1.77	preprotein translocase subunit SecD(secD), preprotein translocase subunit SecF(secF)	PA3821, PA3820	secretion protein SecD(secD), secretion protein SecF(secF)
PA14_14680	NS	1.26	extragenic suppressor protein SuhB	PA3818	extragenic suppressor protein SuhB(PA3818)
PA14_14710	-1.99	1.55	Rrf2 family protein	PA3815	IscR(iscR)
PA14_14810	NS	1.66	hypothetical protein	PA3808	conserved hypothetical protein(PA3808)
PA14_14975	0.89	NS	hypothetical protein	PA3796	hypothetical protein(PA3796)
PA14_15000	1.72	NS	hypothetical protein	PA3794	hypothetical protein(PA3794)
PA14_15030	-2.04	-1.48	2-isopropylmalate synthase(leuA)	PA3792	2-isopropylmalate synthase(leuA)
PA14_15050	NS	2.45	hypothetical protein	PA3791	hypothetical protein(PA3791)
PA14_15350	0.97	NS	integrase	NA	NA
PtaRNA1	-1.42	NS	NA	NA	NA
PA14_15670,PA14_15680	NS	1.32	metallo-oxidoreductase, hypothetical protein	PA3768, PA3767	probable metallo-oxidoreductase(PA3768), conserved hypothetical protein(PA3767)
PA14_15970,PA14_15980,PA14_15990	NS	1.15	30S ribosomal protein S16(rpsP), 16S rRNA-processing protein RimM(rimM), tRNA (guanine-N(1)-)-methyltransferase(trmD)	PA3745, PA3744, PA3743	30S ribosomal protein S16(rpsP), 16S rRNA processing protein(rimM), tRNA (guanine-N1)-methyltransferase(trmD)
PA14_16000	NS	2.33	50S ribosomal protein L19(rplS)	PA3742	50S ribosomal protein L19(rplS)
PA14_16010	NS	1.57	hypothetical protein	PA3741	hypothetical protein(PA3741)
PA14_16050	-0.97	NS	thiol:disulfide interchange protein DsbC(dsbC)	PA3737	thiol:disulfide interchange protein DsbC(dsbC)
PA14_16250	-0.96	NS	elastase LasB(lasB)	PA3724	elastase LasB(lasB)
PA14_16330	NS	1.36	hypothetical protein	PA3716	hypothetical protein(PA3716)
PA14_16410	1.94	NS	MFS transporter	PA3709	probable major facilitator superfamily (MFS) transporter(PA3709)
PA14_16430,PA14_16440,PA14_16450,PA14_16460,PA14_16470,PA14_16480	NS	2.01	chemotaxis transducer(wspA), hypothetical protein, methyltransferase(wspC), CheW domain-containing protein(wspD), chemotaxis sensor/effector fusion protein, chemotaxis-specific methylesterase(wspF)	PA3708, PA3707, PA3706, PA3705, PA3704, PA3703	probable chemotaxis transducer(wspA), hypothetical protein(wspB), probable protein methyltransferase(wspC), hypothetical protein(wspD), probable chemotaxis sensor/effector fusion protein(wspE), probable methylesterase(wspF)
PA14_16510	NS	1.56	peptide chain release factor 2	PA3701	peptide chain release factor 2(prfB)(peptide chain release factor 2(prfB))
PA14_16550	NS	-0.91	TetR family transcriptional regulator	PA3699	probable transcriptional regulator(PA3699)
PA14_16660	-3.44	NS	metal-transporting P-type ATPase	PA3690	probable metal-transporting P-type ATPase(PA3690)
PA14_16680	-1.64	-1.47	hypothetical protein	PA3688	hypothetical protein(PA3688)
PA14_16700	-1.18	2	adenylate kinase(adk)	PA3686	adenylate kinase(adk)
PA14_16800,PA14_16820	-1.26	NS	efflux transmembrane protein, efflux transmembrane protein	PA3677, PA3676	MexJ(mexJ), MexK(mexK)
PA14_16990	-0.74	NS	hypothetical protein	PA3662	hypothetical protein(PA3662)
t44	1.08	NS	NA	NA	NA
PA14_17250	NS	2.25	amino acid permease	PA3641	probable amino acid permease(PA3641)
PA14_17320	NS	1.64	phosphopyruvate hydratase(eno)	PA3635	enolase(eno)
PA14_17470	-1.41	NS	hypothetical protein	PA3623	conserved hypothetical protein(PA3623)
PA14_17480	-1.84	-2.3	RNA polymerase sigma factor RpoS(rpoS)	PA3622	sigma factor RpoS(rpoS)
PA14_17490	-1.13	NS	ferredoxin I(fdxA)	PA3621	ferredoxin I(fdxA)
PA14_17500	NS	2.55	DNA mismatch repair protein MutS(mutS)	PA3620	DNA mismatch repair protein MutS(mutS)
PA14_17550	-1.47	NS	hypothetical protein	PA3615	hypothetical protein(PA3615)
PA14_17570	NS	-1.67	hypothetical protein	PA3614	hypothetical protein(PA3614)
PA14_17670	NS	2.32	LuxR family transcriptional regulator	PA3604	response regulator ErdR(erdR)
PA14_17675	NS	1.43	diacylglycerol kinase(dgkA)	PA3603	diacylglycerol kinase(dgkA)
PA14_17700,PA14_17710	-1.98	NS	50S ribosomal protein L31(rpmE2), 50S ribosomal protein L36(rpmJ)	PA3601, PA3600	conserved hypothetical protein(PA3601), conserved hypothetical protein(PA3600)
PA14_17920	NS	1.31	membrane protein GlpM(glpM)	PA3585	membrane protein GlpM(glpM)
PA14_18020	NS	-1.24	PhzF family phenazine biosynthesis protein	PA3578	conserved hypothetical protein(PA3578)
PA14_18070	-1.81	NS	periplasmic metal-binding protein	NA	NA
PA14sr_042	1.14	-1.51	NA	NA	NA
PA14_18100	NS	1.4	hypothetical protein	PA3572	hypothetical protein(PA3572)
PA14_18300,PA14_18310,PA14_18320,PA14_18330,PA14_18340,PA14_18350,PA14_18360,PA14_18370	-2.1	NS	nucleotide sugar dehydrogenase, hypothetical protein, hypothetical protein, 4-amino-4-deoxy-L-arabinose transferase(arnT), hypothetical protein, bifunctional UDP-glucuronic acid decarboxylase/UDP-4-amino-4-deoxy-L-arabinose formyltransferase, glycosyl transferase family protein, UDP-4-amino-4-deoxy-L-arabinose--oxoglutarate aminotransferase	PA3559, PA3558, PA3557, PA3556, PA3555, PA3554, PA3553, PA3552	probable nucleotide sugar dehydrogenase(PA3559), ArnF(arnF), ArnE(arnE), inner membrane L-Ara4N transferase ArnT(arnT), ArnD(arnD), ArnA(arnA), ArnC(arnC), ArnB(arnB)
PA14_18650	-1.2	NS	hypothetical protein	PA3533	GrxD(grxD)
PA14_18660	NS	1.54	hypothetical protein	PA3532	hypothetical protein(PA3532)
PA14_18760,PA14_18780,PA14_18790	-2.07	NS	RND efflux membrane fusion protein, RND efflux transporter, outer membrane efflux protein	PA3523, PA3522, PA3521	MexP(mexP), MexQ(mexQ), OpmE(opmE)
PA14_18800	-1.74	NS	hypothetical protein	PA3520	hypothetical protein(PA3520)
PA14_18860	-1.82	NS	hypothetical protein	PA3515	hypothetical protein(PA3515)
PA14_19090	NS	1.71	deoxycytidine triphosphate deaminase(dcd)	PA3480	probable deoxycytidine triphosphate deaminase(PA3480)
PA14_19170	NS	1.43	hypothetical protein	PA3472	hypothetical protein(PA3472)
PA14_19150,PA14_19160	NS	1.08	hypothetical protein, hypothetical protein	PA3474, PA3473	conserved hypothetical protein(PA3474), hypothetical protein(PA3473)
PA14_19490	-2.37	NS	antioxidant protein	PA3450	1-Cys peroxiredoxin LsfA(lsfA)
PA14_19600	-1.86	NS	hypothetical protein	NA	NA
PA14_19590	-2.34	NS	molybdopterin-binding protein	PA3441	probable molybdopterin-binding protein(PA3441)
PA14_20240	1.39	NS	ring-cleaving dioxygenase	PA3389	probable ring-cleaving dioxygenase(PA3389)
PA14_20500	1.88	NS	tRNA-Arg	PA3368.1	tRNA-Arg(PA3368.1)
PA14_20610	-1.61	NS	fucose-binding lectin PA-IIL(lecB)	PA3361	fucose-binding lectin PA-IIL(lecB)
PA14_20850	NS	1.07	MarR family transcriptional regulator	PA3341	probable transcriptional regulator(PA3341)
PA14_20900	NS	-1.23	MFS transporter	PA3336	probable major facilitator superfamily (MFS) transporter(PA3336)
PA14_20890	NS	2.35	ADP-L-glycero-D-manno-heptose-6-epimerase(rfaD)	PA3337	ADP-L-glycero-D-mannoheptose 6-epimerase(rfaD)
PA14_21030	-0.98	NS	ATP-dependent Clp protease proteolytic subunit	PA3326	ClpP2(clpP2)
PA14_21190	NS	-1.96	hypothetical protein	PA3311	NbdA(nbdA)
PA14_21220	1.79	NS	hypothetical protein	PA3309	conserved hypothetical protein(PA3309)
PA14_21230	NS	1.63	ATP-dependent helicase HepA(hepA)	PA3308	RNA helicase HepA(hepA)
PA14_21250	NS	1.22	hypothetical protein(alkB)	PA3306	hypothetical protein(PA3306)
PA14_21260	1.72	1.1	hypothetical protein	NA	NA
PA14_21400	1.25	NS	ATP-dependent helicase(hrpA)	PA3297	probable ATP-dependent helicase(PA3297)
PA14_21630	0.8	NS	hypothetical protein	PA3278	hypothetical protein(PA3278)
PA14_21730	NS	2.42	TonB-dependent receptor	PA3268	probable TonB-dependent receptor(PA3268)
PA14_21760	NS	1.63	cold acclimation protein B(capB)	PA3266	cold acclimation protein B(capB)
PA14_22010	-1.43	1.45	cell division topological specificity factor MinE(minE)	PA3245	cell division topological specificity factor MinE(minE)
PA14_22075	-1.26	NS	pirin-related protein	PA3240	conserved hypothetical protein(PA3240)
PA14_22340,PA14_22350	NS	2.75	hypothetical protein, acetate permease(actP)	PA3235, PA3234	conserved hypothetical protein(PA3235), probable sodium:solute symporter(PA3234)
PA14_22380	2.34	1.63	DNA polymerase III subunit epsilon	PA3232	probable nuclease(PA3232)
PA14_22400	NS	2.59	hypothetical protein	PA3231	hypothetical protein(PA3231)
PA14_22560,PA14_22570	-1.64	NS	permease, CsaA protein(csaA)	PA3222, PA3221	hypothetical protein(PA3222), CsaA protein(csaA)
PA14_23340,PA14_23350	1.9	1.65	integration host factor subunit beta(ihfB), hypothetical protein(orfA)	PA3161, NA	integration host factor beta subunit(himD), NA
PA14_23420,PA14_23430,PA14_23440,PA14_23450,PA14_23460	1.27	NS	zinc-binding dehydrogenase, heparinase, group 1 glycosyl transferase(orfL), NAD dependent epimerase/dehydratase(orfM), group 4 glycosyl transferase(orfN)	NA, NA, NA, NA, PA3145	NA, NA, NA, NA, glycosyltransferase WbpL(wbpL)
PA14_23490	1.47	NS	tRNA-Asn	PA3139.1	tRNA-Asn(PA3139.1)
PA14_23580	2.23	NS	tRNA-Glu	PA3133.1	tRNA-Glu(PA3133.1)
PA14_23680	NS	-1.23	heat-shock protein IbpA(ibpA)	PA3126	heat-shock protein IbpA(ibpA)
PA14_23720	NS	-0.77	translation initiation inhibitor	PA3123	conserved hypothetical protein(PA3123)
PA14_23750,PA14_23760	-2.04	1.5	isopropylmalate isomerase large subunit(leuC), isopropylmalate isomerase small subunit(leuD)	PA3121, PA3120	3-isopropylmalate dehydratase large subunit(leuC), 3-isopropylmalate dehydratase small subunit(leuD)
PA14_23790	-1.51	NS	3-isopropylmalate dehydrogenase(leuB)	PA3118	3-isopropylmalate dehydrogenase(leuB)
PA14_23900	NS	1.28	hypothetical protein(cvpA)	PA3109	hypothetical protein(PA3109)
PA14sr_058	1.37	NS	NA	NA	NA
PA14_24445	-1.7	NS	NAD-dependent glutamate dehydrogenase(gdhB)	PA3068	NAD-dependent glutamate dehydrogenase(gdhB)
PA14_24480,PA14_24490,PA14_24500,PA14_24510,PA14_24530,PA14_24550,PA14_24560	-1.7	1.64	hypothetical protein(pelA), hypothetical protein(pelB), lipoprotein(pelC), hypothetical protein(pelD), hypothetical protein(pelE), hypothetical protein(pelF), hypothetical protein(pelG)	PA3064, PA3063, PA3062, PA3061, PA3060, PA3059, PA3058	PelA(pelA), PelB(pelB), PelC(pelC), PelD(pelD), PelE(pelE), PelF(pelF), PelG(pelG)
PA14_24650	-2.42	NS	ribosome modulation factor(rmf)	PA3049	ribosome modulation factor(rmf)
PA14_24640	NS	1.45	dihydroorotate dehydrogenase 2(pyrD)	PA3050	dihydroorotate dehydrogenase(pyrD)
PA14_24740,PA14_24760,PA14_24770	-4.18	NS	hypothetical protein, hypothetical protein, hypothetical protein	PA3042, PA3041, PA3040	hypothetical protein(PA3042), hypothetical protein(PA3041), conserved hypothetical protein(PA3040)
PA14_24790	2.51	1.34	outer membrane porin	PA3038	OpdQ(opdQ)
PA14_24870	2.82	NS	tRNA-Pro	PA3031.1	tRNA-Pro(PA3031.1)
PA14_25050	NS	0.94	hypothetical protein	PA3016	hypothetical protein(PA3016)
PA14_25140	NS	0.78	hypothetical protein	PA3009	hypothetical protein(PA3009)
PA14_25180	-1.4	NS	transcriptional regulator PsrA(psrA)	PA3006	transcriptional regulator PsrA(psrA)
PA14_25250	-1.38	NS	glyceraldehyde-3-phosphate dehydrogenase	PA3001	probable glyceraldehyde-3-phosphate dehydrogenase(PA3001)
PA14_25270	NS	1.29	aromatic amino acid transport protein AroP1(aroP1)	PA3000	aromatic amino acid transport protein AroP1(aroP1)
PA14_25430,PA14_25440,PA14_25450	NS	1.55	hypothetical protein, lipoprotein releasing system%2C ATP-binding protein, hypothetical protein	PA2988, PA2987, PA2986	lipoprotein localization protein LolE(lolE), lipoprotein localization protein LolD(lolD), lipoprotein localization protein LolC(lolC)
PA14sr_060	0.92	NS	NA	NA	NA
PA14_25630	NS	2.08	50S ribosomal protein L32(rpmF)	PA2970	50S ribosomal protein L32(rpmF)
PA14_25660	0.98	NS	3-ketoacyl-ACP reductase(fabG)	PA2967	3-oxoacyl-[acyl-carrier-protein] reductase(fabG)
PA14_25790	-1.78	-1.23	hypothetical protein	PA2958	hypothetical protein(PA2958)
PA14_25800	NS	1.89	TetR family transcriptional regulator	PA2957	probable transcriptional regulator(PA2957)
PA14_25940	-2.7	NS	hypothetical protein	PA2946	hypothetical protein(PA2946)
PA14_26020	NS	-1.15	aminopeptidase	PA2939	probable aminopeptidase(PA2939)
PA14_26590	0.86	NS	GntR family transcriptional regulator	PA2897	probable transcriptional regulator(PA2897)
PA14_NovelOrf_009	-1.42	NS	NA	NA	NA
PA14_27180	-0.99	NS	hypothetical protein	PA2854	conserved hypothetical protein(PA2854)
PA14_27520,PA14_27530	NS	-0.94	glutathione peroxidase, MarR family transcriptional regulator	PA2826, PA2825	probable glutathione peroxidase(PA2826), OspR(ospR)
PA14_27600,PA14_27610	1.48	NS	tRNA-Glu, tRNA-Gly	PA2819.3, PA2819.2	tRNA-Glu(PA2819.3), tRNA-Gly(PA2819.2)
PA14_27620	1.42	NS	tRNA-Gly	PA2819.1	tRNA-Gly(PA2819.1)
PA14_27710	NS	1.66	hypothetical protein	PA2817	hypothetical protein(PA2817)
PA14_27755,PA14_27770,PA14_27780	-1.24	NS	glutathione S-transferase, ABC transporter ATP-binding protein, ABC transporter permease	PA2813, PA2812, PA2811	probable glutathione S-transferase(PA2813), probable ATP-binding component of ABC transporter(PA2812), probable permease of ABC-2 transporter(PA2811)
PA14_27900	NS	1.07	transcriptional regulator	PA2802	probable transcriptional regulator(PA2802)
PA14_28040	-2.14	NS	hypothetical protein	PA2789	hypothetical protein(PA2789)
PA14_28050	-1.47	NS	chemotaxis transducer	PA2788	probable chemotaxis transducer(PA2788)
PA14_28180	-1.06	NS	hypothetical protein	PA2776	FAD-dependent oxidoreductase(pauB3)
PA14_28190	2.95	NS	tRNA-Val	PA2775.1	tRNA-Val(PA2775.1)
PA14_28230	NS	1.88	hypothetical protein	NA	NA
PA14_28250	NS	-0.86	secreted acid phosphatase	NA	NA
PA14_28240	1.44	NS	hypothetical protein	NA	NA
PA14_28280,PA14_28290	-1.24	NS	PhzF family phenazine biosynthesis protein, hypothetical protein	PA2770, PA2769	hypothetical protein(PA2770), hypothetical protein(PA2769)
PA14_28340	NS	1.08	hypothetical protein	PA2765	hypothetical protein(PA2765)
PA14_28440	-1.27	NS	hypothetical protein	PA2756	hypothetical protein(PA2756)
PA14_28510,PA14_28520	NS	1.43	hypothetical protein, hypothetical protein	PA2752, NA	conserved hypothetical protein(PA2752), NA
PA14_28680	-1.85	1.08	50S ribosomal protein L20(rplT)	PA2741	50S ribosomal protein L20(rplT)
PA14_28690,PA14_28710	NS	-2.46	phenylalanyl-tRNA synthetase subunit alpha(pheS), phenylalanyl-tRNA synthetase subunit beta(pheT)	PA2740, PA2739	phenylalanyl-tRNA synthetase, alpha-subunit(pheS), phenylalanyl-tRNA synthetase, beta subunit(pheT)
PA14_28740	2.45	NS	tRNA-Pro	PA2736.1	tRNA-Pro(PA2736.1)
PA14_28760	1.33	NS	hypothetical protein	NA	NA
PA14_28770	1.12	NS	hypothetical protein	NA	NA
PA14_28990	NS	2.03	hypothetical protein	PA2720	hypothetical protein(PA2720)
PA14_29070	1.72	2.31	hypothetical protein	PA2712	hypothetical protein(PA2712)
PA14_29575	1.09	NS	hypothetical protein	NA	NA
PA14_29660	-1.84	-1.7	hypothetical protein	PA2662	conserved hypothetical protein(PA2662)
PA14_29850,PA14_29860,PA14_29880,PA14_29890,PA14_29900,PA14_29920,PA14_29930,PA14_29940	-1.62	NS	NADH dehydrogenase subunit N(nuoN), NADH dehydrogenase subunit M(nuoM), NADH dehydrogenase subunit L(nuoL), NADH dehydrogenase subunit K(nuoK), NADH dehydrogenase subunit J(nuoJ), NADH dehydrogenase subunit I(nuoI), NADH dehydrogenase subunit H(nuoH), NADH dehydrogenase subunit G(nuoG)	PA2649, PA2648, PA2647, PA2646, PA2645, PA2644, PA2643, PA2642	NADH dehydrogenase I chain N(nuoN), NADH dehydrogenase I chain M(nuoM), NADH dehydrogenase I chain L(nuoL), NADH dehydrogenase I chain K(nuoK), NADH dehydrogenase I chain J(nuoJ), NADH Dehydrogenase I chain I(nuoI), NADH dehydrogenase I chain H(nuoH), NADH dehydrogenase I chain G(nuoG)
PA14_30010	NS	1.17	NADH dehydrogenase subunit B(nuoB)	PA2638	NADH dehydrogenase I chain B(nuoB)
PA14_30410	-1.85	NS	hypothetical protein	PA2604	conserved hypothetical protein(PA2604)
PA14_30560	-0.98	NS	hypothetical protein	PA2593	quorum threshold expression element, QteE(qteE)
PA14_30580	-1.38	-0.79	LuxR family transcriptional regulator	PA2591	VqsR(vqsR)
PA14_30630	1.07	NS	FAD-dependent monooxygenase(pqsH)	PA2587	probable FAD-dependent monooxygenase(pqsH)
PA14_30650,PA14_30660,PA14_30670	NS	2.32	response regulator GacA(gacA), excinuclease ABC subunit C(uvrC), CDP-diacylglycerol--glycerol-3-phosphate 3-phosphatidyltransferase(pgsA)	PA2586, PA2585, PA2584	response regulator GacA(gacA), excinuclease ABC subunit C(uvrC), CDP-diacylglycerol--glycerol-3-phosphate 3-phosphatidyltransferase(pgsA)
PA14_30830	NS	-1.68	two-component response regulator	PA2572	probable two-component response regulator(PA2572)
PA14sr_070	NS	1.06	NA	NA	NA
PA14_30970	0.99	NS	transcriptional regulator	NA	NA
PA14_31340	NS	2.01	hypothetical protein	NA	NA
PA14_31560	NS	-1.36	LysR family transcriptional regulator	PA2551	probable transcriptional regulator(PA2551)
PA14_31650	NS	0.99	exonuclease III(xthA)	PA2545	exodeoxyribonuclease III(xthA)
PA14_31640	NS	-1.81	ring-cleaving dioxygenase	PA2546	probable ring-cleaving dioxygenase(PA2546)
PA14_31660	NS	-1.87	hypothetical protein	PA2544	hypothetical protein(PA2544)
PA14_31680,PA14_31690,PA14_31700,PA14_31720,PA14_31730,PA14_31740,PA14_31750,PA14_31760	NS	1.67	hypothetical protein, hypothetical protein, CDP-alcohol phosphatidyltransferase, hypothetical protein, hypothetical protein, hypothetical protein, acyltransferase, phosphatidate cytidylyltransferase	PA2543, PA2542, PA2541, PA2540, PA2539, PA2538, PA2537, PA2536	conserved hypothetical protein(PA2543), conserved hypothetical protein(PA2542), probable CDP-alcohol phosphatidyltransferase(PA2541), conserved hypothetical protein(PA2540), conserved hypothetical protein(PA2539), hypothetical protein(PA2538), probable acyltransferase(PA2537), probable phosphatidate cytidylyltransferase(PA2536)
PA14_31810	-1.1	NS	thiol peroxidase(tpx)	PA2532	thiol peroxidase(tpx)
PA14_32250	-1.77	NS	hypothetical protein	PA2506	hypothetical protein(PA2506)
PA14_32310	NS	2.16	hypothetical protein	PA2501	hypothetical protein(PA2501)
PA14_32770	0.98	NS	hypothetical protein	PA2464	hypothetical protein(PA2464)
PA14_NovelOrf_013,PA14_32810	1.06	NS	NA, hypothetical protein	NA, NA	NA, NA
PA14_33300	-0.89	NS	hypothetical protein	NA	NA
PA14_33880	-1.79	1.83	hypothetical protein	PA2380	hypothetical protein(PA2380)
PA14_34080	NS	-2.34	Lip3(lip3)	PA2364	Lip3(lip3)
PA14sr_082	NS	-0.93	NA	NA	NA
PA14_36200	-2.34	NS	ABC transporter substrate-binding protein	PA2204	probable binding protein component of ABC transporter(PA2204)
PA14_36220,PA14_36230	NS	2.61	amino acid permease, amino acid ABC transporter permease	PA2203, PA2202	probable amino acid permease(PA2203), probable amino acid permease(PA2202)
PA14_37660	1.18	NS	transcriptional regulator	PA2076	probable transcriptional regulator(PA2076)
PA14sr_085	-1.68	NS	NA	NA	NA
PA14_38825	NS	4.14	coenzyme PQQ synthesis protein PqqA(pqqA)	PA1985	pyrroloquinoline quinone biosynthesis protein A(pqqA)
PA14_38850	NS	7.41	cytochrome c550(exaB)	PA1983	cytochrome c550(exaB)
PA14_38900,PA14_38910,PA14_38920	NS	6.33	two-component response regulator, sensor kinase, hypothetical protein	PA1980, PA1979, NA	response regulator EraR(eraR), sensor kinase, EraS(eraS), NA
PA14_38970,PA14_38990,PA14_39000	NS	4.65	two-component sensor, hypothetical protein, hypothetical protein	PA1976, PA1975, PA1974	ErcS'(ercS'), hypothetical protein(PA1975), hypothetical protein(PA1974)
PA14_38930,PA14_38950	NS	5.11	transcriptional regulator, hypothetical protein	PA1978, PA1977	response regulator ErbR(erbR), hypothetical protein(PA1977)
PA14_39100	NS	1.11	hypothetical protein	PA1966	hypothetical protein(PA1966)
PA14_39190	2.08	NS	UDP pyrophosphate phosphatase(bacA)	PA1959	bacitracin resistance protein(bacA)
PA14_39360	1.49	NS	sigma-54 dependent transcriptional regulator	PA1945	probable transcriptional regulator(PA1945)
PA14_39470,PA14_39480	-1.44	1.26	hypothetical protein, hypothetical protein	NA, NA	NA, NA
PA14_39590	-3.55	1.58	5- methyltetrahydropteroyltriglutamate/homocysteine S-methyltransferase(metE)	PA1927	5-methyltetrahydropteroyltriglutamate-homocysteine S-methyltransferase(metE)
PA14_39620,PA14_39630,PA14_39640,PA14_39650	NS	1.59	hypothetical protein, hypothetical protein, cobaltochelatase subunit CobN(cobN), TonB-dependent receptor	PA1925, PA1924, PA1923, PA1922	hypothetical protein(PA1925), hypothetical protein(PA1924), hypothetical protein(PA1923), probable TonB-dependent receptor(PA1922)
PA14_39880,PA14_39890,PA14_39910,PA14_39925,PA14_39945,PA14_39960	NS	-1.8	pyridoxamine 5'-phosphate oxidase(phzG2), phenazine biosynthesis protein(phzF2), phenazine biosynthesis protein PhzE(phzE2), phenazine biosynthesis protein PhzD(phzD2), phenazine biosynthesis protein PhzC(phzC2), phenazine biosynthesis protein(phzB2)	PA1905, PA1904, PA1903, PA1902, PA1901, PA1900	probable pyridoxamine 5'-phosphate oxidase(phzG2), probable phenazine biosynthesis protein(phzF2), phenazine biosynthesis protein PhzE(phzE2), phenazine biosynthesis protein PhzD(phzD2), phenazine biosynthesis protein PhzC(phzC2), probable phenazine biosynthesis protein(phzB2)
PA14_40080	0.96	NS	hypothetical protein	PA1889	hypothetical protein(PA1889)
PA14_40120	NS	-1.06	DNA polymerase II(polB)	PA1886	DNA polymerase II(polB)
PA14_40340	NS	1.04	hypothetical protein	NA	NA
PA14_40570	1.94	2.11	two-component response regulator	PA1851	hypothetical protein(PA1851)
PA14_40560	-0.91	NS	hypothetical protein	PA1852	hypothetical protein(PA1852)
PA14_40630	-1.54	1.17	hypothetical protein	PA1847	NfuA(nfuA)
PA14_40840	1.93	NS	periplasmic protease	PA1832	probable protease(PA1832)
PA14_40940	NS	1.55	hypothetical protein	PA1824	conserved hypothetical protein(PA1824)
PA14_41010	-0.98	-0.89	amino acid permease	PA1819	probable amino acid permease(PA1819)
PA14_41000	0.96	NS	sodium/proton antiporter(nhaB)	PA1820	sodium/proton antiporter NhaB(nhaB)
PA14_41050	NS	0.97	DNA polymerase III subunit epsilon(dnaQ)	PA1816	DNA polymerase III, epsilon chain(dnaQ)
PA14_41030	NS	-1.28	hypothetical protein	PA1817	hypothetical protein(PA1817)
PA14_41090	-2.33	NS	membrane-bound lytic murein transglycosylase D(mltD)	PA1812	membrane-bound lytic murein transglycosylase D precursor(mltD)
PA14_41300	1.36	NS	hypothetical protein	NA	NA
PA14_41340	2.03	1.25	tRNA-Arg	PA1796.1	tRNA-Arg(PA1796.1)
PA14_41440	-1.33	NS	hypothetical protein	PA1789	hypothetical protein(PA1789)
PA14_41930	NS	1.14	hypothetical protein	PA1749	hypothetical protein(PA1749)
PA14_42010	-0.93	-1.18	amidotransferase	PA1742	Glutamine amidotransferase class I(pauD2)
PA14_42200	-1.32	NS	hypothetical protein	PA1728	hypothetical protein(PA1728)
PA14_42690	NS	1.63	spermidine synthase(speE)	PA1687	spermidine synthase(speE)
PA14_42860	0.83	0.9	hypothetical protein	PA1673	hypothetical protein(PA1673)
PA14_43160	-1.71	NS	transporter	PA1651	probable transporter(PA1651)
PA14_43230	1.12	NS	hypothetical protein	PA1645	hypothetical protein(PA1645)
PA14_43650,PA14_43660,PA14_43670	1.41	NS	hypothetical protein, hypothetical protein, sensor/response regulator hybrid	PA1613, PA1612, PA1611	hypothetical protein(PA1613), hypothetical protein(PA1612), hybrid sensor kinase(PA1611)
PA14_43840,PA14_43850	NS	-1.38	hypothetical protein, heat shock protein 90(htpG)	PA1597, PA1596	hypothetical protein(PA1597), heat shock protein HtpG(htpG)
PA14_43910	NS	1.13	hypothetical protein	PA1591	hypothetical protein(PA1591)
PA14_43920	-2.21	NS	branched chain amino acid transporter(braB)	PA1590	branched chain amino acid transporter(braB)
PA14_43940,PA14_43950	-1.9	NS	succinyl-CoA synthetase subunit alpha(sucD), succinyl-CoA synthetase subunit beta(sucC)	PA1589, PA1588	succinyl-CoA synthetase alpha chain(sucD), succinyl-CoA synthetase beta chain(sucC)
PA14_43970	NS	0.91	dihydrolipoamide dehydrogenase(lpdG)	PA1587	dihydrolipoamide dehydrogenase Lpd(lpd)
PA14_44110	NS	1.29	hypothetical protein	PA1577	hypothetical protein(PA1577)
PA14_44150,PA14_44160	-1.28	NS	hypothetical protein, ATP-NAD kinase	PA1573, PA1572	conserved hypothetical protein(PA1573), conserved hypothetical protein(PA1572)
PA14_44230	NS	2.29	hypothetical protein	NA	NA
PA14_44270	1.05	1.54	sulfur transfer protein SirA	PA1564	conserved hypothetical protein(PA1564)
PA14_44290	NS	-1.58	aconitate hydratase(acnA)	PA1562	aconitate hydratase 1(acnA)
PA14_44340,PA14_44350,PA14_44360	-1.53	NS	cbb3-type cytochrome c oxidase subunit I, cbb3-type cytochrome c oxidase subunit II, cytochrome c oxidase%2C cbb3-type subunit III	PA1557, PA1556, PA1555	Cytochrome c oxidase, cbb3-type, CcoN subunit(ccoN2), Cytochrome c oxidase, cbb3-type, CcoO subunit(ccoO2), Cytochrome c oxidase, cbb3-type, CcoP subunit(ccoP2)
PA14_44370,PA14_44380,PA14_44390,PA14_44400	NS	1.67	cbb3-type cytochrome c oxidase subunit I, cbb3-type cytochrome c oxidase subunit II, cytochrome c oxidase subunit, cytochrome c oxidase%2C cbb3-type subunit III	PA1554, PA1553, PA1552.1, PA1552	Cytochrome c oxidase, cbb3-type, CcoN subunit(ccoN1), Cytochrome c oxidase, cbb3-type, CcoO subunit(ccoO1), Cytochrome c oxidase, cbb3-type, CcoQ subunit(ccoQ1), Cytochrome c oxidase, cbb3-type, CcoP subunit(ccoP1)
PA14_44480	1.69	NS	PemB(pemB)	PA1545	hypothetical protein(PA1545)
PA14_44470	-1.2	NS	coproporphyrinogen III oxidase(hemN)	PA1546	oxygen-independent coproporphyrinogen III oxidase(hemN)
PA14_44490	-2.41	NS	transcriptional regulator Anr(anr)	PA1544	transcriptional regulator Anr(anr)
PA14_44670	NS	1.62	cell division protein ZipA(zipA)	PA1528	cell division protein ZipA(zipA)
PA14_44680,PA14_44690	1.87	NS	chromosome segregation protein, GntR family transcriptional regulator	PA1527, PA1526	conserved hypothetical protein(PA1527), probable transcriptional regulator(PA1526)
PA14_44970	-1.25	NS	molybdenum cofactor biosynthesis protein A(moaA2)	PA1505	molybdopterin biosynthetic protein A2(moaA2)
PA14_45370,PA14_45380	NS	1.51	heme exporter protein CcmB(ccmB), cytochrome c biogenesis protein CcmA(ccmA)	PA1476, PA1475	heme exporter protein CcmB(ccmB), heme exporter protein CcmA(ccmA)
PA14_46160	NS	1.36	hypothetical protein	PA1414	hypothetical protein(PA1414)
PA14_46290	1.05	NS	TetR family transcriptional regulator	PA1403	probable transcriptional regulator(PA1403)
PA14_46490	1.52	NS	3-oxoacyl-ACP synthase(fabF2)	PA1373	3-oxoacyl-acyl carrier protein synthase II(fabF2)
PA14_46890	NS	1.62	short-chain dehydrogenase	PA1344	probable short-chain dehydrogenase(PA1344)
PA14_46970	NS	-1.22	glutaminase-asparaginase(ansB)	PA1337	glutaminase-asparaginase(ansB)
PA14_47010,PA14_47030	NS	3.4	hypothetical protein, hypothetical protein	PA1333, PA1332	hypothetical protein(PA1333), hypothetical protein(PA1332)
PA14_47090	NS	-1.83	protease	PA1327	probable protease(PA1327)
PA14_47100	NS	-2.67	threonine dehydratase(ilvA2)	PA1326	threonine dehydratase, biosynthetic(ilvA2)
P9	-1.65	NS	NA	NA	NA
PA14_47230	1.24	1.24	MFS transporter	PA1316	probable major facilitator superfamily (MFS) transporter(PA1316)
PA14_47430	-1.6	NS	metal transporter	PA1297	probable metal transporter(PA1297)
PA14_47450,PA14_47460	NS	1.91	hypothetical protein, ribonuclease D(rnd)	PA1295, PA1294	conserved hypothetical protein(PA1295), ribonuclease D(rnd)
PA14_47520	1.56	NS	transcriptional regulator	PA1290	probable transcriptional regulator(PA1290)
PA14_47580	1.95	NS	MarR family transcriptional regulator	PA1285	probable transcriptional regulator(PA1285)
PA14_48060	NS	-1.51	alkaline metalloproteinase(aprA)	PA1249	alkaline metalloproteinase precursor(aprA)
PA14_48090	NS	-0.99	alkaline protease secretion outer membrane protein AprF precursor(aprF)	PA1248	Alkaline protease secretion outer membrane protein AprF precursor(aprF)
PA14_48680	NS	-2.15	hypothetical protein	PA1208	conserved hypothetical protein(PA1208)
PA14_48780,PA14_48790	-1.51	NS	hypothetical protein, lipoprotein	PA1200, PA1199	conserved hypothetical protein(PA1200), probable lipoprotein(PA1199)
PA14_49050	NS	-1.31	hypothetical protein	PA1190	conserved hypothetical protein(PA1190)
PA14_49070	NS	-1.14	hypothetical protein	PA1188	hypothetical protein(PA1188)
PA14_49290	-2.99	1.52	hypothetical protein	PA1170	conserved hypothetical protein(PA1170)
PA14_49340	NS	1.17	protein Pcprotein PS(pcpS)	PA1165	PcpS(pcpS)
PA14sr_104	NS	1.82	NA	NA	NA
PA14_49460	-2.7	NS	ribonucleotide-diphosphate reductase subunit alpha(nrdA)	PA1156	NrdA, catalytic component of class Ia ribonucleotide reductase(nrdA)
PA14_49480	-1.92	NS	hypothetical protein	NA	NA
PA14_49510	-1.1	NS	immunity protein S3I structureal gene(pyoS3I)	NA	NA
PA14_49730	2.08	NS	hypothetical protein	PA1133	hypothetical protein(PA1133)
PA14_49920	NS	1.01	hypothetical protein	PA1117	hypothetical protein(PA1117)
PA14_50010	0.99	NS	dehydrogenase	PA1112	conserved hypothetical protein(PA1112)
PA14_49990	-1.39	NS	hypothetical protein	NA	NA
PA14_50290	-1.42	NS	flagellin type B(fliC)	PA1092	flagellin type B(fliC)
PA14_50450,PA14_50460,PA14_50470,PA14_50480	-1.04	NS	flagellar hook protein FlgE(flgE), flagellar basal body rod modification protein(flgD), flagellar basal body rod protein FlgC(flgC), flagellar basal body rod protein FlgB(flgB)	PA1080, PA1079, PA1078, PA1077	flagellar hook protein FlgE(flgE), flagellar basal-body rod modification protein FlgD(flgD), flagellar basal-body rod protein FlgC(flgC), flagellar basal-body rod protein FlgB(flgB)
PA14_50500	1.06	NS	hypothetical protein	PA1076	hypothetical protein(PA1076)
PA14_50510	1.41	NS	hypothetical protein	PA1075	hypothetical protein(PA1075)
PA14_50610	NS	-1.6	short chain dehydrogenase	PA1066	probable short-chain dehydrogenase(PA1066)
PA14_50680,PA14_50690,PA14_50700,PA14_50710,PA14_50720,PA14_50730	NS	1.89	ShaA(shaA), ShaB(shaB), ShaC(shaC), ShaD(shaD), ShaE(shaE), ShaF(shaF)	PA1059, PA1058, PA1057, PA1056, PA1055, PA1054	ShaF(shaF), ShaE(shaE), ShaD(shaD), ShaC(shaC), ShaB(shaB), ShaA(shaA)
PA14_50740	NS	1.14	hypothetical protein	PA1053	conserved hypothetical protein(PA1053)
PA14_50760	1.64	NS	hypothetical protein	PA1052	conserved hypothetical protein(PA1052)
PA14sr_109	2.22	NS	NA	NA	NA
PA14_50850	NS	1.97	hypothetical protein	PA1044	hypothetical protein(PA1044)
PA14_50880	NS	-1.83	hypothetical protein	PA1041	probable outer membrane protein precursor(PA1041)
PA14_50920	NS	2.79	hypothetical protein	PA1037	conserved hypothetical protein(PA1037)
PA14_51000	NS	1.58	hypothetical protein	PA1031	conserved hypothetical protein(PA1031)
PA14_51220	1.15	NS	glycosyl transferase family protein	PA1014	1, 2-glucosyltransferase WapB(wapB)
PA14_51330	NS	1.37	quinolinate synthetase(nadA)	PA1004	quinolinate synthetase A(nadA)
PA14_51340	NS	1.19	transcriptional regulator MvfR(mvfR)	PA1003	Transcriptional regulator MvfR(mvfR)
lrs1	-3.83	NS	NA	NA	NA
PA14_51480	1.27	NS	hypothetical protein	PA0991	Histidine phosphotransfer protein HptA(hptA)
PA14_51660	1.78	NS	tRNA-Lys	PA0976.1	tRNA-Lys(PA0976.1)
PA14_51850,PA14_51860	NS	0.94	hypothetical protein, hypothetical protein	PA0960, PA0959	hypothetical protein(PA0960), hypothetical protein(PA0959)
PA14_51960	1.23	-0.94	ribonuclease	PA0951	probable ribonuclease(PA0951)
PA14_52010	NS	1.57	DNA replication initiation factor	PA0947	conserved hypothetical protein(PA0947)
PA14_52130	NS	1.63	hypothetical protein	PA0938	Wzz2(wzz2)
PA14_52120	-1.09	NS	hypothetical protein	NA	NA
PA14_52150	NS	1.22	lipopolysaccharide biosynthetic protein LpxO2(lpxO2)	PA0936	lipopolysaccharide biosynthetic protein LpxO2(lpxO2)
PA14_52180	-1.32	NS	GTP pyrophosphokinase(relA)	PA0934	GTP pyrophosphokinase(relA)
PA14_52190,PA14_52210	0.96	NS	23S rRNA 5-methyluridine methyltransferase(rumA), cysteine synthase B(cysM)	PA0933, PA0932	probable RNA methyltransferase(ygcA), cysteine synthase B(cysM)
PA14_52240,PA14_52250	NS	2.65	two-component sensor, two-component response regulator	PA0930, PA0929	two-component sensor(PA0930), two-component response regulator(PA0929)
PA14_52280,PA14_52290	NS	1.96	hypothetical protein, hypothetical protein	PA0926, PA0925	hypothetical protein(PA0926), hypothetical protein(PA0925)
PA14_52330	NS	1.31	hypothetical protein	PA0922	hypothetical protein(PA0922)
PA14sr_114	0.84	NS	NA	NA	NA
PA14_52540	1.13	NS	tRNA-Arg	PA0905.3	tRNA-Arg(PA0905.3)
PA14_52550	1.2	NS	tRNA-Arg	PA0905.2	tRNA-Arg(PA0905.2)
PA14_52740	-1.92	NS	transcriptional regulator ArgR(argR)	PA0893	transcriptional regulator ArgR(argR)
PA14_52800	1.95	2.8	acetyl-CoA synthetase(acsA)	PA0887	acetyl-coenzyme A synthetase(acsA)
PA14_53030	1.13	NS	peptidyl-tRNA hydrolase domain-containing protein	PA0868	conserved hypothetical protein(PA0868)
PA14_53330	-2.58	NS	sulfate transport protein CysZ	PA0846	probable sulfate uptake protein(PA0846)
PA14_53420,PA14_53430	-1.38	NS	glutathione peroxidase, peptidyl-prolyl cis-trans isomerase SlyD(slyD)	PA0838, PA0837	probable glutathione peroxidase(PA0838), peptidyl-prolyl cis-trans isomerase SlyD(slyD)
tmRNA	-1.16	NS	NA	NA	NA
PA14_53680	1.05	NS	hypothetical protein	PA0819	hypothetical protein(PA0819)
PA14_53770,PA14_53780,PA14_53790,PA14_53800	NS	-1.11	hypothetical protein, MFS family transporter, haloacid dehalogenase, manganese transport protein MntH(mntH2)	PA0812, PA0811, PA0810, PA0809	hypothetical protein(PA0812), probable major facilitator superfamily (MFS) transporter(PA0811), probable haloacid dehalogenase(PA0810), probable transporter(PA0809)
PA14_53840	NS	0.79	hypothetical protein	PA0805	hypothetical protein(PA0805)
PA14_54010	1.84	NS	transcriptional regulator	PA0791	probable transcriptional regulator(PA0791)
PA14_54040	NS	2.07	amino acid permease	PA0789	probable amino acid permease(PA0789)
PA14_54150	NS	1.88	sodium/proline symporter PutP(putP)	PA0783	sodium/proline symporter PutP(putP)
PA14_54170	-1.6	NS	bifunctional proline dehydrogenase/pyrroline-5-carboxylate dehydrogenase(putA)	PA0782	proline dehydrogenase PutA(putA)
PA14_54260,PA14_54270	NS	1.03	hypothetical protein, hypothetical protein	PA0775, PA0774	conserved hypothetical protein(PA0775), conserved hypothetical protein(PA0774)
PA14_54350,PA14_54370	NS	1.46	signal peptidase I(lepB), GTP-binding protein LepA(lepA)	PA0768, PA0767	signal peptidase I(lepB), GTP-binding protein LepA(lepA)
PA14_54390	-2.54	NS	serine protease MucD(mucD)	PA0766	serine protease MucD precursor(mucD)
PA14_54840	2.35	NS	tRNA-Gly	PA0729.1	tRNA-Gly(PA0729.1)
PA14_54860	1.48	NS	hypothetical protein	NA	NA
PA14_55060,PA14_55070	1.12	NS	hypothetical protein, hypothetical protein	NA, NA	NA, NA
PA14_55240	1.49	NS	hypothetical protein	NA	NA
PA14_55635	1.46	NS	tRNA-Ile	PA4280.4	tRNA-Ile(PA4280.4)
PA14_55730,PA14_55740	NS	-1.86	AraC family transcriptional regulator, transporter	PA4288, PA4289	probable transcriptional regulator(PA4288), probable transporter(PA4289)
PA14_55770	NS	1.14	phosphate transporter	PA4292	probable phosphate transporter(PA4292)
PA14sr_124	-1.16	NS	NA	NA	NA
PA14_56060	NS	0.91	formyltetrahydrofolate deformylase(purU)	PA4314	formyltetrahydrofolate deformylase(purU1)
PA14_56030,PA14_56040,PA14_56050	-1.18	NS	hypothetical protein, hypothetical protein, hypothetical protein	PA4311, PA4312, PA4313	conserved hypothetical protein(PA4311), conserved hypothetical protein(PA4312), hypothetical protein(PA4313)
PA14_56240	-1.66	NS	pyruvate kinase(pykA)	PA4329	pyruvate kinase II(pykA)
PA14_56780	-1.79	NS	superoxide dismutase(sodB)	PA4366	superoxide dismutase(sodB)
PA14_57010,PA14_57020	NS	-1.73	chaperonin GroEL(groEL), co-chaperonin GroES(groES)	PA4385, PA4386	GroEL protein(groEL), GroES protein(groES)
PA14_57190,PA14_57200	-1.06	NS	hypothetical protein, glutathione S-transferase	PA4400, PA4401	probable pyrophosphohydrolase(mutT), probable glutathione S-transferase(PA4401)
PA14_57250	0.97	NS	hypothetical protein	PA4405	hypothetical protein(PA4405)
PA14_57540,PA14_57560,PA14_57570	-1.05	2.47	cytochrome c1, cytochrome b, cytochrome c reductase%2C iron-sulfur subun	PA4429, PA4430, PA4431	probable cytochrome c1 precursor(PA4429), probable cytochrome b(PA4430), probable iron-sulfur protein(PA4431)
PA14_57580,PA14_57590	NS	1.74	30S ribosomal protein S9(rpsI), 50S ribosomal protein L13(rplM)	PA4432, PA4433	30S ribosomal protein S9(rpsI), 50S ribosomal protein L13(rplM)
PA14_57650	NS	1.31	hypothetical protein	PA4438	conserved hypothetical protein(PA4438)
P35	-2.96	NS	NA	NA	NA
PA14_57930	-1.06	-1.07	ABC transporter ATP-binding protein	PA4461	Lipopolysaccharide export system ATP-binding protein LptB(lptB)
PA14_57980	-1.06	NS	phosphoryl carrier protein	PA4466	probable phosphoryl carrier protein(PA4466)
PA14_58050	NS	-1.13	PmbA protein(pmbA)	PA4472	PmbA protein(pmbA)
PA14_58070	NS	-1.22	hypothetical protein	PA4474	conserved hypothetical protein(PA4474)
PA14_58230	1.5	1.16	hypothetical protein	PA4487	MagF(magF)
PA14_58300	-1.36	1.21	two-component response regulator	PA4493	RoxR(roxR)
PA14_58560	NS	1.9	oxidoreductase	PA4513	probable oxidoreductase(PA4513)
PA14_58550	NS	1.58	lipopolysaccharide biosynthetic protein LpxO1(lpxO1)	PA4512	lipopolysaccharide biosynthetic protein LpxO1(lpxO1)
PA14_58570	1.47	2.26	outer membrane ferric siderophore receptor	PA4514	probable outer membrane receptor for iron transport(PA4514)
PA14_58620	0.95	NS	hypothetical protein	PA4518	hypothetical protein(PA4518)
PA14_58690	-1.03	NS	hypothetical protein	PA4523	hypothetical protein(PA4523)
PA14_58710	1.31	NS	tRNA-Thr	PA4524.1	tRNA-Thr(PA4524.1)
PA14_59230	NS	1.39	colicin immunity protein	NA	NA
PA14sr_128	NS	1.99	NA	NA	NA
PA14sr_129	1.21	NS	NA	NA	NA
PA14_59390	NS	1.34	hypothetical protein	NA	NA
PA14_59790,PA14_59800	1.46	NS	two component response regulator(pvrR), PvrS(pvrS)	NA, NA	NA, NA
PA14_59840	-2.16	NS	hypothetical protein	NA	NA
PA14_60150	1.8	NS	tRNA-Lys	NA	NA
PA14_60160	2.83	NS	tRNA-Pro	PA4541.2	tRNA-Pro(PA4541.2)
PA14_60180	1.49	NS	tRNA-Asn	PA4541.3	tRNA-Asn(PA4541.3)
PA14_60190	NS	-1.3	clpB protein(clpB)	PA4542	ClpB protein(clpB)
PA14_60230	NS	0.9	competence protein ComL(comL)	PA4545	competence protein ComL(comL)
PA14_60270	-1.33	NS	glycine/D-amino acid oxidases	PA4548	probable D-amino acid oxidase(PA4548)
PA14_60280,PA14_60290,PA14_60300,PA14_60310	NS	-1.7	type 4 fimbrial biogenesis protein FimU(fimU), type 4 fimbrial biogenesis protein PilW(pilW), type 4 fimbrial biogenesis protein PilX(pilX), type 4 fimbrial biogenesis protein PilY1(pilY1)	PA4550, NA, NA, NA	type 4 fimbrial biogenesis protein FimU(fimU), NA, NA, NA
PA14_60330	0.85	0.86	4-hydroxy-3-methylbut-2-enyl diphosphate reductase(ispH)	PA4557	LytB protein(lytB)
PA14_60350,PA14_60360,PA14_60370,PA14_60380	NS	1.42	peptidyl-prolyl cis-trans isomerase%2C FkbP-type, lipoprotein signal peptidase(lspA), isoleucyl-tRNA synthetase(ileS), bifunctional riboflavin kinase/FMN adenylyltransferase(ribF)	PA4558, PA4559, PA4560, PA4561	probable peptidyl-prolyl cis-trans isomerase, FkbP-type(PA4558), prolipoprotein signal peptidase(lspA), isoleucyl-tRNA synthetase(ileS), riboflavin kinase/FAD synthase(ribF)
PA14_60445	4.51	0.97	GTPase ObgE(obgE)	PA4566	GTP-binding protein Obg(obg)
PA14_60530	NS	2.1	hypothetical protein	PA4574	conserved hypothetical protein(PA4574)
PA14_60540	-1.61	NS	hypothetical protein	PA4575	hypothetical protein(PA4575)
PA14_60550	-2.14	NS	ATP-dependent protease	PA4576	probable ATP-dependent protease(PA4576)
PA14_60560	NS	4.93	hypothetical protein	PA4577	hypothetical protein(PA4577)
PA14_60900,PA14_60920	NS	1.3	hypothetical protein, hypothetical protein	PA4603, PA4604	hypothetical protein(PA4603), conserved hypothetical protein(PA4604)
PA14_60930,PA14_60950	NS	1.66	hypothetical protein, hypothetical protein	PA4605, PA4606	conserved hypothetical protein(PA4605), conserved hypothetical protein(PA4606)
PA14_60960	-1.8	-1.57	hypothetical protein	PA4607	hypothetical protein(PA4607)
PA14_61000	0.97	1.81	hypothetical protein	PA4610	hypothetical protein(PA4610)
PA14_61190,PA14_61200	-1.66	NS	hypothetical protein, hypothetical protein	PA4624, NA	cyclic diguanylate-regulated TPS partner B, CdrB(cdrB), NA
PA14_61370	NS	1.54	hypothetical protein	PA4637	hypothetical protein(PA4637)
PA14_61380	-2.06	-0.99	hypothetical protein	PA4638	hypothetical protein(PA4638)
PA14sr_139	1.01	1.06	NA	NA	NA
PA14_61400	NS	1.07	malate:quinone oxidoreductase(mqoB)	PA4640	malate:quinone oxidoreductase(mqoB)
PA14_61580,PA14_61590	-1.2	NS	ferrochelatase(hemH), hypothetical protein	PA4655, PA4656	ferrochelatase(hemH), conserved hypothetical protein(PA4656)
PA14_61760	2.68	NS	tRNA-Gln	PA4669.1	tRNA-Gln(PA4669.1)
PA14_61770	NS	1.78	ribose-phosphate pyrophosphokinase(prs)	PA4670	ribose-phosphate pyrophosphokinase(prs)
PA14_61820	NS	2.73	GTP-dependent nucleic acid-binding protein EngD	PA4673	conserved hypothetical protein(PA4673)
PA14_61830	1.78	NS	tRNA-Met	PA4673.1	tRNA-Met(PA4673.1)
PA14_61850	1.36	NS	TonB-dependent receptor	PA4675	ChtA(chtA)
PA14_61960,PA14_61980,PA14_61990	-2.12	NS	hypothetical protein, hypothetical protein, hypothetical protein	PA4684, PA4685, PA4686	hypothetical protein(PA4684), hypothetical protein(PA4685), hypothetical protein(PA4686)
PA14_62080	1.45	NS	tRNA-Ile	PA4690.4	tRNA-Ile(PA4690.4)
PA14_62180	-1	NS	hypothetical protein	PA4698	hypothetical protein(PA4698)
PA14_62400	-1.69	NS	aminotransferase	PA4715	probable aminotransferase(PA4715)
PA14_62490	-1.51	1.17	suppressor protein DksA(dksA)	PA4723	suppressor protein DksA(dksA)
crcZ	-1.77	NS	NA	NA	NA
PA14_62560,PA14_62570	NS	1.57	poly(A) polymerase(pcnB), 2-amino-4-hydroxy-6- hydroxymethyldihydropteridine pyrophosphokinase(folK)	PA4727, PA4728	poly(A) polymerase(pcnB), 2-amino-4-hydroxy-6-hydroxymethyldihydropteridine pyrophosphokinase(folK)
PA14_62710	-1.53	NS	polynucleotide phosphorylase(pnp)	PA4740	polyribonucleotide nucleotidyltransferase(pnp)
PA14_62720	-1.24	1.58	30S ribosomal protein S15(rpsO)	PA4741	30S ribosomal protein S15(rpsO)
PA14_62760,PA14_62770	NS	1.03	translation initiation factor IF-2(infB), transcription elongation factor NusA(nusA)	PA4744, PA4745	translation initiation factor IF-2(infB), N utilization substance protein A(nusA)
PA14_62790	1.79	NS	tRNA-Met	PA4746.1	tRNA-Met(PA4746.1)
PA14_62810,PA14_62830	NS	1.38	preprotein translocase subunit SecG(secG), triosephosphate isomerase(tpiA)	PA4747, PA4748	secretion protein SecG(secG), triosephosphate isomerase(tpiA)
PA14_62890	NS	1.3	hypothetical protein	PA4754	hypothetical protein(PA4754)
PA14_62940	0.79	-1.54	dihydrodipicolinate reductase(dapB)	PA4759	dihydrodipicolinate reductase(dapB)
PA14_62970	NS	-1.91	molecular chaperone DnaK(dnaK)	PA4761	DnaK protein(dnaK)
PA14_63030	NS	1.31	outer membrane lipoprotein OmlA precursor(omlA)	PA4765	Outer membrane lipoprotein OmlA precursor(omlA)
PA14_63060	NS	1.29	SsrA-binding protein(smpB)	PA4768	SmpB protein(smpB)
PA14_63220	NS	1.65	hypothetical protein	PA4782	hypothetical protein(PA4782)
PA14_63390,PA14_63410,PA14_63420,PA14_63430	1.2	NS	adenylate kinase, hypothetical protein, hypothetical protein, hypothetical protein	PA4799, PA4800, NA, PA4801	hypothetical protein(PA4799), hypothetical protein(PA4800), NA, hypothetical protein(PA4801)
PA14_63460	2.42	NS	tRNA-Sec	PA4802.1	tRNA-Sec(PA4802.1)
PA14_63990	NS	1.7	arginine decarboxylase(speA)	PA4839	arginine decarboxylase (ADC)(speA)
PA14_64000,PA14_64010,PA14_64030	NS	1.16	translation initiation factor Sui1, hypothetical protein, hypothetical protein	PA4840, PA4841, PA4842	conserved hypothetical protein(PA4840), conserved hypothetical protein(PA4841), hypothetical protein(PA4842)
PA14_64410	NS	-1.47	hypothetical protein	PA4870	conserved hypothetical protein(PA4870)
PA14_64850	NS	-2.03	ornithine cyclodeaminase	PA4908	hypothetical protein(PA4908)
PA14_64900	NS	-1.93	ABC transporter substrate-binding protein	PA4913	probable binding protein component of ABC transporter(PA4913)
PA14_64920	-1.08	-1.75	methyl-accepting chemotaxis protein	PA4915	probable chemotaxis transducer(PA4915)
PA14_65150,PA14_65160,PA14_65170,PA14_65180	NS	1.89	50S ribosomal protein L9(rplI), hypothetical protein, 30S ribosomal protein S18(rpsR), 30S ribosomal protein S6(rpsF)	PA4932, PA4933, PA4934, PA4935	50S ribosomal protein L9(rplI), hypothetical protein(PA4933), 30S ribosomal protein S18(rpsR), 30S ribosomal protein S6(rpsF)
PA14_65260	1.59	NS	hypothetical protein	PA4940	conserved hypothetical protein(PA4940)
PA14_65270	NS	1.97	protease subunit HflC(hflC)	PA4941	protease subunit HflC(hflC)
PA14_65400	1.01	NS	iron-sulfur cluster-binding protein	PA4950	conserved hypothetical protein(PA4950)
PA14_65560	NS	1.5	phosphoserine phosphatase(serB)	PA4960	probable phosphoserine phosphatase(PA4960)
PA14_65570,PA14_65580	NS	2.22	hypothetical protein, membrane-bound metal-dependent hydrolase	PA4961, PA4962	hypothetical protein(PA4961), conserved hypothetical protein(PA4962)
PA14_65850	-2.53	NS	amino acid ABC transporter permease	PA4981	lysine-specific permease(lysP)
PA14_66020	-1.19	NS	hypothetical protein	PA4993	hypothetical protein(PA4993)
PA14_66090,PA14_66100	NS	0.93	hypothetical protein, hypothetical protein	PA4998, NA	conserved hypothetical protein(PA4998), NA
PA14_66120	1.64	NS	hypothetical protein	PA5001	cell surface-sugar biosynthetic glycosyltransferase, Ssg(ssg)
PA14_66340	NS	0.89	hypothetical protein	PA5019	conserved hypothetical protein(PA5019)
PA14_66410	-2.52	NS	hypothetical protein	PA5023	conserved hypothetical protein(PA5023)
PA14_66550	-1.48	1.7	uroporphyrinogen decarboxylase(hemE)	PA5034	uroporphyrinogen decarboxylase(hemE)
PA14_66710	NS	1.7	50S ribosomal protein L31(rpmE)	PA5049	50S ribosomal protein L31(rpmE)
PA14_66940,PA14_66950,PA14_66960,PA14_66970,PA14_66980,PA14_66990	1.21	NS	phosphoribosyl-AMP cyclohydrolase(hisI), phosphoribosyl-ATP pyrophosphatase(hisE), twin arginine translocase A(tatA), sec-independent translocase(tatB), sec-independent protein translocase TatC(tatC), 16S ribosomal RNA methyltransferase RsmE	PA5066, PA5067, PA5068, PA5069, PA5070, PA5071	phosphoribosyl-AMP cyclohydrolase(hisI), phosphoribosyl-ATP pyrophosphohydrolase(hisE), translocation protein TatA(tatA), translocation protein TatB(tatB), transport protein TatC(tatC), conserved hypothetical protein(PA5071)
PA14_67240	NS	-1.66	N-formylglutamate amidohydrolase(hutG)	PA5091	N-formylglutamate amidohydrolase(hutG)
PA14_67510	NS	-1.3	esterase EstA(estA)	PA5112	esterase EstA(estA)
PA14_67560	NS	1.78	TypA(typA)	PA5117	regulatory protein TypA(typA)
PA14_67550	NS	-1.16	transcriptional regulator	PA5116	probable transcriptional regulator(PA5116)
PA14_67580	NS	1.71	thiamine biosynthesis protein ThiI(thiI)	PA5118	thiazole biosynthesis protein ThiI(thiI)
PA14_67670,PA14_67680	-1.44	NS	two-component sensor NtrB(ntrB), two-component response regulator NtrC(ntrC)	PA5124, PA5125	two-component sensor NtrB(ntrB), two-component response regulator NtrC(ntrC)
PA14_67720	NS	1.64	preprotein translocase subunit SecB(secB)	PA5128	secretion protein SecB(secB)
PA14_67830	-1.62	NS	hypothetical protein	PA5136	hypothetical protein(PA5136)
PA14_68040	NS	-1.87	short-chain dehydrogenase	PA5150	probable short-chain dehydrogenase(PA5150)
PA14_68060,PA14_68070	-1.54	NS	ABC transporter ATP-binding protein, periplasmic binding protein	PA5152, PA5153	probable ATP-binding component of ABC transporter(PA5152), amino acid (lysine/arginine/ornithine/histidine/octopine) ABC transporter periplasmic binding protein(PA5153)
PA14_68100	NS	1.68	hypothetical protein	PA5156	hypothetical protein(PA5156)
PA14_68150	1.66	NS	tRNA-Thr	PA5160.1	tRNA-Thr(PA5160.1)
PA14sr_149	1.72	NS	NA	NA	NA
PA14_68330	-2.65	NS	arginine deiminase(arcA)	PA5171	arginine deiminase(arcA)
PA14_68340	-2.19	NS	ornithine carbamoyltransferase(arcB)	PA5172	ornithine carbamoyltransferase, catabolic(arcB)
PA14_68350	-2.45	NS	carbamate kinase(arcC)	PA5173	carbamate kinase(arcC)
PA14_68470	1.23	NS	hypothetical protein	NA	NA
PA14_68560	NS	-0.97	nitroreductase	PA5190	NAD(P)H quinone oxidoreductase(PA5190)
PA14_68620	NS	1.39	hypothetical protein	PA5194	hypothetical protein(PA5194)
PA14_68700	-1.19	NS	osmolarity response regulator(ompR)	PA5200	AmgR(amgR)
PA14_68770	NS	-1.33	acetylornithine deacetylase(argE)	PA5206	acetylornithine deacetylase(argE)
PA14_68850	-1.27	-1.57	glycine dehydrogenase(gcvP1)	PA5213	glycine cleavage system protein P1(gcvP1)
PA14_68840	-0.88	NS	hypothetical protein	PA5212	hypothetical protein(PA5212)
6S	NS	1.3	NA	NA	NA
PA14_69060,PA14_69070,PA14_69090	-0.81	NS	ABC transporter permease, ABC transporter ATP-binding protein/permease, hypothetical protein	PA5230, PA5231, PA5232	probable permease of ABC transporter(PA5230), probable ATP-binding/permease fusion ABC transporter(PA5231), conserved hypothetical protein(PA5232)
PA14_69110	NS	-1.66	oxidoreductase	PA5234	probable oxidoreductase(PA5234)
PA14_69470,PA14_69480	NS	-1.56	alginate biosynthesis regulatory protein AlgR(algR), alginate biosynthesis protein AlgZ/FimS(algZ)	PA5261, PA5262	alginate biosynthesis regulatory protein AlgR(algR), FimS(fimS)
PA14_69630	-1	NS	nucleoside diphosphate kinase regulator(rnk)	PA5274	nucleoside diphosphate kinase regulator(rnk)
PA14_69890	NS	-2.28	multidrug efflux protein NorA	PA5294	putative multidrug efflux pump(PA5294)
PA14_69940	NS	0.87	xanthine phosphoribosyltransferase(xpt)	PA5298	xanthine phosphoribosyltransferase(PA5298)
PA14_70140	-2.16	NS	aldehyde dehydrogenase	PA5312	Aldehyde dehydrogenase(pauC)
PA14_70180,PA14_70190	NS	1.67	50S ribosomal protein L33(rpmG), 50S ribosomal protein L28(rpmB)	PA5315, PA5316	50S ribosomal protein L33(rpmG), 50S ribosomal protein L28(rpmB)
PA14_70360,PA14_70370	NS	1.39	hypothetical protein, orotate phosphoribosyltransferase(pyrE)	PA5330, PA5331	hypothetical protein(PA5330), orotate phosphoribosyltransferase(pyrE)
PA14_70400	NS	0.93	hypothetical protein	PA5333	conserved hypothetical protein(PA5333)
PA14_70590,PA14_70600	1.25	1.67	hypothetical protein, HU family DNA-binding protein	PA5347, PA5348	hypothetical protein(PA5347), probable DNA-binding protein(PA5348)
PA14_70580	-1.34	NS	hypothetical protein	PA5346	SadB(sadB)
PA14_70640	NS	1.09	rubredoxin 1(rubA1)	PA5351	Rubredoxin 1(rubA1)
PA14_70740	NS	-1.57	hypothetical protein	PA5359	hypothetical protein(PA5359)
PA14_70770	-1	NS	hypothetical protein	PA5362	conserved hypothetical protein(PA5362)
PA14_70860	NS	1.5	hypothetical protein	PA5369	phosphate ABC transporter, periplasmic phosphate-binding protein, PstS(pstS)
PA14_70900	1.45	NS	tRNA-Ile	PA5369.4	tRNA-Ile(PA5369.4)
PA14_70920	0.99	NS	major facilitator transporter	PA5370	probable major facilitator superfamily (MFS) transporter(PA5370)
PA14_71070	-1.74	NS	AraC family transcriptional regulator	PA5380	GbdR(gbdR)
PA14_71630	-0.93	NS	alcohol dehydrogenase(adhA)	PA5427	alcohol dehydrogenase(adhA)
PA14_71650	-1.35	NS	aspartate ammonia-lyase(aspA)	PA5429	aspartate ammonia-lyase(aspA)
PA14_71870,PA14_71880	NS	2.54	DNA-dependent helicase II(uvrD), hypothetical protein	PA5443, PA5444	DNA helicase II(uvrD), conserved hypothetical protein(PA5444)
PA14_71890	0.82	NS	coenzyme A transferase	PA5445	probable coenzyme A transferase(PA5445)
PA14_71910,PA14_71920,PA14_71930,PA14_71940,PA14_71960,PA14_71970,PA14_71990,PA14_72000	NS	-0.9	glycosyltransferase WbpZ(wbpZ), glycosyltransferase WbpY(wbpY), glycosyltransferase WbpX(wbpX), ABC subunit of A-band LPS efflux transporter(wzt), membrane subunit of A-band LPS efflux transporter(wzm), GDP-mannose pyrophosphorylase(wbpW), GDP-mannose 4%2C6-dehydratase(gmd), oxidoreductase Rmd(rmd)	PA5447, PA5448, PA5449, PA5450, PA5451, PA5452, PA5453, PA5454	glycosyltransferase WbpZ(wbpZ), glycosyltransferase WbpY(wbpY), glycosyltransferase WbpX(wbpX), ABC subunit of A-band LPS efflux transporter(wzt), membrane subunit of A-band LPS efflux transporter(wzm), phosphomannose isomerase/GDP-mannose WbpW(wbpW), GDP-mannose 4, 6-dehydratase(gmd), oxidoreductase Rmd(rmd)
PA14_71900	0.83	1.38	hypothetical protein	PA5446	hypothetical protein(PA5446)
PA14_72070	-2.47	NS	hypothetical protein	PA5461	hypothetical protein(PA5461)
PA14_72220	NS	1.49	hypothetical protein	PA5472	hypothetical protein(PA5472)
PA14_72260	-0.83	NS	hypothetical protein	PA5475	hypothetical protein(PA5475)
PA14_72470	NS	2.09	cytochrome	PA5491	probable cytochrome(PA5491)
PA14_72520	-1.13	NS	hypothetical protein	PA5496	class II (cobalamin-dependent) ribonucleotide-diphosphate reductase subunit, NrdJb(nrdJb)
PA14_72840	-0.82	NS	short-chain dehydrogenase	PA5521	probable short-chain dehydrogenase(PA5521)
PA14_72850,PA14_72870	NS	-1.62	glutamine synthetase, aminotransferase	PA5522, PA5523	Glutamylpolyamine synthetase(pauA6), probable aminotransferase(PA5523)
PA14_72930	-1.13	NS	hypothetical protein	PA5528	hypothetical protein(PA5528)
PA14_72970	NS	0.83	TonB protein(tonB)	PA5531	TonB1(tonB1)
PA14_73090	NS	-1	hypothetical protein	PA5542	Pseudomonas imipenem beta-lactamase PIB-1(PA5542)
PA14_73230	NS	1.36	F0F1 ATP synthase subunit epsilon(atpC)	PA5553	ATP synthase epsilon chain(atpC)
PA14_73260	NS	1.06	F0F1 ATP synthase subunit alpha(atpA)	PA5556	ATP synthase alpha chain(atpA)
PA14_73300	NS	1.21	F0F1 ATP synthase subunit C(atpE)	PA5559	atp synthase C chain(atpE)
