# Supplementary material for: Quantitative mapping of mRNA 3’ ends in Pseudomonas aeruginosa reveals a pervasive role for premature 3’ end formation in response to azithromycin
Source: PLoS Genet. 2021 Jul 12;17(7):e1009634. doi: 10.1371/journal.pgen.1009634 (PMC8297930; doi:10.1371/journal.pgen.1009634)
Supplement: S8 Table — (XLSX) [file pgen.1009634.s013.xlsx]

## Sheet: Sheet1
S8 Table. tRNA genes with greater than two-fold change in 3’ end reads up on AZM treatment.
Differential changes were calculated using DESeq2 from full length 3pMAp reads and a filter of pAdj <= 0.1 was applied. Codon usage for PA14 was obtained from the Codon Usage Database (http://www.kazusa.or.jp/codon/cgi-bin/showcodon.cgi?species=208963)
Gene	Product	Anticodon	Codon	Frequency per thousand	Highest Frequency (codon)	log2 Fold Change - DEseq2
Biofilms
PA14_28190	tRNA-Val	GAC	GUC	28.5	33.1 (GUG)	2.95
PA14_60160	tRNA-Pro	TGG	CCU	2.3	32.8 (CCG)	2.83
PA14_61760	tRNA-Gln	TTG	CAA	6.7	36.2(CAG)	2.68
PA14_28740	tRNA-Pro	GGG	CCC	13.2	32.8 (CCG)	2.45
PA14_63460	tRNA-Sec		Selenocys			2.42
PA14_54840	tRNA-Gly	CCC	GGG	10	61.0 (GGC)	2.35
PA14_41340	tRNA-Arg	TCT	AGA	0.6	48.8 (CGC)	2.03
PA14_03410	tRNA-Arg	CCG	CGG	14.1	48.8 (CGC)	1.92
PA14_20500	tRNA-Arg	CCT	AGG	2.1	48.8 (CGC)	1.88
PA14_60150	tRNA-Lys	TTT	AAA	3.9	24.9 (AAG)	1.8
PA14_58710	tRNA-Thr	CGT	ACG	6.7	32.5 (ACC)	1.31
PA14_52550	tRNA-Arg	ACG	CGU	7.9	48.8 (CGC)	1.2
Planktonic
PA14_41340	tRNA-Arg	TCT	AGA	0.6	48.8 (CGC)	1.25
