# Supplementary material for: Quantitative mapping of mRNA 3’ ends in Pseudomonas aeruginosa reveals a pervasive role for premature 3’ end formation in response to azithromycin
Source: PLoS Genet. 2021 Jul 12;17(7):e1009634. doi: 10.1371/journal.pgen.1009634 (PMC8297930; doi:10.1371/journal.pgen.1009634)
Supplement: S9 Table — (XLSX) [file pgen.1009634.s014.xlsx]

## Sheet: Sheet1
S9 Table. Relative changes in the ratio of reads in internal peaks (I) to reads in Full length peaks (FL) in planktonic samples.
Changes in I/FL ratio were calculated as odds ratio (OR). Cochran-Mantel-Haenszel (CMH) tests were used to identify significant I/FL ratio differences between treated and untreated cultures. The Benjamini-Hochberg procedure was used to control false discovery at < 0.1
	Gene	Pl_U1.I	Pl_U2.I	Pl_U3.I	Pl_U1.FL	Pl_U2.FL	Pl_U3.FL	Pl_A1.I	Pl_A2.I	Pl_A3.I	Pl_A1.FL	Pl_A2.FL	Pl_A3.FL	DEseq_log2_fold_change	DESeq_pvalRaw	DESeq_pAdj	PA14product	PAO1homolog	PAO1product	CMH_OR	CMHpValRaw	CMHpAdj
1	PA14_00060,PA14_00070	53	53	34	6	2	12	58	52	80	5	11	3	-0.05	0.92	0.96	acyltransferase, D%2CD-heptose 1%2C7-bisphosphate phosphatase	PA0005, PA0006	lysophosphatidic acid acyltransferase, LptA(lptA), conserved hypothetical protein(PA0006)	1.41401	0.341352	0.505518
2	PA14_00050	33	32	8	4	4	28	40	34	22	6	7	17	0.05	0.89	0.95	DNA gyrase subunit B(gyrB)	PA0004	DNA gyrase subunit B(gyrB)	1.6752	0.154799	0.274277
3	PA14_00090,PA14_00100	61	44	30	45	23	70	42	43	59	35	46	20	0.14	0.64	0.82	glycyl-tRNA synthetase subunit beta(glyS), glycyl-tRNA synthetase subunit alpha(glyQ)	PA0008, PA0009	glycyl-tRNA synthetase beta chain(glyS), glycyl-tRNA synthetase alpha chain(glyQ)	1.41965	0.0454801	0.106483
4	PA14_00120	69	50	42	52	51	72	34	34	42	60	44	115	0.73	0.1	0.35	lipid A biosynthesis lauroyl acyltransferase	PA0011	acyltransferase HtrB1(htrB1)	0.58881	0.00141036	0.00535938
5	PA14_00160	28	25	14	2	2	8	14	15	15	8	8	9	0.56	0.13	0.39	hypothetical protein	PA0015	hypothetical protein(PA0015)	0.339207	0.00897454	0.0264497
6	PA14_00210	42	24	26	88	49	74	37	29	56	65	63	161	0.63	0.13	0.39	lysin domain-containing protein	PA0020	T4P secretin-associated protein TsaP(tsaP)	1.04638	0.854695	0.933059
7	PA14_00480	8	9	9	1524	1049	1371	22	9	5	1143	865	666	-0.24	0.43	0.69	hypothetical protein	PA0039	hypothetical protein(PA0039)	1.99765	0.0106128	0.0308706
8	PA14_00530	35	24	29	9	10	4	20	21	17	7	17	9	1.05	0	0.02	hypothetical protein	PA0042	hypothetical protein(PA0042)	0.487731	0.0394571	0.0947184
9	PA14_00560	35	44	29	32	49	59	11	27	8	41	15	13	-0.68	0.18	0.45	exoenzyme T(exoT)	PA0044	exoenzyme T(exoT)	0.837396	0.507776	0.676781
10	PA14_00630	3	2	1	49	42	25	6	1	0	91	116	981	3.38	NA	NA	hypothetical protein	PA0050	hypothetical protein(PA0050)	0.531936	0.353703	0.517798
11	PA14_00720	3	5	4	4	2	6	4	4	3	2	8	8	0.08	0.88	0.94	hypothetical protein	PA0060	conserved hypothetical protein(PA0060)	0.613347	0.54885	0.713812
12	PA14_00790,PA14_00800	45	22	17	59	69	51	37	42	15	51	38	179	0.71	0.14	0.4	oligopeptidase A(prlC), hypothetical protein	PA0067, PA0068	oligopeptidase A(prlC), hypothetical protein(PA0068)	1.09771	0.66176	0.808415
13	PA14_00810	59	69	51	1	1	0	51	38	179	1	1	0	-0.58	0.34	0.62	DNA repair photolyase	PA0069	conserved hypothetical protein(PA0069)	1.14199	0.863305	0.937872
14	PA14_00830,PA14_00850,PA14_00860,PA14_00875,PA14_00890,PA14_00900,PA14_00910	77	56	45	19	23	16	42	39	15	6	8	2	-0.65	0.22	0.51	hypothetical protein, hypothetical protein, ABC transporter ATP-binding protein, serine/threonine protein kinase PpkA(ppkA), phosphoprotein phosphatase, hypothetical protein, hypothetical protein	PA0071, PA0072, PA0073, PA0074, PA0075, PA0076, PA0077	TagR1(tagR1), TagS1(tagS1), TagT1(tagT1), serine/threonine protein kinase PpkA(ppkA), PppA(pppA), TagF1(tagF1), IcmF1(icmF1)	1.98764	0.0386023	0.0931671
15	PA14_00925,PA14_00940,PA14_00960,PA14_00970,PA14_00980	44	30	35	9	10	6	36	35	117	4	11	15	0.32	0.47	0.72	hypothetical protein, hypothetical protein, lipoprotein, hypothetical protein;Pseudo, hypothetical protein;Pseudo	PA0078, PA0079, PA0080, NA, NA	TssL1(tssL1), TssK1(tssK1), TssJ1(tssJ1), NA, NA	1.32485	0.460679	0.62892
16	PA14_01240	3	10	3	67	40	50	7	12	18	43	39	20	-0.21	0.46	0.71	carbonic anhydrase	PA0102	probable carbonic anhydrase(PA0102)	3.31519	0.000127028	0.000640882
17	PA14_01490	63	45	46	134	135	173	28	12	8	39	40	54	-1.29	0	0	hemolysin	PA0122	rahU(rahU)	1.00829	0.966629	0.99447
18	PA14_01990	17	15	4	94	41	243	7	21	45	105	97	17	-0.46	0.52	0.77	hypothetical protein	PA0160	hypothetical protein(PA0160)	2.60977	8.89625e-10	1.07356e-08
19	PA14_02090,PA14_02100	7	6	2	10	8	5	4	6	0	6	1	2	-0.59	0.27	0.55	TetR family transcriptional regulator, hypothetical protein	PA0167, PA0168	probable transcriptional regulator(PA0167), conserved hypothetical protein(PA0168)	1.90392	0.398655	0.565078
20	PA14_02450,PA14_02460,PA14_02470	73	58	36	9	5	30	55	55	260	27	24	45	1.05	0.08	0.29	NAD(P) transhydrogenase subunit alpha part 1, NAD(P) transhydrogenase subunit alpha part 2, pyridine nucleotide transhydrogenase subunit beta(pntB)	PA0195, PA0195.1, PA0196	putative NAD(P) transhydrogenase, subunit alpha part 1(pntAA), putative NAD(P) transhydrogenase, subunit alpha part 2(pntAB), pyridine nucleotide transhydrogenase, beta subunit(pntB)	0.992038	0.964197	0.994443
21	PA14_03150	368	286	155	24	29	31	140	223	465	17	5	6	-0.51	0.2	0.48	hypothetical protein	PA0255	conserved hypothetical protein(PA0255)	2.58805	4.41837e-07	3.65334e-06
22	PA14_03170	54	25	50	5	5	6	33	29	20	4	1	0	-0.4	0.42	0.69	hypothetical protein	NA	NA	1.71708	0.381483	0.545937
23	PA14_03350,PA14_03360	83	64	37	60	49	73	43	25	98	50	24	125	0.31	0.55	0.78	hypothetical protein, hypothetical protein	NA, NA	NA, NA	0.976128	0.940096	0.985667
24	PA14_03380	58	42	41	20	17	18	17	46	18	11	7	19	-0.24	0.6	0.81	hypothetical protein	NA	NA	0.809424	0.479159	0.645812
25	PA14_03450	30	30	32	108	63	154	8	9	24	116	114	57	0.13	0.82	0.91	4-aminobutyrate aminotransferase(gabT)	PA0266	delta-aminovalerate aminotransferase(davT)	0.549845	0.00185696	0.00679618
26	PA14_03650,PA14_03670,PA14_03680,PA14_03700	10	11	15	4	6	2	16	23	8	6	4	11	1.06	0.01	0.07	sulfate transport protein CysA(cysA), sulfate transport protein CysW(cysW), sulfate transport protein CysT(cysT), sulfate-binding protein(sbp)	PA0280, PA0281, PA0282, PA0283	sulfate transport protein CysA(cysA), sulfate transport protein CysW(cysW), sulfate transport protein CysT(cysT), sulfate-binding protein precursor(sbp)	0.739115	0.562391	0.724697
27	PA14_03710	16	6	0	3	2	0	8	5	2	0	1	2	0.34	0.53	0.77	hypothetical protein	PA0284	hypothetical protein(PA0284)	1.42857	0.957508	0.993738
28	PA14_03730	197	152	128	157	103	132	175	170	962	161	278	187	1	0	0.03	fatty acid desaturase	PA0286	delta-9 fatty acid desaturase, DesA(desA)	1.2583	0.00436161	0.0139603
29	PA14_03860	77	58	30	76	49	17	23	27	13	32	27	2	-0.36	0.42	0.69	glutamine synthetase	PA0296	Glutamylpolyamine synthetase(spuI)	0.895529	0.689849	0.828785
30	PA14_03870	59	34	44	63	24	22	16	16	49	40	52	89	0.83	0.06	0.26	glutamine amidotransferase(spuA)	PA0297	probable glutamine amidotransferase(spuA)	0.301054	1.58133e-09	1.76516e-08
31	PA14_03880	11	23	12	57	47	49	27	18	28	26	38	44	-0.23	0.52	0.76	glutamine synthetase(spuB)	PA0298	Glutamylpolyamine synthetase(spuB)	2.24182	0.000397009	0.00172101
32	PA14_03900	20	13	15	497	471	406	8	9	8	220	305	74	-0.82	0.06	0.25	aminotransferase(spuC)	PA0299	Polyamine:pyruvate transaminase(spuC)	1.30767	0.343471	0.507814
33	PA14_03920	22	23	17	98	96	126	8	4	4	40	41	63	-0.67	0.03	0.16	polyamine transport protein(spuD)	PA0300	polyamine transport protein(spuD)	0.584788	0.0950281	0.188578
34	PA14_03940,PA14_03950,PA14_03960	206	203	120	59	52	108	94	152	118	31	53	32	-0.56	0.11	0.35	polyamine transport protein PotG(spuF), polyamine transport protein PotH(spuG), polyamine transport protein PotI(spuH)	PA0302, PA0303, PA0304	polyamine transport protein PotG(spuF), polyamine transport protein PotH(spuG), polyamine transport protein PotI(spuH)	1.30438	0.0502405	0.115334
35	PA14_04040	15	17	1	14	5	4	9	19	9	30	34	95	1.94	0	0	hypothetical protein	PA0309	hypothetical protein(PA0309)	0.227028	8.49933e-05	0.000468512
36	PA14_04070	489	425	303	0	1	2	143	219	172	1	1	1	-0.49	0.33	0.61	hypothetical protein	PA0312	conserved hypothetical protein(PA0312)	0.62248	0.819234	0.914725
37	PA14_04300	1	5	0	267	374	163	0	2	1	252	197	381	0.41	0.33	0.61	hypothetical protein	PA0329	conserved hypothetical protein(PA0329)	0.729519	0.858681	0.936267
38	PA14_04460	3	8	7	139	96	575	6	19	57	141	161	402	0.59	0.36	0.64	prolipoprotein diacylglyceryl transferase(lgt)	PA0341	prolipoprotein diacylglyceryl transferase(lgt)	4.68769	3.34225e-11	4.38916e-10
39	PA14_04630	12	12	13	40	28	52	19	6	17	20	25	23	-0.22	0.54	0.77	dihydroxy-acid dehydratase(ilvD)	PA0353	dihydroxy-acid dehydratase(ilvD)	1.97078	0.0151784	0.0422253
40	PA14_04690	12	10	3	41	33	54	11	21	22	50	39	68	0.34	0.28	0.57	hypothetical protein	PA0359	hypothetical protein(PA0359)	1.79796	0.0424706	0.1006
41	PA14_04700	130	147	105	73	63	48	87	141	948	18	51	63	-0.21	0.6	0.81	hypothetical protein	PA0360	hypothetical protein(PA0360)	2.56219	4.08085e-13	6.07366e-12
42	PA14_04760	20	22	10	74	67	89	19	12	17	74	91	112	0.62	0.04	0.19	phosphopantetheine adenylyltransferase(coaD)	PA0363	phosphopantetheine adenylyltransferase(coaD)	0.788782	0.331349	0.494575
43	PA14_04930	340	266	231	20	7	42	234	275	191	12	23	16	-0.31	0.51	0.75	RNA polymerase factor sigma-32(rpoH)	PA0376	sigma factor RpoH(rpoH)	1.10575	0.677498	0.820129
44	PA14_05000	62	39	8	4	2	2	29	62	11	6	5	10	1.07	0.06	0.26	tRNA (guanine-N(7)-)-methyltransferase(trmB)	PA0382	DNA mismatch repair protein MicA(micA)	0.372562	0.0470047	0.109026
45	PA14_05030	2	2	5	2	3	1	147	187	57	17	18	43	2.51	0	0	hypothetical protein	PA0385	hypothetical protein(PA0385)	2.0645	0.167666	0.291864
46	PA14_05070,PA14_05080	30	29	16	4	1	2	49	39	71	7	4	20	1.66	0.01	0.08	methionine biosynthesis protein, homoserine O-acetyltransferase(metX)	PA0389, PA0390	hypothetical protein(PA0389), homoserine O-acetyltransferase(metX)	0.585402	0.333913	0.496572
47	PA14_05130,PA14_05150,PA14_05160	25	16	35	38	15	14	25	15	47	40	44	86	1.5	0	0.01	hypothetical protein, pyrroline-5-carboxylate reductase(proC), hypothetical protein	PA0392, PA0393, PA0394	conserved hypothetical protein(PA0392), pyrroline-5-carboxylate reductase(proC), conserved hypothetical protein(PA0394)	0.420762	8.27888e-05	0.000459936
48	PA14_05320,PA14_05330,PA14_05340	330	257	187	13	14	9	263	265	290	23	23	113	1.71	0	0.04	twitching motility protein PilG(pilG), twitching motility protein PilH(pilH), twitching motility protein PilI(pilI)	PA0408, PA0409, PA0410	twitching motility protein PilG(pilG), twitching motility protein PilH(pilH), twitching motility protein PilI(pilI)	0.283671	3.94485e-11	5.0325e-10
49	PA14_05480	26	26	21	73	59	60	37	33	130	80	56	101	0.73	0.03	0.18	hypothetical protein	PA0421	hypothetical protein(PA0421)	1.96383	9.53217e-05	0.000510684
50	PA14_05500,PA14_05510	11	11	10	84	64	109	17	26	58	34	38	39	-0.58	NA	NA	hypothetical protein, hypothetical protein	PA0422, PA0423	conserved hypothetical protein(PA0422), PasP(pasP)	6.91861	6.10417e-19	1.65183e-17
51	PA14_05560	5	3	2	23	30	49	2	6	8	72	55	100	1.33	0	0.01	ATP-dependent RNA helicase	PA0428	probable ATP-dependent RNA helicase(PA0428)	0.738436	0.596687	0.752425
52	PA14_05530,PA14_05540,PA14_05550	357	333	196	3	1	2	276	347	549	7	5	1	0.19	0.59	0.8	RND multidrug efflux membrane fusion protein MexA(mexA), RND multidrug efflux transporter MexB(mexB), major intrinsic multiple antibiotic resistance efflux outer membrane protein OprM precursor(oprM)	PA0425, PA0426, PA0427	Resistance-Nodulation-Cell Division (RND) multidrug efflux membrane fusion protein MexA precursor(mexA), Resistance-Nodulation-Cell Division (RND) multidrug efflux transporter MexB(mexB), Major intrinsic multiple antibiotic resistance efflux outer membrane protein OprM precursor(oprM)	0.495993	0.184638	0.31708
53	PA14_05580,PA14_05590,PA14_05600,PA14_05620	207	126	184	11	8	17	115	118	125	13	16	10	0.66	0.08	0.31	hypothetical protein, 5%2C10-methylenetetrahydrofolate reductase(metF), hypothetical protein, S-adenosyl-L-homocysteine hydrolase(sahH)	PA0429, PA0430, PA0431, PA0432	hypothetical protein(PA0429), 5, 10-methylenetetrahydrofolate reductase(metF), hypothetical protein(PA0431), S-adenosyl-L-homocysteine hydrolase(sahH)	0.649925	0.0973347	0.192301
54	PA14_05690,PA14_05700	12	14	1	8	5	4	9	10	0	7	2	3	0.05	0.92	0.96	cytosine deaminase(codA), cytosine permease(codB)	PA0437, PA0438	cytosine deaminase(codA), cytosine permease(codB)	1.13655	0.807038	0.911106
55	PA14_05660	18	18	7	39	52	19	6	5	3	16	23	85	0.22	0.63	0.82	transcriptional regulator	PA0436	probable transcriptional regulator(PA0436)	0.46718	0.0277131	0.0702787
56	PA14_05880,PA14_05890	11	10	7	47	43	14	3	3	3	24	30	0	-0.5	0.51	0.75	membrane-bound protease, stomatin-like protein	PA0451, PA0452	conserved hypothetical protein(PA0451), probable stomatin-like protein(PA0452)	0.703905	0.532302	0.699051
57	PA14_05960	651	478	246	420	239	1238	581	339	396	657	657	1321	0.63	0.21	0.49	cold-shock protein	PA0456	probable cold-shock protein(PA0456)	0.651231	3.06847e-17	7.02601e-16
58	PA14_06030	1	5	2	8	7	3	8	6	11	2	2	0	-0.59	0.28	0.57	acyltransferase	PA0461	conserved hypothetical protein(PA0461)	10.2497	0.000513141	0.00215134
59	PA14_06000,PA14_06010	29	22	30	91	59	107	20	12	3	60	36	50	-0.48	0.06	0.25	ClpA/B protease ATP binding subunit, hypothetical protein	PA0459, PA0460	probable ClpA/B protease ATP binding subunit(PA0459), hypothetical protein(PA0460)	0.716005	0.186518	0.318471
60	PA14_06040	5	6	3	2	3	0	1	5	3	2	3	6	0.65	0.17	0.44	hypothetical protein	PA0462	hypothetical protein(PA0462)	0.38134	0.28583	0.442991
61	PA14_06190	6	7	5	10	5	20	6	2	5	8	2	0	-1.12	0.19	NA	glutathione S-transferase	PA0473	probable glutathione S-transferase(PA0473)	2.21933	0.160084	0.28252
62	PA14_06390	12	9	8	8	6	6	16	18	25	13	2	31	1.06	0.1	0.33	hypothetical protein	PA0490	hypothetical protein(PA0490)	1.08286	0.970569	0.995239
63	PA14_06580	42	23	34	31	24	32	15	15	7	70	23	29	0.44	0.35	0.63	hypothetical protein	PA0505	hypothetical protein(PA0505)	0.271739	3.74488e-08	3.59589e-07
64	PA14_06600	22	7	6	98	69	82	8	10	8	83	104	10	0	1	1	acyl-CoA dehydrogenase	PA0506	probable acyl-CoA dehydrogenase(PA0506)	1.0371	0.887921	0.958783
65	PA14_06650,PA14_06660,PA14_06670,PA14_06680,PA14_06690,PA14_06700,PA14_06710,PA14_06720,PA14_06730,PA14_06740,PA14_06750	30	19	2	11	18	15	7	9	5	13	6	4	-0.58	0.17	0.45	c-type cytochrome(nirN), uroporphyrin-III c-methyltransferase(nirE), heme d1 biosynthesis protein NirJ(nirJ), hypothetical protein(nirH), transcriptional regulator(nirG), heme d1 biosynthesis protein NirL(nirL), transcriptional regulator, heme d1 biosynthesis protein NirF(nirF), c-type cytochrome(nirC), cytochrome c-551(nirM), nitrite reductase(nirS)	PA0509, PA0510, PA0511, PA0512, PA0513, PA0514, PA0515, PA0516, PA0517, PA0518, PA0519	NirN(nirN), NirE(nirE), heme d1 biosynthesis protein NirJ(nirJ), NirH(nirH), NirG(nirG), heme d1 biosynthesis protein NirL(nirL), probable transcriptional regulator(PA0515), heme d1 biosynthesis protein NirF(nirF), probable c-type cytochrome precursor(nirC), cytochrome c-551 precursor(nirM), nitrite reductase precursor(nirS)	0.81659	0.672709	0.817319
66	PA14_06860,PA14_06870	2	2	2	1	2	1	1	3	4	3	2	0	0.23	0.64	0.82	hypothetical protein, transcriptional regulator Dnr(dnr)	PA0526, PA0527	hypothetical protein(PA0526), transcriptional regulator Dnr(dnr)	0.84399	0.843779	0.926836
67	PA14_06980,PA14_06990	29	13	4	19	15	35	10	19	52	21	28	4	-0.07	0.85	0.93	hypothetical protein, hypothetical protein	PA0536, PA0537	hypothetical protein(PA0536), conserved hypothetical protein(PA0537)	1.99228	0.00157809	0.0058718
68	PA14_07030	16	13	10	5	7	10	15	18	19	24	21	8	1.04	0	0.05	cytochrome c'	PA0541	hypothetical protein(PA0541)	0.58355	0.121131	0.225355
69	PA14_07140	83	63	152	1	2	1	168	152	147	5	1	5	0.41	0.37	0.64	hypothetical protein	PA0549	hypothetical protein(PA0549)	0.575614	0.458442	0.627896
70	PA14_07190	4	2	5	19	25	16	1	8	13	13	27	5	-0.54	0.32	0.61	phosphoglycerate kinase(pgk)	PA0552	phosphoglycerate kinase(pgk)	3.10984	0.0169875	0.0468205
71	PA14_07200	25	22	15	7	5	5	6	19	11	1	3	5	-0.51	0.47	0.72	hypothetical protein	PA0553	hypothetical protein(PA0553)	1.11598	0.823585	0.915843
72	PA14_07210	2	2	5	16	20	8	4	1	0	21	32	15	0.6	0.31	0.59	hypothetical protein	PA0554	hypothetical protein(PA0554)	0.450192	0.240613	0.391379
73	PA14_07230	3	4	3	29	33	56	21	21	20	54	42	86	0.9	0.04	0.21	fructose-1%2C6-bisphosphate aldolase(fda)	PA0555	fructose-1, 6-bisphosphate aldolase(fda)	4.07963	8.29225e-05	0.000459936
74	PA14_07290,PA14_07300	11	15	1	11	8	9	9	16	4	6	8	64	1.34	0.04	0.2	hypothetical protein, hypothetical protein	PA0560, PA0561	conserved hypothetical protein(PA0560), hypothetical protein(PA0561)	1.13633	0.930983	0.985033
75	PA14_07330	135	98	64	140	96	123	104	77	51	197	161	322	1.19	0.01	0.06	hypothetical protein	PA0563	conserved hypothetical protein(PA0563)	0.448476	3.82848e-13	5.79463e-12
76	PA14_07480	0	2	3	2091	962	1734	1	0	8	3013	2772	968	0.85	0.06	0.25	reverse transcriptase	NA	NA	1.83843	0.259042	0.410878
77	PA14_07520	349	249	214	77	53	99	442	267	208	73	77	53	0.12	0.74	0.88	RNA polymerase sigma factor RpoD(rpoD)	PA0576	sigma factor RpoD(rpoD)	1.22786	0.0661111	0.142947
78	PA14_07530	23	12	16	38	15	25	7	10	17	17	15	10	-0.57	0.35	0.63	DNA primase(dnaG)	PA0577	DNA primase(dnaG)	1.17759	0.68857	0.828747
79	PA14_07560	62	58	37	524	298	649	104	53	74	1098	1022	931	1.42	0	0	30S ribosomal protein S21(rpsU)	PA0579	30S ribosomal protein S21(rpsU)	0.700096	0.000813217	0.00324198
80	PA14_07580	36	20	21	0	3	1	12	26	9	14	8	2	1.13	0	0.04	glycerol-3-phosphate acyltransferase PlsY	PA0581	conserved hypothetical protein(PA0581)	0.151628	3.88856e-05	0.000233053
81	PA14_07570	83	88	30	14	9	7	60	63	41	14	6	8	0.52	0.13	0.39	DNA-binding/iron metalloprotein/AP endonuclease(gcp)	PA0580	O-sialoglycoprotein endopeptidase(gcp)	0.913714	0.863182	0.937872
82	PA14_07590,PA14_07600	6	3	2	6	21	2	6	8	9	29	33	97	2.19	0	0	dihydroneopterin aldolase(folB), 2-amino-4-hydroxy-6- hydroxymethyldihydropteridine pyrophosphokinase	PA0582, PA0583	dihydroneopterin aldolase(folB), hypothetical protein(PA0583)	0.502831	0.148935	0.265467
83	PA14_07680	50	20	23	118	83	66	11	10	10	49	57	12	-0.9	0.07	0.28	hypothetical protein	PA0588	conserved hypothetical protein(PA0588)	0.828634	0.496001	0.663068
84	PA14_07820	66	66	35	14	14	25	11	28	71	4	19	18	-0.65	0.23	0.51	histidine kinase	PA0600	two-component sensor, AgtS(agtS)	0.984555	0.946517	0.98743
85	PA14_07950	2	2	1	4	3	4	5	1	5	5	5	12	1.33	0.01	0.09	transcriptional regulator PrtN(prtN)	PA0610	transcriptional regulator PrtN(prtN)	1.1694	0.819462	0.914725
86	PA14_08210,PA14_08220,PA14_08230,PA14_08240,PA14_08250,PA14_08260,PA14_08270,PA14_08280,PA14_08300	35	37	30	4	1	1	18	31	13	3	2	2	-0.36	0.64	0.82	hypothetical protein, hypothetical protein, hypothetical protein, hypothetical protein, hypothetical protein, minor tail protein L, hypothetical protein, bacteriophage protein, phage-related protein%2C tail component	PA0633, PA0634, PA0635, PA0636, PA0637, PA0638, PA0639, PA0640, PA0641	hypothetical protein(PA0633), hypothetical protein(PA0634), hypothetical protein(PA0635), hypothetical protein(PA0636), conserved hypothetical protein(PA0637), probable bacteriophage protein(PA0638), conserved hypothetical protein(PA0639), probable bacteriophage protein(PA0640), probable bacteriophage protein(PA0641)	0.468493	0.314881	0.476591
87	PA14_08370	79	56	54	64	75	57	76	58	200	38	36	60	-0.18	0.56	0.79	cAMP-regulatory protein(vfr)	PA0652	transcriptional regulator Vfr(vfr)	2.34857	7.56248e-09	7.85102e-08
88	PA14_08340,PA14_08350,PA14_08360	42	15	23	107	68	76	24	46	24	57	115	93	0.62	0.05	0.24	anthranilate synthase component II(trpG), anthranilate phosphoribosyltransferase(trpD), indole-3-glycerol-phosphate synthase(trpC)	PA0649, PA0650, PA0651	anthranilate synthase component II(trpG), anthranilate phosphoribosyltransferase(trpD), indole-3-glycerol-phosphate synthase(trpC)	1.18437	0.408397	0.573426
89	PA14_08380	79	69	34	41	48	7	22	31	12	48	69	46	0.63	0.12	0.37	hypothetical protein	PA0653	conserved hypothetical protein(PA0653)	0.215838	5.79547e-16	1.15008e-14
90	PA14_08400	31	22	3	25	29	7	22	14	20	8	16	6	0.36	0.41	0.68	hypothetical protein	PA0655	hypothetical protein(PA0655)	1.97901	0.0339841	0.0836028
91	PA14_08520,PA14_08540	303	256	174	76	65	28	267	278	278	24	29	6	-0.74	0.1	0.33	anhydro-N-acetylmuramic acid kinase(anmK), hypothetical protein	PA0666, PA0667	conserved hypothetical protein(PA0666), conserved hypothetical protein(PA0667)	3.02442	9.72429e-13	1.35684e-11
92	PA14_08510	146	106	76	43	22	50	120	66	17	49	50	44	0.03	0.91	0.96	iron-sulfur cluster insertion protein ErpA	PA0665	conserved hypothetical protein(PA0665)	0.41804	6.83201e-08	6.28968e-07
93	PA14_08560	283	221	145	7868	5961	3899	163	178	432	12945	9128	1500	0.75	0.14	0.4	tyrosyl-tRNA synthetase(tyrZ)	PA0668	tyrosyl-tRNA synthetase 2(tyrZ)	1.21159	5.30585e-05	0.000313783
94	PA14_08620,PA14_08630,PA14_08640	297	283	163	338	181	317	277	316	186	759	541	182	0.85	0.07	0.27	biotin--protein ligase(birA), pantothenate kinase, hypothetical protein	PA4280, PA4279, PA4278	BirA bifunctional protein(birA), hypothetical protein(PA4279), hypothetical protein(PA4278)	0.590855	1.73649e-15	3.16466e-14
95	PA14_08680	467	378	451	36	19	40	698	421	2639	58	45	56	1.16	0	0	elongation factor Tu(tufB)	PA4277	elongation factor Tu(tufB)	1.26873	0.0659287	0.142899
96	PA14_08695	264	243	269	113	125	129	322	262	492	94	75	182	0.49	0.31	0.59	preprotein translocase subunit SecE(secE)	PA4276	secretion protein SecE(secE)	1.47394	1.6793e-05	0.000106355
97	PA14_08710	882	1077	662	65	58	44	891	752	1884	58	49	50	0.51	0.13	0.39	transcription antitermination protein NusG(nusG)	PA4275	transcription antitermination protein NusG(nusG)	1.26502	0.0413566	0.0982219
98	PA14_08720,PA14_08730	265	207	166	238	148	181	313	237	147	322	320	127	0.68	0.09	0.33	50S ribosomal protein L11(rplK), 50S ribosomal protein L1(rplA)	PA4274, PA4273	50S ribosomal protein L11(rplK), 50S ribosomal protein L1(rplA)	0.808352	0.00718497	0.0218237
99	PA14_08750	17	6	13	2936	1970	2820	21	20	16	7070	5085	8007	1.63	0	0	50S ribosomal protein L7/L12(rplL)	PA4271	50S ribosomal protein L7 / L12(rplL)	0.613183	0.0277457	0.0702787
100	PA14_08760,PA14_08780	1027	919	787	21	12	54	1220	1141	1512	24	28	8	0.01	0.98	0.99	DNA-directed RNA polymerase subunit beta(rpoB), DNA-directed RNA polymerase subunit beta'(rpoC)	PA4270, PA4269	DNA-directed RNA polymerase beta chain(rpoB), DNA-directed RNA polymerase beta* chain(rpoC)	2.03631	8.78475e-06	5.85432e-05
101	PA14_08790,PA14_08810,PA14_08820	1406	1156	1147	28	32	25	1366	1042	1400	15	13	31	0.37	0.45	0.71	30S ribosomal protein S12(rpsL), 30S ribosomal protein S7(rpsG), elongation factor G(fusA1)	PA4268, PA4267, PA4266	30S ribosomal protein S12(rpsL), 30S ribosomal protein S7(rpsG), elongation factor G(fusA1)	1.50435	0.0223037	0.0599915
102	PA14_08830	271	251	256	146	91	334	322	206	535	303	257	298	0.83	0.04	0.2	elongation factor Tu(tufA)	PA4265	elongation factor Tu(tufA)	0.912631	0.195719	0.329769
103	PA14_08840,PA14_08850,PA14_08860,PA14_08870,PA14_08880,PA14_08890,PA14_08900,PA14_08910,PA14_08920,PA14_08930,PA14_08940,PA14_08950,PA14_08960,PA14_08970,PA14_08980	2679	2122	1896	374	252	768	4360	3607	5342	735	577	566	0.75	0.1	0.33	30S ribosomal protein S10(rpsJ), 50S ribosomal protein L3(rplC), 50S ribosomal protein L4(rplD), 50S ribosomal protein L23(rplW), 50S ribosomal protein L2(rplB), 30S ribosomal protein S19(rpsS), 50S ribosomal protein L22(rplV), 30S ribosomal protein S3(rpsC), 50S ribosomal protein L16(rplP), 50S ribosomal protein L29(rpmC), 30S ribosomal protein S17(rpsQ), 50S ribosomal protein L14(rplN), 50S rib…	PA4264, PA4263, PA4262, PA4261, PA4260, PA4259, PA4258, PA4257, PA4256, PA4255, PA4254, PA4253, PA4252, PA4251, PA4250	30S ribosomal protein S10(rpsJ), 50S ribosomal protein L3(rplC), 50S ribosomal protein L4(rplD), 50S ribosomal protein L23(rplW), 50S ribosomal protein L2(rplB), 30S ribosomal protein S19(rpsS), 50S ribosomal protein L22(rplV), 30S ribosomal protein S3(rpsC), 50S ribosomal protein L16(rplP), 50S ribosomal protein L29(rpmC), 30S ribosomal protein S17(rpsQ), 50S ribosomal protein L14(rplN), 50S rib…	1.47653	1.26336e-25	5.64088e-24
104	PA14_08990,PA14_09000	1478	1131	1173	7	7	8	2008	1363	2625	8	6	2	-0.26	0.55	0.78	30S ribosomal protein S8(rpsH), 50S ribosomal protein L6(rplF)	PA4249, PA4248	30S ribosomal protein S8(rpsH), 50S ribosomal protein L6(rplF)	1.99028	0.0407457	0.0972886
105	PA14_09050	1238	1121	1100	255	288	178	1529	1137	1840	311	188	479	0.82	0.02	0.15	preprotein translocase subunit SecY(secY)	PA4243	secretion protein SecY(secY)	0.966738	0.557393	0.722351
106	PA14_09070	203	219	192	1486	1361	1288	162	125	342	2634	2139	2516	1.06	0	0	50S ribosomal protein L36(rpmJ)	PA4242	50S ribosomal protein L36(rpmJ)	0.565983	3.13567e-21	1.07698e-19
107	PA14_09080,PA14_09090,PA14_09100,PA14_09115,PA14_09130	779	765	649	1141	632	2782	725	644	488	1151	1671	192	-0.23	0.7	0.86	30S ribosomal protein S13(rpsM), 30S ribosomal protein S11(rpsK), 30S ribosomal protein S4(rpsD), DNA-directed RNA polymerase subunit alpha(rpoA), 50S ribosomal protein L17(rplQ)	PA4241, PA4240, PA4239, PA4238, PA4237	30S ribosomal protein S13(rpsM), 30S ribosomal protein S11(rpsK), 30S ribosomal protein S4(rpsD), DNA-directed RNA polymerase alpha chain(rpoA), 50S ribosomal protein L17(rplQ)	1.0768	0.046948	0.109026
108	PA14_09150	5	4	0	23	8	82	4	3	3	12	17	12	-1.17	0.12	0.37	catalase(katA)	PA4236	catalase(katA)	1.48186	0.508698	0.677001
109	PA14_09180	6	10	9	10	15	9	9	6	32	18	9	33	1.29	0	0.03	excinuclease ABC subunit A(uvrA)	PA4234	excinuclease ABC subunit A(uvrA)	0.936806	0.992471	0.996301
110	PA14_09195	153	102	96	29	23	19	110	137	126	25	15	60	0.86	0.16	0.42	major facilitator transporter	PA4233	probable major facilitator superfamily (MFS) transporter(PA4233)	0.800307	0.233759	0.38232
111	PA14_09400	20	26	7	64	52	86	13	3	14	43	33	27	-0.65	0.07	0.29	hypothetical protein(phzS)	PA4217	flavin-containing monooxygenase(phzS)	1.08069	0.851202	0.932629
112	PA14_09490	26	13	17	85	111	79	18	13	45	30	30	10	-1.1	0	0.03	phenazine-specific methyltransferase(phzM)	PA4209	probable phenazine-specific methyltransferase(phzM)	4.99669	8.57283e-14	1.36706e-12
113	PA14_09770,PA14_09780	44	42	17	11	5	5	3	13	17	3	3	6	0.19	0.67	0.85	AraC family transcriptional regulator, hypothetical protein	PA4184, PA4183	sarcosine oxidation and utilization regulator SouR(souR), hypothetical protein(PA4183)	0.538304	0.241368	0.391893
114	PA14_10040	7	5	0	10	6	9	1	1	4	4	16	12	0.56	0.32	0.61	amidase	PA4163	hypothetical protein(PA4163)	0.447237	0.246832	0.398591
115	PA14_10290	45	39	12	22	13	10	13	12	18	17	9	18	-0.3	0.44	0.7	transcriptional regulator AcoR(acoR)	PA4147	transcriptional regulator AcoR(acoR)	0.498746	0.0238054	0.0628942
116	PA14_10360	38	19	12	1184	762	869	13	11	6	862	527	1125	0.16	0.63	0.82	hypothetical protein	PA4141	hypothetical protein(PA4141)	0.5443	0.00683551	0.0209763
117	PA14_10420	51	53	22	2	1	1	60	54	424	5	7	0	2.33	0	0	tyrosyl-tRNA synthetase(tyrS)	PA4138	tyrosyl-tRNA synthetase(tyrS)	0.447544	0.187699	0.319877
118	PA14_10490,PA14_10500	577	467	410	90	66	132	407	383	423	187	67	71	0.55	0.18	0.46	hypothetical protein, cbb3-type cytochrome c oxidase subunit I	PA4134, PA4133	hypothetical protein(PA4134), cytochrome c oxidase subunit (cbb3-type)(PA4133)	0.746826	0.00106349	0.00414714
119	PA14_10530,PA14_10540	707	545	412	2	5	5	413	570	977	6	2	5	0.89	0.01	0.09	GntR family transcriptional regulator, iron-sulfur cluster-binding protein	PA4132, PA4131	conserved hypothetical protein(PA4132), probable iron-sulfur protein(PA4131)	1.09018	0.980054	0.996301
120	PA14_10550,PA14_10560	215	183	134	8	7	7	168	206	121	5	1	4	-0.49	0.11	0.36	sulfite or nitrite reductas, hypothetical protein	PA4130, PA4129	probable sulfite or nitrite reductase(PA4130), hypothetical protein(PA4129)	1.96708	0.103326	0.199718
121	PA14_10710	4	1	1	5	9	7	2	4	3	5	2	2	-0.62	0.25	0.54	hypothetical protein	PA4116	heme oxygenase, BphO(bphO)	2.93711	0.123481	0.228773
122	PA14_11270	69	40	53	26	13	55	75	57	58	61	53	51	1.13	0	0.01	outer membrane protein OprG precursor(oprG)	PA4067	Outer membrane protein OprG precursor(oprG)	0.633838	0.00928282	0.0271789
123	PA14_11400	56	36	40	826	731	884	29	51	5	627	483	955	0	0.99	1	riboflavin-specific deaminase/reductase(ribD)	PA4056	riboflavin-specific deaminase/reductase(ribD)	0.82479	0.1853	0.317606
124	PA14_11410,PA14_11420	1	1	0	16	11	12	0	6	7	24	9	29	0.82	0.13	0.39	riboflavin synthase subunit alpha(ribC), bifunctional 3%2C4-dihydroxy-2-butanone 4-phosphate synthase/GTP cyclohydrolase II-like protein(ribB)	PA4055, PA4054	riboflavin synthase alpha chain(ribC), GTP cyclohydrolase II / 3, 4-dihydroxy-2-butanone 4-phosphate synthase(ribB)	3.03333	0.150698	0.268074
125	PA14_11430,PA14_11450,PA14_11460,PA14_11470,PA14_11480,PA14_11490	242	278	191	9	6	4	229	253	230	9	1	4	0.41	0.37	0.65	6%2C7-dimethyl-8-ribityllumazine synthase(ribH), transcription antitermination protein NusB(nusB), thiamine monophosphate kinase(thiL), phosphatidylglycerophosphatase A(pgpA), hypothetical protein, hypothetical protein	PA4053, PA4052, PA4051, PA4050, PA4049, PA4048	6, 7-dimethyl-8-ribityllumazine synthase(ribE), NusB protein(nusB), thiamine monophosphate kinase(thiL), phosphatidylglycerophosphatase A(pgpA), hypothetical protein(PA4049), hypothetical protein(PA4048)	1.3598	0.495628	0.663068
126	PA14_11550	42	25	30	6	4	5	27	27	8	4	4	1	0.26	0.5	0.75	1-deoxy-D-xylulose-5-phosphate synthase(dxs)	PA4044	1-deoxyxylulose-5-phosphate synthase(dxs)	1.06361	0.895895	0.962736
127	PA14_11690	6	4	5	32	20	88	16	13	10	49	58	61	0.6	0.19	0.48	inorganic pyrophosphatase(ppa)	PA4031	inorganic pyrophosphatase(ppa)	1.82688	0.0882222	0.177839
128	PA14_11680	43	30	28	19	13	10	49	32	37	5	10	6	-0.02	0.94	0.97	two-component regulator	PA4032	probable two-component response regulator(PA4032)	2.34518	0.00648466	0.0200374
129	PA14_11810	1	0	2	3	7	6	47	38	30	133	156	195	5.47	0	0	aldehyde dehydrogenase	PA4022	hydrazone dehydrogenase, HdhA(hdhA)	0.901148	0.853573	0.932975
130	PA14_11960,PA14_11970	93	61	52	48	68	50	72	73	26	84	72	26	0.36	0.45	0.71	hypothetical protein, 3-methyladenine DNA glycosylase	PA4011, PA4010	hypothetical protein(PA4011), hypothetical protein(PA4010)	0.747283	0.0616172	0.135862
131	PA14_12090	149	144	94	63	37	41	107	104	122	23	50	20	-0.23	0.61	0.81	RlpA family lipoprotein	PA4000	RlpA(rlpA)	1.28603	0.111624	0.211636
132	PA14_12100	18	14	12	267	250	201	24	8	33	194	241	1355	1.68	0	0.04	D-ala-D-ala-carboxypeptidase(dacC)	PA3999	D-ala-D-ala-carboxypeptidase(dacC)	0.877753	0.590424	0.747871
133	PA14_12140	4	4	2	2	8	11	2	1	5	4	10	5	-0.49	0.22	0.51	transcriptional regulator	PA3995	probable transcriptional regulator(PA3995)	0.876033	0.804647	0.91071
134	PA14_12130	46	36	42	33	24	52	47	49	53	33	39	47	0.39	0.21	0.49	lipoyl synthase(lis)	PA3996	lipoate synthase(lis)	1.09237	0.691427	0.828785
135	PA14_12280	166	131	77	24	22	64	97	129	42	39	37	32	0.11	0.82	0.91	apolipoprotein N-acyltransferase(lnt)	PA3984	apolipoprotein N-acyltransferase(lnt)	0.613582	0.00381749	0.012626
136	PA14_12300,PA14_12310,PA14_12330	94	123	64	36	35	36	59	84	51	40	57	44	0.25	0.53	0.77	hypothetical protein, metalloprotease, hypothetical protein	PA3983, PA3982, PA3981	conserved hypothetical protein(PA3983), conserved hypothetical protein(PA3982), conserved hypothetical protein(PA3981)	0.525209	6.78903e-05	0.000388628
137	PA14_12390	62	31	35	6	12	20	33	32	27	18	22	63	1.51	0.01	0.07	glutamate-1-semialdehyde aminotransferase(hemL)	PA3977	glutamate-1-semialdehyde 2, 1-aminomutase(hemL)	0.295634	4.64077e-07	3.80203e-06
138	PA14_12620	7	1	2	28	28	22	12	14	31	23	23	102	1.36	0.03	0.18	hypothetical protein	PA3962	hypothetical protein(PA3962)	3.82065	0.000683262	0.00276087
139	PA14_12940,PA14_12960,PA14_12970	10	6	0	1	2	1	8	9	0	11	7	32	2.67	0	0.01	taurine ABC transporter ATP-binding protein, taurine ABC transporter permease, taurine dioxygenase(tauD)	PA3937, PA3936, PA3935	probable ATP-binding component of ABC taurine transporter(PA3937), probable permease of ABC taurine transporter(PA3936), taurine dioxygenase(tauD)	0.1651	0.00690603	0.0211202
140	PA14_13000,PA14_13010	180	139	134	8	4	8	161	285	12	8	6	0	0.26	0.72	0.87	transcriptional regulator, hypothetical protein	PA3932, PA3931	probable transcriptional regulator(PA3932), conserved hypothetical protein(PA3931)	1.00501	0.98943	0.996301
141	PA14_13030,PA14_13040,PA14_13050	159	143	67	28	14	63	149	165	215	44	54	59	1.2	0.01	0.1	CioA%2C cyanide insensitive terminal oxidase(cioA), CioB%2C cyanide insensitive terminal oxidase(cioB), hypothetical protein	PA3930, PA3929, PA3928	cyanide insensitive terminal oxidase(cioA), cyanide insensitive terminal oxidase(cioB), hypothetical protein(PA3928)	1.03935	0.83593	0.925013
142	PA14_13130	197	109	115	16	23	22	62	95	26	16	8	17	-0.08	0.86	0.94	hypothetical protein	PA3923	hypothetical protein(PA3923)	0.625295	0.0327707	0.0812897
143	PA14_13140	1	1	1	40	28	17	49	29	40	5	12	20	-0.65	0.12	0.37	hypothetical protein	PA3922	conserved hypothetical protein(PA3922)	85.228	2.16725e-27	1.01861e-25
144	PA14_13170	7	6	5	5	3	3	8	10	5	5	5	10	1.36	0.02	0.12	metal transporting P-type ATPase	PA3920	probable metal transporting P-type ATPase(PA3920)	0.726003	0.688612	0.828747
145	PA14_13150	51	35	32	16	22	17	38	18	13	7	12	1	-0.84	0.06	0.25	transcriptional regulator	PA3921	probable transcriptional regulator(PA3921)	1.58256	0.186478	0.318471
146	PA14_13410	15	34	17	16	17	13	18	11	38	18	13	22	0.21	0.56	0.79	peptide chain release factor 3(prfC)	PA3903	peptide chain release factor 3(prfC)	0.872289	0.718871	0.848021
147	PA14_13750,PA14_13770,PA14_13780,PA14_13800,PA14_13810,PA14_13830,PA14_13840,PA14_13850	1	1	1	14	8	1	2	1	8	5	6	0	-1.35	0.07	0.28	nitrite extrusion protein 1(narK1), nitrite extrusion protein 2(narK2), respiratory nitrate reductase alpha subun(narG), respiratory nitrate reductase beta subuni(narH), respiratory nitrate reductase delta chain(narJ), respiratory nitrate reductase gamma chain(narI), peptidyl-prolyl cis-trans isomerase%2C PpiC-type, molybdenum cofactor biosynthesis protein A(moaA)	PA3877, PA3876, PA3875, PA3874, PA3873, PA3872, PA3871, PA3870	nitrite extrusion protein 1(narK1), nitrite extrusion protein 2(narK2), respiratory nitrate reductase alpha chain(narG), respiratory nitrate reductase beta chain(narH), respiratory nitrate reductase delta chain(narJ), respiratory nitrate reductase gamma chain(narI), probable peptidyl-prolyl cis-trans isomerase, PpiC-type(PA3871), molybdopterin biosynthetic protein A1(moaA1)	3.60656	0.254631	0.405322
148	PA14_13960,PA14_13970	25	21	6	19	23	24	4	11	2	16	19	52	0.98	0.04	0.21	hypothetical protein, hypothetical protein	NA, NA	NA, NA	0.337183	0.00176761	0.00652264
149	PA14_13950	4	3	2	22	28	20	3	5	2	11	15	33	-0.09	0.87	0.94	hypothetical protein	NA	NA	1.62307	0.459887	0.628911
150	PA14_14040	14	16	7	106	53	88	18	16	29	82	90	85	0.49	0.13	0.39	ATP-dependent RNA helicase RhlB(rhl)	PA3861	ATP-dependent RNA helicase RhlB(rhl)	1.57908	0.0485246	0.11197
151	PA14_14370,PA14_14380	76	57	150	252	204	168	73	52	209	230	270	457	0.89	0.01	0.09	ABC-transporter ATP-binding component, ABC transporter permease	PA3838, PA3837	probable ATP-binding component of ABC transporter(PA3838), probable permease of ABC transporter(PA3837)	0.670888	5.90453e-05	0.000344624
152	PA14_14440	16	8	5	26	25	28	7	1	2	42	30	40	0.79	0.03	0.16	valyl-tRNA synthetase(valS)	PA3834	valyl-tRNA synthetase(valS)	0.227319	0.000290105	0.00131504
153	PA14_14520	25	37	7	1	0	5	7	16	3	5	7	3	0.76	0.09	0.31	hypothetical protein	PA3826	hypothetical protein(PA3826)	0.147073	0.000402319	0.00173561
154	PA14_14500,PA14_14510	295	211	150	131	90	149	367	529	373	141	241	245	0.98	0.02	0.11	hypothetical protein, hypothetical protein	PA3828, PA3827	Lipopolysaccharide export system permease protein LptF(lptF), Lipopolysaccharide export system permease protein LptG(lptG)	1.18506	0.0456695	0.106483
155	PA14_14590,PA14_14600	17	20	15	64	72	14	23	16	51	33	40	6	-0.78	0.21	0.5	S-adenosylmethionine--tRNA ribosyltransferase-isomerase(queA), queuine tRNA-ribosyltransferase(tgt)	PA3824, PA3823	S-adenosylmethionine:trna ribosyltransferase-isomerase(queA), queuine tRNA-ribosyltransferase(tgt)	2.54396	0.000118648	0.000605443
156	PA14_14610	59	38	20	138	134	87	48	50	117	248	173	1014	2.36	0	0	preprotein translocase subunit YajC(yajC)	PA3822	conserved hypothetical protein(PA3822)	0.615916	0.000552707	0.00230639
157	PA14_14630,PA14_14650	89	87	63	452	291	472	147	119	152	702	585	1981	1.77	0	0	preprotein translocase subunit SecD(secD), preprotein translocase subunit SecF(secF)	PA3821, PA3820	secretion protein SecD(secD), secretion protein SecF(secF)	0.768908	0.00341496	0.0115953
158	PA14_14680	104	115	50	22	4	25	135	160	108	21	36	33	1.26	0	0.03	extragenic suppressor protein SuhB	PA3818	extragenic suppressor protein SuhB(PA3818)	0.878612	0.568089	0.728884
159	PA14_14660	95	104	49	79	67	139	77	65	88	114	139	91	0.78	0.03	0.18	hypothetical protein	PA3819	conserved hypothetical protein(PA3819)	0.76656	0.0260687	0.0672814
160	PA14_14690,PA14_14700	69	71	61	138	126	184	75	100	339	123	170	71	0.04	0.91	0.96	methyltransferase, serine O-acetyltransferase(cysE)	PA3817, PA3816	probable methyltransferase(PA3817), O-acetylserine synthase(cysE)	2.76646	5.21903e-24	2.11845e-22
161	PA14_14710	71	48	43	2	4	2	51	51	41	8	3	6	1.55	0	0.03	Rrf2 family protein	PA3815	IscR(iscR)	0.423886	0.0690506	0.146815
162	PA14_14800	24	13	39	6	3	0	35	21	30	1	9	6	0.78	0.1	0.33	ferredoxin 2Fe-2S(fdx2)	PA3809	ferredoxin [2Fe-2S](fdx2)	0.826273	0.813488	0.911893
163	PA14_14820,PA14_14830,PA14_14850,PA14_14860,PA14_14880,PA14_14890,PA14_14900,PA14_14910	1196	968	849	1664	2106	1022	1412	1573	1832	1473	1909	4065	0.96	0.03	0.18	nucleoside diphosphate kinase(ndk), hypothetical protein, type 4 fimbrial biogenesis protein PilF(pilF), hypothetical protein, 4-hydroxy-3-methylbut-2-en-1-yl diphosphate synthase(ispG), histidyl-tRNA synthetase(hisS), hypothetical protein, hypothetical protein	PA3807, PA3806, PA3805, PA3804, PA3803, PA3802, PA3801, PA3800	nucleoside diphosphate kinase(ndk), conserved hypothetical protein(PA3806), type 4 fimbrial biogenesis protein PilF(pilF), hypothetical protein(PA3804), probable isoprenoid biosynthetic protein GcpE(gcpE), histidyl-tRNA synthetase(hisS), conserved hypothetical protein(PA3801), conserved hypothetical protein(PA3800)	1.11861	0.00018476	0.000887046
164	PA14_14930	56	44	40	79	58	71	61	65	78	41	61	15	-0.21	0.53	0.77	GTP-binding protein EngA(engA)	PA3799	conserved hypothetical protein(PA3799)	2.62349	1.05823e-09	1.21154e-08
165	PA14_14940,PA14_14960	13	13	10	87	52	43	4	12	5	32	52	43	-0.09	0.77	0.89	aminotransferase, hypothetical protein	PA3798, PA3797	probable aminotransferase(PA3798), conserved hypothetical protein(PA3797)	0.758547	0.449569	0.619545
166	PA14_14975	5	5	9	20	19	30	2	3	6	6	7	5	-0.7	0.06	0.25	hypothetical protein	PA3796	hypothetical protein(PA3796)	2.28592	0.1239	0.229074
167	PA14_15030	48	45	12	29	11	31	22	17	8	2	13	5	-1.48	0	0.03	2-isopropylmalate synthase(leuA)	PA3792	2-isopropylmalate synthase(leuA)	1.46413	0.261201	0.412837
168	PA14_15020	7	3	1	11	7	24	1	2	1	9	8	4	0.12	0.67	0.85	hypothetical protein	PA3793	hypothetical protein(PA3793)	0.528239	0.46167	0.62892
169	PA14_15130	17	11	26	4	8	4	14	16	2	15	11	1	0.36	0.28	0.57	hypothetical protein	PA3784	hypothetical protein(PA3784)	0.486603	0.115429	0.217925
170	PA14_15310	172	196	86	343	258	251	233	227	193	235	307	122	0.03	0.93	0.96	inosine 5'-monophosphate dehydrogenase(guaB)	PA3770	inosine-5'-monophosphate dehydrogenase(guaB)	1.81924	2.501e-14	4.21395e-13
171	PA14_15340	80	80	68	15	10	11	72	101	153	7	7	18	0.07	0.89	0.95	GMP synthase(guaA)	PA3769	GMP synthase(guaA)	1.64858	0.0802844	0.166343
172	PA14_15350	400	345	267	6	3	9	308	323	215	2	4	2	0.13	0.7	0.86	integrase	NA	NA	1.87082	0.204007	0.34052
173	PA14_15360	73	45	52	1	0	1	44	31	97	2	2	0	-0.47	0.17	0.44	hypothetical protein	NA	NA	0.519004	0.558144	0.722351
174	PA14_15435,PA14_15445,PA14_15450,PA14_15460	3	8	5	6	5	0	4	4	4	3	2	0	-0.75	0.24	0.52	hypothetical protein, mercury resistance protein(merE), transcriptional regulator MerD(merD), mercuric reductase(merA)	NA, NA, NA, NA	NA, NA, NA, NA	1.5686	0.723948	0.849256
175	PA14_15480	29	24	28	374	272	297	51	37	32	207	171	919	0.83	0.1	0.35	transcriptional regulator MerR(merR)	NA	NA	1.50499	0.00393426	0.0129165
176	PA14_15490,PA14_15500	54	71	45	7	6	1	39	54	78	2	3	4	-0.01	0.99	1	hypothetical protein, oriT-binding protein%2C TraK	NA, NA	NA, NA	1.40673	0.613443	0.759786
177	PA14_15560	1	1	0	14	15	17	1	0	1	10	12	16	-0.13	0.69	0.86	hypothetical protein	NA	NA	1.22768	0.811098	0.911893
178	PA14_15570,PA14_15580,PA14_15590,PA14_15600,PA14_15610	217	177	126	486	375	317	185	195	387	274	255	267	-0.19	0.51	0.75	hypothetical protein, Type II restriction enzyme%2C methylase subunit, hypothetical protein, hypothetical protein, hypothetical protein	NA, NA, NA, NA, NA	NA, NA, NA, NA, NA	2.06639	5.73599e-23	2.13427e-21
179	PA14_15660	3	4	2	5	1	3	5	6	11	7	1	16	1.17	0.05	0.24	oxidoreductase	NA	NA	1.16696	0.808826	0.911893
180	PA14_15670,PA14_15680	39	20	30	1	11	4	41	40	64	2	4	9	1.32	0	0.05	metallo-oxidoreductase, hypothetical protein	PA3768, PA3767	probable metallo-oxidoreductase(PA3768), conserved hypothetical protein(PA3767)	1.93236	0.134168	0.241556
181	PA14_15720	280	254	165	33	31	24	155	167	129	14	27	25	0.13	0.71	0.87	transglycosylase	PA3764	conserved hypothetical protein(PA3764)	0.883104	0.535194	0.701803
182	PA14_15710	3	1	0	15	4	8	0	2	1	9	5	18	0.62	0.08	0.3	hypothetical protein	PA3765	hypothetical protein(PA3765)	0.735294	0.978955	0.996301
183	PA14_15780,PA14_15790,PA14_15810,PA14_15820,PA14_15830	260	141	410	17	8	16	179	203	37	9	9	3	-0.43	0.33	0.61	PTS system N-acetylglucosamine-specific IIBC component, phosphoenolpyruvate-protein phosphotransferase, aminotransferase, N-acetylglucosamine-6-phosphate deacetylase, GntR family transcriptional regulator	PA3761, PA3760, PA3759, PA3758, PA3757	N-Acetyl-D-Glucosamine phosphotransferase system transporter(nagE), N-Acetyl-D-Glucosamine phosphotransferase system transporter(PA3760), probable aminotransferase(PA3759), probable N-acetylglucosamine-6-phosphate deacetylase(PA3758), Transcriptional regulator of N-Acetylglucosamine catabolism operon(nagR)	1.10066	0.852212	0.932629
184	PA14_15770	17	25	12	20	29	31	14	15	15	47	36	71	1.15	0.04	0.19	hypothetical protein	PA3762	hypothetical protein(PA3762)	0.454567	0.002284	0.00825752
185	PA14_15840	29	23	28	309	158	219	22	17	47	294	276	228	0.58	0.11	0.36	hypothetical protein	PA3756	hypothetical protein(PA3756)	0.925517	0.693551	0.830216
186	PA14_15970,PA14_15980,PA14_15990	867	860	721	21	28	23	1253	1308	2015	39	71	201	1.15	0	0.04	30S ribosomal protein S16(rpsP), 16S rRNA-processing protein RimM(rimM), tRNA (guanine-N(1)-)-methyltransferase(trmD)	PA3745, PA3744, PA3743	30S ribosomal protein S16(rpsP), 16S rRNA processing protein(rimM), tRNA (guanine-N1)-methyltransferase(trmD)	0.480091	6.41702e-08	5.96917e-07
187	PA14_16000	29	21	23	194	132	456	33	44	109	594	647	1826	2.33	0	0	50S ribosomal protein L19(rplS)	PA3742	50S ribosomal protein L19(rplS)	0.651078	0.00384819	0.0126806
188	PA14_16050	20	30	18	179	195	139	26	16	4	150	182	75	0.04	0.92	0.96	thiol:disulfide interchange protein DsbC(dsbC)	PA3737	thiol:disulfide interchange protein DsbC(dsbC)	0.831545	0.423248	0.592414
189	PA14_16110	4	1	2	57	50	61	5	3	12	34	26	48	0.01	0.98	0.99	hypothetical protein	NA	NA	4.33027	0.00161889	0.00599861
190	PA14_16250	270	201	213	173	146	175	104	112	120	100	136	95	-0.29	0.36	0.64	elastase LasB(lasB)	PA3724	elastase LasB(lasB)	0.743345	0.00274697	0.0096198
191	PA14_16270	214	152	106	4	6	8	134	133	79	6	11	2	0.32	0.35	0.63	hypothetical protein	PA3722	hypothetical protein(PA3722)	0.722867	0.42838	0.597226
192	PA14_16510	5	9	3	9	2	4	23	10	11	8	7	28	1.56	0	0.03	peptide chain release factor 2	PA3701	peptide chain release factor 2(prfB)(peptide chain release factor 2(prfB))	1.26301	0.721577	0.849256
193	PA14_16660	49	40	29	26	18	96	22	21	6	18	36	18	-0.71	0.3	0.59	metal-transporting P-type ATPase	PA3690	probable metal-transporting P-type ATPase(PA3690)	0.511788	0.00740846	0.0224263
194	PA14_16690	6	6	1	17	10	5	5	7	0	8	22	2	-0.46	0.41	0.68	phosphoenolpyruvate carboxylase(ppc)	PA3687	phosphoenolpyruvate carboxylase(ppc)	0.996287	0.993637	0.996301
195	PA14_16700	86	63	22	48	37	53	84	107	102	163	155	134	2	0	0	adenylate kinase(adk)	PA3686	adenylate kinase(adk)	0.531105	3.54547e-06	2.55331e-05
196	PA14_16830	33	38	19	30	22	34	27	31	30	34	32	16	0.56	0.17	0.45	hypothetical protein	PA3675	hypothetical protein(PA3675)	1.01703	0.935814	0.985667
197	PA14_16990	133	114	107	10	13	7	84	70	38	2	8	4	-0.45	0.15	0.42	hypothetical protein	PA3662	hypothetical protein(PA3662)	1.17457	0.751616	0.869421
198	PA14_17010	12	12	10	4	8	3	51	71	167	6	1	11	0.01	0.98	0.99	Na(+)/H(+) exchanger protein	PA3660	probable sodium/hydrogen antiporter(PA3660)	6.84811	1.10362e-06	8.56983e-06
199	PA14_17050	6	2	3	78	60	84	6	6	1	48	92	49	0.18	0.58	0.8	methionine aminopeptidase(map)	PA3657	methionine aminopeptidase(map)	1.45116	0.532312	0.699051
200	PA14_17060	151	116	108	677	446	1471	199	149	170	827	1003	1931	0.96	0.05	0.24	30S ribosomal protein S2(rpsB)	PA3656	30S ribosomal protein S2(rpsB)	0.934782	0.373869	0.539495
201	PA14_17070	95	66	95	1015	667	726	122	122	174	1157	1236	472	0.6	0.12	0.38	elongation factor Ts(tsf)	PA3655	elongation factor Ts(tsf)	1.5301	3.47641e-07	2.9566e-06
202	PA14_17100	23	15	18	0	3	1	19	14	30	5	2	5	0.93	0.17	NA	ribosome recycling factor(frr)	PA3653	ribosome recycling factor(frr)	0.442214	0.238773	0.389095
203	PA14_17130	22	19	11	6	3	3	13	22	79	6	4	1	-0.34	0.49	0.74	1-deoxy-D-xylulose 5-phosphate reductoisomerase(dxr)	PA3650	1-deoxy-d-xylulose 5-phosphate reductoisomerase(dxr)	1.23221	0.789681	0.896042
204	PA14_17140	648	486	557	2159	1837	2204	466	400	599	1530	1006	2353	0.05	0.89	0.95	membrane-associated zinc metalloprotease	PA3649	MucP(mucP)	1.12464	0.00407858	0.0131963
205	PA14_17250	84	77	51	90	66	66	257	373	756	141	141	509	2.25	0	0	amino acid permease	PA3641	probable amino acid permease(PA3641)	2.03537	1.10478e-10	1.38953e-09
206	PA14_17330,PA14_17340	167	145	79	4	13	8	122	99	143	3	3	4	1.11	0.01	0.1	hypothetical protein, 2-C-methyl-D-erythritol 4-phosphate cytidylyltransferase(ispD)	PA3634, PA3633	conserved hypothetical protein(PA3634), 4-diphosphocytidyl-2-C-methylerythritol synthase(ygbP)	2.43583	0.0260085	0.0672814
207	PA14_17460	129	80	75	12	9	7	62	70	117	12	6	5	0.13	0.83	0.92	protein-L-isoaspartate O-methyltransferase(pcm)	PA3624	L-isoaspartate protein carboxylmethyltransferase type II(pcm)	0.945262	0.962925	0.994443
208	PA14_17470	2270	1784	671	291	199	242	928	1340	195	176	99	145	-0.52	0.08	0.31	hypothetical protein	PA3623	conserved hypothetical protein(PA3623)	0.794346	0.000706136	0.00284045
209	PA14_17480	218	172	188	170	119	565	66	76	64	41	62	27	-2.3	0	0	RNA polymerase sigma factor RpoS(rpoS)	PA3622	sigma factor RpoS(rpoS)	1.76976	1.75799e-06	1.31923e-05
210	PA14_17490	28	15	12	204	85	237	18	22	9	189	234	115	0.44	0.32	0.61	ferredoxin I(fdxA)	PA3621	ferredoxin I(fdxA)	0.754892	0.211757	0.35214
211	PA14_17570	18	13	7	13	15	7	7	13	5	7	8	0	-1.67	0.01	0.06	hypothetical protein	PA3614	hypothetical protein(PA3614)	1.47025	0.439199	0.60996
212	PA14_17580	9	13	20	33	42	12	8	20	25	16	14	8	-0.57	0.14	0.41	hypothetical protein	PA3613	hypothetical protein(PA3613)	2.69928	0.0013151	0.005062
213	PA14_17670	14	4	1	1	2	3	12	5	2	14	5	41	2.32	0	0.01	LuxR family transcriptional regulator	PA3604	response regulator ErdR(erdR)	0.151437	0.00402611	0.0131696
214	PA14_17690	11	12	1	12	11	16	2	4	1	4	9	4	-0.79	0.14	0.4	hypothetical protein	PA3602	conserved hypothetical protein(PA3602)	0.590987	0.457485	0.627549
215	PA14_17675	29	13	10	1	2	0	23	22	66	15	7	10	1.43	0	0.01	diacylglycerol kinase(dgkA)	PA3603	diacylglycerol kinase(dgkA)	0.218089	0.00351464	0.0118437
216	PA14_18020	7	1	5	53	43	83	0	3	7	14	27	21	-1.24	0	0.01	PhzF family phenazine biosynthesis protein	PA3578	conserved hypothetical protein(PA3578)	2.8946	0.0298705	0.0745093
217	PA14_18070	13	6	5	57	52	73	5	14	2	148	70	86	0.86	0.02	0.14	periplasmic metal-binding protein	NA	NA	0.513851	0.037511	0.0909869
218	PA14_18100	10	3	3	11	10	5	8	13	6	6	8	23	1.4	0.01	0.07	hypothetical protein	PA3572	hypothetical protein(PA3572)	1.66828	0.309419	0.469917
219	PA14_18650	19	15	28	162	86	175	28	17	21	123	99	115	0.03	0.94	0.97	hypothetical protein	PA3533	GrxD(grxD)	1.33616	0.156309	0.276403
220	PA14_18660	26	20	14	37	31	21	13	27	11	52	53	92	1.54	0	0.01	hypothetical protein	PA3532	hypothetical protein(PA3532)	0.422369	0.000217935	0.00101893
221	PA14_18680	29	18	14	1	2	4	40	28	68	5	5	8	1.5	NA	NA	hypothetical protein	PA3530	bacterioferritin-associated ferredoxin Bfd(bfd)	0.929632	0.871983	0.945001
222	PA14_18690	10	7	2	8	5	5	7	3	5	4	2	0	-0.28	0.46	0.72	peroxidase	PA3529	alkylhydroperoxide reductase C(PA3529)	2.0098	0.314546	0.476591
223	PA14_18750	29	10	13	3	6	1	17	16	31	9	6	12	0.48	0.3	0.59	lactoylglutathione lyase(gloA1)	PA3524	lactoylglutathione lyase(gloA1)	0.448001	0.0829833	0.169187
224	PA14_18740	41	51	34	72	44	30	42	43	18	21	23	9	-0.1	0.81	0.91	argininosuccinate synthase(argG)	PA3525	argininosuccinate synthase(argG)	2.24366	0.000136455	0.00068075
225	PA14_18870	31	24	22	110	91	88	33	27	11	126	107	66	0.46	0.22	0.51	hypothetical protein	PA3496	hypothetical protein(PA3496)	0.872853	0.523558	0.691623
226	PA14_18860	13	15	28	40	40	68	8	7	52	17	17	10	-0.7	0.12	0.37	hypothetical protein	PA3515	hypothetical protein(PA3515)	3.83318	7.47177e-08	6.80846e-07
227	PA14_19030	113	112	92	1	0	4	102	98	41	12	11	6	1.08	0.04	0.2	hypothetical protein	PA3483	hypothetical protein(PA3483)	0.132556	5.7716e-06	4.02659e-05
228	PA14_19050	108	107	60	12	10	6	83	84	350	1	1	1	-0.49	0.29	0.58	methionyl-tRNA synthetase(metG)	PA3482	methionyl-tRNA synthetase(metG)	11.7014	1.06104e-06	8.31147e-06
229	PA14_19065	15	17	56	3	4	7	8	7	2	5	7	2	0.51	0.37	NA	hypothetical protein	PA3481	conserved hypothetical protein(PA3481)	0.238039	0.0075574	0.0227231
230	PA14_19090	79	49	37	92	57	84	47	64	52	100	121	516	1.71	0	0.01	deoxycytidine triphosphate deaminase(dcd)	PA3480	probable deoxycytidine triphosphate deaminase(PA3480)	0.445283	4.26079e-09	4.58419e-08
231	PA14_19120	631	480	346	34	18	46	423	360	819	63	31	191	1.77	0.02	0.12	transcriptional regulator RhlR(rhlR)	PA3477	transcriptional regulator RhlR(rhlR)	0.474085	1.88744e-09	2.08084e-08
232	PA14_19130	1887	1441	1108	184	269	92	1109	926	5426	67	73	176	-0.54	0.13	0.39	autoinducer synthesis protein RhlI(rhlI)	PA3476	autoinducer synthesis protein RhlI(rhlI)	2.14383	1.06833e-21	3.81607e-20
233	PA14_19140	19	23	9	4	10	7	7	10	39	3	1	6	-0.06	0.87	0.94	cyclohexadienyl dehydratase(pheC)	PA3475	cyclohexadienyl dehydratase precursor(pheC)	2.42297	0.0704843	0.1488
234	PA14_19170	6	4	6	11	11	15	110	151	50	25	45	73	1.43	0.01	0.07	hypothetical protein	PA3472	hypothetical protein(PA3472)	4.31026	5.44244e-07	4.37847e-06
235	PA14_19190	1	5	1	17	5	39	1	4	12	10	9	8	-0.43	0.24	0.53	malate dehydrogenase	PA3471	probable malic enzyme(PA3471)	3.80163	0.00194755	0.00709862
236	PA14_19390	18	12	10	6	5	1	15	15	5	3	3	0	0.07	0.87	0.94	hypothetical protein	PA3457	hypothetical protein(PA3457)	1.57788	0.545304	0.712052
237	PA14_19490	10	16	10	1005	825	666	3	3	5	674	972	308	0.03	0.96	0.98	antioxidant protein	PA3450	1-Cys peroxiredoxin LsfA(lsfA)	0.415784	0.00902645	0.0265152
238	PA14_19730	1	1	0	12	10	5	5	2	0	4	6	2	-0.83	0.18	NA	oxidoreductase	PA3427	probable short-chain dehydrogenases(PA3427)	6.0229	0.0333531	0.0824093
239	PA14_20140	160	111	49	1	2	13	186	135	192	10	18	12	0.92	0.03	0.16	ferredoxin--NADP+ reductase(fpr)	PA3397	FprA(fprA)	0.768784	0.40646	0.571743
240	PA14_20290	26	25	25	188	111	239	21	16	22	152	166	144	0.23	0.48	0.73	DNA binding-protein	PA3385	alginate and motility regulator Z(amrZ)	0.885569	0.561998	0.724697
241	PA14_20550	4	2	3	35	33	16	3	6	8	4	11	14	-0.11	0.81	0.91	hypothetical protein	PA3367	hypothetical protein(PA3367)	5.13134	0.000915371	0.00361693
242	PA14_20600	101	70	72	114	97	56	56	35	76	52	94	80	-0.03	0.93	0.97	hypothetical protein	NA	NA	0.78644	0.0957513	0.189592
243	PA14_20670	21	9	4	179	136	136	12	2	3	100	92	32	-0.8	0.03	0.18	glutamine synthetase	PA3356	Glutamylpolyamine synthetase(pauA5)	0.947604	0.982068	0.996301
244	PA14_20750,PA14_20760	489	440	270	36	34	23	274	344	560	16	28	43	-0.09	0.8	0.91	chemotaxis protein, chemotaxis protein methyltransferase	PA3349, PA3348	probable chemotaxis protein(PA3349), probable chemotaxis protein methyltransferase(PA3348)	1.08575	0.666736	0.811165
245	PA14_20850	14	8	4	69	51	44	22	31	17	80	82	111	1.07	0	0.01	MarR family transcriptional regulator	PA3341	probable transcriptional regulator(PA3341)	1.74705	0.037597	0.0909869
246	PA14_20900	187	150	81	4	5	7	78	111	89	0	1	3	-1.23	0	0.03	MFS transporter	PA3336	probable major facilitator superfamily (MFS) transporter(PA3336)	2.57078	0.102142	0.198288
247	PA14_20920	57	62	63	21	31	16	23	31	158	3	10	3	-1.35	0.01	0.1	hypothetical protein	PA3335	hypothetical protein(PA3335)	3.16624	5.55221e-05	0.000326192
248	PA14_20940	3	0	4	10	5	2	4	5	8	5	5	6	0.24	0.57	0.79	acyl carrier protein	PA3334	probable acyl carrier protein(PA3334)	1.90523	0.406558	0.571743
249	PA14_21030	38	34	44	741	606	481	47	27	36	279	413	371	-0.24	0.5	0.75	ATP-dependent Clp protease proteolytic subunit	PA3326	ClpP2(clpP2)	1.62664	0.000390271	0.00170006
250	PA14_21220	23	34	17	24	17	35	18	29	13	24	23	23	0.33	0.33	0.61	hypothetical protein	PA3309	conserved hypothetical protein(PA3309)	0.812099	0.472313	0.639054
251	PA14_21230	108	107	44	33	5	30	58	89	62	72	57	20	1.63	0.01	0.06	ATP-dependent helicase HepA(hepA)	PA3308	RNA helicase HepA(hepA)	0.357238	1.02298e-09	1.202e-08
252	PA14_21250	16	14	2	9	5	7	5	3	2	23	16	66	1.22	0.01	0.06	hypothetical protein(alkB)	PA3306	hypothetical protein(PA3306)	0.0979639	2.71268e-07	2.32925e-06
253	PA14_21260	14	17	15	1222	837	893	10	21	5	1297	1406	2086	1.1	0.01	0.09	hypothetical protein	NA	NA	0.499063	0.0018207	0.00669088
254	PA14_21440	5	8	3	57	64	32	37	27	90	41	38	48	0.18	0.59	0.8	HIT family protein	PA3295	probable HIT family protein(PA3295)	9.81586	7.15258e-18	1.77424e-16
255	PA14_21540,PA14_21550,PA14_21560	3	5	3	5	15	2	4	3	3	9	10	37	0.26	0.56	0.79	3-oxoacyl-ACP synthase, RNA polymerase ECF-subfamily sigma-70 factor, hypothetical protein	PA3286, PA3285, NA	hypothetical protein(PA3286), probable sigma-70 factor, ECF subfamily(PA3285), NA	0.46499	0.19312	0.327241
256	PA14_21630	1	2	3	28	29	20	6	1	4	17	21	25	0.42	0.23	0.51	hypothetical protein	PA3278	hypothetical protein(PA3278)	2.07535	0.244131	0.394944
257	PA14_21760	40	44	40	40	14	71	63	31	257	114	95	261	1.63	0	0.01	cold acclimation protein B(capB)	PA3266	cold acclimation protein B(capB)	0.721607	0.022926	0.0611131
258	PA14_21830	45	41	38	34	37	18	44	40	176	15	22	4	-0.64	0.21	0.49	hypothetical protein	NA	NA	2.90825	5.39042e-07	4.37604e-06
259	PA14_22010	12	16	20	134	100	159	16	10	15	243	166	379	1.45	0	0.02	cell division topological specificity factor MinE(minE)	PA3245	cell division topological specificity factor MinE(minE)	0.436274	0.000195548	0.000928854
260	PA14_22075	15	17	15	75	54	76	5	3	24	65	78	56	0.48	0.22	0.5	pirin-related protein	PA3240	conserved hypothetical protein(PA3240)	0.713452	0.200751	0.336342
261	PA14_22080	3	3	6	6	3	1	2	0	2	8	5	5	0.04	0.91	0.96	resolvase	NA	NA	0.220024	0.0530221	0.120175
262	PA14_22290,PA14_22310	33	35	10	78	63	75	20	38	25	43	55	38	-0.2	0.57	0.79	hypothetical protein(vacJ), hypothetical protein	PA3239, PA3238	conserved hypothetical protein(PA3239), hypothetical protein(PA3238)	1.64261	0.0123793	0.0354317
263	PA14_22340,PA14_22350	18	15	20	30	32	54	84	117	110	156	223	295	2.75	0	0	hypothetical protein, acetate permease(actP)	PA3235, PA3234	conserved hypothetical protein(PA3235), probable sodium:solute symporter(PA3234)	1.00373	0.98356	0.996301
264	PA14_22480	3	4	2	5	11	7	5	0	29	9	3	27	1.03	0.09	0.32	hypothetical protein	PA3224	hypothetical protein(PA3224)	1.79891	0.400444	0.565818
265	PA14_22490	5	11	7	6	2	19	9	3	27	15	10	2	-0.04	0.94	0.97	ACP phosphodieterase(acpD)	PA3223	AzoR3, azoreductase 3(azoR3)	1.67481	0.128739	0.235635
266	PA14_22650,PA14_22660,PA14_22670,PA14_22680	84	68	39	17	12	5	61	104	99	15	10	7	-0.21	0.42	0.69	ABC transporter, hypothetical protein, ABC transporter ATP-binding protein, ABC transporter permease	PA3214, PA3213, PA3212, PA3211	hypothetical protein(PA3214), hypothetical protein(PA3213), probable ATP-binding component of ABC transporter(PA3212), probable permease of ABC transporter(PA3211)	1.25297	0.47134	0.638705
267	PA14_22820,PA14_22830,PA14_22840	20	22	13	13	7	2	15	25	39	1	1	10	-0.47	0.46	0.72	PHP domain-containing protein, SUA5/yciO/yrdC family:Sua5/YciO/YrdC/YwlC family protein, hypothetical protein	PA3200, PA3199, PA3198	conserved hypothetical protein(PA3200), conserved hypothetical protein(PA3199), conserved hypothetical protein(PA3198)	2.95137	0.0356663	0.0872602
268	PA14_22910	7	7	10	10	27	7	5	4	0	4	10	2	-1.28	0.02	0.12	phosphogluconate dehydratase(edd)	PA3194	phosphogluconate dehydratase(edd)	1.27942	0.806691	0.911106
269	PA14_22930,PA14_22940,PA14_22960	42	34	17	6	10	7	29	22	17	0	2	4	-0.42	0.22	0.51	glucokinase(glk), two-component response regulator GltR(gltR), two-component sensor	PA3193, PA3192, PA3191	glucokinase(glk), two-component response regulator GltR(gltR), glucose transport sensor, GtrS(gtrS)	2.65956	0.0611582	0.135598
270	PA14_23050	106	70	55	8	3	11	57	50	132	3	2	0	-0.65	0.07	0.29	hypothetical protein	PA3185	hypothetical protein(PA3185)	3.44829	0.00260432	0.00926557
271	PA14_23200,PA14_23210,PA14_23220	24	23	20	29	13	24	32	50	57	25	29	10	0.51	0.31	0.59	short chain dehydrogenase, phosphoglycolate phosphatase, 3-demethylubiquinone-9 3-methyltransferase(ubiG)	PA3173, PA3172, PA3171	probable short-chain dehydrogenase(PA3173), probable hydrolase(PA3172), 3-demethylubiquinone-9 3-methyltransferase(ubiG)	2.02299	0.00272829	0.0096198
272	PA14_23250	3	5	6	5	6	8	3	1	3	7	5	3	-0.49	0.3	0.59	methylthioribose-1-phosphate isomerase(mtnA)	PA3169	5-methylthioribose-1-phosphate isomerase MtnA(PA3169)	0.674612	0.710779	0.842929
273	PA14_23270,PA14_23280	75	61	59	23	26	23	98	102	158	20	26	50	0.79	0.05	0.24	phosphoserine aminotransferase(serC), chorismate mutase(pheA)	PA3167, PA3166	3-phosphoserine aminotransferase(serC), chorismate mutase(pheA)	1.44124	0.0566013	0.126997
274	PA14_23330	176	140	588	56	20	186	245	194	220	149	97	57	0.48	0.4	0.68	30S ribosomal protein S1(rpsA)	PA3162	30S ribosomal protein S1(rpsA)	0.668526	0.000306317	0.00138152
275	PA14_23340,PA14_23350	780	673	411	121	117	82	465	394	1281	114	117	556	1.65	0	0.04	integration host factor subunit beta(ihfB), hypothetical protein(orfA)	PA3161, NA	integration host factor beta subunit(himD), NA	0.542034	2.21939e-14	3.81138e-13
276	PA14_23360	270	254	182	238	203	193	172	157	185	149	90	368	0.25	0.57	0.79	O-antigen chain length regulator(wzz)	PA3160	O-antigen chain length regulator(wzz)	0.869129	0.100371	0.196559
277	PA14_23410	208	228	110	3	3	4	137	121	530	10	4	12	0.89	0.08	0.3	glycosyl transferase family protein(orfJ)	NA	NA	0.519972	0.0866904	0.175146
278	PA14_23420,PA14_23430,PA14_23440,PA14_23450,PA14_23460	1012	850	797	15	19	11	546	548	1188	11	6	5	-0.44	0.24	0.53	zinc-binding dehydrogenase, heparinase, group 1 glycosyl transferase(orfL), NAD dependent epimerase/dehydratase(orfM), group 4 glycosyl transferase(orfN)	NA, NA, NA, NA, PA3145	NA, NA, NA, NA, glycosyltransferase WbpL(wbpL)	1.50898	0.133007	0.241237
279	PA14_23470	815	652	426	205	148	387	370	480	557	250	196	137	0	0.99	1	nucleotide sugar epimerase/dehydratase WbpM(wbpM)	PA3141	nucleotide sugar epimerase/dehydratase WbpM(wbpM)	0.951406	0.441169	0.611745
280	PA14_23560	52	28	15	33835	16919	21354	39	27	112	25064	19595	5381	0	0.99	1	glutamyl-tRNA synthetase(gltX)	PA3134	glutamyl-tRNA synthetase(gltX)	3.08949	1.43427e-28	8.00503e-27
281	PA14_23640	64	85	31	4	7	2	50	82	51	12	26	2	0.85	0.04	0.2	hypothetical protein	PA3129	conserved hypothetical protein(PA3129)	0.316456	0.000574913	0.00237731
282	PA14_23680	5	3	4	5	3	18	1	1	4	2	1	2	-1.23	0	0.04	heat-shock protein IbpA(ibpA)	PA3126	heat-shock protein IbpA(ibpA)	2.32949	0.32751	0.490715
283	PA14_23750,PA14_23760	107	106	41	92	66	69	70	103	55	73	110	416	1.5	0.01	0.05	isopropylmalate isomerase large subunit(leuC), isopropylmalate isomerase small subunit(leuD)	PA3121, PA3120	3-isopropylmalate dehydratase large subunit(leuC), 3-isopropylmalate dehydratase small subunit(leuD)	0.521566	2.3646e-07	2.05009e-06
284	PA14_23790	7	10	9	31	32	39	2	3	4	30	30	22	-0.21	0.61	0.81	3-isopropylmalate dehydrogenase(leuB)	PA3118	3-isopropylmalate dehydrogenase(leuB)	0.441708	0.0664695	0.143375
285	PA14_23800	65	83	45	240	192	251	43	53	129	194	238	67	-0.14	0.75	0.88	aspartate-semialdehyde dehydrogenase(asd)	PA3117	aspartate semialdehyde dehydrogenase(asd)	1.59936	1.00512e-05	6.5516e-05
286	PA14_23810	14	17	14	8	5	4	9	14	25	11	10	4	0.65	0.32	0.61	aspartate-semialdehyde dehydrogenase	PA3116	probable aspartate-semialdehyde dehydrogenase(PA3116)	0.627052	0.303664	0.465131
287	PA14_23850	104	128	96	62	40	37	102	105	68	47	26	16	-0.19	0.63	0.82	N-(5'-phosphoribosyl)anthranilate isomerase(trpF)	PA3113	N-(5'phosphoribosyl)anthranilate (PRA) isomerase(trpF)	1.35555	0.0694929	0.147404
288	PA14_23860,PA14_23880,PA14_23890	570	495	404	246	199	82	292	351	296	179	273	112	0.42	0.28	0.57	acetyl-CoA carboxylase subunit beta(accD), folylpolyglutamate synthetase(folC), hypothetical protein	PA3112, PA3111, PA3110	acetyl-CoA carboxylase beta subunit(accD), folylpolyglutamate synthetase(folC), hypothetical protein(PA3110)	0.584972	7.82645e-13	1.14574e-11
289	PA14_23900	748	740	595	16	13	17	674	672	1290	38	29	33	1.28	0	0.03	hypothetical protein(cvpA)	PA3109	hypothetical protein(PA3109)	0.558097	0.00105892	0.00414714
290	PA14_23970,PA14_23980	1581	1301	752	22	16	15	1138	1206	7036	16	17	23	1.2	0.03	0.15	general secretion pathway protein D(xcpQ), secretion protein XcpP(xcpP)	PA3105, PA3104	general secretion pathway protein D(xcpQ), secretion protein XcpP(xcpP)	1.50122	0.0349796	0.0858154
291	PA14_23920,PA14_23930,PA14_23950	127	103	51	12	2	10	95	77	211	18	11	5	0.44	0.19	0.48	amidophosphoribosyltransferase(purF), O-succinylhomoserine sulfhydrylase(metZ), oxidoreductase	PA3108, PA3107, PA3106	amidophosphoribosyltransferase(purF), o-succinylhomoserine sulfhydrylase(metZ), probable short-chain dehydrogenase(PA3106)	0.815703	0.484759	0.650963
292	PA14_24220,PA14_24230,PA14_24240	188	139	73	4	8	3	71	117	84	15	15	6	0.48	0.21	0.49	inorganic polyphosphate/ATP-NAD kinase(ppnK), hypothetical protein, hypothetical protein	PA3088, PA3087, PA3086	conserved hypothetical protein(PA3088), hypothetical protein(PA3087), hypothetical protein(PA3086)	0.291006	3.44883e-05	0.000210365
293	PA14_24310,PA14_24330	50	35	40	0	5	8	28	27	43	1	0	3	-0.49	0.25	0.53	BNR/Asp-box repeat-containing protein, hypothetical protein	PA3080, PA3079	hypothetical protein(PA3080), hypothetical protein(PA3079)	2.48101	0.135553	0.243558
294	PA14_24370,PA14_24380,PA14_24390,PA14_24400,PA14_24410,PA14_24420,PA14_24430	36	28	34	7	3	5	15	22	27	2	1	1	-0.96	0.06	0.27	hypothetical protein, hypothetical protein, hypothetical protein, von Willebrand factor A, hypothetical protein, hypothetical protein, hypothetical protein	PA3076, PA3075, PA3074, PA3073, PA3072, PA3071, PA3070	hypothetical protein(PA3076), hypothetical protein(PA3075), hypothetical protein(PA3074), hypothetical protein(PA3073), hypothetical protein(PA3072), hypothetical protein(PA3071), conserved hypothetical protein(PA3070)	2.24043	0.249243	0.401035
295	PA14_24445	695	551	558	161	149	342	323	378	291	108	122	86	-0.47	0.17	0.44	NAD-dependent glutamate dehydrogenase(gdhB)	PA3068	NAD-dependent glutamate dehydrogenase(gdhB)	1.08792	0.305951	0.466236
296	PA14_24480,PA14_24490,PA14_24500,PA14_24510,PA14_24530,PA14_24550,PA14_24560	34	18	13	85	63	96	29	35	142	130	84	380	1.64	0	0.03	hypothetical protein(pelA), hypothetical protein(pelB), lipoprotein(pelC), hypothetical protein(pelD), hypothetical protein(pelE), hypothetical protein(pelF), hypothetical protein(pelG)	PA3064, PA3063, PA3062, PA3061, PA3060, PA3059, PA3058	PelA(pelA), PelB(pelB), PelC(pelC), PelD(pelD), PelE(pelE), PelF(pelF), PelG(pelG)	1.32624	0.115984	0.21851
297	PA14_24630	159	136	117	11	7	10	69	100	34	5	9	3	-0.82	0.15	0.42	hypothetical protein	PA3051	hypothetical protein(PA3051)	0.776319	0.549148	0.713812
298	PA14_24650	11	6	5	440	346	648	5	3	4	184	265	52	-1.11	0.02	0.12	ribosome modulation factor(rmf)	PA3049	ribosome modulation factor(rmf)	1.43878	0.377953	0.541752
299	PA14_24700	3	4	0	65	51	53	2	2	4	67	57	97	0.68	0.05	0.21	hypothetical protein	PA3046	conserved hypothetical protein(PA3046)	0.784612	0.843805	0.926836
300	PA14_24740,PA14_24760,PA14_24770	7	3	2	11	8	19	1	2	1	23	5	7	0.3	0.69	0.86	hypothetical protein, hypothetical protein, hypothetical protein	PA3042, PA3041, PA3040	hypothetical protein(PA3042), hypothetical protein(PA3041), conserved hypothetical protein(PA3040)	0.350712	0.105743	0.202202
301	PA14_24880	6	10	8	191	131	261	16	3	3	99	114	196	-0.17	0.69	0.86	lipoprotein	PA3031	hypothetical protein(PA3031)	1.34305	0.383907	0.54765
302	PA14_24900,PA14_24910	7	4	41	331	260	195	10	10	5	161	170	77	-0.37	0.16	0.43	molybdopterin biosynthetic protein B2(moaB2), molybdenum cofactor biosynthesis protein A2(moeA2)	PA3029, PA3028	molybdopterin biosynthetic protein B2(moaB2), molybdenum cofactor biosynthesis protein A2(moeA2)	1.1281	0.742432	0.863534
303	PA14_24980	37	38	17	322	224	302	26	42	665	166	214	170	-0.12	0.68	0.85	hypothetical protein	PA3022	hypothetical protein(PA3022)	7.06591	3.49999e-82	3.90687e-80
304	PA14_25040	10	3	3	43	41	42	4	4	5	11	17	26	-0.62	0.09	0.32	hypothetical protein	PA3017	conserved hypothetical protein(PA3017)	2.27956	0.084572	0.171643
305	PA14_25080,PA14_25090	12	5	7	778	256	666	72	44	178	441	339	77	-0.54	0.23	0.51	multifunctional fatty acid oxidation complex subunit alpha(fadB), 3-ketoacyl-CoA thiolase(fadA)	PA3014, PA3013	fatty-acid oxidation complex alpha-subunit(faoA), fatty-acid oxidation complex beta-subunit(faoB)	25.8759	1.55074e-121	2.76962e-119
306	PA14_25110	238	199	126	261	210	168	204	165	174	147	229	112	-0.06	0.86	0.94	DNA topoisomerase I(topA)	PA3011	DNA topoisomerase I(topA)	1.27772	0.00434446	0.0139554
307	PA14_25140	34	31	22	28	34	31	29	14	18	38	26	43	0.78	0	0.03	hypothetical protein	PA3009	hypothetical protein(PA3009)	0.604951	0.0320076	0.0796178
308	PA14_25180	397	299	198	53	61	44	172	175	403	58	57	155	1	0.03	0.18	transcriptional regulator PsrA(psrA)	PA3006	transcriptional regulator PsrA(psrA)	0.530654	6.01778e-08	5.65672e-07
309	PA14_25220,PA14_25230	96	63	35	22	13	5	58	80	56	6	7	9	0.17	0.65	0.83	hypothetical protein, transcription-repair coupling factor(mfd)	PA3003, PA3002	hypothetical protein(PA3003), transcription-repair coupling protein Mfd(mfd)	1.8103	0.0607128	0.135203
310	PA14_25195,PA14_25210	86	54	50	103	66	114	48	48	59	82	98	17	-0.18	0.68	0.85	beta-hexosaminidase(nagZ), 5'-methylthioadenosine phosphorylase	PA3005, PA3004	beta-N-acetyl-D-glucosaminidase(nagZ), 5-methylthioadenosine phosphorylase MtnP(PA3004)	1.21716	0.172508	0.299707
311	PA14_25250	88	77	43	235	146	491	130	112	176	308	261	196	0.21	0.62	0.82	glyceraldehyde-3-phosphate dehydrogenase	PA3001	probable glyceraldehyde-3-phosphate dehydrogenase(PA3001)	2.0723	8.60262e-16	1.6345e-14
312	PA14_25270	24	11	12	2342	1688	1251	25	16	22	2538	2644	5145	1.29	0	0.01	aromatic amino acid transport protein AroP1(aroP1)	PA3000	aromatic amino acid transport protein AroP1(aroP1)	0.780766	0.236674	0.38638
313	PA14_25400,PA14_25410,PA14_25420	19	28	16	10	10	4	8	13	24	1	1	1	-0.17	0.6	0.8	phosphodiesterase, hypothetical protein, hypothetical protein	PA2990, NA, PA2989	probable phosphodiesterase(PA2990), NA, hypothetical protein(PA2989)	4.83394	0.0196625	0.0538608
314	PA14_25390	27	42	24	105	59	39	82	87	134	101	83	319	1	0.01	0.1	soluble pyridine nucleotide transhydrogenase(sth)	PA2991	soluble pyridine nucleotide transhydrogenase(sth)	1.55131	0.0035899	0.0120067
315	PA14_25470	53	40	8	59	44	19	32	55	2	52	73	58	0.88	0.02	0.13	hypothetical protein	PA2985	hypothetical protein(PA2985)	0.647746	0.0294107	0.0735678
316	PA14_25430,PA14_25440,PA14_25450	236	177	118	44	18	68	199	194	386	72	79	226	1.55	0	0.03	hypothetical protein, lipoprotein releasing system%2C ATP-binding protein, hypothetical protein	PA2988, PA2987, PA2986	lipoprotein localization protein LolE(lolE), lipoprotein localization protein LolD(lolD), lipoprotein localization protein LolC(lolC)	0.59749	1.55657e-05	0.000100001
317	PA14_25490,PA14_25500,PA14_25510	344	311	186	5	4	1	198	278	297	8	1	17	1.12	0.04	0.2	tolQ-type transport protein, hypothetical protein, tetraacyldisaccharide 4'-kinase(lpxK)	PA2983, PA2982, PA2981	probable tolQ-type transport protein(PA2983), conserved hypothetical protein(PA2982), tetraacyldisaccharide 4*-kinase(lpxK)	0.360254	0.0143149	0.0403256
318	PA14_25550	67	59	47	9	7	29	81	79	62	11	17	7	0.2	0.59	0.8	UDP-N-acetylenolpyruvoylglucosamine reductase(murB)	PA2977	UDP-N-acetylpyruvoylglucosamine reductase(murB)	1.56865	0.0904028	0.181824
319	PA14_25580,PA14_25590,PA14_25600	250	224	131	144	77	119	314	336	347	114	122	58	0.19	0.53	0.77	ribosomal large subunit pseudouridine synthase C(rluC), hydrolase, peptidase	PA2975, PA2974, PA2973	ribosomal large subunit pseudouridine synthase C(rluC), probable hydrolase(PA2974), probable peptidase(PA2973)	1.84909	3.71919e-11	4.81339e-10
320	PA14_25630	63	40	40	23	15	16	98	88	261	49	50	123	2.08	0	0	50S ribosomal protein L32(rpmF)	PA2970	50S ribosomal protein L32(rpmF)	0.747385	0.13686	0.245414
321	PA14_25660	124	94	62	146	122	112	72	79	91	139	127	104	0.11	0.71	0.87	3-ketoacyl-ACP reductase(fabG)	PA2967	3-oxoacyl-[acyl-carrier-protein] reductase(fabG)	0.886232	0.315602	0.476874
322	PA14_25670	79	40	55	278	158	818	60	48	34	419	365	347	0.17	0.72	0.87	acyl carrier protein(acpP)	PA2966	acyl carrier protein(acpP)	0.692973	0.00274027	0.0096198
323	PA14_25790	8	7	7	655	314	500	6	4	0	237	194	56	-1.23	0	0.03	hypothetical protein	PA2958	hypothetical protein(PA2958)	1.41448	0.476442	0.643665
324	PA14_25770,PA14_25780	178	100	76	21	9	7	193	211	248	8	10	6	0.31	0.25	0.54	type 4 fimbrial biogenesis protein PilZ(pilZ), TatD family deoxyribonuclease	PA2960, PA2959	type 4 fimbrial biogenesis protein PilZ(pilZ), conserved hypothetical protein(PA2959)	2.64853	0.00048716	0.00206177
325	PA14_25800	25	16	16	85	86	49	39	28	37	82	98	340	1.89	0	0.01	TetR family transcriptional regulator	PA2957	probable transcriptional regulator(PA2957)	1.03402	0.92934	0.984461
326	PA14_25840	26	14	14	9	3	16	16	12	58	4	3	22	0.54	0.23	0.52	electron transfer flavoprotein-ubiquinone oxidoreductase	PA2953	electron transfer flavoprotein-ubiquinone oxidoreductase(PA2953)	2.02877	0.0525318	0.119671
327	PA14_25860,PA14_25880	134	99	81	105	68	242	91	71	56	65	78	148	-0.29	0.51	0.75	electron transfer flavoprotein subunit beta(etfB), electron transfer flavoprotein subunit alpha(etfA)	PA2952, PA2951	electron transfer flavoprotein beta-subunit(etfB), electron transfer flavoprotein alpha-subunit(etfA)	0.941486	0.664237	0.809474
328	PA14_25900	142	107	53	41	34	127	91	96	490	49	56	45	-0.02	0.96	0.98	trans-2-enoyl-CoA reductase	PA2950	proton motive force protein, PMF(pfm )	2.42071	1.60211e-17	3.76497e-16
329	PA14_25940	1275	1003	513	35	22	35	395	464	111	38	17	7	-0.21	0.75	0.88	hypothetical protein	PA2946	hypothetical protein(PA2946)	0.461534	6.48208e-06	4.4187e-05
330	PA14_26140	20	24	8	9	4	7	17	14	11	6	2	2	-0.66	0.19	0.48	transcriptional regulator	PA2931	CifR(cifR)	1.7544	0.286798	0.442991
331	PA14_26560	12	5	8	28	17	49	15	21	40	101	50	68	0.81	0.05	0.21	outer membrane protein	PA2900	probable outer membrane protein precursor(PA2900)	1.33847	0.290381	0.447086
332	PA14_26590	219	193	101	25	20	20	103	125	77	27	20	39	0.08	0.76	0.89	GntR family transcriptional regulator	PA2897	probable transcriptional regulator(PA2897)	0.471302	4.35781e-05	0.000259435
333	PA14_26780	1	0	2	11	13	7	1	1	0	4	4	22	-0.16	0.76	0.89	hypothetical protein	PA2883	hypothetical protein(PA2883)	0.851275	0.813862	0.911893
334	PA14_26860	7	5	5	1	1	3	0	3	2	2	2	4	-0.64	0.11	0.35	LysR family transcriptional regulator	PA2879	probable transcriptional regulator(PA2879)	0.219424	0.100672	0.196596
335	PA14_26960	18	17	23	153	94	79	11	25	10	70	98	8	-0.57	0.26	0.54	hypothetical protein	PA2871	hypothetical protein(PA2871)	1.70693	0.0279019	0.0703853
336	PA14_27000	73	68	42	5	5	8	56	58	41	3	2	2	-0.54	0.13	0.39	chemotaxis transducer	PA2867	probable chemotaxis transducer(PA2867)	2.19932	0.120389	0.224441
337	PA14_27050	82	75	69	21	17	9	83	70	168	15	17	19	0.21	0.69	0.86	Slt family transglycosylase	PA2865	probable glycosylase(PA2865)	1.15591	0.59739	0.752425
338	PA14_27120	730	495	796	9	18	19	576	502	228	15	7	10	0.01	0.99	1	hypothetical protein	PA2860	hypothetical protein(PA2860)	0.878555	0.65593	0.804596
339	PA14_NovelOrf_009	200	161	132	6371	3083	13657	169	138	116	7087	6314	7832	0.21	0.64	0.83	NA	NA	NA	0.763514	3.85524e-05	0.000232617
340	PA14_27180	28	22	9	208	210	185	24	18	42	178	187	92	-0.04	0.9	0.95	hypothetical protein	PA2854	conserved hypothetical protein(PA2854)	1.87567	0.00034109	0.00150046
341	PA14_27210	88	60	30	20	13	72	50	34	33	64	76	39	0.85	0.03	0.18	elongation factor P(efp)	PA2851	translation elongation factor P(efp)	0.360891	6.85637e-10	8.38731e-09
342	PA14_27390	11	7	2	96	53	47	3	2	5	19	24	35	-0.63	0.05	0.24	hypothetical protein	PA2839	conserved hypothetical protein(PA2839)	1.40031	0.581787	0.742194
343	PA14_27460	10	5	5	65	48	43	3	3	0	22	26	13	-0.82	0.01	0.1	thiopurine S-methyltransferase(tpm)	PA2832	thiopurine methyltransferase(tpm)	0.910193	0.842539	0.926836
344	PA14_27480	112	96	39	58	35	114	72	88	98	113	106	139	1.08	0.02	0.12	heat shock protein HtpX(htpX)	PA2830	heat shock protein HtpX(htpX)	0.616937	0.000118604	0.000605443
345	PA14_27510	1	1	2	26	25	51	1	2	2	17	19	34	-0.18	0.7	0.86	methionine sulfoxide reductase B	PA2827	conserved hypothetical protein(PA2827)	1.80306	0.609594	0.759229
346	PA14_27520,PA14_27530	6	6	4	68	62	36	3	0	1	19	22	8	-0.94	0	0.04	glutathione peroxidase, MarR family transcriptional regulator	PA2826, PA2825	probable glutathione peroxidase(PA2826), OspR(ospR)	1.07593	0.891832	0.961842
347	PA14_27560,PA14_27570	87	75	44	5	17	12	128	149	78	8	6	8	-0.09	0.81	0.91	hypothetical protein, GAF domain-containing protein	PA2823, PA2822	conserved hypothetical protein(PA2823), conserved hypothetical protein(PA2822)	2.67274	0.000655372	0.00266021
348	PA14_27730	3	4	1	7	4	8	2	0	3	10	4	1	0.04	0.96	NA	acyl-CoA dehydrogenase(fadE)	PA2815	probable acyl-CoA dehydrogenase(PA2815)	1.0445	0.93923	0.985667
349	PA14_27755,PA14_27770,PA14_27780	136	122	66	233	145	129	81	87	189	121	139	282	0.42	0.27	0.56	glutathione S-transferase, ABC transporter ATP-binding protein, ABC transporter permease	PA2813, PA2812, PA2811	probable glutathione S-transferase(PA2813), probable ATP-binding component of ABC transporter(PA2812), probable permease of ABC-2 transporter(PA2811)	1.04482	0.71061	0.842929
350	PA14_27960	38	32	26	52	83	83	13	22	25	25	39	33	-0.67	0.04	0.21	transaldolase B(tal)	PA2796	transaldolase(tal)	1.42904	0.0986162	0.193974
351	PA14_27940,PA14_27950	485	371	163	71	50	53	368	470	1459	167	176	2144	3.65	NA	NA	two-component response regulator, hypothetical protein	PA2798, PA2797	probable two-component response regulator(PA2798), hypothetical protein(PA2797)	0.291795	4.42079e-42	3.58888e-40
352	PA14_28200,PA14_28210	48	36	26	15	5	14	32	31	37	5	12	1	-0.15	0.72	0.87	hypothetical protein, hypothetical protein	PA2775, PA2774	Tsi4(tsi4), Tse4(tse4)	1.68689	0.125341	0.231259
353	PA14_28220	18	12	8	8	11	0	12	17	11	2	12	4	0.49	0.33	0.61	hypothetical protein	PA2773	hypothetical protein(PA2773)	1.29024	0.696209	0.832282
354	PA14_28250	32	26	17	86	62	64	9	6	21	37	23	26	-0.86	0	0.04	secreted acid phosphatase	NA	NA	1.16569	0.606582	0.756534
355	PA14_28340	32	27	9	4	5	3	10	20	11	26	22	10	1.08	0.01	0.08	hypothetical protein	PA2765	hypothetical protein(PA2765)	0.130297	6.22605e-09	6.54102e-08
356	PA14_28400	97	72	62	493	394	1516	75	51	99	383	650	3207	1.17	0.11	0.36	outer membrane OprD family porin	PA2760	OprQ(oprQ)	0.715871	0.000892005	0.00354027
357	PA14_28440	191	202	104	41	23	41	87	79	336	31	34	18	0	1	1	hypothetical protein	PA2756	hypothetical protein(PA2756)	1.05334	0.772897	0.883735
358	PA14_28580,PA14_28590	106	123	37	84	84	52	23	58	16	49	59	66	0.42	0.16	0.44	hypothetical protein, methionine aminopeptidase	NA, PA2748	NA, probable methionine aminopeptidase(PA2748)	0.482743	6.8268e-06	4.61843e-05
359	PA14_28610	22	28	23	2	0	3	17	21	20	1	1	6	0.63	0.3	0.59	hypothetical protein	NA	NA	0.637333	0.627342	0.774849
360	PA14_28600	9	10	13	4	12	5	9	8	16	2	7	3	-0.38	0.37	0.64	hypothetical protein	PA2747	hypothetical protein(PA2747)	1.69287	0.359862	0.525093
361	PA14_28660	301	253	208	224	113	145	182	190	157	318	130	153	0.39	0.3	0.59	translation initiation factor IF-3(infC)	PA2743	translation initiation factor IF-3(infC)	0.556745	3.54087e-12	4.86461e-11
362	PA14_28680	128	128	64	2155	1578	2163	82	89	65	2250	2575	5139	1.08	0	0.05	50S ribosomal protein L20(rplT)	PA2741	50S ribosomal protein L20(rplT)	0.490685	1.9763e-16	4.01099e-15
363	PA14_28730	240	208	170	3	5	6	145	123	238	2	2	1	-0.36	0.33	0.61	transcriptional regulator	PA2737	conserved hypothetical protein(PA2737)	2.22065	0.154314	0.273961
364	PA14_28850,PA14_28870	91	69	88	29	34	7	33	24	32	18	21	6	-0.23	0.47	0.72	hypothetical protein, hypothetical protein	NA, NA	NA, NA	0.548181	0.014691	0.0411736
365	PA14_NovelOrf_011	290	193	150	3	6	5	124	184	137	6	5	12	0.79	0.17	0.45	NA	NA	NA	0.47742	0.0390987	0.0941109
366	PA14_29100,PA14_29110	8	0	5	8	3	5	0	2	3	8	0	1	-0.1	0.87	0.94	hypothetical protein, cysteine synthase A(cysK)	PA2710, PA2709	hypothetical protein(PA2710), cysteine synthase A(cysK)	0.734827	0.847592	0.929853
367	PA14_29120	6	2	2	7	7	6	1	4	3	1	1	1	-1.02	0.02	0.11	hypothetical protein	PA2708	hypothetical protein(PA2708)	5.5906	0.0522155	0.119254
368	PA14_29300	7	6	4	0	4	2	6	15	3	4	1	1	0.34	0.6	0.81	transcriptional regulator	PA2692	probable transcriptional regulator(PA2692)	1.48241	0.725624	0.849256
369	PA14_29480,PA14_29490,PA14_29500,PA14_29510,PA14_29520,PA14_29530,PA14_29540,PA14_29550,PA14_29560,PA14_29570	2	1	0	144	122	66	1	3	1	49	99	97	-0.01	0.97	0.99	ABC-2 transporter permease, type II secretion protein, type II secretion system protein, type II secretion system protein, type II secretion system protein, type II secretion system protein, type II secretion system protein, hypothetical protein, hypothetical protein, hypothetical protein	PA2678, PA2677, PA2676, PA2675, PA2674, PA2673, PA2672, PA2671, PA2670, PA2669	probable permease of ABC-2 transporter(PA2678), probable type II secretion protein(PA2677), probable type II secretion system protein(PA2676), probable type II secretion system protein(PA2675), probable type II secretion system protein(PA2674), probable type II secretion system protein(PA2673), probable type II secretion system protein(PA2672), hypothetical protein(PA2671), hypothetical protein(P…	1.80732	0.605949	0.756534
370	PA14_29660	12	12	4	6	4	5	7	10	1	1	1	0	-1.7	0	0.02	hypothetical protein	PA2662	conserved hypothetical protein(PA2662)	2.79723	0.269239	0.419599
371	PA14_29800,PA14_29820	133	96	51	35	38	43	75	77	169	31	51	163	0.88	0.09	0.31	chemotaxis transducer, hypothetical protein	PA2652, PA2651	methyl-accepting chemotaxis protein(PA2652), conserved hypothetical protein(PA2651)	0.710008	0.0259325	0.0672814
372	PA14_29850,PA14_29860,PA14_29880,PA14_29890,PA14_29900,PA14_29920,PA14_29930,PA14_29940	854	768	521	49	48	72	692	942	633	40	77	36	0.13	0.76	0.89	NADH dehydrogenase subunit N(nuoN), NADH dehydrogenase subunit M(nuoM), NADH dehydrogenase subunit L(nuoL), NADH dehydrogenase subunit K(nuoK), NADH dehydrogenase subunit J(nuoJ), NADH dehydrogenase subunit I(nuoI), NADH dehydrogenase subunit H(nuoH), NADH dehydrogenase subunit G(nuoG)	PA2649, PA2648, PA2647, PA2646, PA2645, PA2644, PA2643, PA2642	NADH dehydrogenase I chain N(nuoN), NADH dehydrogenase I chain M(nuoM), NADH dehydrogenase I chain L(nuoL), NADH dehydrogenase I chain K(nuoK), NADH dehydrogenase I chain J(nuoJ), NADH Dehydrogenase I chain I(nuoI), NADH dehydrogenase I chain H(nuoH), NADH dehydrogenase I chain G(nuoG)	1.19876	0.130952	0.238653
373	PA14_30010	130	115	98	14	19	14	119	106	245	26	30	28	1.17	0	0.03	NADH dehydrogenase subunit B(nuoB)	PA2638	NADH dehydrogenase I chain B(nuoB)	0.700401	0.0812097	0.167066
374	PA14_30050	21	13	14	15	4	34	7	22	22	7	10	9	-0.18	0.77	0.89	isocitrate lyase	PA2634	isocitrate lyase AceA(aceA)	1.85925	0.0666531	0.143425
375	PA14_30070	10	13	9	27	37	20	6	3	2	5	15	23	-0.46	0.35	0.63	hypothetical protein	PA2633	hypothetical protein(PA2633)	0.742394	0.559546	0.723119
376	PA14_30180	4	1	3	6	5	21	20	11	14	11	17	4	0.41	0.52	NA	monomeric isocitrate dehydrogenase(idh)	PA2624	isocitrate dehydrogenase(idh)	6.21043	0.000101159	0.000531384
377	PA14_30200	113	80	63	24	8	19	24	38	29	2	2	7	0.46	0.45	0.71	cold-shock protein CspD(cspD)	PA2622	cold-shock protein CspD(cspD)	1.65965	0.223928	0.368944
378	PA14_30190	151	108	91	36	30	157	225	212	310	52	33	52	0.12	0.75	0.88	isocitrate dehydrogenase(icd)	PA2623	isocitrate dehydrogenase(icd)	3.34997	1.08041e-23	4.1948e-22
379	PA14_30240	68	60	78	15	16	19	57	42	33	33	22	20	0.62	0.09	0.32	translation initiation factor IF-1(infA)	PA2619	initiation factor(infA)	0.424461	9.83224e-05	0.000522631
380	PA14_30210,PA14_30230	307	298	261	28	21	26	187	199	117	21	25	23	-0.42	0.13	0.39	ATP-dependent Clp protease adaptor protein ClpS(clpS), ATP-dependent Clp protease%2C ATP-binding subunit ClpA(clpA)	NA, PA2620	NA, ATP-binding protease component ClpA(clpA)	0.616949	0.00767865	0.0228625
381	PA14_30320	38	33	36	1	5	5	20	31	50	8	3	13	0.25	0.5	0.75	recombination factor protein RarA	PA2613	conserved hypothetical protein(PA2613)	0.466287	0.0614258	0.135775
382	PA14_30330,PA14_30340	139	129	53	24	25	17	60	93	125	14	10	6	-0.5	0.15	0.41	seryl-tRNA synthetase(serS), siroheme synthase(cysG)	PA2612, PA2611	seryl-tRNA synthetase(serS), siroheme synthase(cysG)	1.73467	0.0166902	0.0461436
383	PA14_30410	442	327	175	116	73	135	342	429	896	68	96	147	0.41	0.33	0.61	hypothetical protein	PA2604	conserved hypothetical protein(PA2604)	1.95525	2.75446e-14	4.47225e-13
384	PA14_30580	360	252	178	115	86	115	215	175	394	52	57	28	-0.79	0.01	0.08	LuxR family transcriptional regulator	PA2591	VqsR(vqsR)	2.14454	9.57241e-13	1.35684e-11
385	PA14_30630	563	530	220	250	262	164	144	317	84	110	215	123	-0.34	0.23	0.52	FAD-dependent monooxygenase(pqsH)	PA2587	probable FAD-dependent monooxygenase(pqsH)	0.630769	1.36966e-08	1.37427e-07
386	PA14_30710	31	18	22	271	145	115	16	10	10	341	257	61	0.62	0.2	0.48	osmoprotectant transporter activator protein	PA2582	hypothetical protein(PA2582)	0.465568	0.000330914	0.0014629
387	PA14_30820	9	9	6	0	9	5	4	2	3	3	3	4	-0.82	0.06	0.25	methyl-accepting chemotaxis transducer	PA2573	probable chemotaxis transducer(PA2573)	0.452019	0.309056	0.469917
388	PA14_30970	23	19	7	67	47	75	6	14	25	24	30	21	-0.45	0.22	0.51	transcriptional regulator	NA	NA	2.19393	0.00134509	0.00515521
389	PA14_30980,PA14_30990,PA14_31000,PA14_31010,PA14_31030,PA14_31040	77	51	55	48	39	39	31	34	33	16	29	18	-0.6	0.14	0.4	hypothetical protein, hypothetical protein, hypothetical protein, cation efflux system protein, cation efflux system protein, cation efflux system protein	NA, NA, NA, NA, NA, NA	NA, NA, NA, NA, NA, NA	1.10723	0.684838	0.826433
390	PA14_31050,PA14_31060	379	362	237	1900	1578	537	305	229	530	860	881	2847	0.66	0.19	0.48	hypothetical protein, hypothetical protein	NA, NA	NA, NA	0.982182	0.742658	0.863534
391	PA14_31300	35	27	5	25	32	19	8	19	5	15	12	45	0.45	0.38	0.66	hypothetical protein	PA2569	hypothetical protein(PA2569)	0.805885	0.547776	0.713812
392	PA14_31870,PA14_31890,PA14_31900,PA14_31920,PA14_31930	44	33	33	15	11	2	20	21	48	9	11	1	0.34	0.57	0.79	RND efflux membrane fusion protein, RND efflux transporter, efflux transporter, outer membrane protein, hypothetical protein	PA2528, PA2527, PA2526, PA2525, NA	MuxA(muxA), MuxB(muxB), MuxC(muxC), OpmB(opmB), NA	0.785116	0.587816	0.746685
393	PA14_32270	16	6	7	9	11	15	2	9	1	8	9	2	-1.19	0.02	0.13	porin	PA2505	tyrosine porin OpdT(opdT)	0.684524	0.540855	0.708188
394	PA14_32310	18	12	13	22	22	28	12	8	21	40	39	246	2.16	0	0.02	hypothetical protein	PA2501	hypothetical protein(PA2501)	0.289803	2.28369e-06	1.67159e-05
395	PA14_32420	54	50	33	25	6	30	60	37	65	9	3	1	-0.7	0.06	0.26	oxidoreductase	PA2491	MexS(mexS)	5.40247	8.00432e-09	8.12257e-08
396	PA14_32500	3	2	1	10	19	14	2	10	8	9	22	7	0.57	0.26	0.54	TetR family transcriptional regulator	PA2484	conserved hypothetical protein(PA2484)	3.72469	0.0137636	0.0388954
397	PA14_32520	13	6	8	1	4	1	4	12	3	0	1	1	-0.2	0.72	0.87	hypothetical protein	PA2483	conserved hypothetical protein(PA2483)	1.62019	0.724542	0.849256
398	PA14_32780,PA14_32790	366	242	229	117	73	245	207	222	192	87	97	133	-0.04	0.92	0.96	hypothetical protein, hypothetical protein	PA2463, PA2462	hypothetical protein(PA2463), hypothetical protein(PA2462)	0.995523	0.998522	0.999105
399	PA14_32860,PA14_32880,PA14_32890	5	4	4	7	5	1	8	9	6	2	3	8	-0.14	0.81	0.91	hypothetical protein, hypothetical protein, hypothetical protein	PA2455, PA2454, PA2453	hypothetical protein(PA2455), hypothetical protein(PA2454), hypothetical protein(PA2453)	1.84641	0.346041	0.509925
400	PA14_32985,PA14_33000,PA14_33010,PA14_33030	10	13	3	4	2	4	37	65	24	0	3	6	0.43	0.6	NA	glycine cleavage system protein H(gcvH2), glycine dehydrogenase(gcvP2), serine hydroxymethyltransferase(glyA2), L-serine dehydratase(sdaA)	PA2446, PA2445, PA2444, PA2443	glycine cleavage system protein H2(gcvH2), glycine cleavage system protein P2(gcvP2), serine hydroxymethyltransferase(glyA2), L-serine dehydratase(sdaA)	6.10009	0.00126143	0.00487642
401	PA14_33120,PA14_33130,PA14_33150	29	25	18	46	37	69	38	22	8	31	28	6	-0.58	0.08	0.31	hypothetical protein, cation-transporting P-type ATPase, hypothetical protein	PA2436, PA2435, PA2434	hypothetical protein(PA2436), probable cation-transporting P-type ATPase(PA2435), hypothetical protein(PA2434)	1.83391	0.0111335	0.0322799
402	PA14_33290	14	15	3	47	35	17	5	11	14	21	41	95	0.78	0.15	0.42	hypothetical protein	PA2423	hypothetical protein(PA2423)	0.716182	0.376025	0.540725
403	PA14_33650	15	6	5	6	5	11	2	10	6	6	8	5	-0.26	0.58	0.8	pyoverdine synthetase D(pvdD)	PA2399	pyoverdine synthetase D(pvdD)	0.806111	0.784274	0.893312
404	PA14_33700	8	9	6	15	8	7	4	0	2	5	5	11	-0.32	0.46	0.72	pyoverdine synthetase F(pvdF)	PA2396	pyoverdine synthetase F(pvdF)	0.480643	0.222456	0.367197
405	PA14_33880	13	10	3	7	4	4	6	8	15	8	7	27	1.83	0	0.01	hypothetical protein	PA2380	hypothetical protein(PA2380)	0.500055	0.182656	0.31428
406	PA14_33890,PA14_33900	8	8	9	89	78	74	6	4	1	43	47	34	-0.47	0.11	0.35	oxidoreductase, aldehyde dehydrogenase	PA2379, PA2378	probable oxidoreductase(PA2379), probable aldehyde dehydrogenase(PA2378)	0.852886	0.815643	0.912743
407	PA14_34800	571	375	329	14	15	11	549	432	240	6	3	20	0.16	0.76	0.89	amino acid transporter LysE	PA2306	AmbA(ambA)	1.23873	0.436978	0.607822
408	PA14_35710,PA14_35720	124	88	91	373	256	221	95	59	67	204	221	89	-0.36	0.28	0.57	hypothetical protein, hypothetical protein	NA, NA	NA, NA	1.25058	0.0370422	0.0903789
409	PA14_35730	51	32	17	25	18	8	31	21	26	20	23	20	0.37	0.24	0.52	hypothetical protein	NA	NA	0.632117	0.0831815	0.169205
410	PA14_35760,PA14_35770,PA14_35780,PA14_35790	645	488	370	299	219	164	262	277	284	150	140	91	-0.71	0.04	0.19	hypothetical protein, hypothetical protein, hypothetical protein, homospermidine synthase	NA, NA, NA, NA	NA, NA, NA, NA	0.963396	0.657802	0.805785
411	PA14_35850	326	213	247	20	18	22	168	140	87	18	10	14	-0.54	0.03	0.18	hypothetical protein	NA	NA	0.697163	0.105679	0.202202
412	PA14_36000	1	1	0	4	0	4	0	1	6	0	1	5	-0.27	0.65	0.83	propionate catabolism operon regulator(prpR)	NA	NA	3.29114	0.373961	0.539495
413	PA14_36200	85	68	44	14	19	30	41	39	8	19	30	13	0.12	0.83	0.92	ABC transporter substrate-binding protein	PA2204	probable binding protein component of ABC transporter(PA2204)	0.372118	3.4629e-05	0.000210365
414	PA14_36300	8	4	10	4	0	7	4	9	4	0	5	3	-0.16	0.8	0.9	TetR family transcriptional regulator	PA2196	TetR family transcriptional regulator(PA2196)	0.930877	0.910009	0.974202
415	PA14_37590,PA14_37610	7	6	2	14	15	30	3	6	0	22	19	4	-0.16	0.76	0.89	kynurenine formamidase%2C KynB(kynB), kynureninase	PA2081, PA2080	kynurenine formamidase, KynB(kynB), kynureninase KynU(kynU)	0.609102	0.383537	0.54765
416	PA14_38090	36	29	13	24	22	11	17	22	159	17	32	0	0.54	0.13	0.39	pseudouridylate synthase	PA2043	hypothetical protein(PA2043)	1.19689	0.486628	0.652491
417	PA14_38110	374	284	287	29	25	70	320	251	255	40	42	30	-0.18	0.66	0.84	serine/threonine transporter SstT	PA2042	probable transporter (membrane subunit)(PA2042)	0.953775	0.786541	0.894753
418	PA14_38140	36	36	29	93	86	58	17	18	17	35	37	103	0.01	0.99	1	glutamine synthetase	PA2040	Glutamylpolyamine synthetase(pauA4)	0.769239	0.212912	0.353402
419	PA14_38180	24	21	17	14	8	11	6	8	10	3	3	13	-0.3	0.51	0.75	hypothetical protein	PA2037	hypothetical protein(PA2037)	0.745149	0.585571	0.744892
420	PA14_38260,PA14_38270	3	2	1	180	141	418	1	5	9	144	202	19	-0.55	0.24	0.52	hypothetical protein, hypothetical protein	PA2031, PA2030	hypothetical protein(PA2031), hypothetical protein(PA2030)	4.36745	8.90543e-06	5.89078e-05
421	PA14_38350	0	2	1	17	10	17	4	5	3	16	21	11	0.55	0.11	0.36	UTP-glucose-1-phosphate uridylyltransferase(galU)	PA2023	UTP--glucose-1-phosphate uridylyltransferase(galU)	2.51275	0.197646	0.331763
422	PA14_38720	0	3	1	9	5	4	1	6	9	3	1	0	0.09	0.9	0.95	hypothetical protein	PA1994	hypothetical protein(PA1994)	10.4851	0.00538756	0.016822
423	PA14_38930,PA14_38950	2	0	1	2	3	1	54	55	24	25	40	47	5.11	0	0	transcriptional regulator, hypothetical protein	PA1978, PA1977	response regulator ErbR(erbR), hypothetical protein(PA1977)	1.99762	0.443975	0.613759
424	PA14_39100	30	24	4	2	1	1	23	7	1	6	4	8	1.11	0.01	0.08	hypothetical protein	PA1966	hypothetical protein(PA1966)	0.129058	0.000641292	0.00261495
425	PA14_39140	35	22	14	60	65	39	17	12	9	25	40	17	-0.55	0.09	0.31	hypothetical protein	PA1963	hypothetical protein(PA1963)	1.11248	0.755471	0.87275
426	PA14_39190	10	9	11	18	19	25	20	13	28	26	40	47	0.72	0.02	0.15	UDP pyrophosphate phosphatase(bacA)	PA1959	bacitracin resistance protein(bacA)	1.12722	0.763767	0.876917
427	PA14_39360	23	17	10	101	127	46	4	6	1	43	77	12	-0.69	0.23	0.52	sigma-54 dependent transcriptional regulator	PA1945	probable transcriptional regulator(PA1945)	0.480543	0.051454	0.117816
428	PA14_39410,PA14_39420	4	12	6	4	10	6	3	1	1	6	0	20	0.76	0.29	0.57	hypothetical protein, hypothetical protein	PA1943, PA1942	hypothetical protein(PA1943), hypothetical protein(PA1942)	0.2351	0.0274091	0.0699324
429	PA14_39440,PA14_39460	268	226	104	248	135	85	96	150	56	124	112	40	-0.37	0.32	0.61	hypothetical protein, hypothetical protein	PA1941, PA1940	hypothetical protein(PA1941), hypothetical protein(PA1940)	0.812466	0.0543763	0.122312
430	PA14_39470,PA14_39480	105	108	87	44276	22970	36466	61	71	80	55376	33605	103892	1.26	0	0.04	hypothetical protein, hypothetical protein	NA, NA	NA, NA	0.41043	2.98384e-24	1.26884e-22
431	PA14_39880,PA14_39890,PA14_39910,PA14_39925,PA14_39945,PA14_39960	72	53	40	8	7	13	25	28	0	1	1	1	-1.8	0	0	pyridoxamine 5'-phosphate oxidase(phzG2), phenazine biosynthesis protein(phzF2), phenazine biosynthesis protein PhzE(phzE2), phenazine biosynthesis protein PhzD(phzD2), phenazine biosynthesis protein PhzC(phzC2), phenazine biosynthesis protein(phzB2)	PA1905, PA1904, PA1903, PA1902, PA1901, PA1900	probable pyridoxamine 5'-phosphate oxidase(phzG2), probable phenazine biosynthesis protein(phzF2), phenazine biosynthesis protein PhzE(phzE2), phenazine biosynthesis protein PhzD(phzD2), phenazine biosynthesis protein PhzC(phzC2), probable phenazine biosynthesis protein(phzB2)	2.16052	0.331747	0.494575
432	PA14_40120	29	28	22	4	9	5	8	19	5	0	2	4	-1.06	0	0.03	DNA polymerase II(polB)	PA1886	DNA polymerase II(polB)	1.07418	0.881393	0.952886
433	PA14_40160,PA14_40170	11	4	5	13	7	1	0	1	2	6	6	7	0.35	0.36	0.64	NADH-ubiquinone/plastoquinone oxidoreductase, transporter	PA1883, PA1882	probable NADH-ubiquinone/plastoquinone oxidoreductase(PA1883), probable transporter(PA1882)	0.162461	0.0148894	0.0415508
434	PA14_40230,PA14_40240,PA14_40250,PA14_40260	46	33	38	9	14	4	18	23	2	1	1	2	-1.05	0.03	0.18	secretion protein, ABC transporter ATP-binding protein/permease, outer membrane protein, hypothetical protein	PA1877, PA1876, PA1875, PA1874	probable secretion protein(PA1877), probable ATP-binding/permease fusion ABC transporter(PA1876), probable outer membrane protein precursor(PA1875), hypothetical protein(PA1874)	2.51893	0.0942038	0.187777
435	PA14_40570	25	20	11	105	92	22	5	16	14	115	164	393	2.11	0	0	two-component response regulator	PA1851	hypothetical protein(PA1851)	0.240836	1.03904e-09	1.20502e-08
436	PA14_40560	41	37	36	535	231	689	20	24	98	531	506	669	0.57	0.11	0.36	hypothetical protein	PA1852	hypothetical protein(PA1852)	1.04713	0.763989	0.876917
437	PA14_40630	49	45	20	74	29	67	35	42	5	84	74	147	1.17	0.01	0.09	hypothetical protein	PA1847	NfuA(nfuA)	0.39531	4.21313e-07	3.54936e-06
438	PA14_40640	63	56	31	38	30	12	55	25	100	30	44	82	1.25	0.02	0.15	cis/trans isomerase(cti)	PA1846	cis/trans isomerase(cti)	0.573099	0.00404412	0.0131803
439	PA14_40670,PA14_40690	39	32	39	8	9	6	44	38	27	0	1	6	0.24	0.53	0.77	B12-dependent methionine synthase(metH), hypothetical protein	PA1843, PA1842	methionine synthase(metH), hypothetical protein(PA1842)	2.66167	0.0245136	0.0645742
440	PA14_40740	6	7	6	20	25	10	5	2	3	20	15	42	0.82	0.07	0.29	hypothetical protein	NA	NA	0.402575	0.0453588	0.106483
441	PA14_40830	83	63	42	79	98	85	36	59	32	72	68	46	-0.63	0.05	0.22	oxidoreductase	PA1833	probable oxidoreductase(PA1833)	0.94498	0.758409	0.873872
442	PA14_40840	140	98	54	2	2	0	65	91	44	0	1	3	0.12	0.85	0.93	periplasmic protease	PA1832	probable protease(PA1832)	0.723119	0.86147	0.937872
443	PA14_40930	13	10	6	9	6	4	14	31	22	8	2	8	0.38	0.39	0.66	hypothetical protein	PA1825	hypothetical protein(PA1825)	2.23061	0.0681507	0.145595
444	PA14_41010	503	473	283	71	87	57	216	261	275	21	20	29	-0.89	0.01	0.06	amino acid permease	PA1819	probable amino acid permease(PA1819)	1.89778	1.28424e-05	8.31033e-05
445	PA14_41030	16	18	14	13	7	4	6	6	11	2	4	0	-1.28	0	0.01	hypothetical protein	PA1817	hypothetical protein(PA1817)	1.40904	0.664439	0.809474
446	PA14_41090	60	26	20	11	4	7	20	38	19	4	2	0	-0.06	0.91	0.96	membrane-bound lytic murein transglycosylase D(mltD)	PA1812	membrane-bound lytic murein transglycosylase D precursor(mltD)	1.9804	0.180327	0.311473
447	PA14_41110,PA14_41130,PA14_41140,PA14_41150,PA14_41160,PA14_41170	27	36	18	75	76	37	18	16	14	27	46	131	0.47	0.36	0.64	ABC transporter substrate-binding protein NppA1(nppA1), ABC transporter substrate-binding protein NppA2(nppA2), peptidyl nucleoside antibiotic ABC transporter permease NppB(nppB), peptidyl nucleoside antibiotic ABC transporter permease NppC;Pseudo(nppC), peptidyl nucleoside antibiotic ABC transporter ATP-binding protein NppD(nppD), NADH-dependent enoyl-ACP reductase(fabI)	PA1811, PA1810, PA1809, PA1808, PA1807, PA1806	NppA1(nppA1), NppA2(nppA2), NppB(nppB), NppC(nppC), NppD(nppD), NADH-dependent enoyl-ACP reductase(fabI)	0.714303	0.121637	0.225826
448	PA14_41210	160	111	145	1114	936	1308	141	102	131	1090	752	978	0.11	0.7	0.86	DNA-binding protein HU(hupB)	PA1804	DNA-binding protein HU(hupB)	1.06469	0.428692	0.597226
449	PA14_41220	678	476	203	166	91	71	284	295	417	98	99	71	0.17	0.7	0.86	Lon protease(lon)	PA1803	Lon protease(lon)	0.861604	0.114483	0.216595
450	PA14_41230	830	568	574	405	228	470	402	338	354	221	246	376	-0.11	0.73	0.88	ATP-dependent protease ATP-binding subunit ClpX(clpX)	PA1802	ClpX(clpX)	0.73766	4.40448e-07	3.65334e-06
451	PA14_41240	103	75	95	36	24	25	94	88	153	37	21	42	0.43	0.23	0.52	ATP-dependent Clp protease proteolytic subunit(clpP)	PA1801	ClpP(clpP)	1.01387	0.93551	0.985667
452	PA14_41250	259	185	149	662	525	752	333	317	322	428	522	204	-0.48	0.27	0.55	trigger factor(tig)	PA1800	trigger factor(tig)	2.72947	2.94838e-59	2.92545e-57
453	PA14_41350	53	44	22	93	68	22	35	50	132	33	61	4	-0.13	0.8	0.9	bifunctional 5%2C10-methylene-tetrahydrofolate dehydrogenase/ 5%2C10-methylene-tetrahydrofolate cyclohydrolase(folD)	PA1796	5, 10-methylene-tetrahydrofolate dehydrogenase / cyclohydrolase(folD)	2.25099	2.48355e-06	1.8031e-05
454	PA14_41400	50	35	74	13	5	5	23	36	30	4	6	9	0.25	0.72	NA	UDP-2%2C3-diacylglucosamine hydrolase	PA1792	conserved hypothetical protein(PA1792)	0.651037	0.269827	0.419783
455	PA14_41430	1	5	7	19	10	1	3	4	13	8	13	8	0.72	0.07	0.29	hypothetical protein	PA1790	hypothetical protein(PA1790)	0.838079	0.924774	0.983122
456	PA14_41420	1	2	0	16	6	17	1	5	5	35	30	11	0.6	0.29	0.58	hypothetical protein	PA1791	hypothetical protein(PA1791)	1.47086	0.700696	0.836527
457	PA14_41440	3	5	2	8	6	11	9	2	6	1	8	6	-0.69	0.06	0.26	hypothetical protein	PA1789	hypothetical protein(PA1789)	2.62698	0.0703092	0.148782
458	PA14_41470	54	37	20	41	31	60	41	47	9	49	52	104	1	0.03	0.17	bifunctional aconitate hydratase 2/2-methylisocitrate dehydratase(acnB)	PA1787	aconitate hydratase 2(acnB)	0.563073	0.00327771	0.0111717
459	PA14_41570	573	387	425	102	64	609	426	345	224	171	135	58	-0.45	0.42	0.69	major porin and structural outer membrane porin OprF precursor(oprF)	PA1777	Major porin and structural outer membrane porin OprF precursor(oprF)	1.06359	0.451578	0.620399
460	PA14_41575	474	305	261	48	23	52	282	233	703	21	30	48	-0.08	0.88	0.94	RNA polymerase sigma factor SigX(sigX)	PA1776	ECF sigma factor SigX(sigX)	1.52159	0.00300501	0.0103211
461	PA14_41590,PA14_41610,PA14_41630	1273	1142	410	58	53	34	764	840	2668	41	41	17	-0.14	0.73	0.88	cytoplasmic membrane protein, hypothetical protein, cytoplasmic membrane-associated protein	PA1775, PA1774, PA1773	conserved cytoplasmic membrane protein, CmpX protein(cmpX), CrfX protein(crfX), CmaX protein(cmaX)	1.44629	0.00245579	0.0088073
462	PA14_41640	4	9	2	40	12	45	4	5	4	31	44	85	0.8	0.07	0.27	ribonuclease activity regulator protein RraA	PA1772	probable methyltransferase(PA1772)	0.496179	0.107534	0.205187
463	PA14_41670	442	387	258	364	262	341	348	344	1530	298	299	504	0.57	0.11	0.36	phosphoenolpyruvate synthase(ppsA)	PA1770	phosphoenolpyruvate synthase(ppsA)	1.54641	2.60968e-14	4.31564e-13
464	PA14_41740,PA14_41750,PA14_41760,PA14_41780,PA14_41790	18	15	13	6	17	5	7	6	2	6	11	4	-0.32	0.46	0.71	hypothetical protein, hypothetical protein, hypothetical protein, hypothetical protein, hypothetical protein	PA1765, PA1764, PA1763, PA1762, PA1761	hypothetical protein(PA1765), hypothetical protein(PA1764), hypothetical protein(PA1763), hypothetical protein(PA1762), hypothetical protein(PA1761)	0.429843	0.0722701	0.151496
465	PA14_41690,PA14_41710,PA14_41730	12	8	12	50	21	68	12	9	14	53	53	8	0.18	0.7	0.86	hypothetical protein, hypothetical protein, hypothetical protein	PA1768, PA1767, PA1766	hypothetical protein(PA1768), hypothetical protein(PA1767), hypothetical protein(PA1766)	1.52093	0.133932	0.241556
466	PA14_41870	87	57	33	24	18	5	30	53	31	11	13	9	0.02	0.96	0.98	transcriptional regulator CysB(cysB)	PA1754	transcriptional regulator CysB(cysB)	0.878307	0.717447	0.84746
467	PA14_41930	136	127	146	58	38	52	71	86	112	78	63	178	1.14	0	0.04	hypothetical protein	PA1749	hypothetical protein(PA1749)	0.313216	5.30482e-20	1.48038e-18
468	PA14_41920	18	11	4	26	4	41	26	21	11	29	29	23	0.23	0.62	0.82	phospho-2-dehydro-3-deoxyheptonate aldolase(aroF-1)	PA1750	phospho-2-dehydro-3-deoxyheptonate aldolase(PA1750)	1.21899	0.567435	0.728884
469	PA14_41970	1	1	0	14	18	11	1	1	0	6	11	6	-0.53	0.18	0.45	hypothetical protein	PA1746	hypothetical protein(PA1746)	1.9038	0.758158	0.873872
470	PA14_42020	13	18	11	10	2	6	12	10	13	5	1	3	0.04	0.92	0.96	hypothetical protein	PA1741	hypothetical protein(PA1741)	1.87444	0.286873	0.442991
471	PA14_42080,PA14_42090	3	0	2	11	8	8	0	2	1	2	1	4	-0.92	0.03	0.18	3-hydroxyacyl-CoA dehydrogenase, acetyl-CoA acetyltransferase	PA1737, PA1736	probable 3-hydroxyacyl-CoA dehydrogenase(PA1737), probable acyl-CoA thiolase(PA1736)	2.59252	0.394552	0.560151
472	PA14_42100	21	11	3	137	141	69	2	5	12	64	90	334	0.82	0.09	0.32	hypothetical protein	PA1735	hypothetical protein(PA1735)	0.488369	0.06355	0.138415
473	PA14_42180	13	16	16	13	5	19	20	7	28	4	5	7	0.28	0.58	0.79	hypothetical protein	PA1729	conserved hypothetical protein(PA1729)	2.73696	0.00482827	0.0152355
474	PA14_42200	35	24	29	27	22	29	23	21	86	39	10	10	0.09	0.86	0.94	hypothetical protein	PA1728	hypothetical protein(PA1728)	1.69932	0.0147081	0.0411736
475	PA14_42400,PA14_42410,PA14_42430	202	236	117	17	8	12	129	116	45	12	4	3	-0.18	0.7	0.86	exoenzyme S synthesis protein B(exsB), hypothetical protein, exoenzyme S synthesis protein C(exsC)	PA1712, PA1711, PA1710	exoenzyme S synthesis protein B(exsB), ExsE(exsE), ExsC, exoenzyme S synthesis protein C precursor.(exsC)	1.03379	0.910928	0.974202
476	PA14_42440,PA14_42450,PA14_42460,PA14_42470,PA14_42480,PA14_42490,PA14_42500,PA14_42510,PA14_42520,PA14_42530,PA14_42540,PA14_42550	21	29	26	34	30	65	28	29	39	9	32	13	-0.86	0.09	0.32	translocator outer membrane protein PopD precursor(popD), translocator protein PopB(popB), regulatory protein PcrH(pcrH), type III secretion protein PcrV(pcrV), regulator in type III secretion(pcrG), transcriptional regulator protein PcrR(pcrR), type III secretory apparatus protein PcrD(pcrD), hypothetical protein, hypothetical protein, type III secretion protein, protein in type III secretion, T…	PA1709, PA1708, PA1707, PA1706, PA1705, PA1704, PA1703, PA1702, PA1701, PA1700, PA1699, PA1698	Translocator outer membrane protein PopD precursor(popD), translocator protein PopB(popB), regulatory protein PcrH(pcrH), type III secretion protein PcrV(pcrV), regulator in type III secretion(pcrG), transcriptional regulator protein PcrR(pcrR), type III secretory apparatus protein PcrD(pcrD), Pcr4(pcr4), Pcr3(pcr3), Pcr2(pcr2), Pcr1(pcr1), Type III secretion outer membrane protein PopN precursor…	2.9071	9.41532e-07	7.4406e-06
477	PA14_42790	53	57	31	4	3	12	23	32	72	3	6	31	0.86	0.07	0.27	N5-glutamine S-adenosyl-L-methionine-dependent methyltransferase	PA1678	probable DNA methylase(PA1678)	0.66784	0.263656	0.41598
478	PA14_42860	13	7	5	53	60	61	16	10	7	75	84	122	0.9	0	0.05	hypothetical protein	PA1673	hypothetical protein(PA1673)	0.871226	0.735461	0.857398
479	PA14_42850	89	48	18	75	58	101	44	56	12	73	76	172	0.71	0.06	0.25	GTP cyclohydrolase I(folE)	PA1674	GTP cyclohydrolase I precursor(folE2)	0.603923	0.00234405	0.00844047
480	PA14_43110,PA14_43130	26	16	14	32	41	24	5	6	0	8	20	37	0.29	0.54	0.77	glutathione S-transferase, aminotransferase	PA1655, PA1654	probable glutathione S-transferase(PA1655), probable aminotransferase(PA1654)	0.406827	0.0126946	0.0361029
481	PA14_43160	40	30	71	13	11	16	39	28	54	12	15	5	0.36	0.36	0.64	transporter	PA1651	probable transporter(PA1651)	1.16571	0.674211	0.818031
482	PA14_43310,PA14_43320	2	3	1	4	6	5	11	9	95	4	4	20	0.82	0.13	0.39	hypothetical protein, glutaminase	PA1639, PA1638	hypothetical protein(PA1639), conserved hypothetical protein(PA1638)	7.76352	0.000182994	0.000883317
483	PA14_43420,PA14_43430	25	13	24	12	6	5	18	26	11	5	2	24	1.11	0.08	0.29	acyl-CoA dehydrogenase, IclR family transcriptional regulator	PA1631, PA1630	probable acyl-CoA dehydrogenase(PA1631), probable transcriptional regulator(PA1630)	0.668458	0.250928	0.402296
484	PA14_43520,PA14_43530	2	1	0	28	21	27	2	0	5	21	26	4	-0.38	0.6	0.81	hypothetical protein, hypothetical protein	PA1624, PA1623	hypothetical protein(PA1624), conserved hypothetical protein(PA1623)	3.58714	0.0371489	0.0903924
485	PA14_43650,PA14_43660,PA14_43670	43	31	25	101	70	74	11	13	4	65	58	23	-0.39	0.29	0.58	hypothetical protein, hypothetical protein, sensor/response regulator hybrid	PA1613, PA1612, PA1611	hypothetical protein(PA1613), hypothetical protein(PA1612), hybrid sensor kinase(PA1611)	0.457764	0.00152977	0.00571583
486	PA14_43680,PA14_43690	161	111	78	21	9	67	62	87	54	25	23	17	-0.16	0.79	0.9	3-hydroxydecanoyl-ACP dehydratase(fabA), 3-oxoacyl-ACP synthase(fabB)	PA1610, PA1609	beta-hydroxydecanoyl-ACP dehydrase(fabA), beta-ketoacyl-ACP synthase I(fabB)	0.776185	0.193935	0.327379
487	PA14_43840,PA14_43850	110	70	20	40	28	24	36	28	13	8	4	3	-1.38	0	0	hypothetical protein, heat shock protein 90(htpG)	PA1597, PA1596	hypothetical protein(PA1597), heat shock protein HtpG(htpG)	2.4257	0.00490148	0.0154121
488	PA14_43900	22	6	17	42	25	40	13	18	4	53	27	43	0.69	0.23	0.52	hypothetical protein	PA1592	hypothetical protein(PA1592)	0.643118	0.118842	0.222021
489	PA14_43920	17	18	6	30	32	116	35	31	36	92	83	118	1.09	0.03	0.17	branched chain amino acid transporter(braB)	PA1590	branched chain amino acid transporter(braB)	1.31699	0.210746	0.351113
490	PA14_43940,PA14_43950	63	46	60	31	31	113	53	40	43	74	100	52	0.57	0.27	0.56	succinyl-CoA synthetase subunit alpha(sucD), succinyl-CoA synthetase subunit beta(sucC)	PA1589, PA1588	succinyl-CoA synthetase alpha chain(sucD), succinyl-CoA synthetase beta chain(sucC)	0.579944	0.000462684	0.00197692
491	PA14_43970	43	37	40	77	81	113	28	34	21	158	166	132	0.91	0	0.04	dihydrolipoamide dehydrogenase(lpdG)	PA1587	dihydrolipoamide dehydrogenase Lpd(lpd)	0.399187	1.77906e-08	1.76522e-07
492	PA14_44080	11	7	4	56	46	138	4	5	6	37	55	116	0.25	0.58	0.79	hypothetical protein	PA1579	hypothetical protein(PA1579)	0.811116	0.677777	0.820129
493	PA14_44070	1435	702	1233	235	168	240	1979	971	1230	129	208	652	0.92	0.07	0.29	type II citrate synthase(gltA)	PA1580	citrate synthase(gltA)	0.807774	0.000116113	0.000599356
494	PA14_44150,PA14_44160	27	35	20	22	23	19	11	19	10	17	24	25	0.06	0.9	0.95	hypothetical protein, ATP-NAD kinase	PA1573, PA1572	conserved hypothetical protein(PA1573), conserved hypothetical protein(PA1572)	0.477173	0.00713768	0.0217541
495	PA14_44190,PA14_44200,PA14_44210	17	14	11	20	15	34	11	14	5	10	12	5	-1.02	0.04	0.2	sugar MFS transporter, hypothetical protein, glycine/D-amino acid oxidase	PA1569, PA1568, PA1567	probable major facilitator superfamily (MFS) transporter(PA1569), conserved hypothetical protein(PA1568), conserved hypothetical protein(PA1567)	1.53204	0.273051	0.42406
496	PA14_44311	8	5	6	124	138	128	2	1	2	71	77	300	0.45	0.38	0.66	hypothetical protein	NA	NA	0.280208	0.0121838	0.0349843
497	PA14_44340,PA14_44350,PA14_44360	47	36	37	9	3	7	57	35	85	8	9	8	0.66	0.26	0.55	cbb3-type cytochrome c oxidase subunit I, cbb3-type cytochrome c oxidase subunit II, cytochrome c oxidase%2C cbb3-type subunit III	PA1557, PA1556, PA1555	Cytochrome c oxidase, cbb3-type, CcoN subunit(ccoN2), Cytochrome c oxidase, cbb3-type, CcoO subunit(ccoO2), Cytochrome c oxidase, cbb3-type, CcoP subunit(ccoP2)	1.07372	0.953648	0.993243
498	PA14_44370,PA14_44380,PA14_44390,PA14_44400	198	137	74	65	59	121	450	388	533	210	177	254	1.67	0	0	cbb3-type cytochrome c oxidase subunit I, cbb3-type cytochrome c oxidase subunit II, cytochrome c oxidase subunit, cytochrome c oxidase%2C cbb3-type subunit III	PA1554, PA1553, PA1552.1, PA1552	Cytochrome c oxidase, cbb3-type, CcoN subunit(ccoN1), Cytochrome c oxidase, cbb3-type, CcoO subunit(ccoO1), Cytochrome c oxidase, cbb3-type, CcoQ subunit(ccoQ1), Cytochrome c oxidase, cbb3-type, CcoP subunit(ccoP1)	1.32683	0.00288396	0.0100601
499	PA14_44480	27	14	8	193	175	198	12	20	19	114	142	132	-0.06	0.87	0.94	PemB(pemB)	PA1545	hypothetical protein(PA1545)	1.55288	0.0491394	0.113097
500	PA14_44470	10	19	8	8	5	6	29	22	32	6	6	10	0.84	0.09	0.33	coproporphyrinogen III oxidase(hemN)	PA1546	oxygen-independent coproporphyrinogen III oxidase(hemN)	2.0874	0.0720304	0.151349
501	PA14_44490	208	146	40	77	53	93	202	136	43	87	110	178	1.11	0.03	0.15	transcriptional regulator Anr(anr)	PA1544	transcriptional regulator Anr(anr)	0.622279	9.4461e-05	0.000510684
502	PA14_44500	45	48	17	7	9	6	33	39	15	16	6	32	1.25	0.02	0.12	adenine phosphoribosyltransferase(apt)	PA1543	adenine phosphoribosyltransferase(apt)	0.395743	0.00266838	0.00945581
503	PA14_44520,PA14_44530	10	5	2	2	4	1	1	4	25	1	4	1	-0.12	0.79	0.9	drug efflux transporter, multidrug efflux system protein MdtI	PA1541, PA1540	probable drug efflux transporter(PA1541), conserved hypothetical protein(PA1540)	0.99305	0.991438	0.996301
504	PA14_NovelOrf_018	136	104	60	595	313	1901	44	58	36	463	350	705	-0.55	0.19	0.47	NA	NA	NA	0.618948	9.22071e-06	6.05448e-05
505	PA14_44670	100	125	80	20	17	7	99	72	93	27	14	80	1.62	0	0.05	cell division protein ZipA(zipA)	PA1528	cell division protein ZipA(zipA)	0.367977	5.65548e-07	4.50923e-06
506	PA14_44970	29	18	16	8	6	5	2	5	11	5	7	9	-0.27	0.47	0.72	molybdenum cofactor biosynthesis protein A(moaA2)	PA1505	molybdopterin biosynthetic protein A2(moaA2)	0.246267	0.00196244	0.0071238
507	PA14_45260	56	56	45	7	6	5	71	94	15	5	6	1	0.89	0.03	0.17	hypothetical protein	NA	NA	1.71759	0.247723	0.399308
508	PA14_45370,PA14_45380	225	219	167	33	33	39	338	378	662	100	77	57	1.51	0	0.01	heme exporter protein CcmB(ccmB), cytochrome c biogenesis protein CcmA(ccmA)	PA1476, PA1475	heme exporter protein CcmB(ccmB), heme exporter protein CcmA(ccmA)	0.926446	0.575326	0.736055
509	PA14_45680	41	32	18	4	6	5	15	18	4	6	1	1	-0.25	0.5	0.75	flagellar biosynthesis protein FlhA(flhA)	PA1452	flagellar biosynthesis protein FlhA(flhA)	0.713391	0.646851	0.795645
510	PA14_45700,PA14_45710	131	102	70	7	8	7	85	68	98	4	7	53	1.48	0.03	0.18	hypothetical protein, hypothetical protein	PA1451, PA1450	conserved hypothetical protein(PA1451), conserved hypothetical protein(PA1450)	0.381932	0.000763465	0.00305728
511	PA14_45770,PA14_45780,PA14_45790,PA14_45800,PA14_45810	32	21	16	13	6	8	27	22	18	13	10	21	0.83	0.08	0.3	flagellar biosynthesis protein FliP(fliP), flagellar protein FliO(fliO), flagellar motor switch protein(fliN), flagellar motor switch protein FliM(fliM), flagellar basal body-associated protein FliL(fliL)	PA1446, PA1445, PA1444, PA1443, PA1442	flagellar biosynthetic protein FliP(fliP), flagellar protein FliO(fliO), flagellar motor switch protein FliN(fliN), flagellar motor switch protein FliM(fliM), conserved hypothetical protein(PA1442)	0.627588	0.166957	0.291196
512	PA14_45940	4	3	1	203	197	172	30	34	6	125	79	132	-0.33	0.24	0.53	autoinducer synthesis protein LasI(lasI)	PA1432	autoinducer synthesis protein LasI(lasI)	16.2089	6.27372e-21	2.07497e-19
513	PA14_45960	93	66	50	64	43	34	110	142	160	38	36	96	0.33	0.44	0.7	transcriptional regulator LasR(lasR)	PA1430	transcriptional regulator LasR(lasR)	1.77609	0.000125731	0.000637944
514	PA14_45950	220	161	120	504	428	312	74	103	40	323	241	886	0.6	0.2	0.49	regulatory protein RsaL(rsaL)	PA1431	regulatory protein RsaL(rsaL)	0.4895	7.21937e-17	1.53498e-15
515	PA14_45970	11	20	9	8	3	2	12	19	9	3	3	1	0.63	0.21	0.49	cation-transporting P-type ATPase	PA1429	probable cation-transporting P-type ATPase(PA1429)	1.81056	0.384747	0.547973
516	PA14_46160	1318	775	2003	180	154	135	1132	1159	167	158	102	632	1.36	0.01	0.08	hypothetical protein	PA1414	hypothetical protein(PA1414)	0.299483	1.83152e-131	5.45184e-129
517	PA14_46370	22	18	29	22	21	18	12	17	1	5	10	4	-0.67	0.09	0.32	two-component sensor	PA1396	probable two-component sensor(PA1396)	1.49129	0.325465	0.488899
518	PA14_46430,PA14_46440	37	54	36	4	5	4	10	20	6	7	5	0	0.9	0.08	0.31	hypothetical protein, acetyltransferase	PA1378, PA1377	hypothetical protein(PA1378), conserved hypothetical protein(PA1377)	0.283073	0.0075373	0.0227231
519	PA14_46450	7	6	11	1	2	4	3	6	3	5	5	12	-0.02	0.96	0.98	bifunctional isocitrate dehydrogenase kinase/phosphatase(aceK)	PA1376	isocitrate dehydrogenase kinase/phosphatase(aceK)	0.149279	0.00139161	0.00531072
520	PA14_46460	3	1	2	51	43	41	40	30	13	17	23	32	-0.37	0.5	0.75	hypothetical protein	NA	NA	26.5016	2.82599e-20	8.41202e-19
521	PA14_46470	33	36	22	31	23	16	17	11	5	33	25	14	-0.04	0.92	0.96	erythronate-4-phosphate dehydrogenase(pdxB)	PA1375	erythronate-4-phosphate dehydrogenase(pdxB)	0.355691	0.000128232	0.00064332
522	PA14_46570	6	10	1	23	7	10	3	3	2	2	6	6	-0.82	0.16	NA	transcriptional regulator	NA	NA	1.30685	0.812474	0.911893
523	PA14_46740	19	11	0	7	5	3	5	6	0	1	3	2	-0.64	0.13	0.39	hypothetical protein	PA1357	conserved hypothetical protein(PA1357)	1.23772	0.988813	0.996301
524	PA14_46920,PA14_46930,PA14_46950	2	2	3	33	48	41	2	2	5	39	32	42	0.27	0.5	0.75	ABC transporter permease, ABC transporter permease, ABC transporter ATP-binding protein	PA1341, PA1340, PA1339	AatQ(aatQ), AatM(aatM), AatP(aatP)	1.34392	0.759378	0.873872
525	PA14_47430	1	3	2	11	2	2	3	2	0	1	8	0	-0.56	0.37	0.64	metal transporter	PA1297	probable metal transporter(PA1297)	1.33403	0.900962	0.967019
526	PA14_47450,PA14_47460	17	18	13	7	7	12	27	25	43	21	25	47	1.91	0	0.01	hypothetical protein, ribonuclease D(rnd)	PA1295, PA1294	conserved hypothetical protein(PA1295), ribonuclease D(rnd)	0.580485	0.0784024	0.163201
527	PA14_47520	3	2	4	4	5	3	2	1	1	1	3	0	-0.67	0.36	0.64	transcriptional regulator	PA1290	probable transcriptional regulator(PA1290)	1.23101	0.812073	0.911893
528	PA14_47540	7	4	3	14	24	11	9	11	0	10	18	8	0.47	0.22	0.5	outer membrane protein	PA1288	probable outer membrane protein precursor(PA1288)	2.03613	0.13345	0.241237
529	PA14_47580	8	5	5	35	29	28	8	9	38	26	14	0	-0.86	0.17	0.45	MarR family transcriptional regulator	PA1285	probable transcriptional regulator(PA1285)	5.74998	6.05519e-09	6.43725e-08
530	PA14_48040	111	79	55	51	35	22	61	54	287	20	22	8	-0.01	0.97	0.98	alkaline proteinase inhibitor AprI(aprI)	PA1250	alkaline proteinase inhibitor AprI(aprI)	2.04064	8.79257e-05	0.000478766
531	PA14_48680	9	12	4	7	3	3	3	7	14	1	1	0	-2.15	0	0.02	hypothetical protein	PA1208	conserved hypothetical protein(PA1208)	3.35669	0.146609	0.261844
532	PA14_48780,PA14_48790	596	513	384	21	27	21	636	574	1527	6	14	0	-0.88	0.04	0.18	hypothetical protein, lipoprotein	PA1200, PA1199	conserved hypothetical protein(PA1200), probable lipoprotein(PA1199)	4.35221	4.36393e-12	5.90453e-11
533	PA14_48880,PA14_48890	26	21	11	15	6	17	16	10	25	12	5	24	0.33	0.62	0.82	bacteriophage integrase, hypothetical protein	PA0728, PA0727	probable bacteriophage integrase(PA0728), hypothetical protein from bacteriophage Pf1(PA0727)	0.997704	0.99407	0.996301
534	PA14_49020	11	6	4	6	3	2	34	31	22	3	5	2	-0.45	0.25	0.53	hypothetical protein	NA	NA	4.73381	0.00373314	0.0124392
535	PA14_49030	14	15	11	49	37	17	9	5	2	10	18	28	-0.14	0.74	0.88	hypothetical protein	NA	NA	0.794047	0.567545	0.728884
536	PA14_49050	13	12	9	9	20	16	6	5	8	6	2	6	-1.31	0	0.05	hypothetical protein	PA1190	conserved hypothetical protein(PA1190)	1.7313	0.26821	0.41946
537	PA14_49160	172	147	87	6	3	7	101	145	164	0	1	6	-0.21	0.54	0.77	sensor protein	PA1181	conserved hypothetical protein(PA1181)	2.58481	0.0591101	0.132294
538	PA14_49170,PA14_49180	180	170	168	71	69	30	152	172	146	60	61	83	0.29	0.41	0.68	two-component sensor PhoQ(phoQ), two-component response regulator PhoP(phoP)	PA1180, PA1179	two-component sensor PhoQ(phoQ), two-component response regulator PhoP(phoP)	0.753161	0.0227145	0.0608118
539	PA14_49200	92	89	36	307	300	345	78	120	76	353	295	218	0.22	0.53	0.77	PhoP/Q and low Mg2+ inducible outer membrane prote(oprH)	PA1178	PhoP/Q and low Mg2+ inducible outer membrane protein H1 precursor(oprH)	1.34842	0.00346405	0.0117174
540	PA14_49280	66	43	37	4	8	9	22	21	13	2	8	0	-0.62	0.27	0.55	transglycosylase	PA1171	SltB2(sltB2)	0.788836	0.724063	0.849256
541	PA14_49300,PA14_49310	76	41	61	3	5	5	39	20	68	3	1	2	-0.29	0.62	0.82	lipoxygenase, hypothetical protein	PA1169, PA1168	probable lipoxygenase(PA1169), hypothetical protein(PA1168)	1.46155	0.60147	0.754372
542	PA14_49410	48	46	37	1482	1265	969	16	36	28	500	934	1062	-0.06	0.89	0.95	cold-shock protein	PA1159	probable cold-shock protein(PA1159)	0.90238	0.528115	0.695585
543	PA14_49400	2	3	1	7	7	16	1	0	1	19	13	17	0.72	0.03	0.18	hypothetical protein	PA1160	hypothetical protein(PA1160)	0.289439	0.164189	0.287492
544	PA14_49480	6	6	6	12	6	8	4	5	2	4	6	4	0.34	0.35	0.63	hypothetical protein	NA	NA	1.07109	0.894661	0.962736
545	PA14_49510	13	6	3	81	63	67	6	3	2	44	68	60	0.09	0.81	0.91	immunity protein S3I structureal gene(pyoS3I)	NA	NA	0.695764	0.450388	0.619718
546	PA14_49810	106	89	39	54	47	34	75	53	120	32	81	20	0.52	0.21	0.49	hypothetical protein	PA1126	hypothetical protein(PA1126)	1.01122	0.939139	0.985667
547	PA14_49870	43	38	30	154	144	88	29	13	24	83	81	79	-0.2	0.54	0.77	peptide deformylase	PA1122	putative peptide deformylase(PA1122)	0.921198	0.707611	0.842529
548	PA14_49910	22	39	9	2	5	8	6	16	37	4	5	6	0.54	0.34	0.62	hypothetical protein	PA1118	hypothetical protein(PA1118)	1.00444	0.989874	0.996301
549	PA14_49930	3	1	1	13	9	11	3	2	1	7	9	1	0.58	0.11	0.35	hypothetical protein	PA1116	hypothetical protein(PA1116)	2.40336	0.349373	0.513141
550	PA14_49920	0	2	1	7	7	3	4	4	2	4	4	11	1.01	0.01	0.09	hypothetical protein	PA1117	hypothetical protein(PA1117)	2.74194	0.22595	0.370908
551	PA14_49990	4	1	0	138	100	190	6	2	7	141	166	83	0.25	0.54	0.77	hypothetical protein	NA	NA	2.91255	0.023339	0.062029
552	PA14_50060	65	63	8	100	72	45	15	19	10	28	58	8	-0.59	0.25	0.54	hypothetical protein	PA1107	RoeA(roeA)	0.743936	0.177096	0.307081
553	PA14_50080,PA14_50100,PA14_50110,PA14_50130,PA14_50140,PA14_50160	147	139	81	6	13	7	144	90	93	1	9	4	-0.12	0.73	0.88	flagellar biosynthesis chaperone(fliJ), flagellum-specific ATP synthase(fliI), flagellar assembly protein H(fliH), flagellar motor switch protein G(fliG), flagellar MS-ring protein(fliF), flagellar hook-basal body protein FliE(fliE)	PA1105, PA1104, PA1103, PA1102, PA1101, PA1100	flagellar protein FliJ(fliJ), flagellum-specific ATP synthase FliI(fliI), probable flagellar assembly protein(PA1103), flagellar motor switch protein FliG(fliG), Flagella M-ring outer membrane protein precursor(fliF), flagellar hook-basal body complex protein FliE(fliE)	1.53272	0.267205	0.418621
554	PA14_50180,PA14_50200	19	25	8	14	4	24	9	18	3	6	1	2	-0.74	0.09	0.31	two-component response regulator(fleR), two-component sensor(fleS)	PA1099, PA1098	two-component response regulator(fleR), two-component sensor(fleS)	1.82406	0.29479	0.453094
555	PA14_50240,PA14_50250	43	31	47	17	5	24	42	25	15	10	5	13	-0.02	0.97	0.98	hypothetical protein, flagellar protein FliS(fliS)	PA1096, PA1095	hypothetical protein(PA1096), hypothetical protein(PA1095)	0.963252	0.895802	0.962736
556	PA14_50270	40	34	18	1	1	3	39	23	51	8	5	3	0.36	0.55	0.78	flagellar capping protein FliD(fliD)	PA1094	flagellar capping protein FliD(fliD)	0.403735	0.0813814	0.167066
557	PA14_50290	43	43	35	970	708	718	31	44	67	627	797	399	-0.03	0.93	0.96	flagellin type B(fliC)	PA1092	flagellin type B(fliC)	1.5682	0.000380033	0.00166357
558	PA14_50300	152	154	127	5	9	17	77	83	50	6	4	0	-0.08	0.88	0.94	hypothetical protein	PA1091	flagellar glycosyl transferase, FgtA(fgtA)	1.2944	0.595371	0.752003
559	PA14_50520	23	21	14	314	250	343	17	17	4	169	232	84	-0.53	0.16	0.42	branched-chain amino acid transport protein BraC(braC)	PA1074	branched-chain amino acid transport protein BraC(braC)	1.10382	0.734391	0.857269
560	PA14_50570,PA14_50590	8	10	4	15	14	9	11	11	11	10	8	2	-0.47	0.2	0.48	hypothetical protein, HSP90 family protein	PA1069, PA1068	hypothetical protein(PA1069), probable heat shock protein (hsp90 family)(PA1068)	2.79432	0.0126511	0.0360939
561	PA14_50640,PA14_50650,PA14_50660,PA14_50670	397	359	258	10	9	6	277	321	243	8	7	15	0.05	0.87	0.94	hypothetical protein, hypothetical protein, hypothetical protein, hypothetical protein	PA1063, PA1062, PA1061, PA1060	hypothetical protein(PA1063), hypothetical protein(PA1062), conserved hypothetical protein(PA1061), hypothetical protein(PA1060)	0.701091	0.251417	0.402358
562	PA14_50740	31	19	39	384	310	281	21	34	32	455	384	912	1.14	0	0.03	hypothetical protein	PA1053	conserved hypothetical protein(PA1053)	0.563379	0.000160943	0.000785366
563	PA14_50810	3	4	3	18	8	8	3	5	6	14	17	45	1.11	0.02	0.12	hypothetical protein	PA1048	probable outer membrane protein precursor(PA1048)	0.638258	0.479477	0.645812
564	PA14_50820	39	36	33	6	7	0	33	30	4	0	2	1	-0.62	0.3	0.59	esterase	PA1047	probable esterase(PA1047)	2.35187	0.178762	0.30937
565	PA14_50980	23	12	13	127	78	201	14	14	8	110	190	127	0.43	0.44	0.7	penicillin amidase(pac)	PA1032	QuiP(quiP)	0.681917	0.127739	0.234713
566	PA14_51010,PA14_51020	80	73	68	4	10	5	48	55	28	4	6	6	-0.12	0.77	0.89	hypothetical protein, hypothetical protein	PA1030, PA1029	hypothetical protein(PA1030), hypothetical protein(PA1029)	0.710234	0.426943	0.596651
567	PA14_51070,PA14_51080,PA14_51090,PA14_51100,PA14_51110,PA14_51120	25	10	0	18	10	9	8	7	0	4	10	0	-1.01	0.02	0.12	porin, dioxygenase, short-chain dehydrogenase, acyl-CoA dehydrogenase, enoyl-CoA hydratase/isomerase, acyl-CoA dehydrogenase	PA1025, PA1024, PA1023, PA1022, PA1021, PA1020	probable porin(PA1025), NADH:quinone reductase(PA1024), probable short-chain dehydrogenase(PA1023), probable acyl-CoA dehydrogenase(PA1022), probable enoyl-CoA hydratase/isomerase(PA1021), probable acyl-CoA dehydrogenase(PA1020)	1.14245	0.94382	0.986921
568	PA14_51220	276	223	183	19	14	22	394	355	1117	27	24	79	0.92	0.02	0.14	glycosyl transferase family protein	PA1014	1, 2-glucosyltransferase WapB(wapB)	1.22603	0.266435	0.418148
569	PA14_51240	10	13	8	22	11	6	12	13	23	15	27	27	0.32	0.45	0.71	phosphoribosylaminoimidazole-succinocarboxamide synthase(purC)	PA1013	phosphoribosylaminoimidazole-succinocarboxamide synthase(purC)	0.77753	0.518185	0.686557
570	PA14_51300,PA14_51310	100	73	81	51	46	49	83	79	342	58	52	140	0.47	0.11	0.36	hypothetical protein, hypothetical protein	PA1007, PA1006	conserved hypothetical protein(PA1007), Protein PA1006(PA1006)	1.05298	0.750149	0.86885
571	PA14_51290	36	26	18	26	22	79	19	28	10	28	33	85	0.39	0.42	0.69	bacterioferritin comigratory protein(bcp)	PA1008	bacterioferritin comigratory protein(bcp)	0.569916	0.0198954	0.0541665
572	PA14_51350,PA14_51360	16	5	10	6	2	5	29	22	5	1	2	1	0.04	0.9	0.95	anthranilate synthase component II(phnB), anthranilate synthase component I(phnA)	PA1002, PA1001	anthranilate synthase component II(phnB), anthranilate synthase component I(phnA)	5.3829	0.0128328	0.0363801
573	PA14_51450,PA14_51460,PA14_51470	191	123	120	5	2	8	122	86	183	14	12	17	0.52	0.23	0.52	usher CupC3(cupC3), chaperone CupC(cupC2), fimbrial subunit CupC1(cupC1)	PA0994, PA0993, PA0992	usher CupC3(cupC3), chaperone CupC2(cupC2), fimbrial subunit CupC1(cupC1)	0.338497	0.000233456	0.00108129
574	PA14_51510	111	88	55	10	19	18	56	67	65	4	7	10	-0.14	0.72	0.87	hypothetical protein	PA0988	hypothetical protein(PA0988)	1.88377	0.0334067	0.0824093
575	PA14_51520,PA14_51530	169	127	107	259	200	284	69	86	77	211	165	269	0.17	0.66	0.84	SpcU(spcU), ExoU(exoU)	NA, NA	NA, NA	0.673733	7.94902e-05	0.000446445
576	PA14_51570	180	130	65	82	52	48	162	157	50	60	56	35	-0.06	0.9	0.95	hypothetical protein	NA	NA	1.15319	0.31778	0.479354
577	PA14_51600	0	1	4	107	78	59	2	0	3	29	46	108	-0.22	0.74	0.88	hypothetical protein	PA0981	hypothetical protein(PA0981)	1.03906	0.940252	0.985667
578	PA14_51690	2066	1855	1938	15	7	22	2234	2270	6480	17	21	24	0.92	0.07	0.28	hypothetical protein	PA0974	conserved hypothetical protein(PA0974)	1.23591	0.304259	0.465246
579	PA14_51720,PA14_51730,PA14_51740,PA14_51750,PA14_51770	876	809	711	11	4	7	838	824	1102	9	3	11	0.41	0.37	0.64	translocation protein TolB(tolB), TolA protein(tolA), TolR protein(tolR), TolQ protein(tolQ), hypothetical protein	PA0972, PA0971, PA0970, PA0969, PA0968	TolB protein(tolB), TolA protein(tolA), TolR protein(tolR), TolQ protein(tolQ), conserved hypothetical protein(PA0968)	1.12049	0.822763	0.915843
580	PA14_51810	17	14	20	39	16	59	20	14	25	28	27	74	0.69	0.17	0.45	hypothetical protein	PA0964	pqsR-mediated PQS regulator, PmpR(pmpR)	1.03985	0.958128	0.993738
581	PA14_51830	22	8	13	60	52	63	11	16	4	38	42	89	0.22	0.54	0.77	DNA-binding stress protein	PA0962	DNA-binding protein from starved cells, Dps(dps)	0.844783	0.599682	0.753187
582	PA14_51850,PA14_51860	85	79	68	151	105	164	74	82	114	181	197	301	0.94	0	0.02	hypothetical protein, hypothetical protein	PA0960, PA0959	hypothetical protein(PA0960), hypothetical protein(PA0959)	0.727358	0.00438869	0.0139968
583	PA14_51840	14	9	13	50	31	41	15	8	46	52	56	15	0.4	0.34	0.62	cold-shock protein	NA	NA	2.02576	0.0031788	0.0108761
584	PA14_51880	302	213	259	47	37	118	157	152	126	44	35	55	-0.3	0.36	0.64	basic amino acid%2C basic peptide and imipenem outer membrane porin OprD precursor(oprD)	PA0958	Basic amino acid, basic peptide and imipenem outer membrane porin OprD precursor(oprD)	0.792997	0.0819347	0.167816
585	PA14_51920,PA14_51930	17	17	8	10	10	14	6	10	23	11	5	12	-0.02	0.97	0.98	acylphosphatase, thioredoxin	PA0954, PA0953	probable acylphosphatase(PA0954), probable thioredoxin(PA0953)	1.18041	0.745966	0.866251
586	PA14_51950	28	16	8	4	3	4	10	9	8	5	5	11	0.77	0.11	0.35	hypothetical protein	NA	NA	0.327786	0.0247661	0.0648567
587	PA14_51960	102	100	38	106	86	92	72	73	220	41	49	19	-0.94	0	0.05	ribonuclease	PA0951	probable ribonuclease(PA0951)	3.20485	4.09917e-20	1.18083e-18
588	PA14_51980,PA14_51990,PA14_52000	38	31	41	23	22	29	76	85	63	13	23	74	0.79	0.13	0.39	arsenate reductase, Trp repressor binding protein WrbA(wrbA), hypothetical protein	PA0950, PA0949, PA0948	probable arsenate reductase(PA0950), Trp repressor binding protein WrbA(wrbA), hypothetical protein(PA0948)	1.43413	0.0679501	0.145514
589	PA14_52070	21	9	11	22	20	12	9	11	10	20	11	26	0.18	0.63	0.82	transcriptional regulator	PA0942	probable transcriptional regulator(PA0942)	0.720777	0.352547	0.516954
590	PA14_52130	879	683	623	327	353	205	799	882	2574	199	302	1666	1.63	0	0.05	hypothetical protein	PA0938	Wzz2(wzz2)	0.962428	0.480678	0.646454
591	PA14_52150	46	40	17	122	125	102	29	40	28	186	164	278	1.22	0	0.01	lipopolysaccharide biosynthetic protein LpxO2(lpxO2)	PA0936	lipopolysaccharide biosynthetic protein LpxO2(lpxO2)	0.575904	0.000628193	0.00257329
592	PA14_52180	70	62	46	37	14	78	59	54	113	37	20	16	-0.4	0.39	0.66	GTP pyrophosphokinase(relA)	PA0934	GTP pyrophosphokinase(relA)	2.11544	5.48307e-06	3.85542e-05
593	PA14_52190,PA14_52210	79	70	29	46	33	25	54	64	60	24	38	9	-0.06	0.86	0.94	23S rRNA 5-methyluridine methyltransferase(rumA), cysteine synthase B(cysM)	PA0933, PA0932	probable RNA methyltransferase(ygcA), cysteine synthase B(cysM)	1.42134	0.0673185	0.144508
594	PA14_52240,PA14_52250	28	20	28	10	6	4	18	12	38	17	5	36	2.65	0	0.01	two-component sensor, two-component response regulator	PA0930, PA0929	two-component sensor(PA0930), two-component response regulator(PA0929)	0.303675	0.00031242	0.00139495
595	PA14_52340	180	197	207	42	40	23	146	132	249	31	41	37	0.54	0.19	0.48	hypothetical protein	PA0921	hypothetical protein(PA0921)	0.810776	0.189415	0.322185
596	PA14_52330	9	2	4	9	12	8	5	10	21	8	14	37	1.31	0.01	0.07	hypothetical protein	PA0922	hypothetical protein(PA0922)	1.35483	0.591925	0.748709
597	PA14_52460	33	20	27	17	6	22	40	24	39	14	5	39	1.05	0.05	0.22	Mg transporter MgtE(mgtE)	PA0913	MgtE(mgtE)	1.09351	0.825779	0.916051
598	PA14_52530	3	2	5	16	5	9	4	4	1	3	4	2	-0.35	0.45	0.71	transcriptional regulator	PA0906	lysis phenotype repressor, AlpR(alpR)	2.94625	0.14436	0.258343
599	PA14_52570	64	34	27	88	56	77	32	19	45	47	40	104	0.17	0.78	0.9	carbon storage regulator(rsmA)	PA0905	RsmA(rsmA)	0.993356	0.969519	0.995239
600	PA14_52580	2	3	4	51	35	87	5	0	9	52	70	40	0.04	0.91	0.96	aspartate kinase(lysC)	PA0904	aspartate kinase alpha and beta chain(lysC)	2.05039	0.104295	0.200618
601	PA14_52630,PA14_52640,PA14_52660,PA14_52670,PA14_52690,PA14_52700,PA14_52720	5437	4579	4905	877	900	1040	4697	4734	4033	457	636	2269	0.43	0.43	0.7	succinylglutamate desuccinylase(aruE), hypothetical protein, succinylarginine dihydrolase(aruB), succinylglutamic semialdehyde dehydrogenase(astD), arginine/ornithine succinyltransferase AII subunit(aruG), arginine/ornithine succinyltransferase AI subunit(aruF), bifunctional N-succinyldiaminopimelate-aminotransferase/ acetylornithine transaminase(argD)	PA0901, PA0900, PA0899, PA0898, PA0897, PA0896, PA0895	N-Succinylglutamate desuccinylase(aruE), hypothetical protein(PA0900), N2-Succinylarginine dihydrolase(aruB), N-Succinylglutamate 5-semialdehyde dehydrogenase(aruD), subunit II of arginine N2-succinyltransferase (aruG), subunit I of arginine N2-succinyltransferase (aruF), N2-Succinylornithine 5-aminotransferase (SOAT) (aruC)	0.785159	1.3089e-17	3.15906e-16
602	PA14_52740	24	18	17	9	21	17	5	8	17	7	7	84	0.17	0.74	0.88	transcriptional regulator ArgR(argR)	PA0893	transcriptional regulator ArgR(argR)	0.375612	0.001447	0.0054522
603	PA14_52790	421	347	418	340	277	381	304	427	254	223	280	275	0.14	0.6	0.81	arginine/ornithine binding protein AotJ(aotJ)	PA0888	arginine/ornithine binding protein AotJ(aotJ)	1.04103	0.55715	0.722351
604	PA14_52800	61	26	39	100	51	79	725	538	528	558	727	132	2.8	0	0	acetyl-CoA synthetase(acsA)	PA0887	acetyl-coenzyme A synthetase(acsA)	2.80679	1.36367e-20	4.34915e-19
605	PA14_52930	77	55	29	61	28	32	27	54	115	20	41	7	-0.25	0.49	0.74	transcriptional regulator	PA0876	probable transcriptional regulator(PA0876)	1.69696	0.00353524	0.0118683
606	PA14_53120	58	65	39	56	39	25	22	19	7	15	25	21	-0.56	0.09	0.31	hypothetical protein	PA0862	hypothetical protein(PA0862)	0.58759	0.0227448	0.0608118
607	PA14_53150,PA14_53160,PA14_53180	81	83	64	9	8	8	98	77	71	22	12	27	1.24	0.03	0.16	ABC transporter ATP-binding protein/permease, hypothetical protein, hypothetical protein	PA0860, PA0859, PA0858	probable ATP-binding/permease fusion ABC transporter(PA0860), hypothetical protein(PA0859), conserved hypothetical protein(PA0858)	0.453337	0.00256751	0.00917114
608	PA14_53190,PA14_53200	4	5	8	116	122	87	1	3	1	62	67	32	-0.58	0.19	0.47	morphogene protein BolA(bolA), hypothetical protein	PA0857, PA0856	morphogene protein BolA(bolA), hypothetical protein(PA0856)	0.627299	0.513329	0.681134
609	PA14_53290	20	17	29	22	12	44	11	12	2	14	8	8	-0.88	0.06	0.27	thioredoxin reductase 2(trxB2)	PA0849	thioredoxin reductase 2(trxB2)	0.780627	0.583978	0.743926
610	PA14_53330	66	54	19	33	19	37	33	56	82	23	33	12	-0.15	0.79	0.9	sulfate transport protein CysZ	PA0846	probable sulfate uptake protein(PA0846)	1.51569	0.0273171	0.0698972
611	PA14_53420,PA14_53430	238	175	139	30	19	42	200	160	327	50	41	63	0.82	0.04	0.2	glutathione peroxidase, peptidyl-prolyl cis-trans isomerase SlyD(slyD)	PA0838, PA0837	probable glutathione peroxidase(PA0838), peptidyl-prolyl cis-trans isomerase SlyD(slyD)	0.76729	0.0687859	0.146601
612	PA14_53480	10	7	0	3	2	9	2	11	0	12	8	1	0.26	0.64	0.82	phosphate acetyltransferase(pta)	PA0835	phosphate acetyltransferase(pta)	0.269301	0.0212328	0.057632
613	PA14_53670	6	10	8	5	6	5	4	2	13	3	1	1	-0.61	0.09	0.32	hypothetical protein	PA0820	hypothetical protein(PA0820)	2.27701	0.287225	0.442991
614	PA14_53770,PA14_53780,PA14_53790,PA14_53800	67	60	43	44	48	15	28	25	2	7	20	2	-1.11	0.01	0.08	hypothetical protein, MFS family transporter, haloacid dehalogenase, manganese transport protein MntH(mntH2)	PA0812, PA0811, PA0810, PA0809	hypothetical protein(PA0812), probable major facilitator superfamily (MFS) transporter(PA0811), probable haloacid dehalogenase(PA0810), probable transporter(PA0809)	1.34742	0.319416	0.48101
615	PA14_53840	8	2	15	5	2	22	16	17	16	28	14	13	0.79	0.01	0.07	hypothetical protein	PA0805	hypothetical protein(PA0805)	1.00311	0.99304	0.996301
616	PA14_54150	6	10	1	25	36	59	5	10	8	66	71	284	1.88	0	0	sodium/proline symporter PutP(putP)	PA0783	sodium/proline symporter PutP(putP)	0.525408	0.104237	0.200618
617	PA14_54170	84	70	50	42	41	28	45	70	14	73	46	13	0.59	0.26	0.55	bifunctional proline dehydrogenase/pyrroline-5-carboxylate dehydrogenase(putA)	PA0782	proline dehydrogenase PutA(putA)	0.530085	0.000310354	0.00139269
618	PA14_54320,PA14_54330,PA14_54340	125	83	89	93	80	82	74	65	92	78	87	61	0.23	0.44	0.7	GTP-binding protein Era(era), ribonuclease III(rnc), hypothetical protein	PA0771, PA0770, PA0769	GTP-binding protein Era(era), ribonuclease III(rnc), hypothetical protein(PA0769)	0.884306	0.364355	0.530782
619	PA14_54350,PA14_54370	375	363	210	37	24	43	248	351	371	59	81	154	1.46	0	0.01	signal peptidase I(lepB), GTP-binding protein LepA(lepA)	PA0768, PA0767	signal peptidase I(lepB), GTP-binding protein LepA(lepA)	0.40237	1.52659e-13	2.39165e-12
620	PA14_54390	169	147	195	140	97	201	103	123	218	93	147	85	-0.12	0.76	0.89	serine protease MucD(mucD)	PA0766	serine protease MucD precursor(mucD)	1.18144	0.093141	0.186572
621	PA14_54400	1383	1071	1871	1907	1833	1145	670	922	899	848	1203	4312	0.81	0.12	0.37	positive regulator for alginate biosynthesis MucC(mucC)	PA0765	positive regulator for alginate biosynthesis MucC(mucC)	0.490907	1.14715e-128	2.56101e-126
622	PA14_54420,PA14_54430	472	430	379	8	6	5	507	463	546	3	4	26	0.82	0.13	0.39	anti-sigma factor MucA(mucA), RNA polymerase sigma factor AlgU(algU)	PA0763, PA0762	anti-sigma factor MucA(mucA), sigma factor AlgU(algU)	0.735126	0.376747	0.540893
623	PA14_54460,PA14_54470	31	28	21	8	6	4	77	60	49	14	4	12	0.61	0.07	0.29	hypothetical protein, hypothetical protein	NA, PA0760	NA, conserved hypothetical protein(PA0760)	1.44248	0.344367	0.508297
624	PA14_54750	32	21	15	2	9	0	11	13	32	0	4	12	0.77	0.29	0.58	hypothetical protein	NA	NA	0.638524	0.498617	0.665569
625	PA14_54850	6	2	6	1	2	1	5	3	3	3	3	5	0.8	0.03	0.16	hypothetical protein	NA	NA	0.298246	0.162716	0.286599
626	PA14_55050	52	42	21	10	7	5	24	33	35	4	8	2	-0.42	0.26	0.55	TonB-dependent receptor	NA	NA	1.19371	0.766064	0.878171
627	PA14_NovelOrf_021,PA14_55080,PA14_55090	24	17	7	91	36	60	15	17	32	52	45	62	-0.06	0.86	0.94	NA, hypothetical protein, hypothetical protein	NA, NA, NA	NA, NA, NA	1.52714	0.0749454	0.156736
628	PA14_55110	7	13	3	8	5	4	15	19	2	5	3	8	0.39	0.42	0.69	hypothetical protein	PA0713	hypothetical protein(PA0713)	1.85255	0.265286	0.417814
629	PA14_55940	72	59	37	549	282	816	25	27	6	271	174	369	-0.63	0.22	0.5	hypothetical protein	PA4306	Type IVb pilin, Flp(flp)	0.642853	0.00764249	0.0228625
630	PA14_55980	2	1	0	21	9	25	2	2	2	15	21	7	-0.26	0.42	0.69	hypothetical protein	PA4308	conserved hypothetical protein(PA4308)	1.90626	0.511057	0.679127
631	PA14_56060	139	132	23	115	80	44	132	143	205	90	108	139	0.91	0	0.02	formyltetrahydrofolate deformylase(purU)	PA4314	formyltetrahydrofolate deformylase(purU1)	1.21118	0.116763	0.219054
632	PA14_56070	36	30	25	156	92	418	19	22	16	149	137	45	-0.61	0.23	0.51	transcriptional regulator MvaT%2C P16 subunit(mvaT)	PA4315	transcriptional regulator MvaT, P16 subunit(mvaT)	0.903885	0.617294	0.763495
633	PA14_56180	21	14	11	38	42	65	8	12	14	19	27	46	-0.21	0.48	0.73	hypothetical protein	PA4324	hypothetical protein(PA4324)	1.25871	0.46982	0.637613
634	PA14_56200	7	6	9	2	5	9	6	4	4	4	4	2	0.2	0.74	0.88	lipoprotein	PA4326	hypothetical protein(PA4326)	0.913208	0.870849	0.944919
635	PA14_56240	27	32	21	39	37	28	8	17	4	14	21	40	0.81	0.03	0.16	pyruvate kinase(pykA)	PA4329	pyruvate kinase II(pykA)	0.542035	0.0272173	0.069842
636	PA14_56590	60	69	25	10	10	5	42	55	249	2	6	1	-0.58	0.24	0.53	hypothetical protein	PA4352	conserved hypothetical protein(PA4352)	2.94195	0.0037908	0.0125843
637	PA14_56670,PA14_56680	37	32	23	64	78	35	26	40	25	57	91	163	1.14	0.02	0.14	hypothetical protein, ferrous iron transport protein B(feoB)	PA4357, PA4358	conserved hypothetical protein(PA4357), FeoB(feoB)	0.658672	0.0197929	0.0540521
638	PA14_56780	1	7	1	32	16	183	6	5	3	50	43	48	-0.46	0.46	0.72	superoxide dismutase(sodB)	PA4366	superoxide dismutase(sodB)	1.12281	0.956414	0.993738
639	PA14_56910,PA14_56920,PA14_56930	300	310	185	36	22	9	180	232	373	9	18	12	-0.49	0.17	0.45	hypothetical protein, InaA protein(inaA), hypothetical protein	PA4377, PA4378, PA4379	hypothetical protein(PA4377), InaA protein(inaA), conserved hypothetical protein(PA4379)	1.44956	0.103018	0.199556
640	PA14_57010,PA14_57020	325	259	221	90	66	532	234	213	73	41	36	31	-1.73	0	0	chaperonin GroEL(groEL), co-chaperonin GroES(groES)	PA4385, PA4386	GroEL protein(groEL), GroES protein(groES)	2.30379	5.60129e-12	7.4656e-11
641	PA14_57070	9	6	1	3	6	5	1	2	2	4	1	1	-0.91	0.15	NA	hypothetical protein	PA4391	hypothetical protein(PA4391)	0.794132	0.977047	0.996301
642	PA14_57110	4	3	2	5	5	19	1	0	1	8	8	10	0.48	0.34	0.62	hypothetical protein	PA4394	conserved hypothetical protein(PA4394)	0.305579	0.165292	0.288856
643	PA14_57130	18	11	3	21	22	32	4	13	6	19	23	39	0.33	0.38	0.66	nucleotide-binding protein	PA4395	conserved hypothetical protein(PA4395)	0.74209	0.462006	0.62892
644	PA14_57190,PA14_57200	119	122	88	112	75	181	88	74	58	86	82	72	-0.06	0.83	0.92	hypothetical protein, glutathione S-transferase	PA4400, PA4401	probable pyrophosphohydrolase(mutT), probable glutathione S-transferase(PA4401)	0.955103	0.748571	0.868148
645	PA14_57220	396	288	302	68	48	58	376	297	642	56	65	37	0.31	0.34	0.62	preprotein translocase subunit SecA(secA)	PA4403	secretion protein SecA(secA)	1.3606	0.00860387	0.0255258
646	PA14_57240	123	123	110	48	35	28	79	73	47	19	45	42	0.26	0.48	0.73	hypothetical protein	PA4404	hypothetical protein(PA4404)	0.593778	0.00144209	0.0054522
647	PA14_57260	268	221	153	154	130	299	384	402	1320	192	224	284	0.52	0.09	0.31	UDP-3-O-[3-hydroxymyristoyl] N-acetylglucosamine deacetylase(lpxC)	PA4406	UDP-3-O-acyl-N-acetylglucosamine deacetylase(lpxC)	2.47003	1.18272e-41	8.80142e-40
648	PA14_57250	10	6	3	9	8	8	7	8	30	12	9	13	0.44	0.22	0.5	hypothetical protein	PA4405	hypothetical protein(PA4405)	1.45265	0.422455	0.592233
649	PA14_57275	15	10	14	447	353	188	25	20	24	172	247	11	-0.67	0.27	0.55	cell division protein FtsZ(ftsZ)	PA4407	cell division protein FtsZ(ftsZ)	5.56268	1.51043e-18	3.85375e-17
650	PA14_57520	8	17	23	142	166	134	16	10	50	157	199	257	0.68	0.02	0.12	ClpXP protease specificity-enhancing factor(sspB)	PA4427	stringent starvation protein B(sspB)	1.01784	0.929071	0.984461
651	PA14_57480,PA14_57490,PA14_57500,PA14_57510	56	44	20	144	112	99	24	41	36	115	129	103	0.26	0.38	0.66	lipoprotein, hypothetical protein, phosphoheptose isomerase(gmhA), secreted lipoprotein	PA4423, PA4424, PA4425, PA4426	conserved hypothetical protein(PA4423), conserved hypothetical protein(PA4424), sedoheptulose 7-phosphate isomerase GmhA(PA4425), conserved hypothetical protein(PA4426)	0.858128	0.368078	0.533593
652	PA14_57540,PA14_57560,PA14_57570	1894	1557	1158	520	316	385	2564	2379	2519	1287	1317	2804	2.47	0	0	cytochrome c1, cytochrome b, cytochrome c reductase%2C iron-sulfur subun	PA4429, PA4430, PA4431	probable cytochrome c1 precursor(PA4429), probable cytochrome b(PA4430), probable iron-sulfur protein(PA4431)	0.397539	9.20187e-141	4.10863e-138
653	PA14_57580,PA14_57590	459	341	364	135	55	436	659	562	845	722	518	967	1.74	0	0	30S ribosomal protein S9(rpsI), 50S ribosomal protein L13(rplM)	PA4432, PA4433	30S ribosomal protein S9(rpsI), 50S ribosomal protein L13(rplM)	0.490343	2.61907e-34	1.67059e-32
654	PA14_57710,PA14_57720	149	127	99	33	36	18	253	263	358	24	43	19	0.22	0.57	0.79	bifunctional sulfate adenylyltransferase subunit 1/adenylylsulfate kinase(cysN), sulfate adenylyltransferase subunit 2(cysD)	PA4442, PA4443	ATP sulfurylase GTP-binding subunit/APS kinase(cysN), ATP sulfurylase small subunit(cysD)	2.2124	1.50105e-06	1.15555e-05
655	PA14_57730	111	90	37	40	52	26	55	68	91	16	16	18	-0.48	0.15	0.42	murein hydrolase B(mltB1)	PA4444	soluble and membrane-bound lytic transglycosylases(mltB1)	2.1548	9.99634e-05	0.000528209
656	PA14_57760	13	11	10	8	6	38	6	8	6	15	22	3	0.1	0.81	0.91	AlgW protein(algW)	PA4446	AlgW protein(algW)	0.597409	0.163977	0.287492
657	PA14_57800,PA14_57810,PA14_57820	294	233	165	8	11	10	296	278	193	19	8	16	0.75	0.06	0.25	ATP phosphoribosyltransferase(hisG), UDP-N-acetylglucosamine 1-carboxyvinyltransferase(murA), hypothetical protein	PA4449, PA4450, PA4451	ATP-phosphoribosyltransferase(hisG), UDP-N-acetylglucosamine 1-carboxyvinyltransferase(murA), conserved hypothetical protein(PA4451)	0.752555	0.29639	0.45477
658	PA14_57940	8	7	8	320	276	120	5	5	11	164	165	40	-0.75	0.16	0.42	RNA polymerase factor sigma-54(rpoN)	PA4462	RNA polymerase sigma-54 factor(rpoN)	1.95493	0.0407396	0.0972886
659	PA14_58050	37	33	40	101	85	86	15	7	2	35	48	14	-1.13	0	0.01	PmbA protein(pmbA)	PA4472	PmbA protein(pmbA)	0.635835	0.10083	0.196596
660	PA14_58070	42	42	24	81	92	79	12	12	26	22	33	26	-1.22	0	0	hypothetical protein	PA4474	conserved hypothetical protein(PA4474)	1.45067	0.101961	0.198288
661	PA14_58150	138	146	148	30	32	37	159	161	119	23	47	93	0.7	0.06	0.25	rod shape-determining protein MreB(mreB)	PA4481	rod shape-determining protein MreB(mreB)	0.618807	0.00100975	0.00397226
662	PA14_58230	10	2	5	6	6	0	3	2	1	32	29	4	1.16	0.01	0.07	hypothetical protein	PA4487	MagF(magF)	0.0784502	7.82969e-06	5.25708e-05
663	PA14_58330	1	2	0	32	27	28	4	10	5	46	24	9	0.13	0.8	0.91	hypothetical protein	PA4495	hypothetical protein(PA4495)	5.95487	0.00120419	0.00467538
664	PA14_58350	22	21	4	18	15	34	14	10	2	33	12	32	0.66	0.21	0.5	dipeptide ABC transporter substrate-binding protein DppA1(dppA1)	PA4496	probable binding protein component of ABC transporter(dppA1)	0.444253	0.0179446	0.0493062
665	PA14_58500	5	0	3	4	7	6	3	0	2	3	2	0	-0.96	0.08	0.29	hypothetical protein	PA4507	hypothetical protein(PA4507)	1.70159	0.715312	0.846058
666	PA14_58560	2	1	1	5	9	2	1	1	8	14	21	35	1.9	0	0	oxidoreductase	PA4513	probable oxidoreductase(PA4513)	0.318363	0.269073	0.419599
667	PA14_58550	15	5	13	10	10	10	2	4	1	1	8	36	1.58	0.01	0.09	lipopolysaccharide biosynthetic protein LpxO1(lpxO1)	PA4512	lipopolysaccharide biosynthetic protein LpxO1(lpxO1)	0.240642	0.00146963	0.00551421
668	PA14_58630	2	3	3	16	8	21	5	2	7	14	29	3	0.52	0.34	0.62	ornithine decarboxylase	PA4519	ornithine decarboxylase(speC)	2.22014	0.0947704	0.188485
669	PA14_58650	101	80	53	7	3	7	51	52	22	1	5	11	-0.14	0.78	0.9	chemotaxis transducer	PA4520	probable chemotaxis transducer(PA4520)	0.51259	0.104465	0.200618
670	PA14_58660,PA14_58670	63	59	19	129	120	46	30	35	216	79	79	90	0.15	0.72	0.87	hypothetical protein, N-acetyl-anhydromuranmyl-L-alanine amidase(ampD)	PA4521, PA4522	AmpE(ampE), beta-lactamase expression regulator AmpD(ampD)	1.45669	0.0118743	0.0343164
671	PA14_58690	16	22	9	16	11	32	34	38	74	13	26	9	-0.58	0.12	0.37	hypothetical protein	PA4523	hypothetical protein(PA4523)	3.2987	2.15099e-07	1.88317e-06
672	PA14_58730	87	63	28	205	118	357	91	82	53	133	151	607	0.72	0.19	0.48	type IV pilin structural subunit(pilA)	NA	NA	1.25888	0.0632921	0.13819
673	PA14_58750	21	24	11	1	2	6	22	17	16	0	2	8	0.42	0.57	0.79	type 4 fimbrial biogenesis protein PilB(pilB)	PA4526	type 4 fimbrial biogenesis protein PilB(pilB)	0.974518	0.961075	0.994443
674	PA14_58860	33	32	20	10	10	2	11	12	7	3	4	4	-0.08	0.86	0.94	hypothetical protein	PA4537	hypothetical protein(PA4537)	0.694574	0.525367	0.692988
675	PA14_58870	25	44	23	8	3	7	24	6	23	3	9	1	0.68	0.14	0.4	NADH dehydrogenase(ndh)	PA4538	NADH dehydrogenase(ndh)	0.802652	0.649894	0.798288
676	PA14_59230	31	27	20	9	3	3	30	22	82	15	5	63	1.39	0	0.03	colicin immunity protein	NA	NA	0.378033	0.00606057	0.0188575
677	PA14_59390	90	50	34	59	24	62	37	35	63	39	48	221	1.34	0.01	0.09	hypothetical protein	NA	NA	0.500026	3.39682e-05	0.000209197
678	PA14_59400	293	195	162	116	85	121	211	132	175	93	80	258	0.74	0.08	0.31	hypothetical protein	NA	NA	0.67582	6.48542e-05	0.000373644
679	PA14_59470,PA14_59480,PA14_59490,PA14_59500,PA14_59510,PA14_59520,PA14_59530,PA14_59540	21	18	33	192	115	46	29	14	66	110	109	13	-0.4	0.53	0.77	hypothetical protein, hypothetical protein, hypothetical protein, hypothetical protein, hypothetical protein, hypothetical protein, hypothetical protein, hypothetical protein	NA, NA, NA, NA, NA, NA, NA, NA	NA, NA, NA, NA, NA, NA, NA, NA	2.43909	3.6479e-06	2.58538e-05
680	PA14_59550	136	82	41	29	19	28	105	86	19	15	14	22	-0.02	0.97	0.98	hypothetical protein	NA	NA	1.12248	0.660695	0.80822
681	PA14_59590	9	19	3	61	47	28	10	3	6	25	40	27	0.1	0.85	0.93	hypothetical protein	NA	NA	0.93711	0.96083	0.994443
682	PA14_59770	4	6	5	44	28	10	1	0	3	11	15	17	-0.32	0.39	0.66	two component response regulator(rcsB)	NA	NA	0.433397	0.225587	0.370908
683	PA14_59790,PA14_59800	78	68	52	5	5	3	51	67	85	5	4	5	0.24	0.54	0.77	two component response regulator(pvrR), PvrS(pvrS)	NA, NA	NA, NA	0.912419	0.978084	0.996301
684	PA14_59845	39	19	21	657	533	280	20	24	7	199	325	124	-0.79	0.07	0.28	hypothetical protein	NA	NA	1.54917	0.0256431	0.0667618
685	PA14_59970	108	93	62	44	30	27	100	79	12	44	53	26	0.33	0.54	0.77	hypothetical protein	NA	NA	0.555578	0.000511316	0.00215134
686	PA14_60030	417	337	175	825	501	341	214	206	590	668	562	1430	1	0.03	0.18	hypothetical protein	NA	NA	0.651947	8.59995e-13	1.23867e-11
687	PA14_60040,PA14_60050	8	5	6	11	6	3	7	5	13	2	5	8	0.18	0.7	0.86	hypothetical protein, plasmid stablization protein	NA, NA	NA, NA	1.6296	0.443996	0.613759
688	PA14_60190	64	40	39	139	69	255	23	14	12	52	61	17	-1.3	0.01	0.07	clpB protein(clpB)	PA4542	ClpB protein(clpB)	0.961112	0.90994	0.974202
689	PA14_60230	33	11	30	161	150	101	22	26	18	237	227	176	0.9	0.01	0.09	competence protein ComL(comL)	PA4545	competence protein ComL(comL)	0.577433	0.00296455	0.010261
690	PA14_60270	5	2	3	7	6	10	5	0	2	6	9	4	-0.31	0.45	0.71	glycine/D-amino acid oxidases	PA4548	probable D-amino acid oxidase(PA4548)	0.990387	0.98693	0.996301
691	PA14_60240,PA14_60250,PA14_60260	2	7	3	7	6	0	3	9	23	1	1	1	-0.84	0.04	0.19	hypothetical protein, two-component sensor PilS(pilS), two-component response regulator PilR(pilR)	NA, PA4546, PA4547	NA, two-component sensor PilS(pilS), two-component response regulator PilR(pilR)	8.46334	0.0120975	0.0348487
692	PA14_60280,PA14_60290,PA14_60300,PA14_60310	429	425	349	30	44	34	104	142	127	10	7	5	-1.7	0	0	type 4 fimbrial biogenesis protein FimU(fimU), type 4 fimbrial biogenesis protein PilW(pilW), type 4 fimbrial biogenesis protein PilX(pilX), type 4 fimbrial biogenesis protein PilY1(pilY1)	PA4550, NA, NA, NA	type 4 fimbrial biogenesis protein FimU(fimU), NA, NA, NA	1.52586	0.0938582	0.187506
693	PA14_60350,PA14_60360,PA14_60370,PA14_60380	326	242	209	17	19	23	258	324	295	35	40	93	1.42	0	0.04	peptidyl-prolyl cis-trans isomerase%2C FkbP-type, lipoprotein signal peptidase(lspA), isoleucyl-tRNA synthetase(ileS), bifunctional riboflavin kinase/FMN adenylyltransferase(ribF)	PA4558, PA4559, PA4560, PA4561	probable peptidyl-prolyl cis-trans isomerase, FkbP-type(PA4558), prolipoprotein signal peptidase(lspA), isoleucyl-tRNA synthetase(ileS), riboflavin kinase/FAD synthase(ribF)	0.427449	9.49246e-08	8.47677e-07
694	PA14_60390	200	157	146	67	73	23	188	177	137	19	34	27	-0.31	0.47	0.72	virulence factor%2C membrane protein	PA4562	conserved hypothetical protein(PA4562)	2.04436	2.22518e-06	1.64222e-05
695	PA14_60410	87	114	47	46	32	78	77	79	153	93	103	667	2.69	NA	NA	hypothetical protein	PA4564	conserved hypothetical protein(PA4564)	0.334733	4.10673e-17	8.94467e-16
696	PA14_60400	362	356	238	16	15	66	239	380	144	63	44	52	0.92	0.08	0.3	30S ribosomal protein S20(rpsT)	PA4563	30S ribosomal protein S20(rpsT)	0.407744	2.75694e-10	3.41937e-09
697	PA14_60445	65	50	28	35	28	32	35	56	121	46	82	25	0.97	0.01	0.07	GTPase ObgE(obgE)	PA4566	GTP-binding protein Obg(obg)	0.843812	0.32575	0.488899
698	PA14_60450,PA14_60460	198	135	136	450	249	1494	479	314	320	725	741	667	0.29	0.56	0.79	50S ribosomal protein L27(rpmA), 50S ribosomal protein L21(rplU)	PA4567, PA4568	50S ribosomal protein L27(rpmA), 50S ribosomal protein L21(rplU)	1.94509	1.1493e-27	5.70183e-26
699	PA14_60470	322	220	260	9	3	15	231	269	440	7	15	9	0.57	0.24	0.52	octaprenyl-diphosphate synthase(ispB)	PA4569	octaprenyl-diphosphate synthase(ispB)	1.04811	0.96549	0.994443
700	PA14_60490	4	1	2	1	1	5	1	2	4	2	2	6	0.58	0.32	0.61	cytochrome c	PA4571	probable cytochrome c(PA4571)	0.801683	0.769304	0.880754
701	PA14_60520	15	14	11	14	11	5	6	6	22	11	5	16	0.62	0.17	0.44	hypothetical protein	PA4573	hypothetical protein(PA4573)	0.648012	0.339756	0.50399
702	PA14_60530	16	25	11	2	1	0	15	33	9	10	9	21	2.1	0	0.01	hypothetical protein	PA4574	conserved hypothetical protein(PA4574)	0.111515	2.59798e-05	0.000161111
703	PA14_60550	40	39	19	104	69	97	36	28	14	94	130	56	0.35	0.32	0.61	ATP-dependent protease	PA4576	probable ATP-dependent protease(PA4576)	0.733146	0.0853715	0.172872
704	PA14_60800	12	14	6	23	12	76	22	18	22	23	33	43	0.04	0.91	0.96	ABC transporter ATP-binding protein	PA4595	probable ATP-binding component of ABC transporter(PA4595)	1.82991	0.0219054	0.0592773
705	PA14_60900,PA14_60920	3	19	17	23	19	24	10	8	13	68	53	10	1.3	0	0.01	hypothetical protein, hypothetical protein	PA4603, PA4604	hypothetical protein(PA4603), conserved hypothetical protein(PA4604)	0.582974	0.0813235	0.167066
706	PA14_60890	65	64	29	8	2	22	47	49	197	9	11	25	0.58	0.25	0.53	serine hydroxymethyltransferase(glyA)	PA4602	serine hydroxymethyltransferase(glyA3)	1.5314	0.0754315	0.157384
707	PA14_60930,PA14_60950	234	213	217	70	66	102	350	393	795	185	140	268	1.66	0	0	hypothetical protein, hypothetical protein	PA4605, PA4606	conserved hypothetical protein(PA4605), conserved hypothetical protein(PA4606)	0.918853	0.365108	0.531012
708	PA14_60960	40	45	26	298	223	490	14	12	15	84	114	52	-1.57	0	0	hypothetical protein	PA4607	hypothetical protein(PA4607)	1.25697	0.25593	0.406665
709	PA14_61190,PA14_61200	947	684	599	661	589	609	964	1028	952	383	453	626	0.07	0.85	0.93	hypothetical protein, hypothetical protein	PA4624, NA	cyclic diguanylate-regulated TPS partner B, CdrB(cdrB), NA	1.74018	1.66589e-34	1.14434e-32
710	PA14_61250	20	12	4	1	2	1	6	22	0	5	2	5	0.9	0.19	NA	APC family lysine-specific permease(lysP)	PA4628	lysine-specific permease(lysP)	0.257644	0.0277809	0.0702787
711	PA14_61300	10	18	8	8	4	6	6	5	42	1	2	0	-0.73	0.15	0.42	chemotaxis transducer	PA4633	probable chemotaxis transducer(PA4633)	3.946	0.00863613	0.0255366
712	PA14_61370	11	4	14	23	14	19	4	11	10	41	40	40	1.54	0	0	hypothetical protein	PA4637	hypothetical protein(PA4637)	0.38482	0.00520559	0.0163108
713	PA14_61390	11	7	5	478	377	354	19	14	4	424	618	332	0.51	0.06	0.26	lipoprotein	PA4639	hypothetical protein(PA4639)	1.45717	0.20202	0.337835
714	PA14_61400	16	12	6	33	12	51	13	17	17	53	68	72	1.07	0	0.04	malate:quinone oxidoreductase(mqoB)	PA4640	malate:quinone oxidoreductase(mqoB)	0.647641	0.118218	0.221317
715	PA14_61430	5	5	4	5	3	8	5	5	9	8	5	28	0.52	0.27	0.56	hypothetical protein	PA4642	hypothetical protein(PA4642)	0.626126	0.468355	0.636592
716	PA14_61470,PA14_61480	103	72	125	4	8	7	61	58	45	11	6	10	0.66	0.19	0.47	uracil phosphoribosyltransferase(upp), uracil permease(uraA)	PA4646, PA4647	uracil phosphoribosyltransferase(upp), uracil permease(uraA)	0.39152	0.00298301	0.010285
717	PA14_61580,PA14_61590	22	12	9	4	6	5	11	8	6	16	12	15	1.05	0.01	0.1	ferrochelatase(hemH), hypothetical protein	PA4655, PA4656	ferrochelatase(hemH), conserved hypothetical protein(PA4656)	0.206499	9.55031e-05	0.000510684
718	PA14_61650	182	144	134	168	141	152	157	198	138	158	180	183	0.76	0.02	0.12	Lipid A 3-O-deacylase(pagL)	PA4661	Lipid A 3-O-deacylase(pagL)	0.947797	0.589095	0.747247
719	PA14_61660,PA14_61670,PA14_61680,PA14_61700,PA14_61710	238	174	115	15	6	4	188	254	410	7	1	8	-0.29	0.65	NA	glutamate racemase(murI), molybdopterin biosynthesis protein MoeB(moeB), S-adenosylmethionine-dependent methyltransferase%2C PrmC(prmC), peptide chain release factor 1(prfA), glutamyl-tRNA reductase(hemA)	PA4662, PA4663, PA4664, PA4665, PA4666	glutamate racemase(murI), molybdopterin biosynthesis MoeB protein(moeB), S-adenosylmethionine-dependent methyltransferase, PrmC(prmC), peptide chain release factor 1(prfA), glutamyl-tRNA reductase(hemA)	2.20373	0.0284512	0.0715687
720	PA14_61720,PA14_61740,PA14_61750	1376	897	705	297	270	341	1610	1494	656	651	307	196	0.84	0.09	0.32	hypothetical protein, outer membrane lipoprotein LolB(lolB), 4-diphosphocytidyl-2-C-methyl-D-erythritol kinase(ipk)	PA4667, PA4668, PA4669	hypothetical protein(PA4667), lipoprotein localization protein LolB(lolB), isopentenyl monophosphate kinase(ipk)	0.954308	0.371507	0.537691
721	PA14_61770	220	194	204	84	84	118	442	360	1153	315	281	367	1.78	0	0	ribose-phosphate pyrophosphokinase(prs)	PA4670	ribose-phosphate pyrophosphokinase(prs)	0.857704	0.0593147	0.13242
722	PA14_61820	10	6	7	45	15	47	12	23	13	96	104	403	2.73	0	0	GTP-dependent nucleic acid-binding protein EngD	PA4673	conserved hypothetical protein(PA4673)	0.43109	0.00405924	0.0131815
723	PA14_61840	48	36	25	35	23	60	22	12	14	28	34	15	-0.26	0.48	0.73	virulence-associated protein	PA4674	Antitoxin HigA(PA4674)	0.630151	0.0455889	0.106483
724	PA14_62020,PA14_62030,PA14_62040	281	247	184	77	41	62	239	264	365	31	63	9	-0.44	0.24	0.53	paraquat-inducible protein B-like protein, paraquat-inducible protein A-like protein, paraquat-inducible protein	PA4689, NA, NA	hypothetical protein(PA4689), NA, NA	1.9932	8.10211e-08	7.30827e-07
725	PA14_62000,PA14_62010	21	24	4	4	6	6	26	50	4	12	7	8	0.66	0.17	0.45	ferric iron-binding periplasmic protein HitA(hitA), iron ABC transporter%2C permease(hitB)	PA4687, PA4688	ferric iron-binding periplasmic protein HitA(hitA), iron (III)-transport system permease HitB(hitB)	0.838117	0.788942	0.896042
726	PA14_62100,PA14_62110	99	91	74	6027	4484	2924	64	64	333	9493	6581	1099	0.73	0.14	0.41	sulfite oxidase subunit YedZ, sulfite oxidase subunit YedY	PA4691, PA4692	hypothetical protein(PA4691), conserved hypothetical protein(PA4692)	2.05051	2.8362e-28	1.48984e-26
727	PA14_62130	50	50	24	133	71	362	41	34	100	141	130	137	-0.1	0.84	0.93	ketol-acid reductoisomerase(ilvC)	PA4694	ketol-acid reductoisomerase(ilvC)	1.71975	5.93138e-06	4.0744e-05
728	PA14_62270,PA14_62280,PA14_62290,PA14_62300,PA14_62330	19	23	15	11	17	6	15	16	26	2	12	3	-0.26	0.52	0.76	hypothetical protein, hemin importer ATP-binding subunit(hmuV), ABC transporter permease, hypothetical protein, hemin degrading factor	PA4705, PA4706, PA4707, PA4708, PA4709	PhuW(phuW), PhuV(phuV), PhuU(phuU), Heme-transport protein, PhuT(phuT), PhuS(phuS)	1.84325	0.126218	0.232396
729	PA14_62400	40	22	111	9	5	20	15	24	19	9	8	11	0	1	1	aminotransferase	PA4715	probable aminotransferase(PA4715)	0.402845	0.00432138	0.0139314
730	PA14_62390	61	37	59	283	249	147	70	56	188	260	225	263	0.51	0.12	0.37	hypothetical protein	PA4714	conserved hypothetical protein(PA4714)	1.55338	0.000150162	0.000736783
731	PA14_62490	13	11	21	129	106	170	50	26	12	238	215	227	1.17	0	0.01	suppressor protein DksA(dksA)	PA4723	suppressor protein DksA(dksA)	1.10266	0.69129	0.828785
732	PA14_62670	3	2	2	71	42	65	1	5	7	80	46	46	0.15	0.66	0.84	hypothetical protein	PA4737	hypothetical protein(PA4737)	1.96751	0.215866	0.356979
733	PA14_62710	67	65	22	284	190	496	40	70	31	328	360	615	0.79	0.09	0.33	polynucleotide phosphorylase(pnp)	PA4740	polyribonucleotide nucleotidyltransferase(pnp)	0.634264	0.000429812	0.0018453
734	PA14_62720	35	19	29	3480	2658	3139	21	16	54	5165	4684	10858	1.58	0	0	30S ribosomal protein S15(rpsO)	PA4741	30S ribosomal protein S15(rpsO)	0.474652	1.92933e-06	1.43574e-05
735	PA14_62730,PA14_62740	670	514	268	363	377	219	565	598	1093	411	505	149	0.41	0.33	0.62	tRNA pseudouridine synthase B(truB), ribosome-binding factor A(rbfA)	PA4742, PA4743	tRNA pseudouridine 55 synthase(truB), ribosome-binding factor A(rbfA)	1.21786	0.000285688	0.00130163
736	PA14_62760,PA14_62770	325	271	207	289	204	376	359	377	305	297	343	733	1.03	0.01	0.07	translation initiation factor IF-2(infB), transcription elongation factor NusA(nusA)	PA4744, PA4745	translation initiation factor IF-2(infB), N utilization substance protein A(nusA)	0.876334	0.0475533	0.110013
737	PA14_62780	331	306	247	7	1	7	495	394	547	1	1	8	0.33	0.48	0.73	hypothetical protein	PA4746	conserved hypothetical protein(PA4746)	2.8849	0.0162971	0.0451965
738	PA14_62810,PA14_62830	1679	1482	992	26	13	13	2066	1861	2439	58	53	52	1.38	0	0	preprotein translocase subunit SecG(secG), triosephosphate isomerase(tpiA)	PA4747, PA4748	secretion protein SecG(secG), triosephosphate isomerase(tpiA)	0.477553	3.60328e-06	2.57418e-05
739	PA14_62870	254	208	123	35	21	17	93	149	86	4	9	35	-0.15	0.77	0.9	cell division protein FtsJ(rrmJ)	PA4752	cell division protein FtsJ(ftsJ)	0.923044	0.782519	0.892452
740	PA14_62890	165	185	124	290	337	192	151	136	265	251	271	583	1.3	0.01	0.07	hypothetical protein	PA4754	hypothetical protein(PA4754)	0.876789	0.109972	0.208947
741	PA14_62880	77	80	52	26	12	48	90	75	40	56	34	72	0.97	0.02	0.11	hypothetical protein	PA4753	conserved hypothetical protein(PA4753)	0.472723	2.42014e-05	0.000151132
742	PA14_62940	80	66	42	37	42	47	25	18	56	12	8	8	-1.54	0	0	dihydrodipicolinate reductase(dapB)	PA4759	dihydrodipicolinate reductase(dapB)	2.3323	0.000318152	0.00141348
743	PA14_62970	109	83	74	255	201	459	25	24	46	59	76	43	-1.91	0	0	molecular chaperone DnaK(dnaK)	PA4761	DnaK protein(dnaK)	1.69197	0.000147731	0.000728858
744	PA14_63020	120	98	71	123	107	204	101	100	257	136	151	318	0.57	0.14	0.41	ferric uptake regulation protein(fur)	PA4764	ferric uptake regulation protein(fur)	1.19365	0.0826079	0.168808
745	PA14_63040,PA14_63050	59	70	51	35	35	33	62	53	185	48	50	53	0.95	0.01	0.1	hypothetical protein, hypothetical protein	PA4766, PA4767	conserved hypothetical protein(PA4766), conserved hypothetical protein(PA4767)	0.984949	0.988404	0.996301
746	PA14_63030	115	79	49	0	1	11	92	73	92	15	10	29	1.31	0	0.02	outer membrane lipoprotein OmlA precursor(omlA)	PA4765	Outer membrane lipoprotein OmlA precursor(omlA)	0.315744	0.000212168	0.00099719
747	PA14_63070	77	59	47	11	12	5	36	40	39	10	11	31	0.47	0.21	0.49	GntR family transcriptional regulator	PA4769	probable transcriptional regulator(PA4769)	0.368907	0.000275444	0.00126139
748	PA14_63060	92	116	89	38	57	41	145	102	49	38	52	75	1.29	0	0.04	SsrA-binding protein(smpB)	PA4768	SmpB protein(smpB)	0.774539	0.0806362	0.166686
749	PA14_63170	14	9	12	6	3	0	10	10	3	1	5	6	0.12	0.72	0.87	transcriptional regulator	PA4778	CueR(cueR)	0.59042	0.389161	0.553377
750	PA14_63220	46	52	37	1	5	6	17	34	6	35	40	75	1.65	0.01	0.06	hypothetical protein	PA4782	hypothetical protein(PA4782)	0.0322774	2.61083e-32	1.55432e-30
751	PA14_63280	72	58	53	4	3	6	73	36	31	6	6	0	-0.37	0.38	0.66	transcriptional regulator	PA4787	probable transcriptional regulator(PA4787)	0.737442	0.598875	0.753187
752	PA14_63990	66	42	42	3	3	15	83	96	68	20	9	8	1.7	0	0	arginine decarboxylase(speA)	PA4839	arginine decarboxylase (ADC)(speA)	0.867627	0.730826	0.854225
753	PA14_64000,PA14_64010,PA14_64030	361	343	234	107	98	59	347	377	158	211	209	66	1.16	0.01	0.06	translation initiation factor Sui1, hypothetical protein, hypothetical protein	PA4840, PA4841, PA4842	conserved hypothetical protein(PA4840), conserved hypothetical protein(PA4841), hypothetical protein(PA4842)	0.518607	3.27926e-13	5.04892e-12
754	PA14_64060	8	5	6	17	10	16	5	12	7	42	53	0	1.23	0.09	0.32	chemotaxis transducer	PA4844	CtpL(ctpL)	0.784174	0.605597	0.756534
755	PA14_64110	46	31	53	786	610	868	29	32	39	481	446	378	-0.39	0.32	0.61	acetyl-CoA carboxylase biotin carboxylase subunit(accC)	PA4848	biotin carboxylase(accC)	1.36319	0.0287068	0.0720088
756	PA14_64170	33	16	13	4	6	5	35	33	53	4	7	17	0.68	0.23	0.52	hypothetical protein	PA4851	hypothetical protein(PA4851)	1.32906	0.570454	0.730868
757	PA14_64410	27	18	22	3	5	10	8	14	14	4	1	2	-1.47	0.01	0.09	hypothetical protein	PA4870	conserved hypothetical protein(PA4870)	1.34541	0.682325	0.824514
758	PA14_64440	19	16	5	1	6	6	8	5	2	1	2	0	-0.82	0.07	0.27	hypothetical protein	PA4872	hypothetical protein(PA4872)	1.02445	0.971834	0.995239
759	PA14_64430	1	2	2	7	7	2	10	4	33	4	2	1	0.42	0.22	0.51	hypothetical protein	NA	NA	13.5404	0.000273542	0.00125914
760	PA14_64590	0	6	3	6	6	1	8	7	12	1	5	0	0.85	0.16	0.42	MFS transporter	PA4887	probable major facilitator superfamily (MFS) transporter(PA4887)	3.6642	0.042661	0.100784
761	PA14_64860,PA14_64870,PA14_64880,PA14_64890	179	168	316	5	4	7	18	29	62	15	7	5	0	0.99	1	ABC transporter ATP-binding protein, ABC transporter ATP-binding protein, branched chain amino acid ABC transporter permease, branched chain amino acid ABC transporter permease	PA4909, PA4910, PA4911, PA4912	probable ATP-binding component of ABC transporter(PA4909), branched chain amino acid ABC transporter ATP binding protein(PA4910), probable permease of ABC branched-chain amino acid transporter(PA4911), branched chain amino acid ABC transporter membrane protein(PA4912)	0.0944479	1.00024e-16	2.07725e-15
762	PA14_64900	11	6	11	82	93	116	7	4	10	18	13	22	-1.93	0	0	ABC transporter substrate-binding protein	PA4913	probable binding protein component of ABC transporter(PA4913)	3.96832	2.07177e-05	0.000130288
763	PA14_64930,PA14_64940	13	9	5	34	35	36	5	6	3	16	20	54	0.47	0.18	0.45	hypothetical protein, hypothetical protein	PA4916, PA4917	Nudix-related transcriptional regulator NrtR(nrtR), nicotinate mononucleotide adenylyltransferase NadD2(nadD2)	0.78733	0.63857	0.786542
764	PA14_64920	14	14	8	12	10	9	3	2	14	1	6	0	-1.75	0	0	methyl-accepting chemotaxis protein	PA4915	probable chemotaxis transducer(PA4915)	1.72444	0.348405	0.512563
765	PA14_65000	8	5	4	7	1	17	14	10	19	9	1	7	-0.18	0.69	0.85	azurin(azu)	PA4922	azurin precursor(azu)	3.60537	0.00454686	0.0144496
766	PA14_65150,PA14_65160,PA14_65170,PA14_65180	1500	1232	766	2111	1544	2468	1865	1823	1436	3946	4303	10315	1.89	0	0	50S ribosomal protein L9(rplI), hypothetical protein, 30S ribosomal protein S18(rpsR), 30S ribosomal protein S6(rpsF)	PA4932, PA4933, PA4934, PA4935	50S ribosomal protein L9(rplI), hypothetical protein(PA4933), 30S ribosomal protein S18(rpsR), 30S ribosomal protein S6(rpsF)	0.55428	5.18528e-107	6.61494e-105
767	PA14_65190,PA14_65200	343	263	258	13	7	18	146	167	67	22	27	5	0.52	0.32	0.61	TrmH family RNA methyltransferase %2C group 3, exoribonuclease RNase R(rnr)	PA4936, PA4937	probable rRNA methylase(PA4936), exoribonuclease RNase R(rnr)	0.287537	5.2986e-08	5.03367e-07
768	PA14_65230	452	357	261	512	480	358	419	445	199	428	456	469	0.3	0.22	0.51	adenylosuccinate synthetase(purA)	PA4938	adenylosuccinate synthetase(purA)	1.00376	0.971528	0.995239
769	PA14_65260	1987	1880	871	2	2	0	1330	1685	728	4	1	4	0.42	0.23	0.52	hypothetical protein	PA4940	conserved hypothetical protein(PA4940)	0.431928	0.196147	0.329866
770	PA14_65270	12	17	18	119	77	143	15	8	34	157	146	734	1.97	0	0.01	protease subunit HflC(hflC)	PA4941	protease subunit HflC(hflC)	0.446949	0.000140015	0.000694632
771	PA14_65300	1004	915	767	6	2	4	620	562	545	0	4	4	-0.66	0.1	0.33	GTP-binding protein(hflX)	PA4943	probable GTP-binding protein(PA4943)	0.867314	0.922412	0.982882
772	PA14_65310	69	50	30	2	3	3	24	23	10	1	2	0	-0.17	0.75	0.88	RNA-binding protein Hfq(hfq)	PA4944	Hfq(hfq)	0.770304	0.938876	0.985667
773	PA14_65320	165	117	100	58	41	45	159	111	484	34	26	113	0.77	0.22	0.5	tRNA delta(2)-isopentenylpyrophosphate transferase(miaA)	PA4945	delta 2-isopentenylpyrophosphate transferase(miaA)	1.71546	0.000111577	0.000579292
774	PA14_65400	12	8	7	32	23	14	4	15	41	8	14	9	-0.51	0.17	0.45	iron-sulfur cluster-binding protein	PA4950	conserved hypothetical protein(PA4950)	3.6077	0.00017719	0.00085995
775	PA14_65430,PA14_65450	6	5	1	60	60	42	2	4	2	26	36	40	-0.33	0.24	0.52	flagellar motor protein MotB(motB), flagellar motor protein MotA(motA)	PA4953, PA4954	chemotaxis protein MotB(motB), chemotaxis protein MotA(motA)	1.18367	0.920259	0.981829
776	PA14_65470,PA14_65480,PA14_65500	112	89	39	103	83	78	63	85	36	91	129	52	0.56	0.11	0.36	hypothetical protein, thiosulfate sulfurtransferase(rhdA), phosphatidylserine decarboxylase(psd)	PA4955, PA4956, PA4957	hypothetical protein(PA4955), thiosulfate:cyanide sulfurtransferase(rhdA), phosphatidylserine decarboxylase(psd)	0.736879	0.0237166	0.0628454
777	PA14_65560	18	10	7	3	3	5	9	4	5	20	11	12	1.5	0	0.01	phosphoserine phosphatase(serB)	PA4960	probable phosphoserine phosphatase(PA4960)	0.130526	5.85699e-06	4.05449e-05
778	PA14_65520,PA14_65540	32	22	21	54	45	38	11	15	2	39	47	48	0.64	0.02	0.12	hypothetical protein, hypothetical protein	PA4958, PA4959	hypothetical protein(PA4958), FimX(fimX)	0.38947	0.000233695	0.00108129
779	PA14_65590	338	320	173	30	18	103	213	223	762	65	76	44	0.57	0.19	0.47	hypothetical protein	PA4963	hypothetical protein(PA4963)	1.12001	0.260349	0.412219
780	PA14_65570,PA14_65580	225	212	77	14	8	16	150	167	114	11	19	140	2.22	0	0.01	hypothetical protein, membrane-bound metal-dependent hydrolase	PA4961, PA4962	hypothetical protein(PA4961), conserved hypothetical protein(PA4962)	0.292467	9.09231e-10	1.08259e-08
781	PA14_65605	75	61	37	301	189	333	43	38	30	259	198	295	0.5	0.2	0.48	DNA topoisomerase IV subunit A(parC)	PA4964	topoisomerase IV subunit A(parC)	0.697063	0.00768058	0.0228625
782	PA14_65740	24	28	17	78	84	51	14	33	23	44	36	73	-0.25	0.46	0.72	thiamine biosynthesis protein ThiC(thiC)	PA4973	thiamin biosynthesis protein ThiC(thiC)	1.4842	0.062941	0.137761
783	PA14_65760,PA14_65770,PA14_65795,PA14_65810	117	101	51	36	35	24	40	69	46	29	26	25	-0.39	0.15	0.42	NAD(P)H quinone oxidoreductase, aspartate transaminase(aspC), hypothetical protein, hypothetical protein	PA4975, PA4976, PA4977, PA4978	NAD(P)H quinone oxidoreductase(PA4975), Arginine:Pyruvate Transaminas, AruH(aruH), 2-ketoarginine decarboxylase, AruI(aruI), hypothetical protein(PA4978)	0.692467	0.0538563	0.1215
784	PA14_65820,PA14_65840	23	17	22	87	75	77	8	18	18	41	44	28	-0.67	0.07	0.28	acyl-CoA dehydrogenase, enoyl-CoA hydratase/isomerase	PA4979, PA4980	probable acyl-CoA dehydrogenase(PA4979), probable enoyl-CoA hydratase/isomerase(PA4980)	1.50983	0.0931817	0.186572
785	PA14_65850	140	191	90	229	174	183	93	97	232	145	180	193	0.15	0.73	0.88	amino acid ABC transporter permease	PA4981	lysine-specific permease(lysP)	1.09225	0.359066	0.524789
786	PA14_65900	13	17	13	1	1	6	4	3	26	2	6	0	-0.3	0.49	0.74	TetR family transcriptional regulator	PA4984	probable transcriptional regulator(PA4984)	0.690699	0.519441	0.687202
787	PA14_65960,PA14_65970	14	20	20	108	94	151	2	24	2	48	122	1	-0.47	0.29	0.58	3-deoxy-D-manno-octulosonic-acid transferase(waaA), transcriptional regulator	PA4988, PA4989	3-deoxy-D-manno-octulosonic-acid (KDO) transferase(waaA), probable transcriptional regulator(PA4989)	0.870349	0.724828	0.849256
788	PA14_66000,PA14_66010	57	51	19	38	38	46	51	54	176	15	23	16	-0.78	0.04	0.2	hypothetical protein, hypothetical protein	PA4991, PA4992	hypothetical protein(PA4991), hypothetical protein(PA4992)	4.12256	1.07407e-15	1.99821e-14
789	PA14_66060	87	96	54	10	16	19	47	53	39	8	14	3	-0.29	0.45	0.71	bifunctional heptose 7-phosphate kinase/heptose 1-phosphate adenyltransferase(rfaE)	PA4996	LPS biosynthesis protein RfaE(rfaE)	1.05757	0.940412	0.985667
790	PA14_66110	113	91	58	115	96	89	43	33	27	74	86	144	0.41	0.26	0.54	glycosyl transferase family protein	PA5000	alpha-1, 3-rhamnosyltransferase WapR(wapR)	0.423819	2.08923e-09	2.27522e-08
791	PA14_66090,PA14_66100	86	88	97	21	34	14	112	110	459	18	26	52	0.93	0.01	0.09	hypothetical protein, hypothetical protein	PA4998, NA	conserved hypothetical protein(PA4998), NA	1.4782	0.0434157	0.102296
792	PA14_66120	71	68	78	11	13	7	33	23	66	5	3	8	0.37	0.45	0.71	hypothetical protein	PA5001	cell surface-sugar biosynthetic glycosyltransferase, Ssg(ssg)	0.992679	0.982842	0.996301
793	PA14_66140,PA14_66150,PA14_66160,PA14_66170	486	393	384	6	7	1	686	704	1400	2	2	7	-0.36	0.54	0.77	de-N-acetylase involved in persistence%2C DnpA(dnpA), hypothetical protein, glycosyl transferase family protein, carbamoyl transferase	PA5002, PA5003, PA5004, PA5005	de-N-acetylase involved in persistence, DnpA(dnpA), Mig-14-like protein(PA5003), WapH(wapH), probable carbamoyl transferase(PA5005)	2.87539	0.0246922	0.0648534
794	PA14_66270	94	61	41	23	19	12	63	53	57	17	19	20	0.61	0.08	0.29	bifunctional glutamine-synthetase adenylyltransferase/deadenyltransferase(glnE)	PA5014	glutamate-ammonia-ligase adenylyltransferase(glnE)	0.87287	0.613236	0.759786
795	PA14_66410	24	15	10	30	17	6	21	21	10	25	16	74	1.4	0.02	0.11	hypothetical protein	PA5023	conserved hypothetical protein(PA5023)	0.715353	0.227604	0.372936
796	PA14_66480	28	29	14	23	29	18	6	13	18	9	10	6	-0.74	0.02	0.13	hypothetical protein	PA5028	conserved hypothetical protein(PA5028)	1.40822	0.334199	0.496572
797	PA14_66610,PA14_66620,PA14_66630,PA14_66640,PA14_66650,PA14_66660	260	209	183	37	27	30	241	328	196	23	28	36	0.02	0.94	0.97	shikimate kinase(aroK), type 4 fimbrial biogenesis outer membrane protein PilQ precursor(pilQ), type 4 fimbrial biogenesis protein PilP(pilP), type 4 fimbrial biogenesis protein PilO(pilO), type 4 fimbrial biogenesis protein PilN(pilN), type 4 fimbrial biogenesis protein PilM(pilM)	PA5039, PA5040, PA5041, PA5042, PA5043, PA5044	shikimate kinase(aroK), Type 4 fimbrial biogenesis outer membrane protein PilQ precursor(pilQ), type 4 fimbrial biogenesis protein PilP(pilP), type 4 fimbrial biogenesis protein PilO(pilO), type 4 fimbrial biogenesis protein PilN(pilN), type 4 fimbrial biogenesis protein PilM(pilM)	1.24664	0.190491	0.3234
798	PA14_66690	99	115	92	7	7	3	100	132	170	2	2	12	1.16	0.02	0.12	protease	PA5047	hypothetical protein(PA5047)	1.51063	0.366615	0.532337
799	PA14_66750,PA14_66760	5	8	6	15	23	25	41	40	12	23	26	33	0.6	0.1	0.35	arginyl-tRNA synthetase(argS), hypothetical protein	PA5051, PA5052	arginyl-tRNA synthetase(argS), hypothetical protein(PA5052)	3.39182	6.43377e-05	0.000373075
800	PA14_66820,PA14_66830	5	3	2	8	12	4	1	5	5	5	7	5	-0.49	0.23	0.52	poly(3-hydroxyalkanoic acid) synthase 1(phaC1), poly(3-hydroxyalkanoic acid) depolymerase(phaD)	PA5056, PA5057	poly(3-hydroxyalkanoic acid) synthase 1(phaC1), poly(3-hydroxyalkanoic acid) depolymerase(phaD)	1.43211	0.712981	0.844419
801	PA14_66875	22	19	13	44	20	77	18	15	6	37	35	0	-0.42	0.16	0.43	polyhydroxyalkanoate synthesis protein PhaF(phaF)	PA5060	polyhydroxyalkanoate synthesis protein PhaF(phaF)	1.02413	0.923447	0.982882
802	PA14_66940,PA14_66950,PA14_66960,PA14_66970,PA14_66980,PA14_66990	158	149	101	4	5	3	131	188	225	1	4	2	-0.08	0.87	0.94	phosphoribosyl-AMP cyclohydrolase(hisI), phosphoribosyl-ATP pyrophosphatase(hisE), twin arginine translocase A(tatA), sec-independent translocase(tatB), sec-independent protein translocase TatC(tatC), 16S ribosomal RNA methyltransferase RsmE	PA5066, PA5067, PA5068, PA5069, PA5070, PA5071	phosphoribosyl-AMP cyclohydrolase(hisI), phosphoribosyl-ATP pyrophosphohydrolase(hisE), translocation protein TatA(tatA), translocation protein TatB(tatB), transport protein TatC(tatC), conserved hypothetical protein(PA5071)	2.27799	0.133391	0.241237
803	PA14_67100,PA14_67110	71	47	20	181	119	109	31	52	32	91	86	233	0.31	0.6	0.8	D-tyrosyl-tRNA(Tyr) deacylase, prolyl aminopeptidase	PA5079, PA5080	conserved hypothetical protein(PA5079), prolyl aminopeptidase(PA5080)	1.04273	0.841284	0.926836
804	PA14_67410,PA14_67420	1	7	3	38	21	54	1	1	1	19	19	15	-0.7	0.06	0.27	hypothetical protein, histidine utilization genes repressor protein(hutC)	PA5104, PA5105	conserved hypothetical protein(PA5104), histidine utilization repressor HutC(hutC)	0.491007	0.402702	0.568109
805	PA14_67450,PA14_67460	13	9	8	86	58	146	17	18	50	68	81	189	0.66	0.11	0.36	outer membrane lipoprotein Blc(blc), lipoprotein	PA5107, PA5108	outer membrane lipoprotein Blc(blc), hypothetical protein(PA5108)	2.51547	7.2121e-05	0.000410217
806	PA14_67510	35	15	17	9	4	5	13	18	31	1	6	1	-1.3	0.01	0.08	esterase EstA(estA)	PA5112	esterase EstA(estA)	2.17915	0.163414	0.287262
807	PA14_67560	12	9	14	14	8	17	31	35	55	36	27	58	1.78	0	0	TypA(typA)	PA5117	regulatory protein TypA(typA)	1.1006	0.822493	0.915843
808	PA14_67600	31	21	24	12	4	41	14	21	11	9	11	5	-0.88	0.17	0.45	glutamine synthetase(glnA)	PA5119	glutamine synthetase(glnA)	0.982139	0.954314	0.993243
809	PA14_67720	2	2	5	31	13	51	5	6	1	23	59	262	1.64	0.01	0.07	preprotein translocase subunit SecB(secB)	PA5128	secretion protein SecB(secB)	0.580184	0.25032	0.402043
810	PA14_67830	47	48	44	26	28	8	27	31	25	14	25	16	0.26	0.4	0.68	hypothetical protein	PA5136	hypothetical protein(PA5136)	0.663503	0.0992028	0.194699
811	PA14_67880,PA14_67890,PA14_67900,PA14_67920,PA14_67930	306	286	112	10	19	12	180	206	411	11	20	11	0.64	0.06	0.25	imidazole glycerol phosphate synthase subunit HisF(hisF1), 1-(5-phosphoribosyl)-5-[(5- phosphoribosylamino)methylideneamino] imidazole-4-carboxamide isomerase(hisA), hypothetical protein, imidazole glycerol phosphate synthase subunit HisH(hisH), imidazoleglycerol-phosphate dehydratase(hisB)	PA5140, PA5141, NA, PA5142, PA5143	imidazoleglycerol-phosphate synthase, cyclase subunit(hisF1), phosphoribosylformimino-5-aminoimidazole carboxamide(hisA), NA, glutamine amidotransferase(hisH1), imidazoleglycerol-phosphate dehydratase(hisB)	1.01458	0.945305	0.987318
812	PA14_68060,PA14_68070	445	373	242	32	23	113	250	255	918	67	48	88	0.43	0.41	0.68	ABC transporter ATP-binding protein, periplasmic binding protein	PA5152, PA5153	probable ATP-binding component of ABC transporter(PA5152), amino acid (lysine/arginine/ornithine/histidine/octopine) ABC transporter periplasmic binding protein(PA5153)	1.20141	0.0652687	0.141813
813	PA14_68080,PA14_68090	4092	4266	1902	576	412	409	968	1466	410	255	319	833	0.45	0.32	0.61	ABC transporter permease, ABC transporter permease	PA5154, PA5155	probable permease of ABC transporter(PA5154), amino acid (lysine/arginine/ornithine/histidine/octopine) ABC transporter membrane protein(PA5155)	0.28229	2.49554e-182	2.22851e-179
814	PA14_68260,PA14_68280,PA14_68290	27	15	19	41	56	19	7	12	53	26	27	110	0.46	0.33	0.61	c4-dicarboxylate-binding protein, dicarboxylate transporter, C4-dicarboxylate transporter	PA5167, PA5168, PA5169	DctP(dctP), DctQ(dctQ), DctM(dctM)	0.663833	0.109348	0.208203
815	PA14_68350	3	1	4	42	16	37	0	1	1	7	27	4	-1.16	0.03	0.15	carbamate kinase(arcC)	PA5173	carbamate kinase(arcC)	1.45259	0.926646	0.983941
816	PA14_68360	29	8	12	74	55	62	14	9	37	24	45	31	-0.52	0.07	0.27	beta-ketoacyl synthase	PA5174	probable beta-ketoacyl synthase(PA5174)	2.60827	7.7104e-05	0.000435784
817	PA14_68400	6	5	3	122	120	93	2	2	0	82	87	113	-0.24	0.39	0.66	LysM domain/BON superfamily protein	PA5178	conserved hypothetical protein(PA5178)	0.454995	0.193526	0.327308
818	PA14_68430,PA14_68440	4	7	3	27	22	13	4	0	3	18	35	1	-0.08	0.87	0.94	formate dehydrogenase accessory protein FdhD, oxidoreductase	PA5180, PA5181	conserved hypothetical protein(PA5180), probable oxidoreductase(PA5181)	0.819709	0.824566	0.915843
819	PA14_68470	20	15	18	58	56	14	10	9	3	23	26	9	-0.44	0.2	0.48	hypothetical protein	NA	NA	0.950395	0.982979	0.996301
820	PA14_68450,PA14_68460	57	37	48	1	1	12	54	61	23	11	13	6	0.85	0.07	0.27	hypothetical protein, hypothetical protein	PA5182, PA5183	hypothetical protein(PA5182), hypothetical protein(PA5183)	0.323467	0.0063367	0.0196482
821	PA14_68580	90	60	63	58	78	43	109	115	428	66	98	12	0.61	0.16	0.43	phosphoenolpyruvate carboxykinase(pckA)	PA5192	phosphoenolpyruvate carboxykinase(pckA)	2.15828	1.4584e-09	1.64855e-08
822	PA14_68620	30	37	14	30	11	13	52	44	111	41	58	19	1.39	0	0.01	hypothetical protein	PA5194	hypothetical protein(PA5194)	0.940669	0.839595	0.926772
823	PA14_68700	28	26	22	210	120	165	23	33	40	151	206	118	0.27	0.55	0.78	osmolarity response regulator(ompR)	PA5200	AmgR(amgR)	1.29784	0.132805	0.241237
824	PA14_68730	144	106	98	5	1	2	71	86	255	4	1	3	-0.35	0.41	0.68	glutamate--cysteine ligase(gshA)	PA5203	glutamate--cysteine ligase(gshA)	0.876532	0.792558	0.898165
825	PA14_68800	70	52	35	11	16	9	64	60	64	4	7	42	1.11	0.08	0.29	hypothetical protein	PA5208	conserved hypothetical protein(PA5208)	1.09046	0.837325	0.92541
826	PA14_68890	4	11	3	3	2	3	11	11	14	2	5	11	1.53	0.02	0.11	iron ABC transporter%2C permease	PA5216	probable permease of ABC iron transporter(PA5216)	1.11972	0.829618	0.919167
827	PA14_69060,PA14_69070,PA14_69090	225	190	130	36	33	22	146	183	98	12	18	21	-0.31	0.33	0.61	ABC transporter permease, ABC transporter ATP-binding protein/permease, hypothetical protein	PA5230, PA5231, PA5232	probable permease of ABC transporter(PA5230), probable ATP-binding/permease fusion ABC transporter(PA5231), conserved hypothetical protein(PA5232)	1.41324	0.0786245	0.163283
828	PA14_69110	41	39	44	7	9	7	9	18	10	3	1	1	-1.66	0	0.01	oxidoreductase	PA5234	probable oxidoreductase(PA5234)	1.3756	0.710663	0.842929
829	PA14_69140,PA14_69150	182	152	62	20	10	28	115	131	116	17	18	7	0.12	0.76	0.89	CDP-6-deoxy-delta-3%2C4-glucoseen reductase, hypothetical protein	PA5236, PA5237	probable aromatic hydrocarbon reductase(PA5236), conserved hypothetical protein(PA5237)	1.31091	0.21437	0.355163
830	PA14_69200	183	149	101	19	12	116	113	120	78	32	37	61	0.33	0.55	0.78	thioredoxin(trxA)	PA5240	thioredoxin(trxA)	0.701324	0.0219962	0.0593432
831	PA14_69230	17	21	11	65	48	20	9	4	7	36	37	31	0.19	0.53	0.77	polyphosphate kinase(ppk)	PA5242	polyphosphate kinase(ppk)	0.498125	0.025612	0.0667618
832	PA14_69220	19	18	19	75	105	60	7	17	3	27	34	37	-0.5	0.17	0.45	exopolyphosphatase(ppx)	PA5241	exopolyphosphatase(ppx)	1.18166	0.603252	0.755545
833	PA14_69280	16	35	5	7	4	6	8	18	27	5	1	8	0.83	0.04	0.18	hypothetical protein	PA5247	conserved hypothetical protein(PA5247)	1.70995	0.329085	0.49225
834	PA14_69300	54	36	24	23	22	25	27	33	52	41	16	80	1.3	0.01	0.1	hypothetical protein	PA5248	hypothetical protein(PA5248)	0.583819	0.0104336	0.0304485
835	PA14_69320,PA14_69330,PA14_69340	94	120	56	117	79	183	88	132	249	143	130	95	0.4	0.26	0.55	integral membrane transport protein, hypothetical protein, ABC transporter ATP-binding protein	PA5250, PA5251, PA5252	conserved hypothetical protein(PA5250), hypothetical protein(PA5251), probable ATP-binding component of ABC transporter(PA5252)	1.69092	1.23428e-07	1.0913e-06
836	PA14_69370	17	14	9	213	163	111	8	8	4	89	111	97	0.07	0.87	0.94	alginate regulatory protein AlgP(algP)	PA5253	alginate regulatory protein AlgP(algP)	0.840772	0.634263	0.782316
837	PA14_69390	91	74	96	174	150	203	72	118	51	58	96	28	-0.95	0.03	0.17	anti-RNA polymerase sigma 70 factor(algQ)	PA5255	Alginate regulatory protein AlgQ(algQ)	2.71218	4.27638e-15	7.63761e-14
838	PA14_69420,PA14_69430	188	149	135	82	71	48	108	143	277	45	61	33	-0.45	0.12	0.37	enzyme of heme biosynthesis, hypothetical protein	PA5257, PA5258	hypothetical protein(PA5257), hypothetical protein(PA5258)	1.42357	0.00663133	0.0204199
839	PA14_69440,PA14_69450	83	83	66	35	25	16	58	57	59	9	11	6	-0.8	0.25	0.54	uroporphyrinogen-III synthase(hemD), porphobilinogen deaminase(hemC)	PA5259, PA5260	uroporphyrinogen-III synthetase(hemD), porphobilinogen deaminase(hemC)	2.13868	0.00289734	0.0100674
840	PA14_69470,PA14_69480	132	136	113	125	144	115	39	48	96	34	62	10	-1.56	0	0.01	alginate biosynthesis regulatory protein AlgR(algR), alginate biosynthesis protein AlgZ/FimS(algZ)	PA5261, PA5262	alginate biosynthesis regulatory protein AlgR(algR), FimS(fimS)	1.69801	0.000211857	0.00099719
841	PA14_69510,PA14_69520,PA14_69540,PA14_69550	122	84	71	43	32	40	66	59	68	22	27	7	-0.4	0.13	0.39	hypothetical protein, hypothetical protein, hypothetical protein, hypothetical protein	NA, NA, NA, NA	NA, NA, NA, NA	1.43573	0.0620524	0.136485
842	PA14_69500	17	7	15	43	45	18	15	21	3	29	52	16	0.22	0.6	0.81	argininosuccinate lyase(argH)	PA5263	argininosuccinate lyase(argH)	1.20644	0.581012	0.742194
843	PA14_69570	6	9	7	9	6	12	7	4	9	6	8	4	0.11	0.78	0.9	magnesium/cobalt transport protein(corA)	PA5268	magnesium/cobalt transport protein(corA)	1.34936	0.613444	0.759786
844	PA14_69600	2	5	3	28	23	21	2	2	14	8	20	20	0.57	0.18	0.47	hypothetical protein	PA5271	hypothetical protein(PA5271)	2.15141	0.128768	0.235635
845	PA14_69630	20	19	12	212	202	266	26	10	80	300	209	305	0.55	0.1	0.35	nucleoside diphosphate kinase regulator(rnk)	PA5274	nucleoside diphosphate kinase regulator(rnk)	1.84068	0.000575026	0.00237731
846	PA14_69770	7	8	4	88	79	117	5	8	7	86	101	105	0.26	0.26	0.54	hypothetical protein	PA5285	SutA(sutA)	0.993835	0.985057	0.996301
847	PA14_69795,PA14_69810	88	66	95	3	7	6	80	66	55	10	3	18	0.41	0.44	0.7	ammonium transporter(amtB), nitrogen regulatory protein P-II 2(glnK)	PA5287, PA5288	ammonium transporter AmtB(amtB), nitrogen regulatory protein P-II 2(glnK)	0.402643	0.00481929	0.0152355
848	PA14_69970	156	118	120	170	119	350	186	135	85	296	277	211	0.7	0.06	0.26	cytochrome c5(cycB)	PA5300	cytochrome c5(cycB)	0.730792	0.000619673	0.00255008
849	PA14_69980	388	329	192	7	6	6	197	195	475	6	7	4	-0.03	0.92	0.96	transcriptional regulator	PA5301	PauR(pauR)	0.933288	0.965479	0.994443
850	PA14_70080	18	21	1	7	5	5	11	14	6	19	6	12	0.89	0.04	0.21	leucine-responsive regulatory protein(lrp)	PA5308	leucine-responsive regulatory protein(lrp)	0.441113	0.0611935	0.135598
851	PA14_70140	1	2	2	43	29	62	7	8	13	29	33	11	-0.66	0.2	0.49	aldehyde dehydrogenase	PA5312	Aldehyde dehydrogenase(pauC)	10.5573	2.68088e-08	2.6022e-07
852	PA14_70180,PA14_70190	306	245	194	154	70	364	599	437	752	641	580	410	1.67	0	0.01	50S ribosomal protein L33(rpmG), 50S ribosomal protein L28(rpmB)	PA5315, PA5316	50S ribosomal protein L33(rpmG), 50S ribosomal protein L28(rpmB)	0.88098	0.0411977	0.0981054
853	PA14_70280	70	72	28	59	45	52	36	56	38	51	67	35	0.28	0.35	0.63	acetylglutamate kinase(argB)	PA5323	acetylglutamate kinase(argB)	0.772625	0.129252	0.236036
854	PA14_70360,PA14_70370	538	434	353	10	7	15	333	395	395	23	14	42	1.39	0	0.04	hypothetical protein, orotate phosphoribosyltransferase(pyrE)	PA5330, PA5331	hypothetical protein(PA5330), orotate phosphoribosyltransferase(pyrE)	0.364216	1.52679e-06	1.16532e-05
855	PA14_70400	254	174	47	98	111	52	125	170	31	103	122	201	0.93	0.01	0.07	hypothetical protein	PA5333	conserved hypothetical protein(PA5333)	0.53147	7.64881e-09	7.85102e-08
856	PA14_70390	928	599	417	24	16	9	1036	764	1436	37	23	33	0.76	0.02	0.12	catabolite repression control protein(crc)	PA5332	catabolite repression control protein(crc)	0.817094	0.305606	0.466236
857	PA14_70450	6	11	20	30	18	31	11	9	15	48	38	35	0.78	0.02	0.12	DNA-directed RNA polymerase subunit omega(rpoZ)	PA5337	RNA polymerase omega subunit(rpoZ)	0.660267	0.18088	0.311825
858	PA14_70480,PA14_70490	37	21	59	5	5	4	38	34	84	15	10	11	0.52	0.27	0.56	hypothetical protein, lipoprotein	PA5339, PA5340	conserved hypothetical protein(PA5339), hypothetical protein(PA5340)	0.506201	0.0623564	0.136816
859	PA14_70590,PA14_70600	731	568	718	38	33	93	330	310	796	151	124	215	1.67	0	0	hypothetical protein, HU family DNA-binding protein	PA5347, PA5348	hypothetical protein(PA5347), probable DNA-binding protein(PA5348)	0.251145	1.17933e-54	1.05314e-52
860	PA14_70580	10	8	8	125	56	97	5	4	4	72	117	24	-0.23	0.52	0.77	hypothetical protein	PA5346	SadB(sadB)	0.71482	0.400041	0.565818
861	PA14_70640	123	82	47	1011	873	779	50	48	36	875	975	2643	1.09	0.01	0.08	rubredoxin 1(rubA1)	PA5351	Rubredoxin 1(rubA1)	0.41939	7.99129e-16	1.55135e-14
862	PA14_70720,PA14_70730	36	24	11	10	6	5	16	28	10	3	6	3	0.47	0.07	0.28	hypothetical protein(ubiC), 4-hydroxybenzoate octaprenyltransferase(ubiA)	PA5357, PA5358	hypothetical protein(PA5357), 4-hydroxybenzoate-octaprenyl transferase(ubiA)	1.34879	0.610633	0.759464
863	PA14_70770	39	51	10	175	145	88	9	20	8	141	223	84	0.18	0.56	0.79	hypothetical protein	PA5362	conserved hypothetical protein(PA5362)	0.322178	1.80053e-08	1.7669e-07
864	PA14_70920	8	8	10	258	236	229	1	7	20	426	327	240	0.69	0.03	0.18	major facilitator transporter	PA5370	probable major facilitator superfamily (MFS) transporter(PA5370)	0.870589	0.706236	0.842015
865	PA14_70930	93	78	56	173	164	192	70	70	54	150	162	192	0.26	0.38	0.65	hypothetical protein	PA5371	conserved hypothetical protein(PA5371)	0.909213	0.449134	0.619545
866	PA14_71070	2	4	5	38	27	45	2	5	9	34	43	53	0.19	0.59	0.8	AraC family transcriptional regulator	PA5380	GbdR(gbdR)	1.16309	0.873841	0.945867
867	PA14_71220	24	24	9	25	18	16	18	26	59	12	16	5	-0.49	0.2	0.48	cardiolipin synthetase(cls)	PA5394	cardiolipin synthase(cls)	2.50778	0.000470958	0.00200269
868	PA14_71590	25	16	29	345	252	579	25	40	8	395	265	253	-0.04	0.92	0.96	hypothetical protein	PA5424	conserved hypothetical protein(PA5424)	1.19394	0.375034	0.54017
869	PA14_71600,PA14_71620	49	35	25	15	9	18	80	87	124	22	37	6	0.49	0.38	0.65	phosphoribosylaminoimidazole carboxylase ATPase subunit(purK), phosphoribosylaminoimidazole carboxylase catalytic subunit(purE)	PA5425, PA5426	phosphoribosylaminoimidazole carboxylase(purK), phosphoribosylaminoimidazole carboxylase, catalytic subunit(purE)	1.64515	0.0263142	0.0677192
870	PA14_71640	37	42	29	1	5	6	35	45	21	10	4	7	0.62	0.08	0.31	LysR family transcriptional regulator	PA5428	probable transcriptional regulator(PA5428)	0.505346	0.116656	0.219054
871	PA14_71630	2	3	0	31	29	24	3	3	4	25	20	8	-0.31	0.47	0.72	alcohol dehydrogenase(adhA)	PA5427	alcohol dehydrogenase(adhA)	2.68056	0.0982668	0.193714
872	PA14_71650	542	457	585	1343	1174	1888	720	488	1603	1457	1618	558	0.14	0.78	0.9	aspartate ammonia-lyase(aspA)	PA5429	aspartate ammonia-lyase(aspA)	2.25722	1.92846e-110	2.87019e-108
873	PA14_71720	8	8	4	107	88	140	20	22	41	53	61	65	-0.57	0.06	0.25	pyruvate carboxylase subunit B	PA5435	probable transcarboxylase subunit(PA5435)	7.49947	3.32265e-17	7.41781e-16
874	PA14_71910,PA14_71920,PA14_71930,PA14_71940,PA14_71960,PA14_71970,PA14_71990,PA14_72000	535	528	278	46	58	37	327	370	555	8	13	7	-0.9	0	0.01	glycosyltransferase WbpZ(wbpZ), glycosyltransferase WbpY(wbpY), glycosyltransferase WbpX(wbpX), ABC subunit of A-band LPS efflux transporter(wzt), membrane subunit of A-band LPS efflux transporter(wzm), GDP-mannose pyrophosphorylase(wbpW), GDP-mannose 4%2C6-dehydratase(gmd), oxidoreductase Rmd(rmd)	PA5447, PA5448, PA5449, PA5450, PA5451, PA5452, PA5453, PA5454	glycosyltransferase WbpZ(wbpZ), glycosyltransferase WbpY(wbpY), glycosyltransferase WbpX(wbpX), ABC subunit of A-band LPS efflux transporter(wzt), membrane subunit of A-band LPS efflux transporter(wzm), phosphomannose isomerase/GDP-mannose WbpW(wbpW), GDP-mannose 4, 6-dehydratase(gmd), oxidoreductase Rmd(rmd)	4.43527	6.60214e-15	1.15602e-13
875	PA14_71900	11	7	6	51	33	49	9	19	3	103	80	103	1.38	0	0	hypothetical protein	PA5446	hypothetical protein(PA5446)	0.560671	0.0708565	0.149233
876	PA14_72260	16	9	9	15	9	5	9	16	67	8	10	0	0.44	0.27	0.55	hypothetical protein	PA5475	hypothetical protein(PA5475)	2.10926	0.0527389	0.119837
877	PA14_72340	34	24	5	4	6	6	52	74	7	17	9	5	1.31	0.02	0.14	glutamate/aspartate:proton symporter(gltP)	PA5479	proton-glutamate symporter(gltP)	0.916537	0.943167	0.986921
878	PA14_72360,PA14_72370	64	47	19	141	100	236	74	75	270	240	212	97	0.52	0.23	0.52	hypothetical protein, hypothetical protein	PA5481, PA5482	hypothetical protein(PA5481), hypothetical protein(PA5482)	2.51867	1.57721e-20	4.85671e-19
879	PA14_72460	76	98	40	85	42	115	92	121	155	69	91	79	0.43	0.43	0.69	cytochrome c4(cc4)	PA5490	cytochrome c4 precursor(cc4)	1.69961	1.64714e-05	0.000105064
880	PA14_72500,PA14_72510	91	91	93	35	20	19	72	96	93	10	11	24	0.07	0.81	0.91	hypothetical protein, homoserine kinase(thrB)	PA5494, PA5495	hypothetical protein(PA5494), homoserine kinase(thrB)	1.53039	0.0538791	0.1215
881	PA14_72600	75	55	52	34	15	9	40	42	38	20	24	65	1.31	0.02	0.15	lipoprotein	PA5502	hypothetical protein(PA5502)	0.376742	1.71455e-06	1.29753e-05
882	PA14_72650,PA14_72660,PA14_72690,PA14_72700,PA14_72710	1	1	5	8	13	6	1	2	2	3	3	15	0.08	0.85	0.93	hypothetical protein, hypothetical protein, glutamine synthetase, hypothetical protein, transporter	PA5506, PA5507, PA5508, PA5509, PA5510	hypothetical protein(PA5506), hypothetical protein(PA5507), Glutamylpolyamine synthetase homologue(pauA7), hypothetical protein(PA5509), probable transporter(PA5510)	0.786499	0.916965	0.979485
883	PA14_72770	41	28	18	17	13	2	78	84	391	14	8	9	0.15	0.68	0.85	hypothetical protein	PA5515	hypothetical protein(PA5515)	3.20735	8.60349e-05	0.000471344
884	PA14_72840	10	11	7	296	242	173	9	5	3	94	140	119	-0.59	0.02	0.12	short-chain dehydrogenase	PA5521	probable short-chain dehydrogenase(PA5521)	1.26286	0.545401	0.712052
885	PA14_72820,PA14_72830	32	21	8	112	63	68	7	4	3	66	73	36	-0.09	0.75	0.88	hypothetical protein, hypothetical protein	PA5520, NA	hypothetical protein(PA5520), NA	0.319504	0.000192863	0.000920999
886	PA14_72850,PA14_72870	23	31	6	7	5	5	11	13	6	0	2	1	-1.62	0	0.01	glutamine synthetase, aminotransferase	PA5522, PA5523	Glutamylpolyamine synthetase(pauA6), probable aminotransferase(PA5523)	2.27722	0.253613	0.404421
887	PA14_72900	29	17	19	118	106	79	11	10	33	126	168	232	0.94	0.07	0.27	lipoprotein	PA5526	hypothetical protein(PA5526)	0.442748	0.000107605	0.000561936
888	PA14_72920	26	25	23	68	79	69	37	45	25	57	105	94	0.42	0.29	0.58	hypothetical protein	PA5527	hypothetical protein(PA5527)	1.2491	0.24401	0.394944
889	PA14_72930	69	57	23	674	592	663	47	82	8	548	735	229	-0.05	0.9	0.95	hypothetical protein	PA5528	hypothetical protein(PA5528)	0.999858	0.999105	0.999105
890	PA14_72970	19	28	17	8	7	21	18	35	98	14	17	29	0.83	0.01	0.07	TonB protein(tonB)	PA5531	TonB1(tonB1)	1.36721	0.25343	0.404421
891	PA14_73120	24	27	10	22	28	28	12	8	5	2	9	12	-1.2	0.01	0.11	hypothetical protein	PA5545	conserved hypothetical protein(PA5545)	1.58201	0.266206	0.418148
892	PA14_73170	7	5	7	8	11	8	19	16	7	12	17	65	1.28	0.03	0.15	glucosamine--fructose-6-phosphate aminotransferase(glmS)	PA5549	glucosamine--fructose-6-phosphate aminotransferase(glmS)	0.857712	0.775469	0.885542
893	PA14_73230	251	186	178	223	155	387	242	290	203	507	563	539	1.36	0	0.02	F0F1 ATP synthase subunit epsilon(atpC)	PA5553	ATP synthase epsilon chain(atpC)	0.535069	1.36203e-18	3.57734e-17
