# Supplementary material for: Quantitative mapping of mRNA 3’ ends in Pseudomonas aeruginosa reveals a pervasive role for premature 3’ end formation in response to azithromycin
Source: PLoS Genet. 2021 Jul 12;17(7):e1009634. doi: 10.1371/journal.pgen.1009634 (PMC8297930; doi:10.1371/journal.pgen.1009634)
Supplement: S10 Table — (XLSX) [file pgen.1009634.s015.xlsx]

## Sheet: Sheet1
S10 Table. Relative changes in the ratio of reads in internal peaks (I) to reads in Full length peaks (FL) in biofilm samples.
Changes in I/FL ratio were calculated as odds ratio (OR). Cochran-Mantel-Haenszel (CMH) tests were used to identify significant I/FL ratio differences between treated and untreated cultures. The Benjamini-Hochberg procedure was used to control false discovery at < 0.1
	Gene	BF_U1.In	BF_U2.In	BF_U3.In	BF_U1.3p	BF_U2.3p	BF_U3.3p	BF_A1.In	BF_A2.In	BF_A3.In	BF_A1.3p	BF_A2.3p	BF_A3.3p	DEseq_log2_fold_change	DESeq_pvalRaw	DESeq_pAdj	PA14product	PAO1homolog	PAO1product	CMH_OR	CMHpValRaw	CMHpAdj
1	PA14_00050	14	24	12	7	2	2	20	8	20	1	1	2	0.02	0.96	0.98	DNA gyrase subunit B(gyrB)	PA0004	DNA gyrase subunit B(gyrB)	2.90772	0.120954	0.176212
2	PA14_00090,PA14_00100	23	32	14	23	20	11	29	4	26	3	0	4	-0.13	0.72	0.88	glycyl-tRNA synthetase subunit beta(glyS), glycyl-tRNA synthetase subunit alpha(glyQ)	PA0008, PA0009	glycyl-tRNA synthetase beta chain(glyS), glycyl-tRNA synthetase alpha chain(glyQ)	6.14998	1.80495e-05	5.16301e-05
3	PA14_00120	57	45	84	57	41	22	229	33	146	16	6	13	-0.13	0.8	0.92	lipid A biosynthesis lauroyl acyltransferase	PA0011	acyltransferase HtrB1(htrB1)	6.72295	1.92068e-22	1.54552e-21
4	PA14_00160	37	96	80	15	15	14	56	17	64	3	1	4	-0.93	0.03	0.13	hypothetical protein	PA0015	hypothetical protein(PA0015)	4.05302	0.000400873	0.000932842
5	PA14_00210	15	14	26	80	108	41	96	12	82	130	15	91	1	0.02	0.1	lysin domain-containing protein	PA0020	T4P secretin-associated protein TsaP(tsaP)	2.68886	1.76486e-07	6.10259e-07
6	PA14_00240	13	13	14	3	4	5	25	4	14	7	2	9	0.21	0.62	0.81	hypothetical protein	PA0022	conserved hypothetical protein(PA0022)	0.651285	0.476474	0.576185
7	PA14_00480	12	11	73	966	949	859	63	40	72	502	174	548	0.15	0.62	0.81	hypothetical protein	PA0039	hypothetical protein(PA0039)	3.56516	7.94211e-27	7.77063e-26
8	PA14_00510	17	45	204	64	72	634	59	20	74	306	74	227	0.8	0.21	0.47	hemagglutinin	PA0041	probable hemagglutinin(PA0041)	0.829362	0.156	0.221279
9	PA14_00530	26	18	32	1	2	4	46	10	53	2	0	3	0.07	0.85	0.94	hypothetical protein	PA0042	hypothetical protein(PA0042)	1.53739	0.659995	0.751392
10	PA14_00560	5	7	22	20	16	42	29	3	29	15	8	24	0.53	0.29	0.56	exoenzyme T(exoT)	PA0044	exoenzyme T(exoT)	2.79126	0.00049192	0.00111753
11	PA14_00630	8	8	4	162	96	117	3	0	1	33	11	40	-0.72	NA	NA	hypothetical protein	PA0050	hypothetical protein(PA0050)	1.29103	0.83144	0.894837
12	PA14_00720	19	18	105	3	0	2	85	16	103	7	1	4	1.29	0.01	0.09	hypothetical protein	PA0060	conserved hypothetical protein(PA0060)	1.00403	0.993657	0.994813
13	PA14_00790,PA14_00800	5	8	9	31	31	10	34	5	25	6	1	4	-1.22	0.03	0.15	oligopeptidase A(prlC), hypothetical protein	PA0067, PA0068	oligopeptidase A(prlC), hypothetical protein(PA0068)	17.0291	6.98312e-13	3.53674e-12
14	PA14_00810	31	31	10	10	8	1	6	1	4	3	1	0	-0.92	0.1	NA	DNA repair photolyase	PA0069	conserved hypothetical protein(PA0069)	0.507582	0.458327	0.557372
15	PA14_00830,PA14_00850,PA14_00860,PA14_00875,PA14_00890,PA14_00900,PA14_00910	57	56	74	24	14	9	40	6	43	14	3	9	0.09	0.87	0.95	hypothetical protein, hypothetical protein, ABC transporter ATP-binding protein, serine/threonine protein kinase PpkA(ppkA), phosphoprotein phosphatase, hypothetical protein, hypothetical protein	PA0071, PA0072, PA0073, PA0074, PA0075, PA0076, PA0077	TagR1(tagR1), TagS1(tagS1), TagT1(tagT1), serine/threonine protein kinase PpkA(ppkA), PppA(pppA), TagF1(tagF1), IcmF1(icmF1)	0.85121	0.675749	0.765619
16	PA14_00925,PA14_00940,PA14_00960,PA14_00970,PA14_00980	118	150	229	7	8	1	140	47	163	5	1	0	-0.16	0.75	0.89	hypothetical protein, hypothetical protein, lipoprotein, hypothetical protein;Pseudo, hypothetical protein;Pseudo	PA0078, PA0079, PA0080, NA, NA	TssL1(tssL1), TssK1(tssK1), TssJ1(tssJ1), NA, NA	1.67935	0.396832	0.497006
17	PA14_01240	23	34	210	44	47	36	41	14	53	22	7	24	-0.14	0.65	0.84	carbonic anhydrase	PA0102	probable carbonic anhydrase(PA0102)	1.20182	0.397092	0.497006
18	PA14_01410	3	3	15	11	11	18	17	3	11	20	15	19	1.06	0.01	0.06	hypothetical protein	PA0116	hypothetical protein(PA0116)	1.10332	0.932189	0.961116
19	PA14_01490	66	71	165	158	121	58	132	44	117	13	6	28	-1.52	0	0	hemolysin	PA0122	rahU(rahU)	5.827	6.40307e-31	7.65701e-30
20	PA14_01730	63	71	573	48	18	2	152	81	262	1	0	3	-1.3	0	0.03	hypothetical protein	PA0141	conserved hypothetical protein(PA0141)	13.6233	5.13975e-18	3.35252e-17
21	PA14_01990	7	2	3	25	36	9	11	1	5	14	0	3	-1.14	0.17	0.42	hypothetical protein	PA0160	hypothetical protein(PA0160)	3.59328	0.0125749	0.0226424
22	PA14_02450,PA14_02460,PA14_02470	63	75	24	30	11	9	40	13	45	4	0	2	-1.74	0.02	0.11	NAD(P) transhydrogenase subunit alpha part 1, NAD(P) transhydrogenase subunit alpha part 2, pyridine nucleotide transhydrogenase subunit beta(pntB)	PA0195, PA0195.1, PA0196	putative NAD(P) transhydrogenase, subunit alpha part 1(pntAA), putative NAD(P) transhydrogenase, subunit alpha part 2(pntAB), pyridine nucleotide transhydrogenase, beta subunit(pntB)	4.78195	0.000140977	0.000355956
23	PA14_02520	8	12	78	217	171	141	93	47	128	127	41	130	0.2	0.53	0.75	hypothetical protein	PA0200	hypothetical protein(PA0200)	4.45029	8.32722e-30	9.07562e-29
24	PA14_02660	8	0	11	45	33	32	4	0	7	39	5	25	0.29	0.5	0.73	LysR family transcriptional regulator	PA0218	probable transcriptional regulator(PA0218)	0.807574	0.732638	0.810476
25	PA14_03150	220	267	407	23	15	9	93	50	199	6	2	9	0.34	0.42	0.67	hypothetical protein	PA0255	conserved hypothetical protein(PA0255)	1.00366	0.990246	0.994813
26	PA14_03170	61	49	32	4	3	6	30	11	32	4	3	4	0.28	0.56	0.77	hypothetical protein	NA	NA	0.670656	0.460626	0.55859
27	PA14_03350,PA14_03360	75	74	83	22	32	17	101	29	77	2	3	9	-0.26	0.63	0.83	hypothetical protein, hypothetical protein	NA, NA	NA, NA	3.90164	5.11927e-06	1.51467e-05
28	PA14_03390,PA14_03400	23	19	52	2	6	13	23	10	21	13	4	16	0.78	0.04	0.17	hypothetical protein, hypothetical protein	NA, NA	NA, NA	0.331109	0.0018466	0.00383114
29	PA14_03380	160	120	223	23	30	80	129	33	92	74	18	68	1.24	0.01	0.05	hypothetical protein	NA	NA	0.384356	6.86241e-11	3.04564e-10
30	PA14_NovelOrf_003	9	9	4	328	213	399	47	5	17	355	68	286	0.62	0.05	0.19	NA	NA	NA	4.25004	1.45775e-08	5.57832e-08
31	PA14_03450	45	24	15	313	96	41	10	1	4	22	2	6	-2.58	0	0	4-aminobutyrate aminotransferase(gabT)	PA0266	delta-aminovalerate aminotransferase(davT)	2.63049	0.0070234	0.013146
32	PA14_03730	151	141	108	172	107	44	291	62	232	18	2	20	-1.24	0	0.01	fatty acid desaturase	PA0286	delta-9 fatty acid desaturase, DesA(desA)	11.916	1.21067e-51	2.60596e-50
33	PA14_03860	56	45	112	62	44	26	31	4	20	29	0	10	-0.84	0.08	0.26	glutamine synthetase	PA0296	Glutamylpolyamine synthetase(spuI)	0.969042	0.999256	0.999256
34	PA14_03870	85	59	45	59	92	57	81	16	42	96	9	45	0.3	0.51	0.73	glutamine amidotransferase(spuA)	PA0297	probable glutamine amidotransferase(spuA)	0.917405	0.652645	0.746384
35	PA14_03880	23	23	15	145	86	53	23	4	11	40	4	31	-0.86	0.02	0.1	glutamine synthetase(spuB)	PA0298	Glutamylpolyamine synthetase(spuB)	2.52075	0.000317655	0.000751376
36	PA14_03900	51	108	387	314	227	221	121	37	174	393	25	176	0.55	0.21	0.47	aminotransferase(spuC)	PA0299	Polyamine:pyruvate transaminase(spuC)	1.03792	0.739654	0.816464
37	PA14_03920	5	5	2	138	71	54	2	1	3	16	1	16	-1.78	0	0	polyamine transport protein(spuD)	PA0300	polyamine transport protein(spuD)	4.8443	0.0115462	0.020929
38	PA14_03940,PA14_03950,PA14_03960	178	200	163	32	32	10	345	41	252	4	0	3	-0.74	0.08	0.26	polyamine transport protein PotG(spuF), polyamine transport protein PotH(spuG), polyamine transport protein PotI(spuH)	PA0302, PA0303, PA0304	polyamine transport protein PotG(spuF), polyamine transport protein PotH(spuG), polyamine transport protein PotI(spuH)	9.67077	3.04273e-12	1.48011e-11
39	PA14_04040	18	17	65	4	3	1	33	5	26	1	0	4	-0.26	0.66	0.84	hypothetical protein	PA0309	hypothetical protein(PA0309)	0.870044	0.773221	0.843084
40	PA14_04070	270	435	393	38	21	9	513	129	554	4	1	5	-0.45	0.39	0.65	hypothetical protein	PA0312	conserved hypothetical protein(PA0312)	8.16382	9.93253e-13	4.99213e-12
41	PA14_04140	1	4	0	2	7	33	83	13	66	6	1	3	-0.78	0.31	NA	hypothetical protein	PA0317	hypothetical protein(PA0317)	104.544	5.88763e-23	4.87428e-22
42	PA14_04300	6	2	55	372	251	359	35	6	27	63	24	147	-0.97	0.02	0.12	hypothetical protein	PA0329	conserved hypothetical protein(PA0329)	3.34104	2.81437e-13	1.44237e-12
43	PA14_04460	10	3	4	64	130	12	9	1	5	24	6	32	-0.35	0.6	0.81	prolipoprotein diacylglyceryl transferase(lgt)	PA0341	prolipoprotein diacylglyceryl transferase(lgt)	1.55512	0.342073	0.4407
44	PA14_04480	10	9	1	0	7	2	8	1	7	1	0	1	0.06	0.89	0.96	thymidylate synthase(thyA)	PA0342	thymidylate synthase(thyA)	1.88981	0.69178	0.776007
45	PA14_04630	5	1	1	33	22	9	2	0	1	0	1	4	-1.53	0	0.02	dihydroxy-acid dehydratase(ilvD)	PA0353	dihydroxy-acid dehydratase(ilvD)	7.20865	0.0271858	0.0462588
46	PA14_04690	41	54	157	42	48	13	89	18	79	7	5	11	-0.01	0.97	0.99	hypothetical protein	PA0359	hypothetical protein(PA0359)	3.05071	1.24109e-06	3.97241e-06
47	PA14_04700	182	319	208	50	62	19	256	26	218	44	11	30	0.3	0.46	0.71	hypothetical protein	PA0360	hypothetical protein(PA0360)	1.00143	0.992926	0.994813
48	PA14_04760	3	9	8	68	35	24	10	0	13	13	3	7	-0.87	0.02	0.12	phosphopantetheine adenylyltransferase(coaD)	PA0363	phosphopantetheine adenylyltransferase(coaD)	6.79701	1.88336e-06	5.89663e-06
49	PA14_04930	379	357	1196	29	38	22	653	203	589	4	0	6	-1.28	0.01	0.09	RNA polymerase factor sigma-32(rpoH)	PA0376	sigma factor RpoH(rpoH)	6.32477	2.0478e-11	9.53059e-11
50	PA14_05000	28	22	4	4	9	0	58	6	13	3	0	1	-0.1	0.89	NA	tRNA (guanine-N(7)-)-methyltransferase(trmB)	PA0382	DNA mismatch repair protein MicA(micA)	2.71749	0.163204	0.230737
51	PA14_05030	2	2	0	7	2	12	994	104	609	16	0	14	1.08	0.05	0.2	hypothetical protein	PA0385	hypothetical protein(PA0385)	281.853	7.06495e-107	3.57819e-105
52	PA14_05070,PA14_05080	1	3	2	12	13	42	8	1	3	4	1	6	-0.68	0.29	0.56	methionine biosynthesis protein, homoserine O-acetyltransferase(metX)	PA0389, PA0390	hypothetical protein(PA0389), homoserine O-acetyltransferase(metX)	12.5471	0.000182008	0.000454229
53	PA14_05130,PA14_05150,PA14_05160	40	22	107	13	6	11	145	25	111	6	0	3	-0.44	0.42	0.68	hypothetical protein, pyrroline-5-carboxylate reductase(proC), hypothetical protein	PA0392, PA0393, PA0394	conserved hypothetical protein(PA0392), pyrroline-5-carboxylate reductase(proC), conserved hypothetical protein(PA0394)	5.82339	1.3704e-06	4.37006e-06
54	PA14_05320,PA14_05330,PA14_05340	289	166	315	13	14	12	230	97	199	5	3	5	-0.47	0.47	0.71	twitching motility protein PilG(pilG), twitching motility protein PilH(pilH), twitching motility protein PilI(pilI)	PA0408, PA0409, PA0410	twitching motility protein PilG(pilG), twitching motility protein PilH(pilH), twitching motility protein PilI(pilI)	2.00592	0.0427744	0.0696196
55	PA14_05480	35	36	25	18	9	13	51	11	47	6	0	4	-1.46	0.01	0.05	hypothetical protein	PA0421	hypothetical protein(PA0421)	4.62506	3.44563e-05	9.47823e-05
56	PA14_05500,PA14_05510	5	5	4	136	112	958	214	14	84	796	288	1169	1.87	NA	NA	hypothetical protein, hypothetical protein	PA0422, PA0423	conserved hypothetical protein(PA0422), PasP(pasP)	7.25748	2.50657e-17	1.5753e-16
57	PA14_05560	6	4	1	43	18	15	2	0	4	6	3	5	0.37	0.35	0.61	ATP-dependent RNA helicase	PA0428	probable ATP-dependent RNA helicase(PA0428)	3.55813	0.0670705	0.104426
58	PA14_05580,PA14_05590,PA14_05600,PA14_05620	246	312	213	14	14	13	194	45	225	4	7	6	0.03	0.95	0.98	hypothetical protein, 5%2C10-methylenetetrahydrofolate reductase(metF), hypothetical protein, S-adenosyl-L-homocysteine hydrolase(sahH)	PA0429, PA0430, PA0431, PA0432	hypothetical protein(PA0429), 5, 10-methylenetetrahydrofolate reductase(metF), hypothetical protein(PA0431), S-adenosyl-L-homocysteine hydrolase(sahH)	1.30538	0.406548	0.507301
59	PA14_05690,PA14_05700	4	2	7	7	4	6	8	0	4	7	0	2	-0.03	0.96	0.98	cytosine deaminase(codA), cytosine permease(codB)	PA0437, PA0438	cytosine deaminase(codA), cytosine permease(codB)	1.89799	0.442016	0.54136
60	PA14_05660	15	22	22	20	39	23	20	5	18	39	7	15	-0.08	0.86	0.95	transcriptional regulator	PA0436	probable transcriptional regulator(PA0436)	0.973772	0.925376	0.958783
61	PA14_05880,PA14_05890	69	63	66	27	28	27	101	20	124	47	4	27	1.02	0.17	0.42	membrane-bound protease, stomatin-like protein	PA0451, PA0452	conserved hypothetical protein(PA0451), probable stomatin-like protein(PA0452)	1.3064	0.20508	0.280275
62	PA14_05960	183	207	123	404	415	120	70	15	79	73	10	55	-1.14	0.03	0.13	cold-shock protein	PA0456	probable cold-shock protein(PA0456)	1.86359	4.05571e-06	1.22525e-05
63	PA14_06030	24	18	4	7	2	64	15	3	13	13	2	11	0.31	0.57	0.79	acyltransferase	PA0461	conserved hypothetical protein(PA0461)	1.53518	0.191847	0.265137
64	PA14_06000,PA14_06010	167	155	82	238	135	156	176	30	118	123	28	93	-0.21	0.39	0.65	ClpA/B protease ATP binding subunit, hypothetical protein	PA0459, PA0460	probable ClpA/B protease ATP binding subunit(PA0459), hypothetical protein(PA0460)	1.91249	5.71201e-09	2.24568e-08
65	PA14_06040	36	44	72	9	6	6	61	16	61	6	2	3	0.13	0.77	0.9	hypothetical protein	PA0462	hypothetical protein(PA0462)	1.87423	0.157164	0.222563
66	PA14_06150	12	5	13	12	7	7	4	2	8	4	1	8	-0.09	0.87	0.95	hypothetical protein	PA0469	hypothetical protein(PA0469)	0.844706	0.911534	0.950148
67	PA14_06190	11	9	7	9	7	2	8	2	8	6	2	3	0.49	0.6	NA	glutathione S-transferase	PA0473	probable glutathione S-transferase(PA0473)	0.929705	0.889875	0.935086
68	PA14_06390	298	319	2376	69	75	268	782	268	1020	187	32	195	0.83	0.18	0.43	hypothetical protein	PA0490	hypothetical protein(PA0490)	0.794342	0.00362726	0.007163
69	PA14_06500	4	2	6	18	22	23	8	2	7	16	1	11	0.56	0.25	0.52	biotin synthase(bioB)	PA0500	biotin synthase(bioB)	2.85249	0.0292919	0.0495487
70	PA14_06580	93	102	45	118	89	153	101	27	86	121	47	159	1.12	0.01	0.08	hypothetical protein	PA0505	hypothetical protein(PA0505)	1.10068	0.483473	0.583829
71	PA14_06600	160	216	237	462	225	123	174	59	207	104	5	51	-1.14	0.05	0.19	acyl-CoA dehydrogenase	PA0506	probable acyl-CoA dehydrogenase(PA0506)	3.90203	9.89014e-35	1.33053e-33
72	PA14_06650,PA14_06660,PA14_06670,PA14_06680,PA14_06690,PA14_06700,PA14_06710,PA14_06720,PA14_06730,PA14_06740,PA14_06750	110	60	105	14	16	17	174	49	215	12	2	17	0.63	0.11	0.31	c-type cytochrome(nirN), uroporphyrin-III c-methyltransferase(nirE), heme d1 biosynthesis protein NirJ(nirJ), hypothetical protein(nirH), transcriptional regulator(nirG), heme d1 biosynthesis protein NirL(nirL), transcriptional regulator, heme d1 biosynthesis protein NirF(nirF), c-type cytochrome(nirC), cytochrome c-551(nirM), nitrite reductase(nirS)	PA0509, PA0510, PA0511, PA0512, PA0513, PA0514, PA0515, PA0516, PA0517, PA0518, PA0519	NirN(nirN), NirE(nirE), heme d1 biosynthesis protein NirJ(nirJ), NirH(nirH), NirG(nirG), heme d1 biosynthesis protein NirL(nirL), probable transcriptional regulator(PA0515), heme d1 biosynthesis protein NirF(nirF), probable c-type cytochrome precursor(nirC), cytochrome c-551 precursor(nirM), nitrite reductase precursor(nirS)	2.3773	0.000787892	0.00173942
73	PA14_06860,PA14_06870	14	10	16	52	47	35	73	15	82	199	20	137	1.02	0.01	0.05	hypothetical protein, transcriptional regulator Dnr(dnr)	PA0526, PA0527	hypothetical protein(PA0526), transcriptional regulator Dnr(dnr)	1.59285	0.0327157	0.054802
74	PA14_06980,PA14_06990	39	16	15	32	22	30	99	12	56	8	2	3	-1.41	0	0.03	hypothetical protein, hypothetical protein	PA0536, PA0537	hypothetical protein(PA0536), conserved hypothetical protein(PA0537)	13.9343	1.71523e-19	1.17207e-18
75	PA14_07030	22	19	6	38	12	2	25	2	11	11	3	5	0.31	0.42	0.67	cytochrome c'	PA0541	hypothetical protein(PA0541)	2.14397	0.0454693	0.0735885
76	PA14_07190	7	16	19	61	94	266	26	6	16	266	73	339	1.71	0	0.02	phosphoglycerate kinase(pgk)	PA0552	phosphoglycerate kinase(pgk)	0.655564	0.100653	0.150455
77	PA14_07200	20	30	76	15	50	142	94	23	101	23	22	71	0.51	0.44	0.68	hypothetical protein	PA0553	hypothetical protein(PA0553)	2.49526	5.64648e-08	2.02568e-07
78	PA14_07210	1	4	5	32	47	246	9	1	10	141	33	207	1.04	0.07	0.25	hypothetical protein	PA0554	hypothetical protein(PA0554)	1.62804	0.344344	0.442507
79	PA14_07230	14	18	39	17	15	15	91	41	132	14	0	9	-0.28	0.62	0.81	fructose-1%2C6-bisphosphate aldolase(fda)	PA0555	fructose-1, 6-bisphosphate aldolase(fda)	8.53988	4.2699e-14	2.34164e-13
80	PA14_07290,PA14_07300	6	13	12	3	13	2	14	1	13	2	0	1	-0.11	0.88	0.95	hypothetical protein, hypothetical protein	PA0560, PA0561	conserved hypothetical protein(PA0560), hypothetical protein(PA0561)	2.23829	0.411598	0.511379
81	PA14_07330	100	111	197	177	82	37	113	49	127	21	1	30	-1.18	0.02	0.09	hypothetical protein	PA0563	conserved hypothetical protein(PA0563)	3.73366	6.3638e-17	3.94189e-16
82	PA14_07480	17	17	17	3504	1226	1002	17	5	13	364	90	373	-1.38	0	0.02	reverse transcriptase	NA	NA	4.02052	2.45792e-11	1.13778e-10
83	PA14_07520	409	350	285	45	40	20	289	56	213	13	1	9	-0.79	0.09	0.27	RNA polymerase sigma factor RpoD(rpoD)	PA0576	sigma factor RpoD(rpoD)	2.38875	0.000440298	0.00100824
84	PA14_07530	30	16	53	51	56	251	35	14	39	117	58	159	0.85	0.15	0.39	DNA primase(dnaG)	PA0577	DNA primase(dnaG)	0.851412	0.377827	0.476993
85	PA14_07560	39	37	23	492	393	148	22	4	13	46	10	43	-1.82	0	0	30S ribosomal protein S21(rpsU)	PA0579	30S ribosomal protein S21(rpsU)	3.67573	1.07215e-09	4.50302e-09
86	PA14_07570	50	72	40	13	9	50	102	17	79	30	3	45	0.47	0.18	0.43	DNA-binding/iron metalloprotein/AP endonuclease(gcp)	PA0580	O-sialoglycoprotein endopeptidase(gcp)	1.46763	0.0868562	0.131661
87	PA14_07590,PA14_07600	8	1	5	21	19	11	22	4	34	15	0	11	-0.41	0.49	0.72	dihydroneopterin aldolase(folB), 2-amino-4-hydroxy-6- hydroxymethyldihydropteridine pyrophosphokinase	PA0582, PA0583	dihydroneopterin aldolase(folB), hypothetical protein(PA0583)	5.85949	2.52317e-06	7.75874e-06
88	PA14_07680	70	87	139	188	163	115	47	23	65	40	0	24	-1.85	0	0.01	hypothetical protein	PA0588	conserved hypothetical protein(PA0588)	3.36394	1.36654e-12	6.7234e-12
89	PA14_07820	46	61	27	19	24	14	53	18	80	11	4	23	0	1	NA	histidine kinase	PA0600	two-component sensor, AgtS(agtS)	1.86597	0.0255178	0.0439456
90	PA14_07950	41	55	108	89	70	48	33	17	41	10	0	15	-0.86	0.09	0.27	transcriptional regulator PrtN(prtN)	PA0610	transcriptional regulator PrtN(prtN)	3.32641	1.75921e-07	6.10259e-07
91	PA14_08210,PA14_08220,PA14_08230,PA14_08240,PA14_08250,PA14_08260,PA14_08270,PA14_08280,PA14_08300	45	43	197	4	0	12	87	12	69	7	3	7	0.25	0.73	0.89	hypothetical protein, hypothetical protein, hypothetical protein, hypothetical protein, hypothetical protein, minor tail protein L, hypothetical protein, bacteriophage protein, phage-related protein%2C tail component	PA0633, PA0634, PA0635, PA0636, PA0637, PA0638, PA0639, PA0640, PA0641	hypothetical protein(PA0633), hypothetical protein(PA0634), hypothetical protein(PA0635), hypothetical protein(PA0636), conserved hypothetical protein(PA0637), probable bacteriophage protein(PA0638), conserved hypothetical protein(PA0639), probable bacteriophage protein(PA0640), probable bacteriophage protein(PA0641)	0.600598	0.211567	0.287772
92	PA14_08370	72	113	70	60	38	20	26	4	36	34	3	12	-0.33	0.33	0.6	cAMP-regulatory protein(vfr)	PA0652	transcriptional regulator Vfr(vfr)	0.68173	0.137131	0.197111
93	PA14_08340,PA14_08350,PA14_08360	35	41	46	73	59	25	63	6	82	6	1	11	-0.45	0.2	0.46	anthranilate synthase component II(trpG), anthranilate phosphoribosyltransferase(trpD), indole-3-glycerol-phosphate synthase(trpC)	PA0649, PA0650, PA0651	anthranilate synthase component II(trpG), anthranilate phosphoribosyltransferase(trpD), indole-3-glycerol-phosphate synthase(trpC)	8.97779	4.52882e-17	2.82559e-16
94	PA14_08380	38	67	25	30	32	10	43	4	53	24	0	13	0.12	0.78	0.91	hypothetical protein	PA0653	conserved hypothetical protein(PA0653)	1.51012	0.177046	0.247865
95	PA14_08400	41	38	13	38	27	8	114	13	89	28	3	9	-0.19	0.68	0.85	hypothetical protein	PA0655	hypothetical protein(PA0655)	3.94432	4.14642e-08	1.50636e-07
96	PA14_08520,PA14_08540	146	99	67	36	21	9	88	11	55	25	2	9	-0.17	0.72	0.88	anhydro-N-acetylmuramic acid kinase(anmK), hypothetical protein	PA0666, PA0667	conserved hypothetical protein(PA0666), conserved hypothetical protein(PA0667)	0.881268	0.688468	0.773853
97	PA14_08510	373	192	849	63	90	50	465	57	339	28	1	16	-0.37	0.25	0.53	iron-sulfur cluster insertion protein ErpA	PA0665	conserved hypothetical protein(PA0665)	2.65638	1.45121e-08	5.57808e-08
98	PA14_08560	320	324	362	4983	4842	2677	267	70	277	3910	698	2573	0.49	0.33	0.6	tyrosyl-tRNA synthetase(tyrZ)	PA0668	tyrosyl-tRNA synthetase 2(tyrZ)	0.985139	0.806501	0.874556
99	PA14_08620,PA14_08630,PA14_08640	183	230	251	181	286	154	321	54	203	197	61	141	0.88	0.06	0.21	biotin--protein ligase(birA), pantothenate kinase, hypothetical protein	PA4280, PA4279, PA4278	BirA bifunctional protein(birA), hypothetical protein(PA4279), hypothetical protein(PA4278)	1.19689	0.0528293	0.0834843
100	PA14_08680	288	248	159	12	10	7	200	63	253	17	2	4	-0.97	0	0.02	elongation factor Tu(tufB)	PA4277	elongation factor Tu(tufB)	0.861719	0.712083	0.791597
101	PA14_08695	194	325	104	126	131	33	151	22	139	145	19	65	0.96	0.05	0.18	preprotein translocase subunit SecE(secE)	PA4276	secretion protein SecE(secE)	0.643487	0.000572877	0.00129122
102	PA14_08710	796	637	236	30	24	8	690	105	483	19	4	20	0.34	0.39	0.65	transcription antitermination protein NusG(nusG)	PA4275	transcription antitermination protein NusG(nusG)	1.12578	0.670529	0.761643
103	PA14_08720,PA14_08730	172	150	79	132	64	39	73	9	63	44	8	23	-0.46	0.29	0.56	50S ribosomal protein L11(rplK), 50S ribosomal protein L1(rplA)	PA4274, PA4273	50S ribosomal protein L11(rplK), 50S ribosomal protein L1(rplA)	1.16672	0.409637	0.510415
104	PA14_08750	14	12	9	777	652	444	7	0	4	268	102	247	-0.37	0.22	0.49	50S ribosomal protein L7/L12(rplL)	PA4271	50S ribosomal protein L7 / L12(rplL)	1.0244	0.944357	0.970276
105	PA14_08760,PA14_08780	476	438	257	16	14	9	386	63	300	1	2	1	-1.47	0.02	0.1	DNA-directed RNA polymerase subunit beta(rpoB), DNA-directed RNA polymerase subunit beta'(rpoC)	PA4270, PA4269	DNA-directed RNA polymerase beta chain(rpoB), DNA-directed RNA polymerase beta* chain(rpoC)	5.01792	0.000339611	0.000799578
106	PA14_08790,PA14_08810,PA14_08820	1374	939	1020	24	32	32	1099	350	1023	9	9	16	0.16	0.76	0.9	30S ribosomal protein S12(rpsL), 30S ribosomal protein S7(rpsG), elongation factor G(fusA1)	PA4268, PA4267, PA4266	30S ribosomal protein S12(rpsL), 30S ribosomal protein S7(rpsG), elongation factor G(fusA1)	1.81223	0.00428085	0.00837684
107	PA14_08830	185	164	145	93	57	38	121	38	100	23	0	13	-0.58	0.19	0.45	elongation factor Tu(tufA)	PA4265	elongation factor Tu(tufA)	2.80029	2.83072e-07	9.59547e-07
108	PA14_08840,PA14_08850,PA14_08860,PA14_08870,PA14_08880,PA14_08890,PA14_08900,PA14_08910,PA14_08920,PA14_08930,PA14_08940,PA14_08950,PA14_08960,PA14_08970,PA14_08980	1914	1859	1003	179	177	57	4662	908	3232	23	2	23	-1.99	0	0	30S ribosomal protein S10(rpsJ), 50S ribosomal protein L3(rplC), 50S ribosomal protein L4(rplD), 50S ribosomal protein L23(rplW), 50S ribosomal protein L2(rplB), 30S ribosomal protein S19(rpsS), 50S ribosomal protein L22(rplV), 30S ribosomal protein S3(rpsC), 50S ribosomal protein L16(rplP), 50S ribosomal protein L29(rpmC), 30S ribosomal protein S17(rpsQ), 50S ribosomal protein L14(rplN), 50S rib…	PA4264, PA4263, PA4262, PA4261, PA4260, PA4259, PA4258, PA4257, PA4256, PA4255, PA4254, PA4253, PA4252, PA4251, PA4250	30S ribosomal protein S10(rpsJ), 50S ribosomal protein L3(rplC), 50S ribosomal protein L4(rplD), 50S ribosomal protein L23(rplW), 50S ribosomal protein L2(rplB), 30S ribosomal protein S19(rpsS), 50S ribosomal protein L22(rplV), 30S ribosomal protein S3(rpsC), 50S ribosomal protein L16(rplP), 50S ribosomal protein L29(rpmC), 30S ribosomal protein S17(rpsQ), 50S ribosomal protein L14(rplN), 50S rib…	16.8179	9.60522e-103	4.13505e-101
109	PA14_09050	525	461	264	86	86	37	363	67	204	29	9	24	-0.67	0.09	0.28	preprotein translocase subunit SecY(secY)	PA4243	secretion protein SecY(secY)	1.61583	0.00277553	0.00560971
110	PA14_09070	130	94	41	696	460	366	53	8	41	207	70	234	-0.18	0.43	0.68	50S ribosomal protein L36(rpmJ)	PA4242	50S ribosomal protein L36(rpmJ)	1.25447	0.102705	0.153256
111	PA14_09080,PA14_09090,PA14_09100,PA14_09115,PA14_09130	507	366	235	309	276	158	285	43	215	67	7	31	-0.61	0.32	0.59	30S ribosomal protein S13(rpsM), 30S ribosomal protein S11(rpsK), 30S ribosomal protein S4(rpsD), DNA-directed RNA polymerase subunit alpha(rpoA), 50S ribosomal protein L17(rplQ)	PA4241, PA4240, PA4239, PA4238, PA4237	30S ribosomal protein S13(rpsM), 30S ribosomal protein S11(rpsK), 30S ribosomal protein S4(rpsD), DNA-directed RNA polymerase alpha chain(rpoA), 50S ribosomal protein L17(rplQ)	3.29764	8.41044e-25	7.38918e-24
112	PA14_09150	9	6	12	144	34	14	26	3	16	4	0	6	-2.74	0	0.01	catalase(katA)	PA4236	catalase(katA)	14.9714	3.89195e-20	2.76939e-19
113	PA14_09195	134	81	139	37	29	34	112	11	57	5	15	9	-0.01	0.98	0.99	major facilitator transporter	PA4233	probable major facilitator superfamily (MFS) transporter(PA4233)	1.50615	0.0822464	0.12668
114	PA14_09400	0	1	5	4	0	3	1	1	5	2	1	3	1.04	0.07	0.25	hypothetical protein(phzS)	PA4217	flavin-containing monooxygenase(phzS)	1.17391	0.849473	0.91083
115	PA14_09490	48	102	52	26	19	20	22	8	31	11	1	9	-0.15	0.72	0.88	phenazine-specific methyltransferase(phzM)	PA4209	probable phenazine-specific methyltransferase(phzM)	1.21752	0.622744	0.720722
116	PA14_09630,PA14_09660	14	24	46	10	10	4	74	8	40	2	1	3	-0.77	0.22	NA	acyl-CoA dehydrogenase, acyl-CoA synthetase	PA4199, PA4198	probable acyl-CoA dehydrogenase(PA4199), probable AMP-binding enzyme(PA4198)	4.72905	0.000248559	0.000604545
117	PA14_09770,PA14_09780	25	28	13	7	4	6	31	7	29	5	1	2	-0.27	0.61	0.81	AraC family transcriptional regulator, hypothetical protein	PA4184, PA4183	sarcosine oxidation and utilization regulator SouR(souR), hypothetical protein(PA4183)	2.41027	0.0828224	0.127292
118	PA14_10040	0	1	3	4	5	1	0	1	3	2	0	2	0.4	0.57	NA	amidase	PA4163	hypothetical protein(PA4163)	1.4	0.712529	0.791597
119	PA14_10290	94	105	140	59	26	19	94	31	102	8	2	4	-1.54	0	0.01	transcriptional regulator AcoR(acoR)	PA4147	transcriptional regulator AcoR(acoR)	5.35683	2.49927e-09	1.01504e-08
120	PA14_10360	6	6	8	196	194	169	7	0	3	140	24	99	-0.04	0.91	0.96	hypothetical protein	PA4141	hypothetical protein(PA4141)	1.12319	0.927932	0.960246
121	PA14_10420	27	15	24	3	5	10	14	4	26	20	2	17	1.81	0	0	tyrosyl-tRNA synthetase(tyrS)	PA4138	tyrosyl-tRNA synthetase(tyrS)	0.322504	0.00143857	0.00303581
122	PA14_10490,PA14_10500	73	80	84	6	1	2	104	27	68	4	2	2	1.08	0.05	0.18	hypothetical protein, cbb3-type cytochrome c oxidase subunit I	PA4134, PA4133	hypothetical protein(PA4134), cytochrome c oxidase subunit (cbb3-type)(PA4133)	1.08824	0.854214	0.913243
123	PA14_10710	66	52	50	6	5	4	10	1	5	5	0	1	-1.02	0.1	NA	hypothetical protein	PA4116	heme oxygenase, BphO(bphO)	0.201121	0.0056507	0.0106929
124	PA14_11270	215	239	331	472	214	159	350	97	360	35	8	36	-1.1	0	0.01	outer membrane protein OprG precursor(oprG)	PA4067	Outer membrane protein OprG precursor(oprG)	10.7096	2.00735e-99	7.85605e-98
125	PA14_11330	3	6	8	3	6	1	9	1	16	0	1	1	-0.21	0.61	0.81	hypothetical protein	PA4062	hypothetical protein(PA4062)	2.95688	0.308087	0.400699
126	PA14_11400	26	19	14	685	686	548	13	0	8	247	105	318	-0.3	0.34	0.61	riboflavin-specific deaminase/reductase(ribD)	PA4056	riboflavin-specific deaminase/reductase(ribD)	1.06151	0.923468	0.957959
127	PA14_11550	18	18	2	1	5	1	8	1	10	0	1	2	-0.75	0.12	0.33	1-deoxy-D-xylulose-5-phosphate synthase(dxs)	PA4044	1-deoxyxylulose-5-phosphate synthase(dxs)	0.707189	0.660631	0.751392
128	PA14_11690	3	7	2	19	12	11	17	2	10	4	0	4	-0.6	0.25	0.53	inorganic pyrophosphatase(ppa)	PA4031	inorganic pyrophosphatase(ppa)	14.1868	6.16749e-07	2.0268e-06
129	PA14_11680	70	65	199	44	17	15	162	41	174	4	3	11	0.35	0.28	0.56	two-component regulator	PA4032	probable two-component response regulator(PA4032)	4.67152	5.44283e-11	2.42812e-10
130	PA14_11810	5	4	4	8	10	3	42	3	18	7	2	3	0.82	0.12	0.34	aldehyde dehydrogenase	PA4022	hydrazone dehydrogenase, HdhA(hdhA)	6.31258	0.000285883	0.000683737
131	PA14_11960,PA14_11970	30	30	7	37	16	7	3	0	14	16	0	1	-0.91	0.08	0.25	hypothetical protein, 3-methyladenine DNA glycosylase	PA4011, PA4010	hypothetical protein(PA4011), hypothetical protein(PA4010)	0.77598	0.686828	0.773018
132	PA14_12090	87	104	126	4	16	10	110	34	164	4	1	3	0.17	0.75	0.89	RlpA family lipoprotein	PA4000	RlpA(rlpA)	3.06095	0.0119945	0.0216959
133	PA14_12100	4	5	4	214	228	164	7	1	4	323	37	338	1.01	0.08	0.27	D-ala-D-ala-carboxypeptidase(dacC)	PA3999	D-ala-D-ala-carboxypeptidase(dacC)	0.854142	0.883092	0.931792
134	PA14_12140	27	35	57	20	16	10	10	5	9	2	1	2	-0.64	0.12	0.32	transcriptional regulator	PA3995	probable transcriptional regulator(PA3995)	1.98847	0.255348	0.340333
135	PA14_12130	23	17	18	27	39	20	70	14	36	7	0	4	-0.97	0.01	0.08	lipoyl synthase(lis)	PA3996	lipoate synthase(lis)	13.0863	1.68059e-15	9.97926e-15
136	PA14_12280	53	52	29	9	7	6	37	3	14	0	1	3	-0.72	0.26	0.53	apolipoprotein N-acyltransferase(lnt)	PA3984	apolipoprotein N-acyltransferase(lnt)	1.74303	0.394969	0.497006
137	PA14_12300,PA14_12310,PA14_12330	60	47	23	56	23	12	42	6	27	14	2	18	-0.51	0.25	0.53	hypothetical protein, metalloprotease, hypothetical protein	PA3983, PA3982, PA3981	conserved hypothetical protein(PA3983), conserved hypothetical protein(PA3982), conserved hypothetical protein(PA3981)	1.73064	0.0490514	0.0783548
138	PA14_12390	16	16	4	4	4	4	3	1	3	2	0	2	-0.71	0.4	0.66	glutamate-1-semialdehyde aminotransferase(hemL)	PA3977	glutamate-1-semialdehyde 2, 1-aminomutase(hemL)	0.604309	0.698163	0.780552
139	PA14_12620	0	2	2	29	16	5	43	4	27	6	0	4	-1.28	0.09	0.28	hypothetical protein	PA3962	hypothetical protein(PA3962)	59.2344	7.80949e-17	4.80283e-16
140	PA14_12760	4	3	2	8	11	9	1	0	2	15	2	9	0.45	0.56	0.78	ATP-dependent RNA helicase	PA3950	probable ATP-dependent RNA helicase(PA3950)	0.528354	0.490107	0.590185
141	PA14_12840	197	227	407	5	2	25	583	104	546	12	5	15	1.16	0.02	0.12	acetyltransferase	PA3945	conserved hypothetical protein(PA3945)	1.44475	0.178913	0.249666
142	PA14_13000,PA14_13010	643	347	123	33	20	8	93	0	31	3	0	1	-2.02	0.01	NA	transcriptional regulator, hypothetical protein	PA3932, PA3931	probable transcriptional regulator(PA3932), conserved hypothetical protein(PA3931)	1.32367	0.706901	0.787376
143	PA14_13030,PA14_13040,PA14_13050	274	306	284	77	53	19	492	91	382	6	1	6	-1.77	0	0.02	CioA%2C cyanide insensitive terminal oxidase(cioA), CioB%2C cyanide insensitive terminal oxidase(cioB), hypothetical protein	PA3930, PA3929, PA3928	cyanide insensitive terminal oxidase(cioA), cyanide insensitive terminal oxidase(cioB), hypothetical protein(PA3928)	12.9544	1.37057e-26	1.31118e-25
144	PA14_13170	739	489	254	436	302	49	349	60	321	22	6	14	-2.75	0	0	metal transporting P-type ATPase	PA3920	probable metal transporting P-type ATPase(PA3920)	7.39089	1.94792e-40	3.2253e-39
145	PA14_13150	27	42	11	6	2	3	40	6	26	3	0	3	-0.53	0.31	0.58	transcriptional regulator	PA3921	probable transcriptional regulator(PA3921)	1.95996	0.2715	0.357981
146	PA14_13290,PA14_13300,PA14_13320,PA14_13330,PA14_13340	10	5	18	69	74	81	33	2	12	38	5	32	-0.37	0.37	0.63	protease, hypothetical protein, hypothetical protein, hypothetical protein, extracellular nuclease	PA3913, PA3912, PA3911, PA3910, PA3909	probable protease(PA3913), conserved hypothetical protein(PA3912), conserved hypothetical protein(PA3911), Extracelullar DNA degradation protein, EddA(eddA), Extracelullar DNA degradation protein, EddB(eddB)	3.45857	7.21345e-06	2.11972e-05
147	PA14_13410	7	15	2	15	20	8	2	0	2	2	2	8	-1.02	0.02	0.11	peptide chain release factor 3(prfC)	PA3903	peptide chain release factor 3(prfC)	1.16553	0.81753	0.884288
148	PA14_13750,PA14_13770,PA14_13780,PA14_13800,PA14_13810,PA14_13830,PA14_13840,PA14_13850	13	10	17	1	2	8	2	1	8	9	0	1	-0.19	0.79	0.91	nitrite extrusion protein 1(narK1), nitrite extrusion protein 2(narK2), respiratory nitrate reductase alpha subun(narG), respiratory nitrate reductase beta subuni(narH), respiratory nitrate reductase delta chain(narJ), respiratory nitrate reductase gamma chain(narI), peptidyl-prolyl cis-trans isomerase%2C PpiC-type, molybdenum cofactor biosynthesis protein A(moaA)	PA3877, PA3876, PA3875, PA3874, PA3873, PA3872, PA3871, PA3870	nitrite extrusion protein 1(narK1), nitrite extrusion protein 2(narK2), respiratory nitrate reductase alpha chain(narG), respiratory nitrate reductase beta chain(narH), respiratory nitrate reductase delta chain(narJ), respiratory nitrate reductase gamma chain(narI), probable peptidyl-prolyl cis-trans isomerase, PpiC-type(PA3871), molybdopterin biosynthetic protein A1(moaA1)	0.357161	0.065033	0.101621
149	PA14_13960,PA14_13970	97	133	851	60	95	86	434	39	236	72	31	105	0.89	0.06	0.22	hypothetical protein, hypothetical protein	NA, NA	NA, NA	0.716851	0.00106313	0.00231151
150	PA14_13950	19	21	63	124	147	405	47	29	54	154	63	167	0.29	0.59	0.8	hypothetical protein	NA	NA	2.25468	6.02858e-08	2.15378e-07
151	PA14_14040	13	8	10	49	31	16	5	2	4	3	0	3	-1.92	0	0	ATP-dependent RNA helicase RhlB(rhl)	PA3861	ATP-dependent RNA helicase RhlB(rhl)	4.17429	0.00859809	0.0158183
152	PA14_14370,PA14_14380	12	27	5	52	35	18	9	2	10	11	6	21	-0.63	0.13	0.35	ABC-transporter ATP-binding component, ABC transporter permease	PA3838, PA3837	probable ATP-binding component of ABC transporter(PA3838), probable permease of ABC transporter(PA3837)	1.69888	0.186874	0.259932
153	PA14_14520	10	16	6	2	2	1	10	0	3	2	0	1	-0.11	0.85	0.94	hypothetical protein	PA3826	hypothetical protein(PA3826)	0.553547	0.702114	0.783057
154	PA14_14500,PA14_14510	125	118	94	109	69	31	1836	117	805	41	2	21	-0.94	0.03	0.15	hypothetical protein, hypothetical protein	PA3828, PA3827	Lipopolysaccharide export system permease protein LptF(lptF), Lipopolysaccharide export system permease protein LptG(lptG)	27.9492	7.25075e-137	5.20241e-135
155	PA14_14590,PA14_14600	12	13	4	39	19	67	11	5	20	22	1	12	-0.11	0.87	0.95	S-adenosylmethionine--tRNA ribosyltransferase-isomerase(queA), queuine tRNA-ribosyltransferase(tgt)	PA3824, PA3823	S-adenosylmethionine:trna ribosyltransferase-isomerase(queA), queuine tRNA-ribosyltransferase(tgt)	5.21816	1.16323e-07	4.12157e-07
156	PA14_14610	20	21	11	24	48	19	89	14	58	33	8	27	0.47	0.44	0.69	preprotein translocase subunit YajC(yajC)	PA3822	conserved hypothetical protein(PA3822)	3.54978	3.01799e-07	1.01504e-06
157	PA14_14630,PA14_14650	77	75	40	208	159	67	95	11	73	43	7	26	-1.02	0.04	0.16	preprotein translocase subunit SecD(secD), preprotein translocase subunit SecF(secF)	PA3821, PA3820	secretion protein SecD(secD), secretion protein SecF(secF)	5.17385	3.73354e-23	3.12095e-22
158	PA14_14680	88	97	48	4	8	5	89	9	70	5	1	1	0.04	0.92	0.97	extragenic suppressor protein SuhB	PA3818	extragenic suppressor protein SuhB(PA3818)	1.49121	0.537824	0.637833
159	PA14_14660	821	902	3651	545	324	646	1957	811	2551	384	57	330	0.42	0.24	0.51	hypothetical protein	PA3819	conserved hypothetical protein(PA3819)	2.31676	1.06449e-67	2.95653e-66
160	PA14_14690,PA14_14700	124	93	71	185	167	87	78	13	80	92	15	83	0.01	0.97	0.99	methyltransferase, serine O-acetyltransferase(cysE)	PA3817, PA3816	probable methyltransferase(PA3817), O-acetylserine synthase(cysE)	1.26218	0.103426	0.154066
161	PA14_14710	750	625	832	53	46	42	450	85	365	10	0	7	-1.99	0	0	Rrf2 family protein	PA3815	IscR(iscR)	3.17818	4.24809e-06	1.27297e-05
162	PA14_14820,PA14_14830,PA14_14850,PA14_14860,PA14_14880,PA14_14890,PA14_14900,PA14_14910	622	379	272	469	517	209	502	61	338	342	58	471	0.63	0.16	0.41	nucleoside diphosphate kinase(ndk), hypothetical protein, type 4 fimbrial biogenesis protein PilF(pilF), hypothetical protein, 4-hydroxy-3-methylbut-2-en-1-yl diphosphate synthase(ispG), histidyl-tRNA synthetase(hisS), hypothetical protein, hypothetical protein	PA3807, PA3806, PA3805, PA3804, PA3803, PA3802, PA3801, PA3800	nucleoside diphosphate kinase(ndk), conserved hypothetical protein(PA3806), type 4 fimbrial biogenesis protein PilF(pilF), hypothetical protein(PA3804), probable isoprenoid biosynthetic protein GcpE(gcpE), histidyl-tRNA synthetase(hisS), conserved hypothetical protein(PA3801), conserved hypothetical protein(PA3800)	0.898667	0.120071	0.175223
163	PA14_14930	27	26	25	48	36	43	25	4	15	36	6	22	-0.02	0.96	0.98	GTP-binding protein EngA(engA)	PA3799	conserved hypothetical protein(PA3799)	1.16593	0.63038	0.727557
164	PA14_14940,PA14_14960	99	77	189	102	96	65	72	16	76	41	12	42	-0.48	0.14	0.36	aminotransferase, hypothetical protein	PA3798, PA3797	probable aminotransferase(PA3798), conserved hypothetical protein(PA3797)	1.14017	0.437321	0.536373
165	PA14_14975	20	21	98	141	63	131	98	32	136	71	70	107	0.89	0.01	0.07	hypothetical protein	PA3796	hypothetical protein(PA3796)	2.62786	3.00803e-13	1.53249e-12
166	PA14_15030	26	21	3	60	16	15	3	1	2	2	0	2	-2.04	0	0.01	2-isopropylmalate synthase(leuA)	PA3792	2-isopropylmalate synthase(leuA)	2.71363	0.199022	0.273734
167	PA14_15020	1	1	1	13	14	6	10	0	5	0	1	5	0.01	0.98	0.99	hypothetical protein	PA3793	hypothetical protein(PA3793)	19.8204	3.48265e-05	9.54956e-05
168	PA14_15130	3	3	3	18	6	8	11	1	4	2	0	2	-0.11	0.77	0.9	hypothetical protein	PA3784	hypothetical protein(PA3784)	10.2867	0.000171274	0.000429933
169	PA14_15310	116	116	45	148	72	42	229	29	152	96	12	59	0.51	0.2	0.46	inosine 5'-monophosphate dehydrogenase(guaB)	PA3770	inosine-5'-monophosphate dehydrogenase(guaB)	2.59871	1.2083e-12	5.97899e-12
170	PA14_15340	44	35	14	5	5	3	29	3	15	8	0	3	0.1	0.88	0.95	GMP synthase(guaA)	PA3769	GMP synthase(guaA)	0.544088	0.280845	0.368193
171	PA14_15350	398	491	703	38	33	69	659	168	566	58	12	53	0.97	0	0.02	integrase	NA	NA	1.04521	0.790309	0.860248
172	PA14_15360	782	856	1687	5	13	15	1243	379	1190	6	2	9	0.11	0.69	0.86	hypothetical protein	NA	NA	1.47592	0.270413	0.357094
173	PA14_15480	271	255	438	899	714	562	493	176	446	1073	181	736	1	0.05	0.19	transcriptional regulator MerR(merR)	NA	NA	1.28669	4.6152e-06	1.37024e-05
174	PA14_15490,PA14_15500	415	301	219	37	20	16	449	61	342	14	2	14	-0.04	0.94	0.98	hypothetical protein, oriT-binding protein%2C TraK	NA, NA	NA, NA	2.33435	0.000268796	0.000648272
175	PA14_15560	3	2	18	15	8	9	12	2	8	10	0	11	0.12	0.71	0.87	hypothetical protein	NA	NA	1.40087	0.506533	0.609113
176	PA14_15570,PA14_15580,PA14_15590,PA14_15600,PA14_15610	134	140	289	344	305	428	262	53	243	529	84	411	0.68	0.02	0.11	hypothetical protein, Type II restriction enzyme%2C methylase subunit, hypothetical protein, hypothetical protein, hypothetical protein	NA, NA, NA, NA, NA	NA, NA, NA, NA, NA	1.07348	0.377596	0.476993
177	PA14_15660	30	15	88	46	50	84	53	13	58	33	17	50	0.37	0.5	0.73	oxidoreductase	NA	NA	1.60311	0.0104003	0.0190027
178	PA14_15670,PA14_15680	66	48	120	30	73	31	69	30	155	38	3	34	-0.08	0.87	0.95	metallo-oxidoreductase, hypothetical protein	PA3768, PA3767	probable metallo-oxidoreductase(PA3768), conserved hypothetical protein(PA3767)	1.52434	0.0216358	0.0377858
179	PA14_15720	151	157	86	9	12	2	112	18	118	5	4	4	-0.31	0.49	0.72	transglycosylase	PA3764	conserved hypothetical protein(PA3764)	0.770247	0.612898	0.713115
180	PA14_15710	31	20	3	14	15	8	16	3	13	7	0	11	-0.44	0.22	0.49	hypothetical protein	PA3765	hypothetical protein(PA3765)	1.59665	0.358124	0.456807
181	PA14_15780,PA14_15790,PA14_15810,PA14_15820,PA14_15830	423	347	158	8	8	6	188	26	102	0	1	3	-0.53	0.29	0.56	PTS system N-acetylglucosamine-specific IIBC component, phosphoenolpyruvate-protein phosphotransferase, aminotransferase, N-acetylglucosamine-6-phosphate deacetylase, GntR family transcriptional regulator	PA3761, PA3760, PA3759, PA3758, PA3757	N-Acetyl-D-Glucosamine phosphotransferase system transporter(nagE), N-Acetyl-D-Glucosamine phosphotransferase system transporter(PA3760), probable aminotransferase(PA3759), probable N-acetylglucosamine-6-phosphate deacetylase(PA3758), Transcriptional regulator of N-Acetylglucosamine catabolism operon(nagR)	1.56452	0.513317	0.614695
182	PA14_15770	103	75	953	49	47	180	284	118	368	47	20	60	0.24	0.66	0.84	hypothetical protein	PA3762	hypothetical protein(PA3762)	1.76598	1.96924e-06	6.14318e-06
183	PA14_15840	45	54	88	397	311	483	58	16	58	197	51	180	-0.25	0.49	0.73	hypothetical protein	PA3756	hypothetical protein(PA3756)	2.04746	3.86363e-08	1.41557e-07
184	PA14_15970,PA14_15980,PA14_15990	953	760	418	38	44	6	659	85	405	15	3	8	-0.02	0.97	0.99	30S ribosomal protein S16(rpsP), 16S rRNA-processing protein RimM(rimM), tRNA (guanine-N(1)-)-methyltransferase(trmD)	PA3745, PA3744, PA3743	30S ribosomal protein S16(rpsP), 16S rRNA processing protein(rimM), tRNA (guanine-N1)-methyltransferase(trmD)	1.46241	0.143904	0.206159
185	PA14_16000	43	24	42	198	149	60	38	3	23	88	10	50	-0.23	0.68	0.85	50S ribosomal protein L19(rplS)	PA3742	50S ribosomal protein L19(rplS)	1.30462	0.187589	0.260367
186	PA14_16050	16	15	7	101	122	46	21	3	9	30	4	22	-0.97	0.01	0.08	thiol:disulfide interchange protein DsbC(dsbC)	PA3737	thiol:disulfide interchange protein DsbC(dsbC)	3.93473	4.23456e-06	1.27297e-05
187	PA14_16110	2	4	5	95	110	55	1	0	1	28	14	56	-0.04	0.91	0.96	hypothetical protein	NA	NA	0.634764	0.657392	0.749688
188	PA14_16250	100	101	34	142	83	62	44	7	35	41	4	28	-0.96	0.01	0.05	elastase LasB(lasB)	PA3724	elastase LasB(lasB)	1.73489	0.00527766	0.0101204
189	PA14_16510	16	21	21	2	3	0	18	3	12	1	1	0	-0.46	0.39	0.65	peptide chain release factor 2	PA3701	peptide chain release factor 2(prfB)(peptide chain release factor 2(prfB))	0.918553	0.908525	0.948434
190	PA14_16660	549	647	518	601	412	142	410	83	313	29	4	4	-3.44	0	0	metal-transporting P-type ATPase	PA3690	probable metal-transporting P-type ATPase(PA3690)	16.0019	7.87741e-85	2.51202e-83
191	PA14_16670	5	4	7	36	9	8	13	3	9	1	0	3	0.02	0.96	0.98	transcriptional regulator CadR	PA3689	probable transcriptional regulator(PA3689)	11.5618	3.49819e-07	1.16742e-06
192	PA14_16690	15	16	45	11	5	5	3	3	11	4	0	3	0.28	0.64	0.83	phosphoenolpyruvate carboxylase(ppc)	PA3687	phosphoenolpyruvate carboxylase(ppc)	0.538444	0.373374	0.473454
193	PA14_16700	81	51	32	51	32	28	48	3	32	9	0	7	-1.18	0.01	0.05	adenylate kinase(adk)	PA3686	adenylate kinase(adk)	3.44563	4.12638e-05	0.000111025
194	PA14_16830	8	12	9	7	29	8	18	0	4	9	0	8	-0.32	0.5	0.73	hypothetical protein	PA3675	hypothetical protein(PA3675)	1.06741	0.887421	0.93407
195	PA14_16990	471	516	1319	83	74	59	559	130	513	26	9	24	-0.74	0.01	0.08	hypothetical protein	PA3662	hypothetical protein(PA3662)	2.07225	8.114e-07	2.64627e-06
196	PA14_17010	21	13	16	2	5	1	162	20	138	1	0	4	-0.49	0.38	0.64	Na(+)/H(+) exchanger protein	PA3660	probable sodium/hydrogen antiporter(PA3660)	6.09596	0.00802238	0.0148543
197	PA14_17050	4	3	4	39	35	24	3	1	11	5	1	15	-0.57	0.16	0.4	methionine aminopeptidase(map)	PA3657	methionine aminopeptidase(map)	5.1056	0.00200372	0.00412727
198	PA14_17060	87	76	46	699	888	865	76	16	93	461	147	626	0.34	0.5	0.73	30S ribosomal protein S2(rpsB)	PA3656	30S ribosomal protein S2(rpsB)	1.76379	5.59936e-07	1.84715e-06
199	PA14_17070	112	114	95	203	176	109	125	31	148	96	10	62	-0.42	0.3	0.56	elongation factor Ts(tsf)	PA3655	elongation factor Ts(tsf)	2.72432	2.02106e-15	1.19187e-14
200	PA14_17130	9	5	2	12	18	26	2	2	4	22	2	23	0.37	0.43	0.68	1-deoxy-D-xylulose 5-phosphate reductoisomerase(dxr)	PA3650	1-deoxy-d-xylulose 5-phosphate reductoisomerase(dxr)	0.67019	0.508089	0.610131
201	PA14_17140	466	458	522	1570	1193	762	994	278	890	578	195	548	0.02	0.96	0.98	membrane-associated zinc metalloprotease	PA3649	MucP(mucP)	3.77754	1.17415e-178	1.26368e-176
202	PA14_17250	53	61	46	48	31	22	161	28	100	22	2	16	-0.49	0.38	0.64	amino acid permease	PA3641	probable amino acid permease(PA3641)	5.08285	4.89231e-14	2.666e-13
203	PA14_17320	21	21	52	1	1	0	24	6	32	1	0	1	-0.35	0.59	0.8	phosphopyruvate hydratase(eno)	PA3635	enolase(eno)	0.613668	0.870813	0.9245
204	PA14_17330,PA14_17340	174	138	117	4	5	0	142	17	79	7	0	1	0.11	0.83	0.93	hypothetical protein, 2-C-methyl-D-erythritol 4-phosphate cytidylyltransferase(ispD)	PA3634, PA3633	conserved hypothetical protein(PA3634), 4-diphosphocytidyl-2-C-methylerythritol synthase(ygbP)	0.514988	0.296382	0.38723
205	PA14_17460	420	603	1114	35	55	76	497	206	620	6	16	36	0.1	0.86	0.95	protein-L-isoaspartate O-methyltransferase(pcm)	PA3624	L-isoaspartate protein carboxylmethyltransferase type II(pcm)	1.60135	0.0022885	0.00468028
206	PA14_17470	731	832	657	427	377	190	550	85	338	81	18	48	-1.41	0	0	hypothetical protein	PA3623	conserved hypothetical protein(PA3623)	2.96458	3.46307e-30	3.87234e-29
207	PA14_17480	367	262	202	99	95	27	171	26	67	10	0	4	-1.84	0	0.02	RNA polymerase sigma factor RpoS(rpoS)	PA3622	sigma factor RpoS(rpoS)	4.26921	4.00022e-08	1.4594e-07
208	PA14_17490	8	13	27	429	326	197	70	13	37	125	7	87	-1.13	0.01	0.08	ferredoxin I(fdxA)	PA3621	ferredoxin I(fdxA)	9.34876	2.14105e-41	3.68689e-40
209	PA14_17570	160	110	191	32	47	46	356	77	341	35	1	30	0.27	0.59	0.8	hypothetical protein	PA3614	hypothetical protein(PA3614)	3.11519	2.81802e-11	1.29749e-10
210	PA14_17580	198	134	435	446	428	222	596	125	445	197	42	168	-0.09	0.8	0.92	hypothetical protein	PA3613	hypothetical protein(PA3613)	3.63775	1.55715e-71	4.62314e-70
211	PA14_17670	4	5	2	10	4	1	7	0	4	1	0	3	0.5	0.51	0.73	LuxR family transcriptional regulator	PA3604	response regulator ErdR(erdR)	3.19118	0.14867	0.211928
212	PA14_17690	5	12	6	13	14	31	3	3	6	28	1	7	0.34	0.52	0.74	hypothetical protein	PA3602	conserved hypothetical protein(PA3602)	1.44391	0.523593	0.623532
213	PA14_18020	27	34	36	56	43	24	31	6	32	36	3	26	-0.34	0.37	0.63	PhzF family phenazine biosynthesis protein	PA3578	conserved hypothetical protein(PA3578)	1.35155	0.241993	0.324542
214	PA14_18070	421	280	357	3104	2203	750	471	59	325	310	61	249	-1.81	0	0	periplasmic metal-binding protein	NA	NA	5.95487	3.92459e-207	8.44768e-205
215	PA14_18100	34	55	36	253	109	76	101	34	99	33	14	38	-0.3	0.55	0.76	hypothetical protein	PA3572	hypothetical protein(PA3572)	9.19284	3.65545e-47	7.3194e-46
216	PA14_18620	24	17	95	9	9	4	10	9	32	5	0	3	-0.09	0.8	0.92	hypothetical protein	PA3536	hypothetical protein(PA3536)	0.996301	0.993239	0.994813
217	PA14_18650	35	49	31	134	133	53	50	19	46	36	3	23	-1.2	0	0.03	hypothetical protein	PA3533	GrxD(grxD)	5.28938	2.20357e-17	1.39506e-16
218	PA14_18660	28	24	23	53	27	16	19	2	15	5	1	3	-0.26	0.6	0.8	hypothetical protein	PA3532	hypothetical protein(PA3532)	4.95298	7.24866e-05	0.000190277
219	PA14_18680	70	67	259	8	13	82	100	22	70	8	3	11	-0.71	NA	NA	hypothetical protein	PA3530	bacterioferritin-associated ferredoxin Bfd(bfd)	1.76656	0.0423981	0.0693692
220	PA14_18690	15	22	30	2	8	2	29	16	36	2	0	3	-0.71	0.13	0.34	peroxidase	PA3529	alkylhydroperoxide reductase C(PA3529)	2.09507	0.280956	0.368193
221	PA14_18740	44	63	22	53	57	26	53	4	29	44	4	26	0.05	0.9	0.96	argininosuccinate synthase(argG)	PA3525	argininosuccinate synthase(argG)	1.34737	0.218323	0.296492
222	PA14_18760,PA14_18780,PA14_18790	1326	1059	537	242	187	13	440	63	339	15	1	13	-2.07	0	0.02	RND efflux membrane fusion protein, RND efflux transporter, outer membrane efflux protein	PA3523, PA3522, PA3521	MexP(mexP), MexQ(mexQ), OpmE(opmE)	3.61885	5.17601e-11	2.32112e-10
223	PA14_18870	11	7	17	197	136	219	17	23	48	73	31	88	0.05	0.89	0.96	hypothetical protein	PA3496	hypothetical protein(PA3496)	7.08326	8.55949e-23	7.01878e-22
224	PA14_18860	131	159	73	819	374	123	127	23	76	104	11	62	-1.82	0	0	hypothetical protein	PA3515	hypothetical protein(PA3515)	4.65829	8.50216e-41	1.43536e-39
225	PA14_19030	132	170	94	1	0	2	54	15	82	0	3	2	0.43	0.51	NA	hypothetical protein	PA3483	hypothetical protein(PA3483)	0.28745	0.042557	0.0693969
226	PA14_19050	80	93	49	4	6	4	43	4	35	1	1	3	-0.56	0.28	0.55	methionyl-tRNA synthetase(metG)	PA3482	methionyl-tRNA synthetase(metG)	0.993098	0.990006	0.994813
227	PA14_19090	20	14	8	53	65	16	31	2	17	21	3	10	-0.32	0.52	0.74	deoxycytidine triphosphate deaminase(dcd)	PA3480	probable deoxycytidine triphosphate deaminase(PA3480)	3.68877	2.90123e-05	8.08401e-05
228	PA14_19100,PA14_19110	59	92	33	5	15	15	153	29	107	19	2	24	0.82	0.07	0.23	rhamnosyltransferase chain A(rhlA), rhamnosyltransferase chain B(rhlB)	PA3479, PA3478	rhamnosyltransferase chain A(rhlA), rhamnosyltransferase chain B(rhlB)	1.46177	0.225854	0.304797
229	PA14_19120	457	605	274	41	29	12	1060	174	882	5	5	1	-1.68	0.04	0.17	transcriptional regulator RhlR(rhlR)	PA3477	transcriptional regulator RhlR(rhlR)	7.95001	9.94647e-19	6.63869e-18
230	PA14_19130	855	1056	440	96	87	27	373	63	261	45	6	26	-0.38	0.3	0.57	autoinducer synthesis protein RhlI(rhlI)	PA3476	autoinducer synthesis protein RhlI(rhlI)	0.825174	0.224131	0.303423
231	PA14_19140	7	3	2	5	7	0	3	1	1	4	0	1	-0.57	0.25	0.53	cyclohexadienyl dehydratase(pheC)	PA3475	cyclohexadienyl dehydratase precursor(pheC)	0.740603	0.970767	0.984488
232	PA14_19170	7	7	7	6	5	1	1031	73	464	15	0	10	0.59	0.31	0.58	hypothetical protein	PA3472	hypothetical protein(PA3472)	33.9137	2.23195e-22	1.76304e-21
233	PA14_19190	7	8	5	7	13	7	8	2	8	4	0	5	-0.59	0.18	0.44	malate dehydrogenase	PA3471	probable malic enzyme(PA3471)	2.27245	0.195284	0.269454
234	PA14_19390	47	45	28	6	3	1	4	2	15	2	0	2	-0.03	0.94	0.98	hypothetical protein	PA3457	hypothetical protein(PA3457)	0.230306	0.0573279	0.0904017
235	PA14_19380	2	2	1	50	49	15	238	31	194	5	2	9	-0.66	0.03	0.15	transcriptional regulator	PA3458	probable transcriptional regulator(PA3458)	584.847	8.6535e-88	2.98026e-86
236	PA14_19490	98	157	32	2868	3359	767	18	5	13	441	14	247	-2.37	0	0	antioxidant protein	PA3450	1-Cys peroxiredoxin LsfA(lsfA)	1.41226	0.0854357	0.130594
237	PA14_20070	2	5	3	60	21	39	7	1	11	7	4	24	-0.35	0.5	0.73	hypothetical protein	PA3403	hypothetical protein(PA3403)	6.67361	1.3105e-05	3.77371e-05
238	PA14_20290	31	23	41	144	143	97	29	6	25	47	3	53	-0.6	0.08	0.25	DNA binding-protein	PA3385	alginate and motility regulator Z(amrZ)	2.01529	0.000553676	0.00125122
239	PA14_20600	71	58	145	150	120	133	123	41	158	190	23	140	0.51	0.11	0.31	hypothetical protein	NA	NA	1.38393	0.00473189	0.00919674
240	PA14_20670	76	56	82	224	155	71	34	23	50	74	4	81	-0.46	0.23	0.5	glutamine synthetase	PA3356	Glutamylpolyamine synthetase(pauA5)	1.21076	0.225487	0.304779
241	PA14_20720,PA14_20730	244	208	288	8	10	14	189	50	223	3	5	9	0.03	0.96	NA	hypothetical protein(flgN), hypothetical protein(flgM)	PA3352, PA3351	hypothetical protein(PA3352), FlgM(flgM)	1.07479	0.932794	0.961116
242	PA14_20750,PA14_20760	714	742	627	63	46	35	1301	236	1045	30	9	30	0.2	0.59	0.8	chemotaxis protein, chemotaxis protein methyltransferase	PA3349, PA3348	probable chemotaxis protein(PA3349), probable chemotaxis protein methyltransferase(PA3348)	2.56593	2.27102e-10	9.87551e-10
243	PA14_20850	30	28	35	37	47	23	56	4	33	21	4	23	-0.03	0.93	0.97	MarR family transcriptional regulator	PA3341	probable transcriptional regulator(PA3341)	1.82326	0.0160218	0.0285016
244	PA14_20920	26	33	13	3	4	2	7	0	15	1	0	2	-0.66	0.48	NA	hypothetical protein	PA3335	hypothetical protein(PA3335)	0.680809	0.847414	0.909755
245	PA14_21030	12	18	14	180	143	83	5	0	15	68	4	32	-0.98	0.01	0.06	ATP-dependent Clp protease proteolytic subunit	PA3326	ClpP2(clpP2)	1.94797	0.0515098	0.0819648
246	PA14_21220	599	800	882	841	656	350	403	240	814	958	322	1188	1.79	0	0	hypothetical protein	PA3309	conserved hypothetical protein(PA3309)	0.437326	2.18938e-67	5.8908e-66
247	PA14_21230	81	105	40	13	12	3	92	15	84	1	0	1	-1.41	0.08	0.26	ATP-dependent helicase HepA(hepA)	PA3308	RNA helicase HepA(hepA)	6.33032	0.00092265	0.00202138
248	PA14_21250	16	11	21	16	20	19	22	1	17	13	1	16	-0.02	0.96	0.98	hypothetical protein(alkB)	PA3306	hypothetical protein(PA3306)	1.27907	0.565112	0.664702
249	PA14_21260	43	43	121	14048	11138	24601	149	41	160	31916	10614	30992	1.72	0	0	hypothetical protein	NA	NA	1.16101	0.10604	0.157686
250	PA14_21340	3	7	29	249	361	311	18	6	20	210	58	188	0.24	0.56	0.78	long-chain-fatty-acid--CoA ligase(fadD2)	PA3300	long-chain-fatty-acid--CoA ligase(fadD2)	2.10649	0.00168828	0.00351964
251	PA14_21540,PA14_21550,PA14_21560	9	7	2	21	34	24	11	1	8	8	2	15	-0.35	0.45	0.7	3-oxoacyl-ACP synthase, RNA polymerase ECF-subfamily sigma-70 factor, hypothetical protein	PA3286, PA3285, NA	hypothetical protein(PA3286), probable sigma-70 factor, ECF subfamily(PA3285), NA	3.91921	0.0047857	0.00928037
252	PA14_21630	40	50	123	142	111	97	679	140	681	120	15	114	0.8	0.01	0.06	hypothetical protein	PA3278	hypothetical protein(PA3278)	10.0821	9.36155e-106	4.47794e-104
253	PA14_21760	37	44	20	44	27	8	28	7	28	4	0	4	-0.67	0.17	0.41	cold acclimation protein B(capB)	PA3266	cold acclimation protein B(capB)	5.32132	1.96953e-05	5.61511e-05
254	PA14_21820	8	1	7	9	14	75	5	2	11	33	5	24	1.3	0.02	0.11	peptidyl-prolyl cis-trans isomerase%2C FkbP-type	PA3262	probable peptidyl-prolyl cis-trans isomerase, FkbP-type(PA3262)	1.41451	0.372448	0.472976
255	PA14_21830	193	219	394	154	227	734	374	140	421	561	70	411	0.67	0.17	0.41	hypothetical protein	NA	NA	1.31814	4.04584e-05	0.000109543
256	PA14_21890	2	7	17	60	35	22	4	1	7	15	2	17	-0.26	0.39	0.65	oxidoreductase	PA3256	probable oxidoreductase(PA3256)	1.17393	0.852107	0.912518
257	PA14_22010	3	11	0	68	60	31	6	1	6	6	2	14	-1.43	0.01	0.05	cell division topological specificity factor MinE(minE)	PA3245	cell division topological specificity factor MinE(minE)	11.8757	2.13713e-06	6.61896e-06
258	PA14_22075	15	13	13	79	96	134	10	1	13	34	7	17	-1.26	0	0.03	pirin-related protein	PA3240	conserved hypothetical protein(PA3240)	2.86384	0.000456432	0.00104241
259	PA14_22080	324	190	218	17	13	30	109	19	101	19	3	19	0.48	0.22	0.49	resolvase	NA	NA	0.493503	0.00158554	0.00332154
260	PA14_22290,PA14_22310	131	100	105	92	86	104	190	23	133	100	17	107	0.71	0.04	0.17	hypothetical protein(vacJ), hypothetical protein	PA3239, PA3238	conserved hypothetical protein(PA3239), hypothetical protein(PA3238)	1.26777	0.0632544	0.0990218
261	PA14_22320	30	8	19	28	19	9	6	3	6	2	0	2	-0.93	0.05	NA	hypothetical protein	PA3237	hypothetical protein(PA3237)	2.64729	0.111769	0.165066
262	PA14_22340,PA14_22350	22	20	23	12	7	25	63	5	37	9	3	17	0.45	0.4	0.66	hypothetical protein, acetate permease(actP)	PA3235, PA3234	conserved hypothetical protein(PA3235), probable sodium:solute symporter(PA3234)	2.31955	0.00556366	0.0105746
263	PA14_22650,PA14_22660,PA14_22670,PA14_22680	45	38	22	6	4	1	48	10	56	3	2	0	-0.53	0.11	0.31	ABC transporter, hypothetical protein, ABC transporter ATP-binding protein, ABC transporter permease	PA3214, PA3213, PA3212, PA3211	hypothetical protein(PA3214), hypothetical protein(PA3213), probable ATP-binding component of ABC transporter(PA3212), probable permease of ABC transporter(PA3211)	1.41862	0.681564	0.768445
264	PA14_22820,PA14_22830,PA14_22840	19	93	20	8	8	3	196	17	280	1	0	1	-0.44	0.57	NA	PHP domain-containing protein, SUA5/yciO/yrdC family:Sua5/YciO/YrdC/YwlC family protein, hypothetical protein	PA3200, PA3199, PA3198	conserved hypothetical protein(PA3200), conserved hypothetical protein(PA3199), conserved hypothetical protein(PA3198)	11.7002	3.32835e-10	1.42573e-09
265	PA14_22910	7	5	1	3	2	0	1	0	2	2	0	4	-0.53	0.42	NA	phosphogluconate dehydratase(edd)	PA3194	phosphogluconate dehydratase(edd)	0.329659	0.429208	0.528681
266	PA14_22930,PA14_22940,PA14_22960	59	55	58	2	2	1	73	17	94	5	0	4	0.71	0.06	0.21	glucokinase(glk), two-component response regulator GltR(gltR), two-component sensor	PA3193, PA3192, PA3191	glucokinase(glk), two-component response regulator GltR(gltR), glucose transport sensor, GtrS(gtrS)	0.485173	0.342425	0.4407
267	PA14_23030	4	7	15	257	332	207	24	7	23	121	30	157	-0.1	0.8	0.92	glucose/carbohydrate outer membrane porin OprB precursor(oprB)	PA3186	Glucose/carbohydrate outer membrane porin OprB precursor(oprB)	4.36548	2.43849e-10	1.05505e-09
268	PA14_23050	144	115	172	12	7	5	54	21	83	9	1	1	-0.15	0.68	0.85	hypothetical protein	PA3185	hypothetical protein(PA3185)	0.755181	0.599368	0.698317
269	PA14_23200,PA14_23210,PA14_23220	18	17	10	22	17	5	15	1	13	1	1	5	-1.44	0.03	0.13	short chain dehydrogenase, phosphoglycolate phosphatase, 3-demethylubiquinone-9 3-methyltransferase(ubiG)	PA3173, PA3172, PA3171	probable short-chain dehydrogenase(PA3173), probable hydrolase(PA3172), 3-demethylubiquinone-9 3-methyltransferase(ubiG)	3.61	0.0142549	0.0255166
270	PA14_23270,PA14_23280	26	31	17	14	6	7	45	8	26	6	3	2	-0.47	0.38	0.64	phosphoserine aminotransferase(serC), chorismate mutase(pheA)	PA3167, PA3166	3-phosphoserine aminotransferase(serC), chorismate mutase(pheA)	2.65305	0.0129586	0.0232445
271	PA14_23330	266	207	159	30	26	18	921	88	508	3	1	3	-1.35	0.05	0.18	30S ribosomal protein S1(rpsA)	PA3162	30S ribosomal protein S1(rpsA)	21.6271	4.84341e-26	4.5328e-25
272	PA14_23340,PA14_23350	2686	2606	3329	133	102	89	1954	597	1572	449	124	406	1.9	0	0.01	integration host factor subunit beta(ihfB), hypothetical protein(orfA)	PA3161, NA	integration host factor beta subunit(himD), NA	0.16234	2.47478e-190	3.55131e-188
273	PA14_23360	232	240	387	155	163	131	334	110	292	51	19	38	-0.2	0.64	0.83	O-antigen chain length regulator(wzz)	PA3160	O-antigen chain length regulator(wzz)	3.53714	1.91568e-27	1.91791e-26
274	PA14_23410	81	65	89	1	2	4	112	20	114	1	0	1	-0.03	0.96	0.98	glycosyl transferase family protein(orfJ)	NA	NA	2.03629	0.445453	0.544424
275	PA14_23420,PA14_23430,PA14_23440,PA14_23450,PA14_23460	542	553	948	7	6	4	941	224	822	11	3	2	1.27	0	0.03	zinc-binding dehydrogenase, heparinase, group 1 glycosyl transferase(orfL), NAD dependent epimerase/dehydratase(orfM), group 4 glycosyl transferase(orfN)	NA, NA, NA, NA, PA3145	NA, NA, NA, NA, glycosyltransferase WbpL(wbpL)	1.1118	0.912628	0.950148
276	PA14_23470	582	463	533	124	86	81	389	79	364	27	8	38	-0.57	0.14	0.37	nucleotide sugar epimerase/dehydratase WbpM(wbpM)	PA3141	nucleotide sugar epimerase/dehydratase WbpM(wbpM)	2.07958	1.46263e-07	5.1192e-07
277	PA14_23480	3	1	6	7	6	14	11	0	6	11	1	4	0.26	0.46	0.7	hypothetical protein	PA3140	hypothetical protein(PA3140)	3.0236	0.0746726	0.115635
278	PA14_23560	35	28	157	25411	32692	77525	82	19	77	82084	4773	32927	0.49	0.41	0.67	glutamyl-tRNA synthetase(gltX)	PA3134	glutamyl-tRNA synthetase(gltX)	1.16746	0.153114	0.217543
279	PA14_23640	37	40	19	9	3	1	52	4	48	8	0	1	0.33	0.47	0.71	hypothetical protein	PA3129	conserved hypothetical protein(PA3129)	1.37415	0.643329	0.740516
280	PA14_23690	6	6	35	6	10	41	5	1	7	10	4	8	0.19	0.69	0.86	secreted protein	PA3125	hypothetical protein(PA3125)	0.735974	0.615232	0.714864
281	PA14_23680	25	65	271	39	12	9	126	80	173	2	0	1	-0.51	0.17	0.42	heat-shock protein IbpA(ibpA)	PA3126	heat-shock protein IbpA(ibpA)	27.6649	4.51259e-21	3.40819e-20
282	PA14_23750,PA14_23760	92	53	47	144	165	51	39	9	37	6	2	9	-2.04	0	0.01	isopropylmalate isomerase large subunit(leuC), isopropylmalate isomerase small subunit(leuD)	PA3121, PA3120	3-isopropylmalate dehydratase large subunit(leuC), 3-isopropylmalate dehydratase small subunit(leuD)	7.37673	1.38558e-14	7.79727e-14
283	PA14_23800	41	62	29	123	97	43	50	9	41	13	8	29	-1.09	0.02	0.12	aspartate-semialdehyde dehydrogenase(asd)	PA3117	aspartate semialdehyde dehydrogenase(asd)	4.01022	1.34618e-11	6.33367e-11
284	PA14_23810	19	20	16	22	29	101	25	7	36	80	14	72	1.35	0.02	0.11	aspartate-semialdehyde dehydrogenase	PA3116	probable aspartate-semialdehyde dehydrogenase(PA3116)	1.16877	0.529837	0.629254
285	PA14_23850	127	51	31	48	24	11	46	7	47	16	1	15	-0.05	0.91	0.96	N-(5'-phosphoribosyl)anthranilate isomerase(trpF)	PA3113	N-(5'phosphoribosyl)anthranilate (PRA) isomerase(trpF)	1.19417	0.582686	0.681648
286	PA14_23860,PA14_23880,PA14_23890	309	292	149	166	199	130	208	34	164	81	13	85	-0.46	0.25	0.53	acetyl-CoA carboxylase subunit beta(accD), folylpolyglutamate synthetase(folC), hypothetical protein	PA3112, PA3111, PA3110	acetyl-CoA carboxylase beta subunit(accD), folylpolyglutamate synthetase(folC), hypothetical protein(PA3110)	1.53831	0.000176553	0.000441895
287	PA14_23900	509	630	345	19	21	10	865	174	709	9	0	8	-0.9	0.08	0.25	hypothetical protein(cvpA)	PA3109	hypothetical protein(PA3109)	3.44598	2.77174e-05	7.79891e-05
288	PA14_24440	7	0	5	36	27	27	3	2	4	44	2	30	0.32	0.42	0.67	lipoprotein	PA3069	hypothetical protein(PA3069)	0.785741	0.730085	0.810056
289	PA14_24445	233	179	106	87	68	29	92	19	67	16	1	7	-1.7	0	0	NAD-dependent glutamate dehydrogenase(gdhB)	PA3068	NAD-dependent glutamate dehydrogenase(gdhB)	2.53938	0.000110684	0.000285326
290	PA14_24480,PA14_24490,PA14_24500,PA14_24510,PA14_24530,PA14_24550,PA14_24560	27	26	47	83	71	28	40	9	33	13	0	9	-1.7	0.01	0.05	hypothetical protein(pelA), hypothetical protein(pelB), lipoprotein(pelC), hypothetical protein(pelD), hypothetical protein(pelE), hypothetical protein(pelF), hypothetical protein(pelG)	PA3064, PA3063, PA3062, PA3061, PA3060, PA3059, PA3058	PelA(pelA), PelB(pelB), PelC(pelC), PelD(pelD), PelE(pelE), PelF(pelF), PelG(pelG)	5.6951	1.00769e-11	4.76714e-11
291	PA14_24630	384	535	339	26	51	31	128	38	176	5	3	14	-1.33	0.02	0.12	hypothetical protein	PA3051	hypothetical protein(PA3051)	1.30142	0.355334	0.45392
292	PA14_24650	64	70	49	6838	3739	1772	31	11	22	492	71	474	-2.42	0	0	ribosome modulation factor(rmf)	PA3049	ribosome modulation factor(rmf)	3.59952	1.21039e-19	8.40443e-19
293	PA14_24700	6	8	14	45	42	14	15	0	10	33	4	26	0.5	0.18	0.43	hypothetical protein	PA3046	conserved hypothetical protein(PA3046)	1.18139	0.732482	0.810476
294	PA14_24740,PA14_24760,PA14_24770	38	20	81	110	23	13	24	29	53	4	0	1	-4.18	0	0	hypothetical protein, hypothetical protein, hypothetical protein	PA3042, PA3041, PA3040	hypothetical protein(PA3042), hypothetical protein(PA3041), conserved hypothetical protein(PA3040)	17.0884	3.39723e-14	1.87501e-13
295	PA14_24880	22	26	27	97	76	28	36	8	41	23	2	9	-1.13	0.02	0.1	lipoprotein	PA3031	hypothetical protein(PA3031)	6.40067	2.69979e-13	1.39193e-12
296	PA14_24900,PA14_24910	9	6	11	107	75	38	138	15	59	54	9	36	-0.1	0.73	0.89	molybdopterin biosynthetic protein B2(moaB2), molybdenum cofactor biosynthesis protein A2(moeA2)	PA3029, PA3028	molybdopterin biosynthetic protein B2(moaB2), molybdenum cofactor biosynthesis protein A2(moeA2)	15.3288	3.42776e-37	5.08845e-36
297	PA14_24980	5	13	5	79	62	43	5	0	10	80	9	40	0.23	0.44	0.69	hypothetical protein	PA3022	hypothetical protein(PA3022)	1.28877	0.653628	0.746384
298	PA14_25040	43	48	24	90	39	44	49	15	53	18	5	14	-0.72	0.06	0.22	hypothetical protein	PA3017	conserved hypothetical protein(PA3017)	5.20716	1.66441e-13	8.79175e-13
299	PA14_25080,PA14_25090	106	69	237	547	668	453	399	141	400	149	37	142	-1.01	0.02	0.12	multifunctional fatty acid oxidation complex subunit alpha(fadB), 3-ketoacyl-CoA thiolase(fadA)	PA3014, PA3013	fatty-acid oxidation complex alpha-subunit(faoA), fatty-acid oxidation complex beta-subunit(faoB)	9.98075	2.98057e-190	3.6661e-188
300	PA14_25110	104	93	109	84	68	53	87	25	83	74	5	37	0.12	0.74	0.89	DNA topoisomerase I(topA)	PA3011	DNA topoisomerase I(topA)	1.1715	0.345811	0.443198
301	PA14_25150,PA14_25160	30	28	62	72	42	45	28	11	30	87	14	57	0.69	0.04	0.16	hypothetical protein, LexA repressor(lexA)	PA3008, PA3007	hypothetical protein(PA3008), repressor protein LexA(lexA)	0.614255	0.0143743	0.0256768
302	PA14_25140	26	35	32	55	44	33	42	15	57	44	10	29	0.29	0.28	0.55	hypothetical protein	PA3009	hypothetical protein(PA3009)	1.99466	0.00126305	0.00270519
303	PA14_25180	1333	1389	802	776	608	162	1453	375	1774	39	17	101	-1.4	0	0.03	transcriptional regulator PsrA(psrA)	PA3006	transcriptional regulator PsrA(psrA)	9.64531	7.16828e-170	6.85765e-168
304	PA14_25220,PA14_25230	328	189	101	2	4	1	55	8	61	4	1	1	0.41	0.35	0.62	hypothetical protein, transcription-repair coupling factor(mfd)	PA3003, PA3002	hypothetical protein(PA3003), transcription-repair coupling protein Mfd(mfd)	0.16513	0.00260124	0.0052698
305	PA14_25195,PA14_25210	182	109	93	155	116	273	80	15	95	60	2	49	-0.98	0.03	0.13	beta-hexosaminidase(nagZ), 5'-methylthioadenosine phosphorylase	PA3005, PA3004	beta-N-acetyl-D-glucosaminidase(nagZ), 5-methylthioadenosine phosphorylase MtnP(PA3004)	2.5677	2.46088e-12	1.20387e-11
306	PA14_25250	172	148	84	207	172	82	179	34	178	36	3	27	-1.38	0	0.03	glyceraldehyde-3-phosphate dehydrogenase	PA3001	probable glyceraldehyde-3-phosphate dehydrogenase(PA3001)	6.64198	1.24005e-37	1.87312e-36
307	PA14_25270	16	14	3	1068	760	421	14	4	14	249	90	262	-0.53	0.14	0.37	aromatic amino acid transport protein AroP1(aroP1)	PA3000	aromatic amino acid transport protein AroP1(aroP1)	4.16158	1.16909e-07	4.12537e-07
308	PA14_25400,PA14_25410,PA14_25420	19	4	22	6	4	2	8	3	18	4	0	3	-0.43	0.24	0.51	phosphodiesterase, hypothetical protein, hypothetical protein	PA2990, NA, PA2989	probable phosphodiesterase(PA2990), NA, hypothetical protein(PA2989)	0.803647	0.890558	0.935086
309	PA14_25390	18	15	12	23	30	12	175	17	77	15	3	12	0.32	0.47	0.71	soluble pyridine nucleotide transhydrogenase(sth)	PA2991	soluble pyridine nucleotide transhydrogenase(sth)	10.6674	9.1525e-19	6.15649e-18
310	PA14_25470	47	34	21	89	61	34	26	3	7	27	1	14	-0.76	0.06	0.21	hypothetical protein	PA2985	hypothetical protein(PA2985)	1.57635	0.115677	0.169673
311	PA14_25430,PA14_25440,PA14_25450	145	140	405	113	140	206	270	91	306	72	9	86	-0.46	0.37	0.63	hypothetical protein, lipoprotein releasing system%2C ATP-binding protein, hypothetical protein	PA2988, PA2987, PA2986	lipoprotein localization protein LolE(lolE), lipoprotein localization protein LolD(lolD), lipoprotein localization protein LolC(lolC)	2.65547	3.44032e-20	2.46843e-19
312	PA14_25490,PA14_25500,PA14_25510	118	155	57	5	3	2	174	34	198	3	0	11	0.15	0.8	0.92	tolQ-type transport protein, hypothetical protein, tetraacyldisaccharide 4'-kinase(lpxK)	PA2983, PA2982, PA2981	probable tolQ-type transport protein(PA2983), conserved hypothetical protein(PA2982), tetraacyldisaccharide 4*-kinase(lpxK)	1.13497	0.968984	0.984488
313	PA14_25550	33	38	26	6	12	3	55	3	49	2	1	0	-0.11	0.8	0.92	UDP-N-acetylenolpyruvoylglucosamine reductase(murB)	PA2977	UDP-N-acetylpyruvoylglucosamine reductase(murB)	3.46734	0.041394	0.0678862
314	PA14_25580,PA14_25590,PA14_25600	221	217	336	39	46	29	570	85	412	45	5	23	0.13	0.69	0.86	ribosomal large subunit pseudouridine synthase C(rluC), hydrolase, peptidase	PA2975, PA2974, PA2973	ribosomal large subunit pseudouridine synthase C(rluC), probable hydrolase(PA2974), probable peptidase(PA2973)	2.13355	8.45911e-06	2.47731e-05
315	PA14_25630	52	41	22	30	21	6	48	9	36	20	1	19	0.72	0.17	0.42	50S ribosomal protein L32(rpmF)	PA2970	50S ribosomal protein L32(rpmF)	1.18251	0.634129	0.730904
316	PA14_25660	385	322	408	259	266	392	389	124	486	348	104	331	0.98	0	0.01	3-ketoacyl-ACP reductase(fabG)	PA2967	3-oxoacyl-[acyl-carrier-protein] reductase(fabG)	1.04342	0.543554	0.643659
317	PA14_25670	128	217	101	250	264	161	65	16	74	22	19	54	-0.92	0.06	0.21	acyl carrier protein(acpP)	PA2966	acyl carrier protein(acpP)	2.62857	3.79206e-11	1.73668e-10
318	PA14_25790	13	6	0	13669	11424	4991	1	5	2	1439	417	1419	-1.78	0	0	hypothetical protein	PA2958	hypothetical protein(PA2958)	4.36066	0.000420843	0.000971436
319	PA14_25770,PA14_25780	108	110	224	11	7	9	413	65	338	4	2	5	-0.14	0.65	0.83	type 4 fimbrial biogenesis protein PilZ(pilZ), TatD family deoxyribonuclease	PA2960, PA2959	type 4 fimbrial biogenesis protein PilZ(pilZ), conserved hypothetical protein(PA2959)	4.11291	2.48632e-05	7.04186e-05
320	PA14_25800	7	28	9	54	93	78	16	9	38	43	8	45	-0.02	0.97	0.99	TetR family transcriptional regulator	PA2957	probable transcriptional regulator(PA2957)	4.7131	3.88996e-09	1.55779e-08
321	PA14_25860,PA14_25880	106	122	104	102	72	20	159	50	179	10	1	10	-1.06	0.03	0.13	electron transfer flavoprotein subunit beta(etfB), electron transfer flavoprotein subunit alpha(etfA)	PA2952, PA2951	electron transfer flavoprotein beta-subunit(etfB), electron transfer flavoprotein alpha-subunit(etfA)	10.4262	4.74457e-26	4.4891e-25
322	PA14_25900	61	113	84	50	32	13	65	19	89	4	0	6	-1.29	0.03	0.14	trans-2-enoyl-CoA reductase	PA2950	proton motive force protein, PMF(pfm )	5.95156	1.80431e-08	6.81364e-08
323	PA14_26060	75	120	58	13	11	9	31	4	46	4	1	7	-0.64	0.11	0.31	hypothetical protein	PA2937	hypothetical protein(PA2937)	1.05149	0.895022	0.938211
324	PA14_26140	1120	1116	4272	163	70	180	1676	635	2166	78	40	119	0.45	0.28	0.56	transcriptional regulator	PA2931	CifR(cifR)	1.33927	0.000310294	0.000735987
325	PA14_26560	7	5	5	56	40	15	63	7	44	5	2	4	-0.65	0.15	0.38	outer membrane protein	PA2900	probable outer membrane protein precursor(PA2900)	56.0262	1.0418e-30	1.22875e-29
326	PA14_26590	222	187	183	118	133	141	359	41	272	195	48	224	0.86	0	0.01	GntR family transcriptional regulator	PA2897	probable transcriptional regulator(PA2897)	0.89306	0.245922	0.329298
327	PA14_26780	12	21	100	113	90	323	55	19	78	138	34	120	0.36	0.47	0.71	hypothetical protein	PA2883	hypothetical protein(PA2883)	2.44214	1.88472e-09	7.72737e-09
328	PA14_26860	87	84	245	11	6	6	50	9	71	3	0	4	-0.55	0.15	0.39	LysR family transcriptional regulator	PA2879	probable transcriptional regulator(PA2879)	0.984666	0.970175	0.984488
329	PA14_26960	13	13	14	91	101	36	15	6	12	26	9	54	-0.08	0.88	0.95	hypothetical protein	PA2871	hypothetical protein(PA2871)	1.82831	0.0240187	0.0416098
330	PA14_27050	119	120	186	21	33	62	116	50	104	26	3	40	0.39	0.45	0.7	Slt family transglycosylase	PA2865	probable glycosylase(PA2865)	1.04411	0.875963	0.92768
331	PA14_27120	234	272	348	9	2	1	431	90	351	1	1	1	0.11	0.77	0.9	hypothetical protein	PA2860	hypothetical protein(PA2860)	4.24385	0.0108014	0.0196617
332	PA14_NovelOrf_009	271	265	670	2561	2510	1025	610	220	586	514	92	268	-1.42	0	0.02	NA	NA	NA	7.12818	0	0
333	PA14_27180	44	43	21	253	174	93	61	7	30	23	10	56	-0.99	0	0.04	hypothetical protein	PA2854	conserved hypothetical protein(PA2854)	5.7512	2.18069e-22	1.73849e-21
334	PA14_27390	7	7	8	95	107	156	6	0	3	165	36	138	0.69	0.03	0.14	hypothetical protein	PA2839	conserved hypothetical protein(PA2839)	0.454964	0.0756207	0.116726
335	PA14_27480	117	103	136	53	78	22	208	18	124	23	2	13	-0.8	0.12	0.33	heat shock protein HtpX(htpX)	PA2830	heat shock protein HtpX(htpX)	3.18482	1.47737e-08	5.62839e-08
336	PA14_27510	13	13	64	41	40	26	29	13	31	22	3	22	0.1	0.83	0.93	methionine sulfoxide reductase B	PA2827	conserved hypothetical protein(PA2827)	1.86495	0.00800447	0.0148531
337	PA14_27520,PA14_27530	125	85	429	249	258	200	175	38	128	168	50	143	0.24	0.41	0.67	glutathione peroxidase, MarR family transcriptional regulator	PA2826, PA2825	probable glutathione peroxidase(PA2826), OspR(ospR)	1.04336	0.681872	0.768445
338	PA14_27560,PA14_27570	56	57	24	7	4	2	142	10	71	2	0	5	-0.48	0.3	0.57	hypothetical protein, GAF domain-containing protein	PA2823, PA2822	conserved hypothetical protein(PA2823), conserved hypothetical protein(PA2822)	2.68996	0.0515969	0.0819648
339	PA14_27755,PA14_27770,PA14_27780	357	335	53	79	47	33	97	17	68	22	0	11	-1.24	0.01	0.05	glutathione S-transferase, ABC transporter ATP-binding protein, ABC transporter permease	PA2813, PA2812, PA2811	probable glutathione S-transferase(PA2813), probable ATP-binding component of ABC transporter(PA2812), probable permease of ABC-2 transporter(PA2811)	1.58754	0.0335524	0.0558909
340	PA14_27920	1	2	3	91	45	20	7	2	5	29	5	15	-0.23	0.55	0.77	hypothetical protein	PA2800	VacJ(vacJ)	6.15035	0.00022553	0.000554803
341	PA14_27960	90	50	45	39	42	11	45	12	50	28	6	26	0.19	0.58	0.8	transaldolase B(tal)	PA2796	transaldolase(tal)	0.724528	0.177653	0.248311
342	PA14_27940,PA14_27950	577	470	1214	94	86	35	1407	159	936	40	12	36	0.17	NA	NA	two-component response regulator, hypothetical protein	PA2798, PA2797	probable two-component response regulator(PA2798), hypothetical protein(PA2797)	2.50449	1.17704e-13	6.29463e-13
343	PA14_27990	29	44	150	14	27	36	84	9	56	33	6	34	0.43	0.35	0.61	sialidase	PA2794	pseudaminidase(PA2794)	0.634958	0.0374027	0.061693
344	PA14_28120,PA14_28130	12	11	14	15	6	4	26	7	25	6	1	5	0.08	0.83	0.93	hypothetical protein, hypothetical protein	PA2781, PA2780	hypothetical protein(PA2781), bacterial swarming regulator BswR(bswR)	3.32626	0.00715486	0.013363
345	PA14_28180	7	6	37	75	52	29	28	1	12	8	2	10	-1.06	0	0.02	hypothetical protein	PA2776	FAD-dependent oxidoreductase(pauB3)	4.63584	3.05863e-08	1.13025e-07
346	PA14_28220	5	6	1	17	16	22	6	0	1	36	2	13	0.93	0.06	0.22	hypothetical protein	PA2773	hypothetical protein(PA2773)	0.776196	0.857768	0.913944
347	PA14_28250	3	1	2	29	20	8	3	0	1	11	3	12	-0.26	0.41	0.67	secreted acid phosphatase	NA	NA	1.61581	0.646258	0.742646
348	PA14_28400	98	78	114	268	219	47	46	17	44	52	4	25	-1.57	0.04	0.16	outer membrane OprD family porin	PA2760	OprQ(oprQ)	1.94077	5.90161e-05	0.000157315
349	PA14_28440	140	222	146	61	50	17	176	38	130	2	0	5	-1.27	0	0.02	hypothetical protein	PA2756	hypothetical protein(PA2756)	10.7252	4.87254e-15	2.79684e-14
350	PA14_28490,PA14_28500	160	132	166	16	19	30	82	11	117	5	2	9	-0.63	0.22	0.48	hypothetical protein, hypothetical protein	PA2754, PA2753	conserved hypothetical protein(PA2754), hypothetical protein(PA2753)	1.84727	0.0474198	0.0760307
351	PA14_28510,PA14_28520	4785	1765	3570	2	0	2	3038	142	1126	5	3	3	0.75	0.06	0.22	hypothetical protein, hypothetical protein	PA2752, NA	conserved hypothetical protein(PA2752), NA	0.164023	0.000203364	0.000503151
352	PA14_28580,PA14_28590	180	208	245	51	62	29	633	89	365	38	7	35	0.17	0.58	0.8	hypothetical protein, methionine aminopeptidase	NA, PA2748	NA, probable methionine aminopeptidase(PA2748)	2.7414	4.27651e-11	1.92779e-10
353	PA14_28610	159	208	530	21	22	78	399	104	458	4	8	13	-0.56	0.32	0.6	hypothetical protein	NA	NA	4.38915	2.08375e-13	1.08079e-12
354	PA14_28600	19	55	11	19	14	11	67	9	23	9	7	8	0.31	0.41	0.67	hypothetical protein	PA2747	hypothetical protein(PA2747)	2.26568	0.00383535	0.00753936
355	PA14_28660	345	177	82	65	68	13	170	25	104	12	3	10	-0.14	0.74	0.89	translation initiation factor IF-3(infC)	PA2743	translation initiation factor IF-3(infC)	2.43836	0.000256149	0.000619507
356	PA14_28680	164	84	65	1333	969	436	90	6	41	157	24	123	-1.85	0	0	50S ribosomal protein L20(rplT)	PA2741	50S ribosomal protein L20(rplT)	3.52696	1.09621e-26	1.06049e-25
357	PA14_28690,PA14_28710	8	6	1	2	4	8	3	0	1	9	2	23	0.89	0.11	0.32	phenylalanyl-tRNA synthetase subunit alpha(pheS), phenylalanyl-tRNA synthetase subunit beta(pheT)	PA2740, PA2739	phenylalanyl-tRNA synthetase, alpha-subunit(pheS), phenylalanyl-tRNA synthetase, beta subunit(pheT)	0.168175	0.0221289	0.0385688
358	PA14_28850,PA14_28870	111	81	112	5	15	16	78	21	66	14	1	3	-0.1	0.77	0.9	hypothetical protein, hypothetical protein	NA, NA	NA, NA	1.00423	0.989639	0.994813
359	PA14_29120	26	14	100	9	4	5	19	3	19	5	0	4	0.29	0.48	0.72	hypothetical protein	PA2708	hypothetical protein(PA2708)	0.70178	0.545108	0.643811
360	PA14_29480,PA14_29490,PA14_29500,PA14_29510,PA14_29520,PA14_29530,PA14_29540,PA14_29550,PA14_29560,PA14_29570	52	98	305	281	387	339	64	9	63	129	56	363	0.39	0.33	0.6	ABC-2 transporter permease, type II secretion protein, type II secretion system protein, type II secretion system protein, type II secretion system protein, type II secretion system protein, type II secretion system protein, hypothetical protein, hypothetical protein, hypothetical protein	PA2678, PA2677, PA2676, PA2675, PA2674, PA2673, PA2672, PA2671, PA2670, PA2669	probable permease of ABC-2 transporter(PA2678), probable type II secretion protein(PA2677), probable type II secretion system protein(PA2676), probable type II secretion system protein(PA2675), probable type II secretion system protein(PA2674), probable type II secretion system protein(PA2673), probable type II secretion system protein(PA2672), hypothetical protein(PA2671), hypothetical protein(P…	0.479249	3.53722e-12	1.71098e-11
361	PA14_29660	20	7	9	82	67	26	24	6	25	7	2	11	-1.84	0	0	hypothetical protein	PA2662	conserved hypothetical protein(PA2662)	11.0227	4.42379e-15	2.57357e-14
362	PA14_29800,PA14_29820	178	150	154	65	35	53	322	73	294	39	13	42	0.47	0.37	0.63	chemotaxis transducer, hypothetical protein	PA2652, PA2651	methyl-accepting chemotaxis protein(PA2652), conserved hypothetical protein(PA2651)	2.37827	1.69128e-09	7.03474e-09
363	PA14_29850,PA14_29860,PA14_29880,PA14_29890,PA14_29900,PA14_29920,PA14_29930,PA14_29940	229	231	137	18	27	11	323	34	188	3	0	3	-1.62	0.01	0.07	NADH dehydrogenase subunit N(nuoN), NADH dehydrogenase subunit M(nuoM), NADH dehydrogenase subunit L(nuoL), NADH dehydrogenase subunit K(nuoK), NADH dehydrogenase subunit J(nuoJ), NADH dehydrogenase subunit I(nuoI), NADH dehydrogenase subunit H(nuoH), NADH dehydrogenase subunit G(nuoG)	PA2649, PA2648, PA2647, PA2646, PA2645, PA2644, PA2643, PA2642	NADH dehydrogenase I chain N(nuoN), NADH dehydrogenase I chain M(nuoM), NADH dehydrogenase I chain L(nuoL), NADH dehydrogenase I chain K(nuoK), NADH dehydrogenase I chain J(nuoJ), NADH Dehydrogenase I chain I(nuoI), NADH dehydrogenase I chain H(nuoH), NADH dehydrogenase I chain G(nuoG)	6.05674	2.16214e-06	6.67241e-06
364	PA14_30010	120	104	121	15	5	4	86	10	76	4	1	5	-0.27	0.6	0.81	NADH dehydrogenase subunit B(nuoB)	PA2638	NADH dehydrogenase I chain B(nuoB)	1.28446	0.646904	0.742646
365	PA14_30070	44	14	40	43	63	19	2	1	0	9	1	9	-1.15	0.03	0.13	hypothetical protein	PA2633	hypothetical protein(PA2633)	0.206708	0.00152051	0.00320087
366	PA14_30190	219	168	619	47	32	12	409	139	340	4	2	3	-0.36	0.38	0.64	isocitrate dehydrogenase(icd)	PA2623	isocitrate dehydrogenase(icd)	10.8903	3.40648e-18	2.25614e-17
367	PA14_30240	37	50	19	17	7	0	66	20	51	6	3	1	-0.01	0.98	0.99	translation initiation factor IF-1(infA)	PA2619	initiation factor(infA)	2.91302	0.00781922	0.0145722
368	PA14_30210,PA14_30230	522	564	1078	86	60	50	723	231	687	9	2	10	-0.59	0.04	0.17	ATP-dependent Clp protease adaptor protein ClpS(clpS), ATP-dependent Clp protease%2C ATP-binding subunit ClpA(clpA)	NA, PA2620	NA, ATP-binding protease component ClpA(clpA)	7.58652	1.37969e-24	1.18792e-23
369	PA14_30320	38	20	21	5	3	3	11	2	5	1	0	1	-1.09	0.03	0.13	recombination factor protein RarA	PA2613	conserved hypothetical protein(PA2613)	0.80123	0.753006	0.829077
370	PA14_30330,PA14_30340	359	366	428	13	4	7	128	44	189	13	0	7	0.03	0.95	0.98	seryl-tRNA synthetase(serS), siroheme synthase(cysG)	PA2612, PA2611	seryl-tRNA synthetase(serS), siroheme synthase(cysG)	0.391408	0.00339144	0.00677501
371	PA14_30410	542	509	571	121	82	34	823	149	599	17	1	11	-1.85	0	0.01	hypothetical protein	PA2604	conserved hypothetical protein(PA2604)	8.30132	1.54743e-32	1.95932e-31
372	PA14_30580	142	90	91	66	59	42	157	25	91	12	3	7	-1.38	0	0.01	LuxR family transcriptional regulator	PA2591	VqsR(vqsR)	5.94852	4.6895e-15	2.70984e-14
373	PA14_30630	120	98	66	53	64	61	29	2	42	97	25	82	1.07	0	0.01	FAD-dependent monooxygenase(pqsH)	PA2587	probable FAD-dependent monooxygenase(pqsH)	0.218161	1.36252e-19	9.38506e-19
374	PA14_30690	69	59	241	10	9	31	166	43	139	12	4	24	0.53	0.23	0.5	hypothetical protein	NA	NA	1.06244	0.877772	0.928454
375	PA14_30710	8	8	29	69	68	90	22	3	12	102	17	93	0.76	0.12	0.34	osmoprotectant transporter activator protein	PA2582	hypothetical protein(PA2582)	0.827713	0.52986	0.629254
376	PA14_30830	4	10	47	15	8	8	32	8	22	17	2	2	0	1	1	two-component response regulator	PA2572	probable two-component response regulator(PA2572)	3.98476	0.00182173	0.00378867
377	PA14_30820	20	16	42	9	5	7	65	16	107	0	2	4	0.28	0.5	0.73	methyl-accepting chemotaxis transducer	PA2573	probable chemotaxis transducer(PA2573)	6.19423	1.25883e-05	3.64934e-05
378	PA14_30970	65	72	183	171	151	200	77	17	91	145	58	218	0.99	0	0.04	transcriptional regulator	NA	NA	0.690178	0.00140311	0.00297278
379	PA14_30980,PA14_30990,PA14_31000,PA14_31010,PA14_31030,PA14_31040	129	107	91	22	9	4	89	18	50	4	0	2	-1.1	0.06	0.22	hypothetical protein, hypothetical protein, hypothetical protein, cation efflux system protein, cation efflux system protein, cation efflux system protein	NA, NA, NA, NA, NA, NA	NA, NA, NA, NA, NA, NA	2.55344	0.0352055	0.0585172
380	PA14_31050,PA14_31060	707	574	338	1654	1878	860	445	110	387	757	140	621	-0.32	0.53	0.75	hypothetical protein, hypothetical protein	NA, NA	NA, NA	1.57725	7.32203e-18	4.74005e-17
381	PA14_31160,PA14_31170	21	31	27	14	14	3	35	6	46	1	0	3	-0.49	0.33	0.6	hypothetical protein, hypothetical protein	NA, NA	NA, NA	5.35332	0.00090427	0.00199124
382	PA14_31300	104	98	199	70	98	70	170	17	115	51	14	58	0.33	0.52	0.74	hypothetical protein	PA2569	hypothetical protein(PA2569)	1.22142	0.171269	0.240249
383	PA14_31310	38	36	49	10	6	5	48	17	49	3	0	3	-0.22	0.66	0.84	hypothetical protein	PA2568	hypothetical protein(PA2568)	2.82312	0.0335605	0.0558909
384	PA14_31390	12	11	22	10	8	16	28	3	19	10	5	12	0.37	0.38	0.64	hypothetical protein	PA2562	hypothetical protein(PA2562)	1.26684	0.589743	0.688034
385	PA14_31870,PA14_31890,PA14_31900,PA14_31920,PA14_31930	11	7	9	11	11	48	5	1	7	35	8	67	1	0.09	0.27	RND efflux membrane fusion protein, RND efflux transporter, efflux transporter, outer membrane protein, hypothetical protein	PA2528, PA2527, PA2526, PA2525, NA	MuxA(muxA), MuxB(muxB), MuxC(muxC), OpmB(opmB), NA	0.299484	0.00189979	0.00392258
386	PA14_32270	64	84	45	19	10	13	46	8	30	5	0	3	0.16	0.76	0.9	porin	PA2505	tyrosine porin OpdT(opdT)	2.47163	0.0286941	0.048729
387	PA14_32310	36	42	130	217	142	447	229	81	215	117	155	409	0.99	0.14	0.36	hypothetical protein	PA2501	hypothetical protein(PA2501)	2.84966	1.62853e-29	1.75271e-28
388	PA14_32420	72	47	26	26	10	29	13	5	16	14	5	10	0.22	0.56	0.77	oxidoreductase	PA2491	MexS(mexS)	0.620963	0.117164	0.171561
389	PA14_32500	14	20	25	29	3	13	23	5	29	4	1	7	-0.75	0.18	NA	TetR family transcriptional regulator	PA2484	conserved hypothetical protein(PA2484)	3.92796	0.000211361	0.000521438
390	PA14_32520	149	178	72	23	35	49	98	17	73	16	5	16	-0.35	0.5	0.73	hypothetical protein	PA2483	conserved hypothetical protein(PA2483)	1.55869	0.0462179	0.0743806
391	PA14_32780,PA14_32790	296	343	429	73	73	132	335	99	267	89	15	68	0.45	0.27	0.55	hypothetical protein, hypothetical protein	PA2463, PA2462	hypothetical protein(PA2463), hypothetical protein(PA2462)	1.11026	0.384533	0.484748
392	PA14_32820	3	3	20	13	11	30	8	1	16	19	9	23	0.71	0.14	0.37	hypothetical protein	NA	NA	1.08545	0.957773	0.98055
393	PA14_32860,PA14_32880,PA14_32890	21	23	7	22	41	204	21	1	12	108	24	76	0.52	0.34	0.61	hypothetical protein, hypothetical protein, hypothetical protein	PA2455, PA2454, PA2453	hypothetical protein(PA2455), hypothetical protein(PA2454), hypothetical protein(PA2453)	0.535443	0.0104173	0.0190027
394	PA14_32985,PA14_33000,PA14_33010,PA14_33030	14	15	20	6	7	8	47	6	45	5	0	2	-0.88	0.32	NA	glycine cleavage system protein H(gcvH2), glycine dehydrogenase(gcvP2), serine hydroxymethyltransferase(glyA2), L-serine dehydratase(sdaA)	PA2446, PA2445, PA2444, PA2443	glycine cleavage system protein H2(gcvH2), glycine cleavage system protein P2(gcvP2), serine hydroxymethyltransferase(glyA2), L-serine dehydratase(sdaA)	5.02519	0.000671847	0.00149088
395	PA14_33120,PA14_33130,PA14_33150	92	45	178	69	50	52	142	57	170	49	6	63	0.63	0.06	0.21	hypothetical protein, cation-transporting P-type ATPase, hypothetical protein	PA2436, PA2435, PA2434	hypothetical protein(PA2436), probable cation-transporting P-type ATPase(PA2435), hypothetical protein(PA2434)	1.67715	0.000270124	0.000649655
396	PA14_33290	9	17	2	14	10	8	12	0	10	11	3	8	0.1	0.86	0.95	hypothetical protein	PA2423	hypothetical protein(PA2423)	1.56381	0.399352	0.499045
397	PA14_33650	34	55	42	31	28	24	31	8	29	15	1	23	0.22	0.61	0.81	pyoverdine synthetase D(pvdD)	PA2399	pyoverdine synthetase D(pvdD)	1.26997	0.427762	0.527772
398	PA14_33700	8	3	3	39	25	33	3	0	2	9	1	15	-0.01	0.97	0.99	pyoverdine synthetase F(pvdF)	PA2396	pyoverdine synthetase F(pvdF)	1.87226	0.397143	0.497006
399	PA14_33880	12	10	3	21	17	9	5	1	5	2	0	4	-1.79	0	0.02	hypothetical protein	PA2380	hypothetical protein(PA2380)	3.53111	0.0610365	0.0958986
400	PA14_34080	26	31	55	11	12	12	21	8	25	7	4	16	0.78	0.12	0.34	Lip3(lip3)	PA2364	Lip3(lip3)	0.611775	0.146386	0.209019
401	PA14_34660	25	26	44	22	10	22	67	9	62	0	2	7	-0.51	0.23	0.5	transcriptional regulator GntR(gntR)	PA2320	transcriptional regulator GntR(gntR)	6.88883	1.73315e-09	7.17424e-09
402	PA14_35000	6	10	11	50	40	62	4	3	8	53	11	44	0.03	0.93	0.97	hypothetical protein	PA2288	hypothetical protein(PA2288)	0.90577	0.917996	0.954583
403	PA14_35470	8	10	39	11	5	12	12	12	22	7	2	6	0.31	0.27	0.54	hypothetical protein	PA2251	hypothetical protein(PA2251)	1.73342	0.218898	0.296806
404	PA14_35700	8	1	6	32	36	66	2	0	1	43	2	34	-0.07	0.9	0.96	hypothetical protein	NA	NA	0.378067	0.0977093	0.146309
405	PA14_35710,PA14_35720	542	639	645	569	385	373	363	51	299	149	39	116	-0.5	0.14	0.36	hypothetical protein, hypothetical protein	NA, NA	NA, NA	1.79116	8.96903e-14	4.82646e-13
406	PA14_35730	48	41	49	13	10	10	27	6	47	22	3	11	0.73	0.03	0.13	hypothetical protein	NA	NA	0.504895	0.026754	0.0457047
407	PA14_35760,PA14_35770,PA14_35780,PA14_35790	383	441	270	331	148	229	207	52	164	92	16	66	-0.82	0.02	0.1	hypothetical protein, hypothetical protein, hypothetical protein, homospermidine synthase	NA, NA, NA, NA	NA, NA, NA, NA	1.87041	1.76145e-09	7.2565e-09
408	PA14_35850	893	918	2083	38	37	60	1400	419	1360	54	16	39	0.27	0.3	0.57	hypothetical protein	NA	NA	1.05167	0.758985	0.832466
409	PA14_36000	3	16	24	15	14	35	6	3	23	38	11	25	0.32	0.56	0.78	propionate catabolism operon regulator(prpR)	NA	NA	0.867496	0.754707	0.829888
410	PA14_36200	74	70	14	63	67	10	16	3	6	8	0	4	-2.34	0	0.01	ABC transporter substrate-binding protein	PA2204	probable binding protein component of ABC transporter(PA2204)	1.62375	0.262468	0.348204
411	PA14_37690	1	4	35	5	10	3	53	17	58	1	0	1	-1.24	0.08	0.26	sensory box protein	PA2072	conserved hypothetical protein(PA2072)	22.9317	5.39581e-09	2.1311e-08
412	PA14_38090	11	22	2	7	5	5	8	1	4	1	1	2	-0.42	0.34	0.61	pseudouridylate synthase	PA2043	hypothetical protein(PA2043)	2.5683	0.250608	0.334532
413	PA14_38110	92	89	54	19	8	5	64	9	42	2	0	3	-1.18	0.03	0.15	serine/threonine transporter SstT	PA2042	probable transporter (membrane subunit)(PA2042)	2.78861	0.0318415	0.0534773
414	PA14_38140	20	43	27	192	140	46	16	5	13	42	3	35	-0.9	0.07	0.23	glutamine synthetase	PA2040	Glutamylpolyamine synthetase(pauA4)	1.72336	0.0298754	0.0504366
415	PA14_38180	73	67	395	9	17	35	199	28	135	13	7	26	0.47	0.29	0.56	hypothetical protein	PA2037	hypothetical protein(PA2037)	0.73684	0.171328	0.240249
416	PA14_38260,PA14_38270	6	3	1	148	106	80	7	0	2	89	38	130	0.79	0.1	0.29	hypothetical protein, hypothetical protein	PA2031, PA2030	hypothetical protein(PA2031), hypothetical protein(PA2030)	1.59569	0.446445	0.544461
417	PA14_38360	16	17	14	12	24	37	20	6	28	79	22	79	1.41	0.04	0.17	nucleotide sugar dehydrogenase	PA2022	probable nucleotide sugar dehydrogenase(PA2022)	0.47082	0.00341733	0.00681093
418	PA14_39100	7	4	2	2	2	0	12	0	11	3	0	2	0.16	0.73	0.89	hypothetical protein	PA1966	hypothetical protein(PA1966)	1.19231	0.814086	0.88167
419	PA14_39140	44	47	66	31	36	12	13	10	21	8	0	16	-0.43	0.24	0.51	hypothetical protein	PA1963	hypothetical protein(PA1963)	0.76551	0.427857	0.527772
420	PA14_39190	31	36	7	24	31	34	19	0	18	67	20	94	2.08	0	0	UDP pyrophosphate phosphatase(bacA)	PA1959	bacitracin resistance protein(bacA)	0.278776	1.49872e-06	4.74411e-06
421	PA14_39360	82	52	130	47	55	113	110	25	94	196	23	125	1.49	0.01	0.07	sigma-54 dependent transcriptional regulator	PA1945	probable transcriptional regulator(PA1945)	0.547963	4.02549e-06	1.2204e-05
422	PA14_39440,PA14_39460	115	153	361	375	473	214	298	84	231	278	62	190	0.22	0.55	0.77	hypothetical protein, hypothetical protein	PA1941, PA1940	hypothetical protein(PA1941), hypothetical protein(PA1940)	1.85283	7.1006e-15	4.04875e-14
423	PA14_39470,PA14_39480	174	175	752	45768	35604	12704	443	89	361	7584	1470	5071	-1.44	0	0.01	hypothetical protein, hypothetical protein	NA, NA	NA, NA	3.01564	1.15387e-160	9.93482e-159
424	PA14_40120	90	68	243	11	10	10	247	44	193	17	1	11	0.56	0.1	0.3	DNA polymerase II(polB)	PA1886	DNA polymerase II(polB)	1.439	0.240278	0.322744
425	PA14_40160,PA14_40170	138	79	117	81	76	151	147	14	90	18	11	39	-0.55	0.14	0.37	NADH-ubiquinone/plastoquinone oxidoreductase, transporter	PA1883, PA1882	probable NADH-ubiquinone/plastoquinone oxidoreductase(PA1883), probable transporter(PA1882)	3.12198	1.11671e-12	5.55775e-12
426	PA14_40230,PA14_40240,PA14_40250,PA14_40260	18	20	20	5	7	5	25	5	32	7	0	5	-0.01	0.98	0.99	secretion protein, ABC transporter ATP-binding protein/permease, outer membrane protein, hypothetical protein	PA1877, PA1876, PA1875, PA1874	probable secretion protein(PA1877), probable ATP-binding/permease fusion ABC transporter(PA1876), probable outer membrane protein precursor(PA1875), hypothetical protein(PA1874)	1.31134	0.694691	0.777801
427	PA14_40570	94	107	259	80	96	93	143	49	151	176	37	191	1.94	0	0	two-component response regulator	PA1851	hypothetical protein(PA1851)	0.503777	2.65438e-10	1.14271e-09
428	PA14_40560	62	74	157	438	431	359	107	43	146	157	14	89	-0.91	0.01	0.07	hypothetical protein	PA1852	hypothetical protein(PA1852)	4.94461	7.37151e-50	1.54802e-48
429	PA14_40630	223	219	218	253	132	58	371	64	291	21	1	16	-1.54	0	0.02	hypothetical protein	PA1847	NfuA(nfuA)	13.2215	2.94209e-63	7.4504e-62
430	PA14_40640	85	75	143	11	15	18	72	13	41	10	5	8	0.16	0.78	0.91	cis/trans isomerase(cti)	PA1846	cis/trans isomerase(cti)	0.71334	0.301796	0.393111
431	PA14_40740	22	61	73	204	200	291	28	7	43	230	30	161	0.22	0.62	0.81	hypothetical protein	NA	NA	1.03331	0.904409	0.946168
432	PA14_40830	98	94	145	139	71	37	200	46	192	25	6	42	-0.33	0.32	0.59	oxidoreductase	PA1833	probable oxidoreductase(PA1833)	4.0947	4.30485e-22	3.36953e-21
433	PA14_40840	188	169	77	2	4	5	99	22	82	7	7	23	1.93	0	0	periplasmic protease	PA1832	probable protease(PA1832)	0.166747	1.36719e-07	4.80469e-07
434	PA14_40930	11	1	2	2	2	1	110	10	71	6	0	1	0.36	0.45	0.7	hypothetical protein	PA1825	hypothetical protein(PA1825)	6.69265	0.00642599	0.0120803
435	PA14_41010	341	256	153	34	26	19	119	24	125	10	0	7	-0.98	0.01	0.06	amino acid permease	PA1819	probable amino acid permease(PA1819)	1.60687	0.110905	0.16407
436	PA14_41000	0	4	27	8	4	13	13	4	12	34	4	25	0.96	0.01	0.08	sodium/proton antiporter(nhaB)	PA1820	sodium/proton antiporter NhaB(nhaB)	0.470736	0.066151	0.103181
437	PA14_41110,PA14_41130,PA14_41140,PA14_41150,PA14_41160,PA14_41170	34	32	110	29	20	8	51	17	52	5	1	5	-0.46	0.46	0.7	ABC transporter substrate-binding protein NppA1(nppA1), ABC transporter substrate-binding protein NppA2(nppA2), peptidyl nucleoside antibiotic ABC transporter permease NppB(nppB), peptidyl nucleoside antibiotic ABC transporter permease NppC;Pseudo(nppC), peptidyl nucleoside antibiotic ABC transporter ATP-binding protein NppD(nppD), NADH-dependent enoyl-ACP reductase(fabI)	PA1811, PA1810, PA1809, PA1808, PA1807, PA1806	NppA1(nppA1), NppA2(nppA2), NppB(nppB), NppC(nppC), NppD(nppD), NADH-dependent enoyl-ACP reductase(fabI)	3.91023	3.34762e-05	9.23814e-05
438	PA14_41210	116	118	169	365	258	312	110	42	127	151	27	130	-0.53	0.08	0.26	DNA-binding protein HU(hupB)	PA1804	DNA-binding protein HU(hupB)	2.18305	5.83657e-14	3.16056e-13
439	PA14_41220	583	742	1291	93	116	232	1148	286	1120	104	30	98	0.25	0.57	0.79	Lon protease(lon)	PA1803	Lon protease(lon)	1.84776	3.71736e-12	1.78807e-11
440	PA14_41230	1006	916	962	446	374	191	747	218	744	97	26	94	-0.78	0.02	0.11	ATP-dependent protease ATP-binding subunit ClpX(clpX)	PA1802	ClpX(clpX)	2.6065	2.19995e-32	2.74516e-31
441	PA14_41240	182	159	239	12	6	6	142	16	141	10	1	10	0.44	0.28	0.56	ATP-dependent Clp protease proteolytic subunit(clpP)	PA1801	ClpP(clpP)	0.623604	0.180739	0.251806
442	PA14_41250	127	165	88	1659	2320	2672	139	32	158	1704	807	2823	0.85	0.05	0.19	trigger factor(tig)	PA1800	trigger factor(tig)	1.11508	0.200665	0.275115
443	PA14_41350	39	34	22	23	23	18	73	12	65	27	3	9	0.17	0.74	0.89	bifunctional 5%2C10-methylene-tetrahydrofolate dehydrogenase/ 5%2C10-methylene-tetrahydrofolate cyclohydrolase(folD)	PA1796	5, 10-methylene-tetrahydrofolate dehydrogenase / cyclohydrolase(folD)	2.53387	0.00030934	0.000735751
444	PA14_41430	7	12	5	19	14	0	3	2	4	4	0	6	-0.61	0.16	0.4	hypothetical protein	PA1790	hypothetical protein(PA1790)	0.938007	0.908778	0.948434
445	PA14_41440	18	16	38	199	121	77	770	153	780	10	3	16	-1.33	0	0	hypothetical protein	PA1789	hypothetical protein(PA1789)	279.515	2.0232191118E-313	5.806638850827E-311
446	PA14_41470	3	15	7	13	16	11	10	3	14	3	0	4	-1.14	0.09	0.28	bifunctional aconitate hydratase 2/2-methylisocitrate dehydratase(acnB)	PA1787	aconitate hydratase 2(acnB)	6.6803	0.000283552	0.000680052
447	PA14_41570	744	682	1135	121	73	31	935	239	816	8	2	9	-0.93	0.11	0.31	major porin and structural outer membrane porin OprF precursor(oprF)	PA1777	Major porin and structural outer membrane porin OprF precursor(oprF)	9.47671	3.17859e-30	3.60101e-29
448	PA14_41575	417	436	800	86	138	504	474	153	514	190	88	250	0.85	0.12	0.32	RNA polymerase sigma factor SigX(sigX)	PA1776	ECF sigma factor SigX(sigX)	0.879182	0.0743387	0.115325
449	PA14_41590,PA14_41610,PA14_41630	760	825	1346	76	71	123	1202	204	1214	78	10	39	0.12	0.76	0.9	cytoplasmic membrane protein, hypothetical protein, cytoplasmic membrane-associated protein	PA1775, PA1774, PA1773	conserved cytoplasmic membrane protein, CmpX protein(cmpX), CrfX protein(crfX), CmaX protein(cmaX)	2.02947	1.03402e-09	4.36418e-09
450	PA14_41640	15	20	19	45	63	35	13	4	16	11	0	13	-0.61	0.2	0.45	ribonuclease activity regulator protein RraA	PA1772	probable methyltransferase(PA1772)	3.20755	0.000390329	0.000913244
451	PA14_41670	302	329	231	120	145	66	239	49	182	51	5	30	-0.94	0.02	0.1	phosphoenolpyruvate synthase(ppsA)	PA1770	phosphoenolpyruvate synthase(ppsA)	2.01594	7.18093e-07	2.35087e-06
452	PA14_41690,PA14_41710,PA14_41730	10	13	4	27	17	28	8	1	7	3	0	7	-1.07	0.05	0.19	hypothetical protein, hypothetical protein, hypothetical protein	PA1768, PA1767, PA1766	hypothetical protein(PA1768), hypothetical protein(PA1767), hypothetical protein(PA1766)	5.66611	0.000577059	0.00129725
453	PA14_41870	74	52	83	25	15	17	47	5	58	11	1	12	0.18	0.65	0.83	transcriptional regulator CysB(cysB)	PA1754	transcriptional regulator CysB(cysB)	1.21739	0.573286	0.672478
454	PA14_41930	127	142	101	82	73	42	136	39	141	2	3	15	-0.2	0.61	0.81	hypothetical protein	PA1749	hypothetical protein(PA1749)	8.45202	4.62826e-21	3.46516e-20
455	PA14_41970	37	14	28	922	800	466	85	28	71	326	98	313	0.08	0.78	0.91	hypothetical protein	PA1746	hypothetical protein(PA1746)	5.86383	6.06888e-44	1.11177e-42
456	PA14_42010	6	6	7	87	57	26	5	1	1	4	5	6	-0.93	0.01	0.05	amidotransferase	PA1742	Glutamine amidotransferase class I(pauD2)	3.33752	0.0189643	0.0333911
457	PA14_42020	4	8	1	6	5	3	23	1	25	1	0	2	-0.65	0.17	0.42	hypothetical protein	PA1741	hypothetical protein(PA1741)	9.51998	0.000122153	0.000313017
458	PA14_42080,PA14_42090	43	37	52	25	22	14	30	9	43	11	2	13	-0.51	0.23	0.5	3-hydroxyacyl-CoA dehydrogenase, acetyl-CoA acetyltransferase	PA1737, PA1736	probable 3-hydroxyacyl-CoA dehydrogenase(PA1737), probable acyl-CoA thiolase(PA1736)	1.33885	0.375587	0.47556
459	PA14_42100	45	30	23	264	224	101	47	5	36	88	18	66	-0.17	0.73	0.89	hypothetical protein	PA1735	hypothetical protein(PA1735)	2.73399	2.10104e-08	7.8652e-08
460	PA14_42180	79	62	52	36	33	18	28	7	28	6	5	13	0.08	0.87	0.95	hypothetical protein	PA1729	conserved hypothetical protein(PA1729)	1.10651	0.825677	0.890862
461	PA14_42200	93	82	79	102	37	38	32	14	39	5	2	13	-1.32	0.01	0.09	hypothetical protein	PA1728	hypothetical protein(PA1728)	2.86952	7.99566e-05	0.000209248
462	PA14_42400,PA14_42410,PA14_42430	99	67	332	1	4	9	233	47	186	4	0	3	0.62	0.18	0.44	exoenzyme S synthesis protein B(exsB), hypothetical protein, exoenzyme S synthesis protein C(exsC)	PA1712, PA1711, PA1710	exoenzyme S synthesis protein B(exsB), ExsE(exsE), ExsC, exoenzyme S synthesis protein C precursor.(exsC)	1.50102	0.552843	0.65116
463	PA14_42440,PA14_42450,PA14_42460,PA14_42470,PA14_42480,PA14_42490,PA14_42500,PA14_42510,PA14_42520,PA14_42530,PA14_42540,PA14_42550	40	39	153	12	5	11	118	25	97	15	5	12	0.94	0.1	0.29	translocator outer membrane protein PopD precursor(popD), translocator protein PopB(popB), regulatory protein PcrH(pcrH), type III secretion protein PcrV(pcrV), regulator in type III secretion(pcrG), transcriptional regulator protein PcrR(pcrR), type III secretory apparatus protein PcrD(pcrD), hypothetical protein, hypothetical protein, type III secretion protein, protein in type III secretion, T…	PA1709, PA1708, PA1707, PA1706, PA1705, PA1704, PA1703, PA1702, PA1701, PA1700, PA1699, PA1698	Translocator outer membrane protein PopD precursor(popD), translocator protein PopB(popB), regulatory protein PcrH(pcrH), type III secretion protein PcrV(pcrV), regulator in type III secretion(pcrG), transcriptional regulator protein PcrR(pcrR), type III secretory apparatus protein PcrD(pcrD), Pcr4(pcr4), Pcr3(pcr3), Pcr2(pcr2), Pcr1(pcr1), Type III secretion outer membrane protein PopN precursor…	1.05141	0.96573	0.984488
464	PA14_42670	6	6	3	1	3	19	4	0	1	13	1	9	0.36	0.48	0.72	hypothetical protein	PA1689	conserved hypothetical protein(PA1689)	0.222699	0.0472254	0.0758602
465	PA14_42790	9	23	14	2	3	1	34	4	24	9	2	7	0.88	0.07	0.24	N5-glutamine S-adenosyl-L-methionine-dependent methyltransferase	PA1678	probable DNA methylase(PA1678)	0.42542	0.203382	0.278398
466	PA14_42860	125	63	231	2095	1269	1166	2299	229	1320	1752	297	1608	0.83	0.01	0.04	hypothetical protein	PA1673	hypothetical protein(PA1673)	9.78258	0	0
467	PA14_42850	29	23	88	47	36	33	58	16	45	11	5	4	-0.67	0.12	0.34	GTP cyclohydrolase I(folE)	PA1674	GTP cyclohydrolase I precursor(folE2)	6.08528	3.8728e-11	1.76428e-10
468	PA14_43110,PA14_43130	2	9	3	38	62	69	0	1	1	55	7	37	0.47	0.33	0.6	glutathione S-transferase, aminotransferase	PA1655, PA1654	probable glutathione S-transferase(PA1655), probable aminotransferase(PA1654)	0.612356	0.677308	0.76631
469	PA14_43160	28	29	43	12	10	4	59	5	46	2	0	3	-1.71	0	0.01	transporter	PA1651	probable transporter(PA1651)	3.94772	0.002945	0.00593829
470	PA14_43310,PA14_43320	10	7	2	5	11	3	11	1	6	2	0	6	-0.56	0.32	0.59	hypothetical protein, glutaminase	PA1639, PA1638	hypothetical protein(PA1639), conserved hypothetical protein(PA1638)	2.01851	0.431468	0.529949
471	PA14_43420,PA14_43430	143	82	95	18	24	16	162	12	94	4	4	13	-0.03	0.96	0.98	acyl-CoA dehydrogenase, IclR family transcriptional regulator	PA1631, PA1630	probable acyl-CoA dehydrogenase(PA1631), probable transcriptional regulator(PA1630)	1.7992	0.0424594	0.0693692
472	PA14_43520,PA14_43530	7	10	2	44	5	4	5	0	3	5	0	4	-1.44	0.08	0.25	hypothetical protein, hypothetical protein	PA1624, PA1623	hypothetical protein(PA1624), conserved hypothetical protein(PA1623)	2.71395	0.114279	0.168195
473	PA14_43650,PA14_43660,PA14_43670	24	19	13	80	62	46	24	6	8	111	23	91	1.41	0	0	hypothetical protein, hypothetical protein, sensor/response regulator hybrid	PA1613, PA1612, PA1611	hypothetical protein(PA1613), hypothetical protein(PA1612), hybrid sensor kinase(PA1611)	0.607984	0.0458669	0.0739662
474	PA14_43680,PA14_43690	139	227	179	18	11	1	145	37	113	5	0	2	0.7	0.26	0.53	3-hydroxydecanoyl-ACP dehydratase(fabA), 3-oxoacyl-ACP synthase(fabB)	PA1610, PA1609	beta-hydroxydecanoyl-ACP dehydrase(fabA), beta-ketoacyl-ACP synthase I(fabB)	2.40922	0.041124	0.0677013
475	PA14_43910	0	1	13	8	8	5	8	6	11	3	2	3	-0.78	0.07	0.24	hypothetical protein	PA1591	hypothetical protein(PA1591)	5.20876	0.00357747	0.00708092
476	PA14_43900	113	132	640	87	44	177	401	180	512	30	6	42	-0.64	0.26	0.53	hypothetical protein	PA1592	hypothetical protein(PA1592)	5.2737	3.13023e-40	4.99098e-39
477	PA14_43940,PA14_43950	20	11	12	25	16	7	16	1	8	3	0	5	-1.9	0.01	0.06	succinyl-CoA synthetase subunit alpha(sucD), succinyl-CoA synthetase subunit beta(sucC)	PA1589, PA1588	succinyl-CoA synthetase alpha chain(sucD), succinyl-CoA synthetase beta chain(sucC)	2.67927	0.0413448	0.0678862
478	PA14_43970	21	17	6	48	27	16	31	5	20	24	3	26	-0.14	0.71	0.87	dihydrolipoamide dehydrogenase(lpdG)	PA1587	dihydrolipoamide dehydrogenase Lpd(lpd)	2.62992	0.00133494	0.00284501
479	PA14_44080	9	10	15	41	40	18	49	8	59	11	0	4	-0.2	0.68	0.86	hypothetical protein	PA1579	hypothetical protein(PA1579)	20.5075	2.12351e-20	1.53643e-19
480	PA14_44070	311	618	347	78	55	15	209	82	247	30	2	20	-0.54	0.34	0.61	type II citrate synthase(gltA)	PA1580	citrate synthase(gltA)	1.37365	0.0953342	0.143251
481	PA14_44150,PA14_44160	50	33	26	115	43	16	41	9	40	1	0	8	-1.28	0.01	0.04	hypothetical protein, ATP-NAD kinase	PA1573, PA1572	conserved hypothetical protein(PA1573), conserved hypothetical protein(PA1572)	11.7113	1.19547e-15	7.19791e-15
482	PA14_44190,PA14_44200,PA14_44210	52	14	11	48	52	29	4	2	16	16	8	22	-0.12	0.8	0.92	sugar MFS transporter, hypothetical protein, glycine/D-amino acid oxidase	PA1569, PA1568, PA1567	probable major facilitator superfamily (MFS) transporter(PA1569), conserved hypothetical protein(PA1568), conserved hypothetical protein(PA1567)	0.774758	0.51056	0.612245
483	PA14_44311	19	17	4	334	323	85	17	3	12	125	25	121	-0.5	0.34	0.61	hypothetical protein	NA	NA	2.29907	0.00333155	0.00667644
484	PA14_44340,PA14_44350,PA14_44360	822	604	598	368	147	105	1428	274	1222	48	8	56	-1.53	0	0.01	cbb3-type cytochrome c oxidase subunit I, cbb3-type cytochrome c oxidase subunit II, cytochrome c oxidase%2C cbb3-type subunit III	PA1557, PA1556, PA1555	Cytochrome c oxidase, cbb3-type, CcoN subunit(ccoN2), Cytochrome c oxidase, cbb3-type, CcoO subunit(ccoO2), Cytochrome c oxidase, cbb3-type, CcoP subunit(ccoP2)	8.2699	3.21021e-105	1.45473e-103
485	PA14_44370,PA14_44380,PA14_44390,PA14_44400	231	236	161	39	37	25	452	69	316	23	3	27	0.37	0.35	0.62	cbb3-type cytochrome c oxidase subunit I, cbb3-type cytochrome c oxidase subunit II, cytochrome c oxidase subunit, cytochrome c oxidase%2C cbb3-type subunit III	PA1554, PA1553, PA1552.1, PA1552	Cytochrome c oxidase, cbb3-type, CcoN subunit(ccoN1), Cytochrome c oxidase, cbb3-type, CcoO subunit(ccoO1), Cytochrome c oxidase, cbb3-type, CcoQ subunit(ccoQ1), Cytochrome c oxidase, cbb3-type, CcoP subunit(ccoP1)	2.64326	2.55573e-07	8.76688e-07
486	PA14_44480	24	38	43	1695	2011	2425	105	24	83	5640	652	4937	1.69	0	0	PemB(pemB)	PA1545	hypothetical protein(PA1545)	1.23135	0.11406	0.168161
487	PA14_44470	42	45	122	82	48	29	1029	111	586	18	1	7	-1.2	0.01	0.06	coproporphyrinogen III oxidase(hemN)	PA1546	oxygen-independent coproporphyrinogen III oxidase(hemN)	60.0547	1.12181e-131	7.42984e-130
488	PA14_44490	292	161	151	138	117	20	146	18	94	14	1	9	-2.41	0	0	transcriptional regulator Anr(anr)	PA1544	transcriptional regulator Anr(anr)	3.86955	7.81353e-10	3.31401e-09
489	PA14_44510	5	10	35	15	13	6	34	12	49	9	0	10	0.19	0.72	NA	hypothetical protein	PA1542	hypothetical protein(PA1542)	3.42127	0.000398053	0.000928791
490	PA14_44520,PA14_44530	72	80	61	10	11	3	40	4	27	1	3	10	-0.08	0.86	0.95	drug efflux transporter, multidrug efflux system protein MdtI	PA1541, PA1540	probable drug efflux transporter(PA1541), conserved hypothetical protein(PA1540)	0.496255	0.0882755	0.133577
491	PA14_NovelOrf_018	136	126	332	225	372	201	293	78	237	131	44	132	0.35	0.41	0.67	NA	NA	NA	2.28854	8.2758e-21	6.09014e-20
492	PA14_44670	116	89	81	23	20	8	196	43	172	16	3	15	-0.03	0.96	0.98	cell division protein ZipA(zipA)	PA1528	cell division protein ZipA(zipA)	2.04838	0.00549847	0.0104738
493	PA14_44970	35	32	38	26	16	5	22	2	11	3	1	4	-1.25	0	0.03	molybdenum cofactor biosynthesis protein A(moaA2)	PA1505	molybdopterin biosynthetic protein A2(moaA2)	1.84085	0.188352	0.260725
494	PA14_45260	109	65	142	12	2	0	272	67	238	5	1	1	-0.09	0.86	0.95	hypothetical protein	NA	NA	4.41682	0.00101277	0.00220757
495	PA14_45370,PA14_45380	283	316	160	88	32	16	211	36	153	8	1	19	-1.02	0.02	0.12	heme exporter protein CcmB(ccmB), cytochrome c biogenesis protein CcmA(ccmA)	PA1476, PA1475	heme exporter protein CcmB(ccmB), heme exporter protein CcmA(ccmA)	3.09831	3.42213e-07	1.14648e-06
496	PA14_45700,PA14_45710	65	57	28	3	5	1	63	7	48	2	0	2	0.32	0.7	0.86	hypothetical protein, hypothetical protein	PA1451, PA1450	conserved hypothetical protein(PA1451), conserved hypothetical protein(PA1450)	1.01122	0.98571	0.994813
497	PA14_45770,PA14_45780,PA14_45790,PA14_45800,PA14_45810	29	14	2	8	2	1	80	5	37	2	0	7	-0.18	0.75	0.9	flagellar biosynthesis protein FliP(fliP), flagellar protein FliO(fliO), flagellar motor switch protein(fliN), flagellar motor switch protein FliM(fliM), flagellar basal body-associated protein FliL(fliL)	PA1446, PA1445, PA1444, PA1443, PA1442	flagellar biosynthetic protein FliP(fliP), flagellar protein FliO(fliO), flagellar motor switch protein FliN(fliN), flagellar motor switch protein FliM(fliM), conserved hypothetical protein(PA1442)	4.65657	0.00599285	0.0112907
498	PA14_45940	16	13	20	145	131	74	482	87	336	83	13	54	-0.07	0.8	0.92	autoinducer synthesis protein LasI(lasI)	PA1432	autoinducer synthesis protein LasI(lasI)	40.8876	1.44251e-140	1.12909e-138
499	PA14_45960	588	526	988	300	203	140	786	179	601	129	40	138	0.44	0.29	0.56	transcriptional regulator LasR(lasR)	PA1430	transcriptional regulator LasR(lasR)	1.56002	4.92006e-09	1.96119e-08
500	PA14_45950	115	82	49	906	1075	469	36	6	24	270	68	236	-0.92	0.05	0.2	regulatory protein RsaL(rsaL)	PA1431	regulatory protein RsaL(rsaL)	1.03492	0.879654	0.929303
501	PA14_45970	227	168	237	85	40	23	313	116	389	10	3	17	0.05	0.89	0.96	cation-transporting P-type ATPase	PA1429	probable cation-transporting P-type ATPase(PA1429)	6.22635	5.28502e-21	3.92276e-20
502	PA14_46160	19848	11726	8798	3688	2881	1798	5518	392	3213	716	219	1314	-0.48	0.35	0.62	hypothetical protein	PA1414	hypothetical protein(PA1414)	0.808053	1.4636e-14	8.18284e-14
503	PA14_46370	7	11	0	10	11	11	3	0	7	21	2	13	0.87	0.03	0.13	two-component sensor	PA1396	probable two-component sensor(PA1396)	0.73445	0.692187	0.776007
504	PA14_46430,PA14_46440	27	16	10	18	14	15	9	5	19	8	1	10	-0.36	0.5	0.73	hypothetical protein, acetyltransferase	PA1378, PA1377	hypothetical protein(PA1378), conserved hypothetical protein(PA1377)	1.70153	0.20029	0.27504
505	PA14_46460	7	3	9	147	223	798	39	7	22	263	65	244	0.2	0.71	0.87	hypothetical protein	NA	NA	5.07139	4.17896e-11	1.89373e-10
506	PA14_46470	19	22	9	15	12	9	22	3	18	7	0	4	0.07	0.89	0.96	erythronate-4-phosphate dehydrogenase(pdxB)	PA1375	erythronate-4-phosphate dehydrogenase(pdxB)	2.85106	0.017327	0.0307599
507	PA14_46570	11	12	62	11	8	6	35	10	28	4	0	2	-0.44	0.53	NA	transcriptional regulator	NA	NA	4.46827	0.00124763	0.00269225
508	PA14_46900	4	12	8	27	9	4	138	14	90	8	3	6	0.36	0.49	0.73	hypothetical protein	PA1343	hypothetical protein(PA1343)	17.6141	5.47558e-22	4.20935e-21
509	PA14_46910	1	2	42	8	9	3	23	5	29	4	0	2	-0.62	0.32	NA	ABC transporter substrate-binding protein	PA1342	AatJ(aatJ)	6.67374	0.000231116	0.000566926
510	PA14_46920,PA14_46930,PA14_46950	12	10	25	13	17	5	14	4	20	3	1	11	0.22	0.68	0.85	ABC transporter permease, ABC transporter permease, ABC transporter ATP-binding protein	PA1341, PA1340, PA1339	AatQ(aatQ), AatM(aatM), AatP(aatP)	1.42619	0.451973	0.550423
511	PA14_47430	76	71	77	130	78	34	28	9	41	28	0	10	-1.6	0	0.04	metal transporter	PA1297	probable metal transporter(PA1297)	2.02024	0.00333434	0.00667644
512	PA14_47450,PA14_47460	28	41	58	12	11	2	125	24	82	13	0	5	0.24	0.71	0.87	hypothetical protein, ribonuclease D(rnd)	PA1295, PA1294	conserved hypothetical protein(PA1295), ribonuclease D(rnd)	2.85068	0.00415265	0.00814448
513	PA14_47520	41	35	104	115	22	83	86	18	81	292	11	135	1.56	0.01	0.05	transcriptional regulator	PA1290	probable transcriptional regulator(PA1290)	0.644815	0.00234739	0.00478934
514	PA14_47580	45	40	62	37	20	19	90	22	155	73	15	64	1.95	0	0.02	MarR family transcriptional regulator	PA1285	probable transcriptional regulator(PA1285)	0.85144	0.430111	0.529036
515	PA14_48040	67	59	89	31	16	14	65	11	68	14	0	7	-0.52	0.15	0.38	alkaline proteinase inhibitor AprI(aprI)	PA1250	alkaline proteinase inhibitor AprI(aprI)	1.97893	0.0212771	0.0372349
516	PA14_48680	40	44	138	24	19	41	148	67	185	33	16	27	0.94	0.04	0.16	hypothetical protein	PA1208	conserved hypothetical protein(PA1208)	2.15897	3.27641e-05	9.07069e-05
517	PA14_48880,PA14_48890	50	68	224	106	78	458	45	12	73	88	42	153	-0.11	0.86	0.95	bacteriophage integrase, hypothetical protein	PA0728, PA0727	probable bacteriophage integrase(PA0728), hypothetical protein from bacteriophage Pf1(PA0727)	0.862562	0.269965	0.35705
518	PA14_49020	42	43	54	26	33	92	287	98	253	55	11	34	0.61	0.11	0.31	hypothetical protein	NA	NA	7.19457	4.1962e-36	6.12361e-35
519	PA14_49030	19	26	79	47	44	82	48	16	62	73	23	77	0.91	0.03	0.15	hypothetical protein	NA	NA	1.069	0.760626	0.833205
520	PA14_49050	94	76	373	46	34	35	288	73	253	12	5	13	-0.15	0.69	0.86	hypothetical protein	PA1190	conserved hypothetical protein(PA1190)	4.79225	2.84439e-16	1.73689e-15
521	PA14_49160	125	151	84	5	1	0	114	22	94	2	0	1	-0.91	0.03	0.14	sensor protein	PA1181	conserved hypothetical protein(PA1181)	1.26397	0.938963	0.965887
522	PA14_49170,PA14_49180	483	321	109	68	66	26	142	40	105	22	1	15	-0.59	0.11	0.32	two-component sensor PhoQ(phoQ), two-component response regulator PhoP(phoP)	PA1180, PA1179	two-component sensor PhoQ(phoQ), two-component response regulator PhoP(phoP)	1.3794	0.133686	0.192804
523	PA14_49200	1016	717	245	1304	806	296	312	55	270	252	70	240	-0.74	0.04	0.15	PhoP/Q and low Mg2+ inducible outer membrane prote(oprH)	PA1178	PhoP/Q and low Mg2+ inducible outer membrane protein H1 precursor(oprH)	1.39293	2.06304e-06	6.41254e-06
524	PA14_49280	17	6	6	4	2	0	19	3	9	3	1	1	0.22	0.71	0.87	transglycosylase	PA1171	SltB2(sltB2)	1.37169	0.870418	0.9245
525	PA14_49300,PA14_49310	6	7	22	1	1	0	14	5	12	1	0	1	-0.11	0.9	NA	lipoxygenase, hypothetical protein	PA1169, PA1168	probable lipoxygenase(PA1169), hypothetical protein(PA1168)	0.958811	0.960336	0.982006
526	PA14_49410	38	31	132	508	487	219	60	44	94	193	11	133	-0.77	0.07	0.24	cold-shock protein	PA1159	probable cold-shock protein(PA1159)	2.76876	1.10768e-20	8.08234e-20
527	PA14_49400	10	2	36	18	7	9	26	5	27	1	1	2	-0.28	0.47	0.71	hypothetical protein	PA1160	hypothetical protein(PA1160)	10.9665	1.05202e-06	3.39245e-06
528	PA14_49510	49	45	220	151	130	149	85	21	61	55	6	47	-1.1	0	0.04	immunity protein S3I structureal gene(pyoS3I)	NA	NA	2.27275	7.23102e-09	2.80446e-08
529	PA14_49810	59	67	43	18	16	9	27	5	22	15	0	5	0.11	0.82	0.93	hypothetical protein	PA1126	hypothetical protein(PA1126)	0.686374	0.329821	0.427032
530	PA14_49870	98	143	151	166	106	50	192	43	185	14	10	21	-0.56	0.1	0.29	peptide deformylase	PA1122	putative peptide deformylase(PA1122)	6.83911	3.24499e-35	4.50635e-34
531	PA14_49850,PA14_49860	14	5	5	57	31	12	8	1	6	5	2	15	-0.6	0.13	0.36	hypothetical protein, hypothetical protein	PA1123, NA	hypothetical protein(PA1123), NA	2.65003	0.0318628	0.0534773
532	PA14_49910	69	72	138	56	36	16	69	27	76	26	7	48	0.94	0.04	0.16	hypothetical protein	PA1118	hypothetical protein(PA1118)	0.810072	0.257048	0.342055
533	PA14_49930	8	16	56	3	6	3	68	28	64	5	1	3	0.6	0.11	0.32	hypothetical protein	PA1116	hypothetical protein(PA1116)	3.41293	0.0173922	0.030812
534	PA14_49920	5	7	16	23	20	15	19	2	10	9	2	7	0.02	0.96	0.98	hypothetical protein	PA1117	hypothetical protein(PA1117)	3.405	0.00214483	0.00439691
535	PA14_49990	6	1	1	170	231	56	1	0	1	38	5	30	-1.39	0	0.02	hypothetical protein	NA	NA	1.68566	0.698962	0.780552
536	PA14_50020	37	38	170	17	35	143	19	13	34	92	41	133	1.39	0.03	0.13	hypothetical protein	PA1111	hypothetical protein(PA1111)	0.195862	1.06808e-22	8.67563e-22
537	PA14_50060	67	34	71	183	131	127	136	5	63	131	17	81	0.05	0.92	0.97	hypothetical protein	PA1107	RoeA(roeA)	2.03442	2.98846e-07	1.00904e-06
538	PA14_50080,PA14_50100,PA14_50110,PA14_50130,PA14_50140,PA14_50160	164	155	426	11	1	15	277	110	290	6	1	11	0.26	0.48	0.72	flagellar biosynthesis chaperone(fliJ), flagellum-specific ATP synthase(fliI), flagellar assembly protein H(fliH), flagellar motor switch protein G(fliG), flagellar MS-ring protein(fliF), flagellar hook-basal body protein FliE(fliE)	PA1105, PA1104, PA1103, PA1102, PA1101, PA1100	flagellar protein FliJ(fliJ), flagellum-specific ATP synthase FliI(fliI), probable flagellar assembly protein(PA1103), flagellar motor switch protein FliG(fliG), Flagella M-ring outer membrane protein precursor(fliF), flagellar hook-basal body complex protein FliE(fliE)	1.42933	0.294498	0.385353
539	PA14_50240,PA14_50250	128	115	269	18	11	16	289	82	284	4	0	4	0.74	0.06	0.21	hypothetical protein, flagellar protein FliS(fliS)	PA1096, PA1095	hypothetical protein(PA1096), hypothetical protein(PA1095)	6.70373	1.03189e-08	3.9841e-08
540	PA14_50290	107	146	327	1441	1316	1324	271	44	234	301	49	455	-1.42	0	0	flagellin type B(fliC)	PA1092	flagellin type B(fliC)	4.24392	1.55685e-101	6.38307e-100
541	PA14_50500	0	1	4	64	42	39	4	5	6	55	4	30	1.06	0	0.02	hypothetical protein	PA1076	hypothetical protein(PA1076)	4.44481	0.00140525	0.00297278
542	PA14_50520	45	52	38	161	90	72	49	3	38	49	13	43	-0.41	0.31	0.58	branched-chain amino acid transport protein BraC(braC)	PA1074	branched-chain amino acid transport protein BraC(braC)	2.09014	6.59036e-05	0.000174594
543	PA14_50740	101	65	106	511	404	484	93	30	108	372	85	307	0.32	0.39	0.65	hypothetical protein	PA1053	conserved hypothetical protein(PA1053)	1.52347	3.73368e-05	0.000101846
544	PA14_50810	3	11	2	16	6	3	2	0	1	1	1	1	-1.29	0.02	0.12	hypothetical protein	PA1048	probable outer membrane protein precursor(PA1048)	2.19665	0.544232	0.643659
545	PA14_50880	3	0	4	159	178	80	2	8	7	83	13	83	-0.05	0.86	0.95	hypothetical protein	PA1041	probable outer membrane protein precursor(PA1041)	3.89979	0.000125448	0.000318615
546	PA14_50980	21	34	121	211	174	278	58	10	103	215	6	135	-0.08	0.89	0.96	penicillin amidase(pac)	PA1032	QuiP(quiP)	2.16799	1.8335e-08	6.89362e-08
547	PA14_51010,PA14_51020	740	637	1167	33	23	23	444	140	605	11	7	13	0.1	0.78	0.91	hypothetical protein, hypothetical protein	PA1030, PA1029	hypothetical protein(PA1030), hypothetical protein(PA1029)	1.14957	0.584622	0.682984
548	PA14_51070,PA14_51080,PA14_51090,PA14_51100,PA14_51110,PA14_51120	4	8	3	374	318	316	2	0	1	168	45	145	-0.48	0.18	0.43	porin, dioxygenase, short-chain dehydrogenase, acyl-CoA dehydrogenase, enoyl-CoA hydratase/isomerase, acyl-CoA dehydrogenase	PA1025, PA1024, PA1023, PA1022, PA1021, PA1020	probable porin(PA1025), NADH:quinone reductase(PA1024), probable short-chain dehydrogenase(PA1023), probable acyl-CoA dehydrogenase(PA1022), probable enoyl-CoA hydratase/isomerase(PA1021), probable acyl-CoA dehydrogenase(PA1020)	0.926464	0.895714	0.938211
549	PA14_51220	279	416	336	66	69	76	412	61	386	96	56	125	1.15	0	0.04	glycosyl transferase family protein	PA1014	1, 2-glucosyltransferase WapB(wapB)	0.611179	1.66138e-06	5.23973e-06
550	PA14_51240	13	18	4	1	4	3	2	0	2	3	0	1	-0.36	0.56	0.78	phosphoribosylaminoimidazole-succinocarboxamide synthase(purC)	PA1013	phosphoribosylaminoimidazole-succinocarboxamide synthase(purC)	0.272254	0.137814	0.197763
551	PA14_51300,PA14_51310	108	120	208	50	24	16	207	45	204	9	5	12	-0.12	0.7	0.86	hypothetical protein, hypothetical protein	PA1007, PA1006	conserved hypothetical protein(PA1007), Protein PA1006(PA1006)	3.57774	2.78124e-09	1.12425e-08
552	PA14_51350,PA14_51360	11	7	22	1	1	1	274	25	138	0	1	2	-0.4	0.25	0.52	anthranilate synthase component II(phnB), anthranilate synthase component I(phnA)	PA1002, PA1001	anthranilate synthase component II(phnB), anthranilate synthase component I(phnA)	4.93364	0.086308	0.131178
553	PA14_51450,PA14_51460,PA14_51470	139	114	245	26	53	127	158	39	173	50	4	50	-0.11	0.78	0.91	usher CupC3(cupC3), chaperone CupC(cupC2), fimbrial subunit CupC1(cupC1)	PA0994, PA0993, PA0992	usher CupC3(cupC3), chaperone CupC2(cupC2), fimbrial subunit CupC1(cupC1)	1.39597	0.0260035	0.0445996
554	PA14_51440	6	6	18	4	5	12	9	1	11	16	2	14	0.56	0.24	0.52	methylated-DNA--protein-cysteine methyltransferase(ogt)	PA0995	methylated-DNA--protein-cysteine methyltransferase(ogt)	0.462698	0.108631	0.161261
555	PA14_51510	129	100	101	37	59	28	87	23	75	9	0	14	-0.82	0.04	0.17	hypothetical protein	PA0988	hypothetical protein(PA0988)	2.55885	0.000191492	0.000476515
556	PA14_51520,PA14_51530	156	163	179	231	170	385	152	44	151	166	40	220	0.16	0.68	0.86	SpcU(spcU), ExoU(exoU)	NA, NA	NA, NA	1.37502	0.000912972	0.00200528
557	PA14_51570	472	632	1035	245	285	857	607	110	390	207	79	236	-0.35	0.48	0.72	hypothetical protein	NA	NA	1.25369	0.000636819	0.00142047
558	PA14_51600	20	20	127	228	305	2277	96	21	74	1678	361	1236	1.11	0.09	0.28	hypothetical protein	PA0981	hypothetical protein(PA0981)	0.94467	0.679846	0.768173
559	PA14_51780,PA14_51790,PA14_51800	145	137	296	2	0	4	180	49	193	4	5	7	2.97	0	NA	Holliday junction DNA helicase RuvB(ruvB), Holliday junction DNA helicase RuvA(ruvA), Holliday junction resolvase(ruvC)	PA0967, PA0966, PA0965	Holliday junction DNA helicase RuvB(ruvB), Holliday junction DNA helicase RuvA(ruvA), Holliday junction resolvase RuvC(ruvC)	0.305033	0.00785817	0.0146131
560	PA14_51810	13	15	2	14	15	12	23	11	26	3	1	5	0.34	0.54	0.76	hypothetical protein	PA0964	pqsR-mediated PQS regulator, PmpR(pmpR)	12.878	2.3329e-08	8.65787e-08
561	PA14_51830	23	32	35	173	95	72	99	19	71	48	13	57	-0.33	0.36	0.62	DNA-binding stress protein	PA0962	DNA-binding protein from starved cells, Dps(dps)	5.797	1.65634e-27	1.67777e-26
562	PA14_51850,PA14_51860	91	108	182	180	122	90	196	57	200	93	8	50	-0.02	0.96	0.98	hypothetical protein, hypothetical protein	PA0960, PA0959	hypothetical protein(PA0960), hypothetical protein(PA0959)	3.41249	2.58638e-23	2.18321e-22
563	PA14_51840	6	4	4	23	13	7	6	1	2	10	0	2	0.24	0.62	0.82	cold-shock protein	NA	NA	2.25507	0.237586	0.319628
564	PA14_51880	233	194	873	42	15	11	322	118	371	4	1	7	-0.36	0.31	0.58	basic amino acid%2C basic peptide and imipenem outer membrane porin OprD precursor(oprD)	PA0958	Basic amino acid, basic peptide and imipenem outer membrane porin OprD precursor(oprD)	4.45737	2.11093e-08	7.86802e-08
565	PA14_51920,PA14_51930	18	12	12	10	13	1	17	5	18	9	2	6	-0.26	0.56	0.78	acylphosphatase, thioredoxin	PA0954, PA0953	probable acylphosphatase(PA0954), probable thioredoxin(PA0953)	0.994722	0.990098	0.994813
566	PA14_51950	28	26	20	23	4	1	20	1	13	6	1	0	-0.44	0.36	0.63	hypothetical protein	NA	NA	1.81461	0.273245	0.359731
567	PA14_51940	1	0	40	83	82	339	16	4	9	213	28	183	0.71	0.17	0.41	hypothetical protein	PA0952	hypothetical protein(PA0952)	0.90502	0.830476	0.894837
568	PA14_51960	211	98	58	36	46	22	137	16	85	81	8	29	1.23	0	0.01	ribonuclease	PA0951	probable ribonuclease(PA0951)	0.491631	2.80555e-05	7.86834e-05
569	PA14_51980,PA14_51990,PA14_52000	23	29	28	10	7	3	534	71	297	10	0	9	0.11	0.85	0.94	arsenate reductase, Trp repressor binding protein WrbA(wrbA), hypothetical protein	PA0950, PA0949, PA0948	probable arsenate reductase(PA0950), Trp repressor binding protein WrbA(wrbA), hypothetical protein(PA0948)	11.6619	2.74808e-14	1.52651e-13
570	PA14_52070	301	360	584	252	180	317	341	86	305	123	28	122	-0.22	0.53	0.75	transcriptional regulator	PA0942	probable transcriptional regulator(PA0942)	1.71589	3.76476e-10	1.60468e-09
571	PA14_52130	492	495	358	126	201	81	499	75	379	98	12	80	-0.14	0.81	0.92	hypothetical protein	PA0938	Wzz2(wzz2)	1.32874	0.00850476	0.0156801
572	PA14_52120	6	2	11	86	64	39	11	2	6	24	5	22	-1.09	0.01	0.05	hypothetical protein	NA	NA	2.7901	0.00375227	0.00739292
573	PA14_52150	54	37	39	164	121	56	67	8	54	140	13	116	0.58	0.12	0.33	lipopolysaccharide biosynthetic protein LpxO2(lpxO2)	PA0936	lipopolysaccharide biosynthetic protein LpxO2(lpxO2)	1.13653	0.459497	0.558007
574	PA14_52180	54	48	28	42	29	12	22	10	25	7	1	3	-1.32	0.02	0.09	GTP pyrophosphokinase(relA)	PA0934	GTP pyrophosphokinase(relA)	3.14256	0.00240294	0.00489109
575	PA14_52190,PA14_52210	70	84	182	32	29	11	94	27	114	26	3	29	0.96	0.01	0.07	23S rRNA 5-methyluridine methyltransferase(rumA), cysteine synthase B(cysM)	PA0933, PA0932	probable RNA methyltransferase(ygcA), cysteine synthase B(cysM)	0.886572	0.618685	0.717908
576	PA14_52240,PA14_52250	29	20	14	7	9	70	7	1	6	27	1	25	-0.22	0.77	0.9	two-component sensor, two-component response regulator	PA0930, PA0929	two-component sensor(PA0930), two-component response regulator(PA0929)	0.312114	0.000644884	0.00143474
577	PA14_52340	135	178	32	26	27	2	82	14	101	11	1	6	-0.51	0.24	0.52	hypothetical protein	PA0921	hypothetical protein(PA0921)	1.43996	0.345911	0.443198
578	PA14_52330	92	106	210	48	50	88	93	28	125	91	19	68	0.63	0.17	0.42	hypothetical protein	PA0922	hypothetical protein(PA0922)	0.664325	0.00352532	0.00699378
579	PA14_52460	36	30	34	7	10	6	41	8	45	2	0	3	0.01	0.98	0.99	Mg transporter MgtE(mgtE)	PA0913	MgtE(mgtE)	3.08143	0.0334031	0.0558448
580	PA14_52520	287	258	1134	11	14	12	248	100	499	1	2	3	0.24	0.61	0.81	hypothetical protein	PA0907	lysis phenotype activator, AlpA(alpA)	3.1154	0.00890921	0.0163557
581	PA14_52530	39	41	64	13	9	3	31	6	30	8	1	3	-0.58	0.19	0.44	transcriptional regulator	PA0906	lysis phenotype repressor, AlpR(alpR)	1.03429	0.933209	0.961116
582	PA14_52570	92	170	322	45	34	45	274	78	281	25	10	31	0.06	0.92	0.97	carbon storage regulator(rsmA)	PA0905	RsmA(rsmA)	2.17011	1.19775e-06	3.84799e-06
583	PA14_52630,PA14_52640,PA14_52660,PA14_52670,PA14_52690,PA14_52700,PA14_52720	3507	2810	1975	392	451	126	2167	416	1996	201	29	132	-0.49	0.38	0.64	succinylglutamate desuccinylase(aruE), hypothetical protein, succinylarginine dihydrolase(aruB), succinylglutamic semialdehyde dehydrogenase(astD), arginine/ornithine succinyltransferase AII subunit(aruG), arginine/ornithine succinyltransferase AI subunit(aruF), bifunctional N-succinyldiaminopimelate-aminotransferase/ acetylornithine transaminase(argD)	PA0901, PA0900, PA0899, PA0898, PA0897, PA0896, PA0895	N-Succinylglutamate desuccinylase(aruE), hypothetical protein(PA0900), N2-Succinylarginine dihydrolase(aruB), N-Succinylglutamate 5-semialdehyde dehydrogenase(aruD), subunit II of arginine N2-succinyltransferase (aruG), subunit I of arginine N2-succinyltransferase (aruF), N2-Succinylornithine 5-aminotransferase (SOAT) (aruC)	1.25254	0.0012557	0.00269831
584	PA14_52790	165	202	66	94	59	37	115	18	68	26	3	15	-0.52	0.1	0.29	arginine/ornithine binding protein AotJ(aotJ)	PA0888	arginine/ornithine binding protein AotJ(aotJ)	2.43551	5.67267e-06	1.67266e-05
585	PA14_52800	14	15	26	38	33	50	51	16	65	152	7	58	1.95	0	0.02	acetyl-CoA synthetase(acsA)	PA0887	acetyl-coenzyme A synthetase(acsA)	1.80258	0.00546062	0.0104248
586	PA14_52930	323	399	960	45	41	26	292	123	328	12	3	6	-0.7	0.06	0.22	transcriptional regulator	PA0876	probable transcriptional regulator(PA0876)	2.8518	1.30536e-05	3.77154e-05
587	PA14_53120	110	112	158	84	47	39	65	33	135	23	3	18	-0.72	0.04	0.16	hypothetical protein	PA0862	hypothetical protein(PA0862)	2.25066	4.28677e-05	0.000114982
588	PA14_53150,PA14_53160,PA14_53180	100	135	268	11	15	99	232	51	199	22	10	22	-0.32	0.57	0.79	ABC transporter ATP-binding protein/permease, hypothetical protein, hypothetical protein	PA0860, PA0859, PA0858	probable ATP-binding/permease fusion ABC transporter(PA0860), hypothetical protein(PA0859), conserved hypothetical protein(PA0858)	1.96513	0.000254764	0.000617892
589	PA14_53190,PA14_53200	1	3	2	146	48	24	7	1	6	34	3	18	-0.62	0.19	0.44	morphogene protein BolA(bolA), hypothetical protein	PA0857, PA0856	morphogene protein BolA(bolA), hypothetical protein(PA0856)	8.63223	2.55101e-05	7.20136e-05
590	PA14_53290	104	71	401	127	108	140	152	69	229	37	8	25	-0.75	0.09	0.28	thioredoxin reductase 2(trxB2)	PA0849	thioredoxin reductase 2(trxB2)	4.81012	8.51325e-29	8.83121e-28
591	PA14_53330	23	13	13	774	333	31	48	4	31	15	2	18	-2.58	0	0	sulfate transport protein CysZ	PA0846	probable sulfate uptake protein(PA0846)	19.1623	9.91251e-62	2.43848e-60
592	PA14_53420,PA14_53430	378	386	529	110	71	48	544	103	499	10	2	24	-1.38	0	0.02	glutathione peroxidase, peptidyl-prolyl cis-trans isomerase SlyD(slyD)	PA0838, PA0837	probable glutathione peroxidase(PA0838), peptidyl-prolyl cis-trans isomerase SlyD(slyD)	5.57422	5.01307e-25	4.54343e-24
593	PA14_53450	27	11	38	3	1	18	87	15	74	7	4	9	1.45	0.1	NA	hypothetical protein	NA	NA	2.25231	0.0266946	0.045694
594	PA14_53480	3	3	5	71	29	15	2	1	1	1	7	11	-0.83	0.14	0.37	phosphate acetyltransferase(pta)	PA0835	phosphate acetyltransferase(pta)	1.33083	0.854906	0.913243
595	PA14_53770,PA14_53780,PA14_53790,PA14_53800	50	75	63	73	18	38	13	5	11	20	5	42	0	1	1	hypothetical protein, MFS family transporter, haloacid dehalogenase, manganese transport protein MntH(mntH2)	PA0812, PA0811, PA0810, PA0809	hypothetical protein(PA0812), probable major facilitator superfamily (MFS) transporter(PA0811), probable haloacid dehalogenase(PA0810), probable transporter(PA0809)	0.355137	2.85022e-05	7.96765e-05
596	PA14_53840	32	25	62	8	9	9	50	19	54	10	6	15	0.2	0.5	0.73	hypothetical protein	PA0805	hypothetical protein(PA0805)	0.837266	0.653012	0.746384
597	PA14_54170	84	76	59	886	410	214	147	17	75	111	12	107	-1.6	0	0.02	bifunctional proline dehydrogenase/pyrroline-5-carboxylate dehydrogenase(putA)	PA0782	proline dehydrogenase PutA(putA)	6.66435	1.68614e-66	4.39928e-65
598	PA14_54320,PA14_54330,PA14_54340	128	203	444	33	16	14	416	159	420	7	0	8	-0.86	0.03	0.14	GTP-binding protein Era(era), ribonuclease III(rnc), hypothetical protein	PA0771, PA0770, PA0769	GTP-binding protein Era(era), ribonuclease III(rnc), hypothetical protein(PA0769)	6.06291	1.47386e-13	7.83331e-13
599	PA14_54350,PA14_54370	115	112	103	17	9	4	112	13	71	5	1	2	-0.85	0.12	0.33	signal peptidase I(lepB), GTP-binding protein LepA(lepA)	PA0768, PA0767	signal peptidase I(lepB), GTP-binding protein LepA(lepA)	2.35589	0.0493059	0.0786154
600	PA14_54390	116	150	84	62	41	20	89	21	74	2	0	2	-2.54	0	0	serine protease MucD(mucD)	PA0766	serine protease MucD precursor(mucD)	13.1109	6.81217e-12	3.24048e-11
601	PA14_54400	628	624	380	856	1063	700	760	103	556	587	80	461	-0.27	0.6	0.81	positive regulator for alginate biosynthesis MucC(mucC)	PA0765	positive regulator for alginate biosynthesis MucC(mucC)	1.9711	4.54398e-36	6.52061e-35
602	PA14_54420,PA14_54430	2145	1708	5034	54	53	52	3095	1089	3335	49	5	65	0.27	0.58	0.8	anti-sigma factor MucA(mucA), RNA polymerase sigma factor AlgU(algU)	PA0763, PA0762	anti-sigma factor MucA(mucA), sigma factor AlgU(algU)	1.17495	0.207474	0.282936
603	PA14_54460,PA14_54470	41	29	6	5	7	4	11	3	12	7	2	1	0.22	0.56	0.78	hypothetical protein, hypothetical protein	NA, PA0760	NA, conserved hypothetical protein(PA0760)	0.56146	0.257435	0.342055
604	PA14_54750	310	370	1015	112	125	683	433	167	657	103	67	247	0.08	0.91	0.96	hypothetical protein	NA	NA	1.53778	1.23592e-09	5.16564e-09
605	PA14_54850	12	6	10	10	0	5	20	3	10	1	0	4	0.29	0.46	0.7	hypothetical protein	NA	NA	3.01657	0.0518785	0.0822604
606	PA14_55050	28	37	14	26	12	15	25	1	11	7	0	11	0.04	0.91	0.97	TonB-dependent receptor	NA	NA	1.83075	0.119437	0.174593
607	PA14_NovelOrf_021,PA14_55080,PA14_55090	37	34	104	56	51	57	69	9	41	33	8	35	0.55	0.08	0.27	NA, hypothetical protein, hypothetical protein	NA, NA, NA	NA, NA, NA	1.40719	0.0756483	0.116726
608	PA14_55100	36	27	15	71	46	93	64	15	82	37	3	27	-0.39	0.3	0.57	hypothetical protein	PA0714	hypothetical protein(PA0714)	7.04904	1.47538e-23	1.25772e-22
609	PA14_55110	40	94	124	114	68	120	121	33	84	90	22	81	0.42	0.25	0.52	hypothetical protein	PA0713	hypothetical protein(PA0713)	1.65592	0.000168142	0.000423306
610	PA14_55940	23	16	48	149	131	247	17	8	18	23	17	46	-0.87	0.1	0.3	hypothetical protein	PA4306	Type IVb pilin, Flp(flp)	2.97499	5.56098e-07	1.84154e-06
611	PA14_55980	13	21	61	46	20	16	28	14	47	2	1	7	-0.11	0.75	0.89	hypothetical protein	PA4308	conserved hypothetical protein(PA4308)	6.42079	2.86201e-09	1.15149e-08
612	PA14_56060	33	39	20	55	41	48	128	15	84	50	8	50	0.2	0.5	0.73	formyltetrahydrofolate deformylase(purU)	PA4314	formyltetrahydrofolate deformylase(purU1)	3.69448	5.49823e-12	2.62999e-11
613	PA14_56070	78	66	94	138	69	63	87	20	52	30	3	24	-0.52	0.31	0.59	transcriptional regulator MvaT%2C P16 subunit(mvaT)	PA4315	transcriptional regulator MvaT, P16 subunit(mvaT)	3.27616	1.65052e-11	7.72334e-11
614	PA14_56180	35	36	37	71	72	29	33	9	40	29	2	24	-0.53	0.09	0.27	hypothetical protein	PA4324	hypothetical protein(PA4324)	2.1009	0.00125671	0.00269831
615	PA14_56200	26	52	138	47	16	43	203	53	202	32	7	20	0.15	0.74	0.89	lipoprotein	PA4326	hypothetical protein(PA4326)	4.77305	4.9596e-18	3.25971e-17
616	PA14_56240	33	45	20	39	22	13	23	2	23	3	1	4	-1.66	0	0	pyruvate kinase(pykA)	PA4329	pyruvate kinase II(pykA)	4.94408	0.000103049	0.000267243
617	PA14_56590	222	231	267	125	58	41	477	169	671	26	16	33	0.15	0.75	0.9	hypothetical protein	PA4352	conserved hypothetical protein(PA4352)	5.06604	2.48244e-34	3.28828e-33
618	PA14_56670,PA14_56680	36	22	4	106	79	31	4	1	4	18	3	17	-1.06	0.04	0.16	hypothetical protein, ferrous iron transport protein B(feoB)	PA4357, PA4358	conserved hypothetical protein(PA4357), FeoB(feoB)	0.958226	0.920186	0.955706
619	PA14_56910,PA14_56920,PA14_56930	520	595	856	15	35	61	661	190	944	35	10	41	0.3	0.41	0.67	hypothetical protein, InaA protein(inaA), hypothetical protein	PA4377, PA4378, PA4379	hypothetical protein(PA4377), InaA protein(inaA), conserved hypothetical protein(PA4379)	1.14692	0.410887	0.511233
620	PA14_57010,PA14_57020	397	388	677	108	31	27	1833	267	1054	15	0	10	-0.03	0.94	0.98	chaperonin GroEL(groEL), co-chaperonin GroES(groES)	PA4385, PA4386	GroEL protein(groEL), GroES protein(groES)	16.2138	4.17103e-69	1.19709e-67
621	PA14_57110	11	10	34	22	20	13	40	5	19	2	1	1	-0.26	0.62	0.81	hypothetical protein	PA4394	conserved hypothetical protein(PA4394)	16.872	2.01001e-09	8.20199e-09
622	PA14_57130	8	10	9	16	7	6	17	8	12	1	0	5	-0.37	0.41	0.66	nucleotide-binding protein	PA4395	conserved hypothetical protein(PA4395)	5.49125	0.000434021	0.000996512
623	PA14_57190,PA14_57200	54	36	14	115	84	38	11	9	17	14	4	7	-1.06	0	0.01	hypothetical protein, glutathione S-transferase	PA4400, PA4401	probable pyrophosphohydrolase(mutT), probable glutathione S-transferase(PA4401)	3.30269	4.09612e-05	0.000110557
624	PA14_57220	1019	913	434	24	24	7	549	72	295	5	0	3	-0.93	0.05	0.18	preprotein translocase subunit SecA(secA)	PA4403	secretion protein SecA(secA)	2.17816	0.0479394	0.0767209
625	PA14_57240	59	65	30	33	35	32	20	2	21	13	1	17	0.03	0.95	0.98	hypothetical protein	PA4404	hypothetical protein(PA4404)	1.06847	0.929019	0.960246
626	PA14_57260	324	298	186	112	131	54	568	119	484	32	6	21	-0.7	0.03	0.15	UDP-3-O-[3-hydroxymyristoyl] N-acetylglucosamine deacetylase(lpxC)	PA4406	UDP-3-O-acyl-N-acetylglucosamine deacetylase(lpxC)	6.74454	2.1529e-40	3.49744e-39
627	PA14_57250	29	42	64	14	21	12	103	10	96	25	3	17	0.97	0.01	0.06	hypothetical protein	PA4405	hypothetical protein(PA4405)	1.48367	0.169684	0.238722
628	PA14_57275	10	9	13	118	78	63	72	7	50	50	7	16	-0.47	0.45	0.7	cell division protein FtsZ(ftsZ)	PA4407	cell division protein FtsZ(ftsZ)	15.0599	5.38543e-31	6.53078e-30
629	PA14_57520	16	34	17	103	127	38	46	5	30	55	7	41	-0.03	0.93	0.97	ClpXP protease specificity-enhancing factor(sspB)	PA4427	stringent starvation protein B(sspB)	3.14046	4.16033e-07	1.38303e-06
630	PA14_57480,PA14_57490,PA14_57500,PA14_57510	18	25	17	72	50	27	31	4	32	38	4	22	0.42	0.22	0.48	lipoprotein, hypothetical protein, phosphoheptose isomerase(gmhA), secreted lipoprotein	PA4423, PA4424, PA4425, PA4426	conserved hypothetical protein(PA4423), conserved hypothetical protein(PA4424), sedoheptulose 7-phosphate isomerase GmhA(PA4425), conserved hypothetical protein(PA4426)	2.70982	0.000122929	0.000314071
631	PA14_57540,PA14_57560,PA14_57570	1070	1162	688	344	222	166	2147	407	1637	64	11	94	-1.05	0.01	0.06	cytochrome c1, cytochrome b, cytochrome c reductase%2C iron-sulfur subun	PA4429, PA4430, PA4431	probable cytochrome c1 precursor(PA4429), probable cytochrome b(PA4430), probable iron-sulfur protein(PA4431)	7.03901	3.83846e-120	2.06557e-118
632	PA14_57580,PA14_57590	335	311	137	70	84	27	431	40	251	73	32	62	1.01	0.02	0.12	30S ribosomal protein S9(rpsI), 50S ribosomal protein L13(rplM)	PA4432, PA4433	30S ribosomal protein S9(rpsI), 50S ribosomal protein L13(rplM)	0.826902	0.149762	0.213132
633	PA14_57710,PA14_57720	272	229	83	41	30	5	336	68	226	5	1	4	-0.78	0.06	0.21	bifunctional sulfate adenylyltransferase subunit 1/adenylylsulfate kinase(cysN), sulfate adenylyltransferase subunit 2(cysD)	PA4442, PA4443	ATP sulfurylase GTP-binding subunit/APS kinase(cysN), ATP sulfurylase small subunit(cysD)	8.06896	1.47229e-10	6.43474e-10
634	PA14_57730	19	35	14	42	26	30	7	2	11	9	2	3	-0.62	0.09	0.28	murein hydrolase B(mltB1)	PA4444	soluble and membrane-bound lytic transglycosylases(mltB1)	2.56297	0.0227894	0.0395599
635	PA14_57760	11	9	20	8	15	4	26	2	39	2	0	3	-0.41	0.43	0.68	AlgW protein(algW)	PA4446	AlgW protein(algW)	4.61867	0.00482887	0.00934304
636	PA14_57800,PA14_57810,PA14_57820	178	141	91	3	2	1	108	23	79	9	0	1	0.9	0.06	0.2	ATP phosphoribosyltransferase(hisG), UDP-N-acetylglucosamine 1-carboxyvinyltransferase(murA), hypothetical protein	PA4449, PA4450, PA4451	ATP-phosphoribosyltransferase(hisG), UDP-N-acetylglucosamine 1-carboxyvinyltransferase(murA), conserved hypothetical protein(PA4451)	0.269957	0.0198858	0.0349423
637	PA14_57940	17	17	20	235	231	422	58	9	50	193	37	134	-0.23	0.67	0.85	RNA polymerase factor sigma-54(rpoN)	PA4462	RNA polymerase sigma-54 factor(rpoN)	5.24395	6.91434e-22	5.26836e-21
638	PA14_57950,PA14_57960,PA14_57970	953	688	957	19	20	7	1210	270	992	10	4	7	0.49	0.3	0.57	hypothetical protein, nitrogen regulatory IIA protein(ptsN), hypothetical protein	PA4463, PA4464, PA4465	conserved hypothetical protein(PA4463), nitrogen regulatory IIA protein(ptsN), conserved hypothetical protein(PA4465)	1.84844	0.0302797	0.0510192
639	PA14_58050	43	36	36	98	68	52	62	6	58	39	5	33	-0.26	0.45	0.69	PmbA protein(pmbA)	PA4472	PmbA protein(pmbA)	3.0072	1.70669e-08	6.47339e-08
640	PA14_58070	176	141	597	109	110	74	426	119	425	107	19	99	0.32	0.3	0.57	hypothetical protein	PA4474	conserved hypothetical protein(PA4474)	1.4708	0.000125219	0.000318615
641	PA14_58150	118	116	140	11	11	5	221	48	186	9	3	12	0.24	0.57	0.78	rod shape-determining protein MreB(mreB)	PA4481	rod shape-determining protein MreB(mreB)	1.26888	0.518517	0.62006
642	PA14_58330	66	71	286	179	59	43	241	74	242	22	8	10	-0.99	0.05	0.2	hypothetical protein	PA4495	hypothetical protein(PA4495)	11.7996	1.11418e-53	2.45976e-52
643	PA14_58350	6	5	4	10	6	3	7	0	2	1	0	1	-1.89	0.04	0.17	dipeptide ABC transporter substrate-binding protein DppA1(dppA1)	PA4496	probable binding protein component of ABC transporter(dppA1)	3.84511	0.114513	0.168252
644	PA14_58500	43	44	201	11	5	5	93	21	111	4	0	6	-0.06	0.9	0.96	hypothetical protein	PA4507	hypothetical protein(PA4507)	1.81555	0.126384	0.183502
645	PA14_58560	12	19	19	2	4	1	10	0	11	1	1	1	0.41	0.42	0.67	oxidoreductase	PA4513	probable oxidoreductase(PA4513)	0.710975	0.98004	0.991557
646	PA14_58550	9	19	8	10	5	1	18	2	23	2	1	0	0.01	0.99	0.99	lipopolysaccharide biosynthetic protein LpxO1(lpxO1)	PA4512	lipopolysaccharide biosynthetic protein LpxO1(lpxO1)	4.03698	0.0291067	0.0493323
647	PA14_58630	3	2	1	38	21	20	3	1	3	9	0	3	-0.6	0.31	0.58	ornithine decarboxylase	PA4519	ornithine decarboxylase(speC)	7.44158	0.00251668	0.00511053
648	PA14_58650	73	66	193	17	7	10	174	23	127	11	3	10	0.64	0.19	0.45	chemotaxis transducer	PA4520	probable chemotaxis transducer(PA4520)	1.52106	0.144776	0.207063
649	PA14_58660,PA14_58670	117	169	135	86	42	56	125	30	116	51	5	38	0.16	0.72	0.88	hypothetical protein, N-acetyl-anhydromuranmyl-L-alanine amidase(ampD)	PA4521, PA4522	AmpE(ampE), beta-lactamase expression regulator AmpD(ampD)	1.53648	0.00701581	0.013146
650	PA14_58690	115	137	615	81	61	27	389	194	623	11	1	10	-1.03	0	0.04	hypothetical protein	PA4523	hypothetical protein(PA4523)	13.184	3.68728e-45	6.90164e-44
651	PA14_58730	81	103	254	113	104	52	287	78	321	26	2	21	-1.2	0.04	0.17	type IV pilin structural subunit(pilA)	NA	NA	9.00478	3.529e-46	6.9056e-45
652	PA14_58750	17	34	65	9	11	44	252	37	271	1	2	8	-1.31	0.08	0.25	type 4 fimbrial biogenesis protein PilB(pilB)	PA4526	type 4 fimbrial biogenesis protein PilB(pilB)	19.7707	1.28969e-30	1.50058e-29
653	PA14_58860	7	8	28	4	1	3	19	8	29	1	1	1	0.38	0.44	0.68	hypothetical protein	PA4537	hypothetical protein(PA4537)	3.82751	0.0829395	0.127292
654	PA14_58870	22	28	10	8	7	11	5	1	0	9	0	3	0.4	0.41	0.66	NADH dehydrogenase(ndh)	PA4538	NADH dehydrogenase(ndh)	0.238243	0.0183145	0.032313
655	PA14_58890,PA14_58900	5	3	27	137	104	64	13	10	12	126	9	48	0.29	0.58	0.8	hemolysin activation/secretion protein, large exoprotein	PA4540, PA4541	hypothetical protein(PA4540), Pseudomonas aeruginosa-derived large extracellular protease, LepA(lepA)	1.78259	0.0224017	0.0389653
656	PA14_59170	8	25	64	13	7	4	26	9	36	4	2	1	0.45	0.27	0.54	hypothetical protein	NA	NA	3.94372	0.0042957	0.00838685
657	PA14_59230	120	166	200	18	15	31	119	33	107	28	9	16	0.59	0.19	0.45	colicin immunity protein	NA	NA	0.694027	0.0928346	0.139984
658	PA14_59390	75	80	179	133	126	107	126	32	109	30	14	38	-0.37	0.49	0.72	hypothetical protein	NA	NA	3.37857	1.4982e-17	9.55518e-17
659	PA14_59400	137	168	86	85	71	47	59	14	47	30	12	36	-0.2	0.66	0.84	hypothetical protein	NA	NA	0.856267	0.421353	0.521993
660	PA14_59470,PA14_59480,PA14_59490,PA14_59500,PA14_59510,PA14_59520,PA14_59530,PA14_59540	12	13	11	43	44	96	4	1	3	60	13	50	0.34	0.59	0.8	hypothetical protein, hypothetical protein, hypothetical protein, hypothetical protein, hypothetical protein, hypothetical protein, hypothetical protein, hypothetical protein	NA, NA, NA, NA, NA, NA, NA, NA	NA, NA, NA, NA, NA, NA, NA, NA	0.325668	0.00847759	0.0156635
661	PA14_59550	27	32	81	12	7	5	33	12	35	2	0	8	-0.28	0.54	0.76	hypothetical protein	NA	NA	1.30698	0.576331	0.67513
662	PA14_59590	55	48	258	341	392	833	101	25	91	279	131	677	0.71	0.15	0.38	hypothetical protein	NA	NA	0.817512	0.0363936	0.0602595
663	PA14_59770	33	25	94	57	51	86	50	8	37	34	7	42	0.24	0.51	0.73	two component response regulator(rcsB)	NA	NA	1.40373	0.0855461	0.130594
664	PA14_59790,PA14_59800	324	243	548	26	30	47	616	179	554	54	10	52	1.46	0	0	two component response regulator(pvrR), PvrS(pvrS)	NA, NA	NA, NA	1.06212	0.733288	0.810476
665	PA14_59845	214	288	598	766	661	1439	422	125	387	1203	173	759	0.52	0.24	0.51	hypothetical protein	NA	NA	1.29828	3.09249e-06	9.47555e-06
666	PA14_59970	119	165	640	151	124	592	447	107	366	96	68	126	-0.08	0.88	0.95	hypothetical protein	NA	NA	2.79148	3.1082e-35	4.38715e-34
667	PA14_60030	1267	1531	1802	1616	1482	2630	1076	252	973	956	259	1201	-0.29	0.54	0.76	hypothetical protein	NA	NA	1.23385	6.70554e-09	2.61243e-08
668	PA14_59980,PA14_59990,PA14_60000,PA14_60010,PA14_60020	31	65	19	7	7	22	25	7	25	9	11	21	1.07	0.06	0.22	hypothetical protein, hypothetical protein, hypothetical protein, hypothetical protein, hypothetical protein	NA, NA, NA, NA, NA	NA, NA, NA, NA, NA	0.566685	0.0458745	0.0739662
669	PA14_60040,PA14_60050	18	17	24	11	9	22	12	4	21	25	7	15	0.44	0.35	0.61	hypothetical protein, plasmid stablization protein	NA, NA	NA, NA	0.596696	0.110559	0.16384
670	PA14_60190	33	29	58	158	128	122	120	26	106	105	11	51	-0.17	0.73	0.89	clpB protein(clpB)	PA4542	ClpB protein(clpB)	5.39197	2.66847e-30	3.0634e-29
671	PA14_60230	4	5	2	59	90	18	21	2	13	34	6	30	-0.13	0.75	0.9	competence protein ComL(comL)	PA4545	competence protein ComL(comL)	6.66136	3.50479e-06	1.07008e-05
672	PA14_60270	30	27	36	26	17	10	9	10	12	1	0	1	-1.33	0.01	0.05	glycine/D-amino acid oxidases	PA4548	probable D-amino acid oxidase(PA4548)	5.57349	0.0052667	0.0101204
673	PA14_60280,PA14_60290,PA14_60300,PA14_60310	218	269	544	13	13	74	270	62	245	18	3	13	0.42	0.32	0.59	type 4 fimbrial biogenesis protein FimU(fimU), type 4 fimbrial biogenesis protein PilW(pilW), type 4 fimbrial biogenesis protein PilX(pilX), type 4 fimbrial biogenesis protein PilY1(pilY1)	PA4550, NA, NA, NA	type 4 fimbrial biogenesis protein FimU(fimU), NA, NA, NA	1.6583	0.0259277	0.0445584
674	PA14_60350,PA14_60360,PA14_60370,PA14_60380	201	257	156	16	18	1	208	30	183	9	1	4	-0.05	0.93	0.97	peptidyl-prolyl cis-trans isomerase%2C FkbP-type, lipoprotein signal peptidase(lspA), isoleucyl-tRNA synthetase(ileS), bifunctional riboflavin kinase/FMN adenylyltransferase(ribF)	PA4558, PA4559, PA4560, PA4561	probable peptidyl-prolyl cis-trans isomerase, FkbP-type(PA4558), prolipoprotein signal peptidase(lspA), isoleucyl-tRNA synthetase(ileS), riboflavin kinase/FAD synthase(ribF)	1.46069	0.371817	0.472873
675	PA14_60390	40	45	35	39	40	37	28	3	17	17	0	15	0.25	0.58	0.8	virulence factor%2C membrane protein	PA4562	conserved hypothetical protein(PA4562)	1.46797	0.207683	0.282936
676	PA14_60410	46	73	49	49	53	24	111	24	69	33	4	16	0.43	NA	NA	hypothetical protein	PA4564	conserved hypothetical protein(PA4564)	3.14151	4.48694e-08	1.62322e-07
677	PA14_60400	242	291	109	24	30	5	217	20	162	4	1	2	-0.38	0.51	0.73	30S ribosomal protein S20(rpsT)	PA4563	30S ribosomal protein S20(rpsT)	4.24048	0.00033989	0.000799578
678	PA14_60445	67	80	21	22	24	3	45	4	32	487	70	287	4.51	0	0	GTPase ObgE(obgE)	PA4566	GTP-binding protein Obg(obg)	0.02376	1.67549e-86	5.54847e-85
679	PA14_60450,PA14_60460	183	136	89	330	267	87	1132	218	729	134	18	95	-0.06	0.91	0.97	50S ribosomal protein L27(rpmA), 50S ribosomal protein L21(rplU)	PA4567, PA4568	50S ribosomal protein L27(rpmA), 50S ribosomal protein L21(rplU)	13.9813	1.01819e-194	1.75333e-192
680	PA14_60490	30	37	70	29	32	19	54	38	96	25	6	15	0.39	0.43	0.68	cytochrome c	PA4571	probable cytochrome c(PA4571)	2.46881	8.4778e-05	0.000221194
681	PA14_60520	26	28	44	78	71	70	55	23	77	60	14	82	0.64	0.13	0.34	hypothetical protein	PA4573	hypothetical protein(PA4573)	2.21086	3.66703e-06	1.11566e-05
682	PA14_60540	105	75	85	14	9	73	16	1	18	2	3	4	-1.61	0	0.03	hypothetical protein	PA4575	hypothetical protein(PA4575)	1.51162	0.327642	0.424849
683	PA14_60550	126	105	139	100	48	48	215	25	125	11	1	11	-2.14	0	0	ATP-dependent protease	PA4576	probable ATP-dependent protease(PA4576)	8.6859	1.02053e-25	9.4481e-25
684	PA14_60700	3	4	11	21	33	6	643	31	287	3	3	4	-1.02	0.04	0.15	cytochrome c551 peroxidase(ccpR)	PA4587	cytochrome c551 peroxidase precursor(ccpR)	123.432	5.84484e-60	1.39789e-58
685	PA14_60900,PA14_60920	13	32	3	44	10	8	10	3	9	9	1	6	-0.2	0.64	0.83	hypothetical protein, hypothetical protein	PA4603, PA4604	hypothetical protein(PA4603), conserved hypothetical protein(PA4604)	3.1464	0.0125448	0.0226424
686	PA14_60890	97	160	30	5	8	9	92	18	92	5	2	4	-0.24	0.67	0.85	serine hydroxymethyltransferase(glyA)	PA4602	serine hydroxymethyltransferase(glyA3)	1.83184	0.123651	0.179837
687	PA14_60930,PA14_60950	381	461	380	84	73	42	474	107	506	41	12	49	0.24	0.52	0.75	hypothetical protein, hypothetical protein	PA4605, PA4606	conserved hypothetical protein(PA4605), conserved hypothetical protein(PA4606)	1.71021	7.18134e-05	0.000189087
688	PA14_60960	65	67	55	432	307	182	99	13	73	19	5	17	-1.8	0	0	hypothetical protein	PA4607	hypothetical protein(PA4607)	21.0331	2.03231e-78	6.24935e-77
689	PA14_60970	5	8	35	12	8	1	19	5	38	1	1	0	-0.54	0.18	0.44	hypothetical protein	PA4608	hypothetical protein(PA4608)	8.79084	0.000287904	0.000686664
690	PA14_61000	10	11	47	36	30	21	20	19	45	21	6	20	0.97	0.02	0.09	hypothetical protein	PA4610	hypothetical protein(PA4610)	2.29143	0.00111985	0.0024226
691	PA14_61190,PA14_61200	934	891	804	542	495	200	1367	238	1157	78	14	81	-1.66	0	0	hypothetical protein, hypothetical protein	PA4624, NA	cyclic diguanylate-regulated TPS partner B, CdrB(cdrB), NA	6.96041	6.51008e-130	4.0037e-128
692	PA14_61300	50	56	159	15	1	6	70	15	91	2	0	2	-0.74	0.16	0.39	chemotaxis transducer	PA4633	probable chemotaxis transducer(PA4633)	3.6584	0.00529946	0.0101396
693	PA14_61370	26	26	14	65	62	18	27	4	29	27	2	20	-0.1	0.73	0.89	hypothetical protein	PA4637	hypothetical protein(PA4637)	2.39355	0.00157925	0.00331642
694	PA14_61390	14	12	70	172	157	129	51	10	59	183	26	155	0.62	0.03	0.13	lipoprotein	PA4639	hypothetical protein(PA4639)	1.38591	0.0430159	0.0698806
695	PA14_61400	13	22	100	12	8	5	47	21	58	2	0	4	-0.32	0.53	0.75	malate:quinone oxidoreductase(mqoB)	PA4640	malate:quinone oxidoreductase(mqoB)	3.97172	0.000433908	0.000996512
696	PA14_61470,PA14_61480	212	207	286	17	3	2	230	23	164	2	0	1	-1.06	0.14	NA	uracil phosphoribosyltransferase(upp), uracil permease(uraA)	PA4646, PA4647	uracil phosphoribosyltransferase(upp), uracil permease(uraA)	3.90052	0.00561535	0.0106494
697	PA14_61580,PA14_61590	134	79	139	8	5	5	118	20	112	1	0	1	-1.2	0.01	0.09	ferrochelatase(hemH), hypothetical protein	PA4655, PA4656	ferrochelatase(hemH), conserved hypothetical protein(PA4656)	3.73522	0.0368401	0.0608817
698	PA14_61650	104	206	371	60	32	36	159	48	189	45	3	11	0.18	0.61	0.81	Lipid A 3-O-deacylase(pagL)	PA4661	Lipid A 3-O-deacylase(pagL)	1.9671	0.000365766	0.000858106
699	PA14_61720,PA14_61740,PA14_61750	536	676	1568	60	94	159	905	233	710	104	26	116	0.71	0.15	0.39	hypothetical protein, outer membrane lipoprotein LolB(lolB), 4-diphosphocytidyl-2-C-methyl-D-erythritol kinase(ipk)	PA4667, PA4668, PA4669	hypothetical protein(PA4667), lipoprotein localization protein LolB(lolB), isopentenyl monophosphate kinase(ipk)	0.807229	0.0255201	0.0439456
700	PA14_61770	260	278	115	65	55	15	241	42	210	14	4	27	-0.07	0.85	0.94	ribose-phosphate pyrophosphokinase(prs)	PA4670	ribose-phosphate pyrophosphokinase(prs)	2.35913	2.19202e-05	6.22882e-05
701	PA14_61820	9	5	3	10	18	9	4	1	1	5	0	1	-1.59	0.05	0.19	GTP-dependent nucleic acid-binding protein EngD	PA4673	conserved hypothetical protein(PA4673)	1.38092	0.858747	0.913944
702	PA14_61840	301	294	1151	437	185	450	420	174	507	190	26	139	-0.2	0.56	0.78	virulence-associated protein	PA4674	Antitoxin HigA(PA4674)	2.28291	3.09549e-29	3.25027e-28
703	PA14_62020,PA14_62030,PA14_62040	218	239	983	36	28	16	778	220	859	5	0	5	-0.68	0.12	0.34	paraquat-inducible protein B-like protein, paraquat-inducible protein A-like protein, paraquat-inducible protein	PA4689, NA, NA	hypothetical protein(PA4689), NA, NA	11.2486	4.76334e-22	3.6948e-21
704	PA14_62100,PA14_62110	30	32	19	3612	3202	1781	36	6	17	2632	449	1731	0.43	0.39	0.65	sulfite oxidase subunit YedZ, sulfite oxidase subunit YedY	PA4691, PA4692	hypothetical protein(PA4691), conserved hypothetical protein(PA4692)	1.33767	0.128657	0.186174
705	PA14_62130	30	31	25	82	53	28	22	5	25	12	2	8	-0.71	0.18	0.44	ketol-acid reductoisomerase(ilvC)	PA4694	ketol-acid reductoisomerase(ilvC)	4.27723	8.95423e-07	2.90928e-06
706	PA14_62180	18	8	4	24	22	6	15	2	3	5	1	4	-1	0.01	0.07	hypothetical protein	PA4698	hypothetical protein(PA4698)	3.11117	0.024699	0.0427025
707	PA14_62270,PA14_62280,PA14_62290,PA14_62300,PA14_62330	14	8	6	21	50	91	6	5	6	57	14	68	0.41	0.3	0.56	hypothetical protein, hemin importer ATP-binding subunit(hmuV), ABC transporter permease, hypothetical protein, hemin degrading factor	PA4705, PA4706, PA4707, PA4708, PA4709	PhuW(phuW), PhuV(phuV), PhuU(phuU), Heme-transport protein, PhuT(phuT), PhuS(phuS)	0.644681	0.196946	0.271313
708	PA14_62390	18	26	15	309	217	100	103	15	73	195	30	151	0.18	0.6	0.8	hypothetical protein	PA4714	conserved hypothetical protein(PA4714)	5.58181	5.3096e-25	4.76204e-24
709	PA14_62490	10	11	3	76	61	23	23	2	12	7	2	13	-1.51	0	0.01	suppressor protein DksA(dksA)	PA4723	suppressor protein DksA(dksA)	13.3239	9.97267e-13	4.99213e-12
710	PA14_62670	6	1	2	51	40	33	4	0	4	12	2	7	-0.72	0.06	0.22	hypothetical protein	PA4737	hypothetical protein(PA4737)	4.91966	0.00325721	0.00655248
711	PA14_62710	10	12	12	163	107	37	7	0	7	23	0	6	-1.53	0	0.03	polynucleotide phosphorylase(pnp)	PA4740	polyribonucleotide nucleotidyltransferase(pnp)	4.46315	0.000198256	0.000491927
712	PA14_62720	39	40	49	2759	2011	1554	42	12	38	734	74	480	-1.24	0	0.02	30S ribosomal protein S15(rpsO)	PA4741	30S ribosomal protein S15(rpsO)	3.49333	8.35238e-20	5.84667e-19
713	PA14_62730,PA14_62740	508	446	286	252	233	113	422	63	295	393	14	96	0.5	0.24	0.51	tRNA pseudouridine synthase B(truB), ribosome-binding factor A(rbfA)	PA4742, PA4743	tRNA pseudouridine 55 synthase(truB), ribosome-binding factor A(rbfA)	0.760626	0.00100252	0.00219079
714	PA14_62760,PA14_62770	350	290	460	187	160	96	435	84	269	44	7	37	-0.89	0.03	0.14	translation initiation factor IF-2(infB), transcription elongation factor NusA(nusA)	PA4744, PA4745	translation initiation factor IF-2(infB), N utilization substance protein A(nusA)	3.48898	7.67895e-25	6.81606e-24
715	PA14_62780	352	399	212	4	3	2	586	131	519	1	0	1	0.22	0.68	0.86	hypothetical protein	PA4746	conserved hypothetical protein(PA4746)	3.28945	0.0863856	0.131178
716	PA14_62810,PA14_62830	1356	1357	630	4	4	1	1453	355	1152	1	0	2	-0.05	0.89	0.96	preprotein translocase subunit SecG(secG), triosephosphate isomerase(tpiA)	PA4747, PA4748	secretion protein SecG(secG), triosephosphate isomerase(tpiA)	1.78849	0.522922	0.623532
717	PA14_62870	242	175	571	45	31	57	254	41	295	52	28	59	1.13	0.03	0.14	cell division protein FtsJ(rrmJ)	PA4752	cell division protein FtsJ(ftsJ)	0.559269	1.1531e-05	3.35412e-05
718	PA14_62890	88	82	37	98	81	45	58	10	50	62	11	52	0.41	0.42	0.67	hypothetical protein	PA4754	hypothetical protein(PA4754)	1.06077	0.795713	0.865037
719	PA14_62880	120	94	75	35	34	12	160	46	123	15	3	14	-0.21	0.62	0.82	hypothetical protein	PA4753	conserved hypothetical protein(PA4753)	2.76049	1.70391e-05	4.89023e-05
720	PA14_62940	34	42	18	18	30	13	20	10	25	42	13	26	0.79	0.01	0.07	dihydrodipicolinate reductase(dapB)	PA4759	dihydrodipicolinate reductase(dapB)	0.428639	0.00109326	0.00237101
721	PA14_62970	115	96	232	160	115	98	201	44	187	71	19	96	0.17	0.66	0.84	molecular chaperone DnaK(dnaK)	PA4761	DnaK protein(dnaK)	1.85018	3.85007e-08	1.41557e-07
722	PA14_63020	183	133	177	115	99	144	356	102	293	56	24	61	0.28	0.49	0.72	ferric uptake regulation protein(fur)	PA4764	ferric uptake regulation protein(fur)	3.77108	1.03125e-31	1.26844e-30
723	PA14_63040,PA14_63050	27	29	25	55	61	37	45	5	32	60	6	49	0.8	0.04	0.16	hypothetical protein, hypothetical protein	PA4766, PA4767	conserved hypothetical protein(PA4766), conserved hypothetical protein(PA4767)	1.29456	0.274686	0.361076
724	PA14_63070	85	86	129	15	8	7	194	31	120	6	0	4	-0.33	0.39	0.65	GntR family transcriptional regulator	PA4769	probable transcriptional regulator(PA4769)	3.41161	0.000619179	0.00138471
725	PA14_63060	92	134	59	29	16	15	62	15	80	7	1	9	0.04	0.92	0.97	SsrA-binding protein(smpB)	PA4768	SmpB protein(smpB)	2.45103	0.00455712	0.00887711
726	PA14_63210	256	77	138	9	2	6	55	43	71	2	0	3	-0.42	0.49	NA	two-component response regulator	PA4781	cyclic di-GMP phosphodiesterase(PA4781)	1.01833	0.970552	0.984488
727	PA14_63220	70	114	7	71	63	3	19	1	20	57	10	64	0.4	0.51	0.74	hypothetical protein	PA4782	hypothetical protein(PA4782)	0.24609	9.93079e-08	3.53323e-07
728	PA14_63280	79	58	90	4	1	0	48	23	57	2	0	2	-0.04	0.92	0.97	transcriptional regulator	PA4787	probable transcriptional regulator(PA4787)	0.680556	0.756961	0.831306
729	PA14_64000,PA14_64010,PA14_64030	320	221	369	105	60	30	260	107	313	51	3	27	0.12	0.78	0.91	translation initiation factor Sui1, hypothetical protein, hypothetical protein	PA4840, PA4841, PA4842	conserved hypothetical protein(PA4840), conserved hypothetical protein(PA4841), hypothetical protein(PA4842)	1.77285	0.000110557	0.000285326
730	PA14_64110	35	39	28	406	210	88	21	2	22	192	17	90	-0.06	0.89	0.96	acetyl-CoA carboxylase biotin carboxylase subunit(accC)	PA4848	biotin carboxylase(accC)	0.970311	0.965894	0.984488
731	PA14_64410	58	82	102	9	14	2	140	29	128	8	0	5	-0.01	0.98	0.99	hypothetical protein	PA4870	conserved hypothetical protein(PA4870)	2.04862	0.0853719	0.130594
732	PA14_64440	4	5	2	4	0	1	7	0	5	1	1	2	-0.02	0.97	0.99	hypothetical protein	PA4872	hypothetical protein(PA4872)	1.86275	0.648086	0.743012
733	PA14_64430	2	8	8	6	18	5	9	1	4	2	0	3	0.28	0.44	0.69	hypothetical protein	NA	NA	2.64406	0.168411	0.23732
734	PA14_64610,PA14_64620	14	4	7	16	15	8	2	0	3	27	4	16	0.52	0.37	0.63	hypothetical protein, oxidoreductase	PA4888, PA4889	acyl-CoA delta-9-desaturase, DesB(desB), probable oxidoreductase(PA4889)	0.180684	0.00060833	0.00136399
735	PA14_64900	60	43	64	53	55	23	38	10	47	33	2	20	-0.27	0.41	0.67	ABC transporter substrate-binding protein	PA4913	probable binding protein component of ABC transporter(PA4913)	1.15668	0.57138	0.671157
736	PA14_64930,PA14_64940	107	71	103	29	39	17	108	16	102	37	10	24	0.17	0.64	0.83	hypothetical protein, hypothetical protein	PA4916, PA4917	Nudix-related transcriptional regulator NrtR(nrtR), nicotinate mononucleotide adenylyltransferase NadD2(nadD2)	0.776029	0.234458	0.315913
737	PA14_64920	27	15	45	49	33	21	56	18	58	1	2	7	-1.08	0.01	0.07	methyl-accepting chemotaxis protein	PA4915	probable chemotaxis transducer(PA4915)	12.6821	1.11697e-17	7.17693e-17
738	PA14_65000	20	25	29	38	21	10	178	34	127	2	2	4	-0.38	0.36	0.63	azurin(azu)	PA4922	azurin precursor(azu)	30.5429	2.58433e-33	3.32105e-32
739	PA14_65150,PA14_65160,PA14_65170,PA14_65180	549	617	261	1485	1033	496	364	81	367	490	66	411	-0.46	0.27	0.55	50S ribosomal protein L9(rplI), hypothetical protein, 30S ribosomal protein S18(rpsR), 30S ribosomal protein S6(rpsF)	PA4932, PA4933, PA4934, PA4935	50S ribosomal protein L9(rplI), hypothetical protein(PA4933), 30S ribosomal protein S18(rpsR), 30S ribosomal protein S6(rpsF)	1.89732	2.38253e-25	2.18229e-24
740	PA14_65230	205	262	160	269	228	194	383	103	275	200	24	118	0.08	0.75	0.89	adenylosuccinate synthetase(purA)	PA4938	adenylosuccinate synthetase(purA)	2.78705	3.95764e-30	4.36863e-29
741	PA14_65260	1336	1615	1199	3	1	0	1548	300	1427	14	5	15	1.59	0	0	hypothetical protein	PA4940	conserved hypothetical protein(PA4940)	0.131577	9.48042e-07	3.06866e-06
742	PA14_65270	21	24	36	148	94	56	20	5	10	28	3	39	-0.99	0.09	0.29	protease subunit HflC(hflC)	PA4941	protease subunit HflC(hflC)	1.61214	0.0433937	0.0703616
743	PA14_65300	440	387	337	3	4	12	338	62	289	9	0	7	0.11	0.78	0.91	GTP-binding protein(hflX)	PA4943	probable GTP-binding protein(PA4943)	0.756796	0.523262	0.623532
744	PA14_65310	43	53	51	30	37	16	49	12	42	9	0	9	-0.54	0.23	0.5	RNA-binding protein Hfq(hfq)	PA4944	Hfq(hfq)	2.88465	0.000418427	0.000968456
745	PA14_65320	410	336	638	116	84	416	294	125	361	101	68	200	0.48	0.44	0.69	tRNA delta(2)-isopentenylpyrophosphate transferase(miaA)	PA4945	delta 2-isopentenylpyrophosphate transferase(miaA)	0.912572	0.269776	0.35705
746	PA14_65400	25	16	13	36	58	148	8	5	3	158	39	166	1.01	0.01	0.05	iron-sulfur cluster-binding protein	PA4950	conserved hypothetical protein(PA4950)	0.173523	1.12081e-10	4.92355e-10
747	PA14_65430,PA14_65450	2	6	3	47	38	45	1	0	2	54	5	33	0.31	0.29	0.56	flagellar motor protein MotB(motB), flagellar motor protein MotA(motA)	PA4953, PA4954	chemotaxis protein MotB(motB), chemotaxis protein MotA(motA)	0.811046	0.982498	0.992877
748	PA14_65470,PA14_65480,PA14_65500	15	16	7	28	14	19	46	6	23	10	2	7	-0.8	0.11	0.32	hypothetical protein, thiosulfate sulfurtransferase(rhdA), phosphatidylserine decarboxylase(psd)	PA4955, PA4956, PA4957	hypothetical protein(PA4955), thiosulfate:cyanide sulfurtransferase(rhdA), phosphatidylserine decarboxylase(psd)	7.12326	5.28171e-09	2.09565e-08
749	PA14_65520,PA14_65540	21	16	13	38	27	13	23	3	19	16	2	11	-0.53	0.1	0.29	hypothetical protein, hypothetical protein	PA4958, PA4959	hypothetical protein(PA4958), FimX(fimX)	2.25854	0.0148708	0.0265088
750	PA14_65590	353	341	215	25	21	9	372	71	290	8	2	2	-0.1	0.84	0.94	hypothetical protein	PA4963	hypothetical protein(PA4963)	3.38758	0.000127626	0.000323193
751	PA14_65570,PA14_65580	61	41	30	3	15	4	38	4	26	1	1	1	-0.84	0.26	0.53	hypothetical protein, membrane-bound metal-dependent hydrolase	PA4961, PA4962	hypothetical protein(PA4961), conserved hypothetical protein(PA4962)	2.16114	0.371614	0.472873
752	PA14_65605	64	52	101	235	297	347	90	15	83	167	49	144	-0.09	0.81	0.92	DNA topoisomerase IV subunit A(parC)	PA4964	topoisomerase IV subunit A(parC)	1.94922	4.6597e-08	1.67866e-07
753	PA14_65740	21	28	18	44	16	17	32	6	16	12	4	15	0.35	0.32	0.59	thiamine biosynthesis protein ThiC(thiC)	PA4973	thiamin biosynthesis protein ThiC(thiC)	2.21973	0.0058014	0.010954
754	PA14_65760,PA14_65770,PA14_65795,PA14_65810	54	56	16	35	28	11	7	3	6	7	2	8	-0.46	0.13	0.36	NAD(P)H quinone oxidoreductase, aspartate transaminase(aspC), hypothetical protein, hypothetical protein	PA4975, PA4976, PA4977, PA4978	NAD(P)H quinone oxidoreductase(PA4975), Arginine:Pyruvate Transaminas, AruH(aruH), 2-ketoarginine decarboxylase, AruI(aruI), hypothetical protein(PA4978)	0.612676	0.299451	0.390647
755	PA14_65820,PA14_65840	13	17	6	31	38	7	4	0	4	8	2	6	-0.98	0.04	0.17	acyl-CoA dehydrogenase, enoyl-CoA hydratase/isomerase	PA4979, PA4980	probable acyl-CoA dehydrogenase(PA4979), probable enoyl-CoA hydratase/isomerase(PA4980)	1.01953	0.969166	0.984488
756	PA14_65850	93	124	59	134	113	36	40	5	43	7	1	5	-2.53	0	0	amino acid ABC transporter permease	PA4981	lysine-specific permease(lysP)	6.6097	1.02412e-10	4.5219e-10
757	PA14_65900	33	26	20	8	7	28	7	1	16	20	5	16	0.12	0.77	0.9	TetR family transcriptional regulator	PA4984	probable transcriptional regulator(PA4984)	0.387519	0.00160992	0.00336443
758	PA14_65960,PA14_65970	12	11	7	53	23	21	21	8	12	21	11	20	0.59	0.21	0.47	3-deoxy-D-manno-octulosonic-acid transferase(waaA), transcriptional regulator	PA4988, PA4989	3-deoxy-D-manno-octulosonic-acid (KDO) transferase(waaA), probable transcriptional regulator(PA4989)	2.5925	0.00188364	0.00389859
759	PA14_66000,PA14_66010	6	12	6	44	41	63	3	1	3	42	6	44	0.51	0.18	0.43	hypothetical protein, hypothetical protein	PA4991, PA4992	hypothetical protein(PA4991), hypothetical protein(PA4992)	0.604083	0.395417	0.497006
760	PA14_66060	66	91	93	13	6	3	100	29	101	5	0	2	-0.56	0.19	0.45	bifunctional heptose 7-phosphate kinase/heptose 1-phosphate adenyltransferase(rfaE)	PA4996	LPS biosynthesis protein RfaE(rfaE)	2.8908	0.0176907	0.0312765
761	PA14_66110	66	86	109	144	61	49	61	32	95	30	2	16	-0.9	0.02	0.12	glycosyl transferase family protein	PA5000	alpha-1, 3-rhamnosyltransferase WapR(wapR)	4.08747	1.95488e-13	1.02631e-12
762	PA14_66090,PA14_66100	52	51	34	10	6	10	35	13	38	8	0	5	-0.12	0.78	0.91	hypothetical protein, hypothetical protein	PA4998, NA	conserved hypothetical protein(PA4998), NA	1.32641	0.550776	0.649614
763	PA14_66120	10	28	18	9	9	38	19	8	33	33	14	72	1.64	0	0.01	hypothetical protein	PA5001	cell surface-sugar biosynthetic glycosyltransferase, Ssg(ssg)	0.590312	0.0528443	0.0834843
764	PA14_66270	65	65	88	32	38	19	88	25	97	10	1	18	0.17	0.64	0.83	bifunctional glutamine-synthetase adenylyltransferase/deadenyltransferase(glnE)	PA5014	glutamate-ammonia-ligase adenylyltransferase(glnE)	2.74391	3.7379e-05	0.000101846
765	PA14_66340	5	4	17	19	17	5	5	8	15	7	2	7	-0.28	0.35	0.62	hypothetical protein	PA5019	conserved hypothetical protein(PA5019)	2.21878	0.0680933	0.105827
766	PA14_66410	9	7	4	95	81	14	3	0	3	11	1	1	-2.52	0	0	hypothetical protein	PA5023	conserved hypothetical protein(PA5023)	4.75555	0.0111472	0.0202484
767	PA14_66480	8	12	12	8	14	5	41	14	38	9	0	5	-0.54	0.13	0.36	hypothetical protein	PA5028	conserved hypothetical protein(PA5028)	5.41907	6.7245e-05	0.000177601
768	PA14_66460	10	4	5	26	25	27	0	1	2	15	2	7	-0.34	0.52	0.74	hypothetical protein	PA5027	hypothetical protein(PA5027)	0.651491	0.622784	0.720722
769	PA14_66610,PA14_66620,PA14_66630,PA14_66640,PA14_66650,PA14_66660	569	507	1177	63	49	51	1096	162	861	50	6	43	0.51	0.1	0.3	shikimate kinase(aroK), type 4 fimbrial biogenesis outer membrane protein PilQ precursor(pilQ), type 4 fimbrial biogenesis protein PilP(pilP), type 4 fimbrial biogenesis protein PilO(pilO), type 4 fimbrial biogenesis protein PilN(pilN), type 4 fimbrial biogenesis protein PilM(pilM)	PA5039, PA5040, PA5041, PA5042, PA5043, PA5044	shikimate kinase(aroK), Type 4 fimbrial biogenesis outer membrane protein PilQ precursor(pilQ), type 4 fimbrial biogenesis protein PilP(pilP), type 4 fimbrial biogenesis protein PilO(pilO), type 4 fimbrial biogenesis protein PilN(pilN), type 4 fimbrial biogenesis protein PilM(pilM)	1.60201	0.000481896	0.00109765
770	PA14_66690	150	184	81	11	11	5	252	58	284	1	0	5	0.01	0.99	0.99	protease	PA5047	hypothetical protein(PA5047)	5.99712	5.43765e-05	0.000145398
771	PA14_66750,PA14_66760	13	6	3	14	9	7	481	57	256	2	1	4	-1.08	0.03	0.14	arginyl-tRNA synthetase(argS), hypothetical protein	PA5051, PA5052	arginyl-tRNA synthetase(argS), hypothetical protein(PA5052)	151.272	1.15363e-59	2.68453e-58
772	PA14_66875	26	22	52	79	30	20	45	9	41	9	1	5	-0.48	0.14	0.37	polyhydroxyalkanoate synthesis protein PhaF(phaF)	PA5060	polyhydroxyalkanoate synthesis protein PhaF(phaF)	8.35313	2.04057e-13	1.06481e-12
773	PA14_66940,PA14_66950,PA14_66960,PA14_66970,PA14_66980,PA14_66990	167	114	208	11	11	21	147	34	161	9	5	15	1.21	0.01	0.06	phosphoribosyl-AMP cyclohydrolase(hisI), phosphoribosyl-ATP pyrophosphatase(hisE), twin arginine translocase A(tatA), sec-independent translocase(tatB), sec-independent protein translocase TatC(tatC), 16S ribosomal RNA methyltransferase RsmE	PA5066, PA5067, PA5068, PA5069, PA5070, PA5071	phosphoribosyl-AMP cyclohydrolase(hisI), phosphoribosyl-ATP pyrophosphohydrolase(hisE), translocation protein TatA(tatA), translocation protein TatB(tatB), transport protein TatC(tatC), conserved hypothetical protein(PA5071)	0.986647	0.957463	0.98055
774	PA14_67100,PA14_67110	34	32	24	111	93	693	51	4	36	404	71	293	0.63	0.28	0.55	D-tyrosyl-tRNA(Tyr) deacylase, prolyl aminopeptidase	PA5079, PA5080	conserved hypothetical protein(PA5079), prolyl aminopeptidase(PA5080)	0.857716	0.350183	0.448006
775	PA14_67410,PA14_67420	6	6	9	38	44	10	5	0	10	18	7	15	0.21	0.59	0.8	hypothetical protein, histidine utilization genes repressor protein(hutC)	PA5104, PA5105	conserved hypothetical protein(PA5104), histidine utilization repressor HutC(hutC)	1.08566	0.84435	0.907597
776	PA14_67450,PA14_67460	34	43	46	140	113	41	113	21	115	18	7	23	-0.62	0.14	0.37	outer membrane lipoprotein Blc(blc), lipoprotein	PA5107, PA5108	outer membrane lipoprotein Blc(blc), hypothetical protein(PA5108)	10.2726	1.46371e-38	2.25046e-37
777	PA14_67600	43	45	15	16	11	2	17	1	11	2	0	1	-1.11	0.18	NA	glutamine synthetase(glnA)	PA5119	glutamine synthetase(glnA)	1.85145	0.41592	0.516004
778	PA14_67830	11	19	5	5	6	5	4	1	3	2	1	2	-1.62	0	0.01	hypothetical protein	PA5136	hypothetical protein(PA5136)	0.899148	0.873375	0.926078
779	PA14_67880,PA14_67890,PA14_67900,PA14_67920,PA14_67930	270	307	455	9	8	6	363	72	342	4	2	4	-0.33	0.45	0.69	imidazole glycerol phosphate synthase subunit HisF(hisF1), 1-(5-phosphoribosyl)-5-[(5- phosphoribosylamino)methylideneamino] imidazole-4-carboxamide isomerase(hisA), hypothetical protein, imidazole glycerol phosphate synthase subunit HisH(hisH), imidazoleglycerol-phosphate dehydratase(hisB)	PA5140, PA5141, NA, PA5142, PA5143	imidazoleglycerol-phosphate synthase, cyclase subunit(hisF1), phosphoribosylformimino-5-aminoimidazole carboxamide(hisA), NA, glutamine amidotransferase(hisH1), imidazoleglycerol-phosphate dehydratase(hisB)	1.6494	0.247013	0.330245
780	PA14_68060,PA14_68070	217	213	561	43	39	18	164	77	278	4	1	10	-1.54	0.01	0.09	ABC transporter ATP-binding protein, periplasmic binding protein	PA5152, PA5153	probable ATP-binding component of ABC transporter(PA5152), amino acid (lysine/arginine/ornithine/histidine/octopine) ABC transporter periplasmic binding protein(PA5153)	3.42826	4.48074e-06	1.33492e-05
781	PA14_68080,PA14_68090	633	587	288	140	135	73	508	33	299	99	9	65	-0.5	0.29	0.56	ABC transporter permease, ABC transporter permease	PA5154, PA5155	probable permease of ABC transporter(PA5154), amino acid (lysine/arginine/ornithine/histidine/octopine) ABC transporter membrane protein(PA5155)	1.11935	0.331931	0.429118
782	PA14_68260,PA14_68280,PA14_68290	10	7	2	36	49	11	8	1	4	13	1	17	-0.21	0.67	0.85	c4-dicarboxylate-binding protein, dicarboxylate transporter, C4-dicarboxylate transporter	PA5167, PA5168, PA5169	DctP(dctP), DctQ(dctQ), DctM(dctM)	2.10306	0.165968	0.234259
783	PA14_68330	30	35	21	319	175	58	22	5	26	6	2	10	-2.65	0	0	arginine deiminase(arcA)	PA5171	arginine deiminase(arcA)	13.6173	1.21755e-24	1.0589e-23
784	PA14_68340	55	52	39	310	172	65	80	7	63	26	1	21	-2.19	0	0	ornithine carbamoyltransferase(arcB)	PA5172	ornithine carbamoyltransferase, catabolic(arcB)	10.4542	4.39687e-39	6.88311e-38
785	PA14_68350	60	29	18	1175	564	246	15	15	27	53	9	46	-2.45	0	0	carbamate kinase(arcC)	PA5173	carbamate kinase(arcC)	8.82381	2.15365e-33	2.80953e-32
786	PA14_68360	15	20	22	62	47	29	26	4	20	17	3	17	-0.66	0.04	0.16	beta-ketoacyl synthase	PA5174	probable beta-ketoacyl synthase(PA5174)	3.14019	3.88112e-05	0.000105415
787	PA14_68400	36	38	381	220	119	178	160	58	217	107	13	77	0	1	1	LysM domain/BON superfamily protein	PA5178	conserved hypothetical protein(PA5178)	3.25236	3.46372e-27	3.42789e-26
788	PA14_68430,PA14_68440	17	20	30	18	20	16	19	6	25	25	4	23	0.71	0.2	0.45	formate dehydrogenase accessory protein FdhD, oxidoreductase	PA5180, PA5181	conserved hypothetical protein(PA5180), probable oxidoreductase(PA5181)	0.76706	0.426158	0.527187
789	PA14_68470	30	26	50	71	50	99	79	11	55	187	27	90	1.23	0	0.01	hypothetical protein	NA	NA	1.05111	0.822761	0.888829
790	PA14_68580	57	60	37	32	27	11	95	27	116	49	4	19	0.91	0.05	0.19	phosphoenolpyruvate carboxykinase(pckA)	PA5192	phosphoenolpyruvate carboxykinase(pckA)	1.46664	0.0938673	0.141293
791	PA14_68620	15	16	6	13	5	5	14	1	6	3	1	3	-0.43	0.4	0.66	hypothetical protein	PA5194	hypothetical protein(PA5194)	2.2198	0.187791	0.260367
792	PA14_68700	51	40	71	508	172	84	148	14	104	56	7	67	-1.19	0.01	0.07	osmolarity response regulator(ompR)	PA5200	AmgR(amgR)	6.94429	2.76713e-57	6.26973e-56
793	PA14_68800	193	195	403	117	97	49	1227	258	931	81	18	77	0.54	0.37	0.63	hypothetical protein	PA5208	conserved hypothetical protein(PA5208)	4.42187	1.39059e-48	2.85071e-47
794	PA14_69060,PA14_69070,PA14_69090	617	473	462	107	115	43	2565	558	2282	25	8	22	-0.81	0.01	0.07	ABC transporter permease, ABC transporter ATP-binding protein/permease, hypothetical protein	PA5230, PA5231, PA5232	probable permease of ABC transporter(PA5230), probable ATP-binding/permease fusion ABC transporter(PA5231), conserved hypothetical protein(PA5232)	15.0067	9.8803e-99	3.69867e-97
795	PA14_69110	29	39	38	16	10	5	38	9	20	0	1	2	-0.19	0.69	0.86	oxidoreductase	PA5234	probable oxidoreductase(PA5234)	4.73549	0.00204187	0.00419583
796	PA14_69200	71	71	34	14	15	4	74	11	33	4	1	0	-0.32	0.59	0.8	thioredoxin(trxA)	PA5240	thioredoxin(trxA)	3.3592	0.0125967	0.0226424
797	PA14_69230	33	10	22	23	35	12	15	3	18	16	4	16	-0.31	0.36	0.63	polyphosphate kinase(ppk)	PA5242	polyphosphate kinase(ppk)	0.762503	0.464015	0.561908
798	PA14_69220	4	7	5	44	39	10	13	3	8	16	1	12	-0.2	0.62	0.81	exopolyphosphatase(ppx)	PA5241	exopolyphosphatase(ppx)	4.48873	0.000234299	0.000573101
799	PA14_69300	19	17	11	38	32	26	17	1	18	4	2	13	-1.39	0.02	0.12	hypothetical protein	PA5248	hypothetical protein(PA5248)	4.22921	9.05259e-05	0.000235477
800	PA14_69320,PA14_69330,PA14_69340	111	116	378	33	39	8	257	81	344	13	3	14	0.17	0.68	0.86	integral membrane transport protein, hypothetical protein, ABC transporter ATP-binding protein	PA5250, PA5251, PA5252	conserved hypothetical protein(PA5250), hypothetical protein(PA5251), probable ATP-binding component of ABC transporter(PA5252)	3.10275	1.68169e-07	5.8621e-07
801	PA14_69370	16	19	10	290	94	54	9	1	8	34	3	29	-0.95	0.04	0.15	alginate regulatory protein AlgP(algP)	PA5253	alginate regulatory protein AlgP(algP)	2.55412	0.00520858	0.0100326
802	PA14_69350	253	256	862	9	0	5	1236	189	980	2	0	2	0.14	0.75	0.89	hypothetical protein	NA	NA	5.69295	2.93018e-05	8.13833e-05
803	PA14_69390	135	175	395	184	129	60	351	57	247	89	6	25	-0.35	0.44	0.68	anti-RNA polymerase sigma 70 factor(algQ)	PA5255	Alginate regulatory protein AlgQ(algQ)	3.8889	1.18135e-27	1.21088e-26
804	PA14_69400	34	37	14	1	2	0	25	1	20	1	0	1	0.12	0.88	0.95	DsbB2(dsbB2)	PA5256	disulfide bond formation protein(dsbH)	0.548585	0.748136	0.824769
805	PA14_69420,PA14_69430	94	90	65	54	44	42	131	34	127	34	9	24	-0.2	0.51	0.73	enzyme of heme biosynthesis, hypothetical protein	PA5257, PA5258	hypothetical protein(PA5257), hypothetical protein(PA5258)	2.48286	2.43077e-07	8.37158e-07
806	PA14_69440,PA14_69450	204	208	954	115	85	377	354	145	464	25	26	55	-1.28	0.06	0.21	uroporphyrinogen-III synthase(hemD), porphobilinogen deaminase(hemC)	PA5259, PA5260	uroporphyrinogen-III synthetase(hemD), porphobilinogen deaminase(hemC)	3.79178	8.3208e-35	1.13718e-33
807	PA14_69470,PA14_69480	319	301	859	148	106	72	376	124	428	68	7	53	-0.31	0.45	0.7	alginate biosynthesis regulatory protein AlgR(algR), alginate biosynthesis protein AlgZ/FimS(algZ)	PA5261, PA5262	alginate biosynthesis regulatory protein AlgR(algR), FimS(fimS)	1.78988	2.81541e-07	9.5813e-07
808	PA14_69510,PA14_69520,PA14_69540,PA14_69550	359	259	716	31	28	22	379	62	329	16	2	14	-0.53	0.06	0.21	hypothetical protein, hypothetical protein, hypothetical protein, hypothetical protein	NA, NA, NA, NA	NA, NA, NA, NA	1.47285	0.091462	0.138156
809	PA14_69500	5	0	3	8	8	4	3	0	3	3	1	2	0.33	0.48	0.72	argininosuccinate lyase(argH)	PA5263	argininosuccinate lyase(argH)	2.16638	0.445782	0.544424
810	PA14_69570	8	12	14	6	4	3	59	9	43	3	0	1	0.24	0.59	0.8	magnesium/cobalt transport protein(corA)	PA5268	magnesium/cobalt transport protein(corA)	8.10188	0.000112718	0.000289701
811	PA14_69600	12	11	30	10	6	7	31	3	32	5	2	5	-0.06	0.9	0.96	hypothetical protein	PA5271	hypothetical protein(PA5271)	2.26271	0.0619577	0.0971686
812	PA14_69630	9	25	3	93	80	43	13	4	13	14	5	18	-1	0.01	0.06	nucleoside diphosphate kinase regulator(rnk)	PA5274	nucleoside diphosphate kinase regulator(rnk)	7.00617	5.94677e-09	2.32735e-08
813	PA14_69640	3	5	24	171	94	150	9	4	18	41	19	60	-0.17	0.66	0.84	frataxin-like protein(cyaY)	PA5275	conserved hypothetical protein(PA5275)	2.93476	6.37261e-05	0.000169346
814	PA14_69770	7	10	24	45	31	20	16	11	27	18	0	22	0.25	0.34	0.61	hypothetical protein	PA5285	SutA(sutA)	2.81161	0.000244509	0.00059638
815	PA14_69780	128	166	168	8	6	66	142	40	185	8	21	31	0.99	0.29	0.56	hypothetical protein	PA5286	conserved hypothetical protein(PA5286)	1.06709	0.77168	0.843084
816	PA14_69970	147	154	257	131	124	50	225	100	268	30	7	23	-0.85	0.04	0.15	cytochrome c5(cycB)	PA5300	cytochrome c5(cycB)	5.24445	1.68659e-29	1.79278e-28
817	PA14_69980	385	397	301	16	12	11	249	64	262	6	2	13	0.44	0.19	0.45	transcriptional regulator	PA5301	PauR(pauR)	1.06246	0.94557	0.970364
818	PA14_70080	36	16	85	2	2	3	34	2	24	4	0	5	0.47	0.34	0.61	leucine-responsive regulatory protein(lrp)	PA5308	leucine-responsive regulatory protein(lrp)	0.270403	0.0208759	0.0366073
819	PA14_70140	10	12	3	113	80	30	58	6	49	4	4	11	-2.16	0	0	aldehyde dehydrogenase	PA5312	Aldehyde dehydrogenase(pauC)	53.703	1.81985e-41	3.19773e-40
820	PA14_70180,PA14_70190	207	175	216	116	86	22	1904	195	1197	18	6	8	-0.88	0.09	0.28	50S ribosomal protein L33(rpmG), 50S ribosomal protein L28(rpmB)	PA5315, PA5316	50S ribosomal protein L33(rpmG), 50S ribosomal protein L28(rpmB)	29.8111	4.27838e-127	2.45579e-125
821	PA14_70280	17	22	7	26	32	15	18	1	16	3	2	11	-0.75	0.05	0.18	acetylglutamate kinase(argB)	PA5323	acetylglutamate kinase(argB)	4.06717	0.00074413	0.00164703
822	PA14_70360,PA14_70370	413	406	479	5	6	3	533	91	443	3	0	4	0.37	0.47	0.71	hypothetical protein, orotate phosphoribosyltransferase(pyrE)	PA5330, PA5331	hypothetical protein(PA5330), orotate phosphoribosyltransferase(pyrE)	1.27376	0.768152	0.840379
823	PA14_70350	2	3	10	8	3	3	19	6	18	3	1	4	-0.37	0.43	0.68	hypothetical protein	PA5329	conserved hypothetical protein(PA5329)	4.91791	0.00346886	0.00689767
824	PA14_70400	150	102	78	96	38	40	98	4	52	44	4	18	-0.15	0.68	0.85	hypothetical protein	PA5333	conserved hypothetical protein(PA5333)	1.33424	0.127043	0.184148
825	PA14_70390	1061	1248	4326	16	12	10	2971	593	2489	15	4	8	0.58	0.08	0.26	catabolite repression control protein(crc)	PA5332	catabolite repression control protein(crc)	1.64303	0.0577107	0.090839
826	PA14_70450	16	27	26	45	42	41	41	14	42	58	11	30	0.31	0.36	0.63	DNA-directed RNA polymerase subunit omega(rpoZ)	PA5337	RNA polymerase omega subunit(rpoZ)	2.07089	0.00128341	0.00274197
827	PA14_70590,PA14_70600	163	105	46	80	42	17	96	14	57	92	12	74	1.25	0	0.03	hypothetical protein, HU family DNA-binding protein	PA5347, PA5348	hypothetical protein(PA5347), probable DNA-binding protein(PA5348)	0.43964	2.65956e-07	9.08683e-07
828	PA14_70580	22	11	15	159	98	63	4	4	5	18	3	9	-1.34	0	0.01	hypothetical protein	PA5346	SadB(sadB)	2.68357	0.0102667	0.0188078
829	PA14_70640	29	26	17	276	290	142	74	20	78	192	23	177	0.18	0.67	0.85	rubredoxin 1(rubA1)	PA5351	Rubredoxin 1(rubA1)	4.21074	8.18718e-20	5.778e-19
830	PA14_70720,PA14_70730	12	8	51	9	8	13	26	2	13	4	5	7	-0.2	0.49	0.73	hypothetical protein(ubiC), 4-hydroxybenzoate octaprenyltransferase(ubiA)	PA5357, PA5358	hypothetical protein(PA5357), 4-hydroxybenzoate-octaprenyl transferase(ubiA)	1.05274	0.885499	0.933188
831	PA14_70770	18	12	3	67	63	71	8	0	10	21	3	22	-1	0	0.04	hypothetical protein	PA5362	conserved hypothetical protein(PA5362)	2.77583	0.00508655	0.00981956
832	PA14_70920	1	3	0	168	180	86	1	2	1	187	35	156	0.99	0	0.03	major facilitator transporter	PA5370	probable major facilitator superfamily (MFS) transporter(PA5370)	1.49925	0.803345	0.872232
833	PA14_70930	236	165	821	154	166	101	316	49	234	93	12	99	0.23	0.46	0.7	hypothetical protein	PA5371	conserved hypothetical protein(PA5371)	1.03293	0.773562	0.843084
834	PA14_71080	1	2	7	115	89	65	9	1	6	191	12	67	0.75	0.2	0.46	hypothetical protein	PA5381	hypothetical protein(PA5381)	1.67599	0.339651	0.43844
835	PA14_71220	20	15	11	13	12	3	14	7	16	5	0	3	-1	0.05	0.18	cardiolipin synthetase(cls)	PA5394	cardiolipin synthase(cls)	2.19431	0.135352	0.19488
836	PA14_71590	23	19	135	677	532	738	72	33	81	350	86	659	0.19	0.65	0.84	hypothetical protein	PA5424	conserved hypothetical protein(PA5424)	1.64751	1.43721e-06	4.56618e-06
837	PA14_71600,PA14_71620	38	25	17	11	9	1	111	3	66	4	0	2	-0.17	0.8	0.92	phosphoribosylaminoimidazole carboxylase ATPase subunit(purK), phosphoribosylaminoimidazole carboxylase catalytic subunit(purE)	PA5425, PA5426	phosphoribosylaminoimidazole carboxylase(purK), phosphoribosylaminoimidazole carboxylase, catalytic subunit(purE)	4.50645	0.00140522	0.00297278
838	PA14_71630	144	89	87	1731	1117	490	192	35	202	308	54	333	-0.93	0.01	0.08	alcohol dehydrogenase(adhA)	PA5427	alcohol dehydrogenase(adhA)	5.3498	1.75048e-90	6.27984e-89
839	PA14_71650	281	259	144	1001	566	232	87	10	77	263	10	95	-1.35	0.01	0.06	aspartate ammonia-lyase(aspA)	PA5429	aspartate ammonia-lyase(aspA)	1.26389	0.0359549	0.0596477
840	PA14_71720	2	2	4	73	80	43	23	5	23	21	8	28	-0.43	0.2	0.46	pyruvate carboxylase subunit B	PA5435	probable transcarboxylase subunit(PA5435)	17.072	3.36128e-16	2.03807e-15
841	PA14_71910,PA14_71920,PA14_71930,PA14_71940,PA14_71960,PA14_71970,PA14_71990,PA14_72000	298	250	259	12	9	9	304	114	389	9	1	7	-0.03	0.93	0.97	glycosyltransferase WbpZ(wbpZ), glycosyltransferase WbpY(wbpY), glycosyltransferase WbpX(wbpX), ABC subunit of A-band LPS efflux transporter(wzt), membrane subunit of A-band LPS efflux transporter(wzm), GDP-mannose pyrophosphorylase(wbpW), GDP-mannose 4%2C6-dehydratase(gmd), oxidoreductase Rmd(rmd)	PA5447, PA5448, PA5449, PA5450, PA5451, PA5452, PA5453, PA5454	glycosyltransferase WbpZ(wbpZ), glycosyltransferase WbpY(wbpY), glycosyltransferase WbpX(wbpX), ABC subunit of A-band LPS efflux transporter(wzt), membrane subunit of A-band LPS efflux transporter(wzm), phosphomannose isomerase/GDP-mannose WbpW(wbpW), GDP-mannose 4, 6-dehydratase(gmd), oxidoreductase Rmd(rmd)	1.80059	0.0863757	0.131178
842	PA14_71900	73	50	367	854	558	540	207	61	161	973	134	591	0.83	0	0.04	hypothetical protein	PA5446	hypothetical protein(PA5446)	1.03414	0.675807	0.765619
843	PA14_72260	204	193	145	860	499	279	202	58	212	212	33	167	-0.83	0.01	0.07	hypothetical protein	PA5475	hypothetical protein(PA5475)	3.37758	5.25133e-46	1.00475e-44
844	PA14_72340	38	23	13	31	14	5	21	1	4	1	2	2	-1.95	0.01	NA	glutamate/aspartate:proton symporter(gltP)	PA5479	proton-glutamate symporter(gltP)	3.14502	0.0269872	0.0460119
845	PA14_72360,PA14_72370	103	115	83	453	206	111	118	16	80	121	21	68	-0.47	0.29	0.56	hypothetical protein, hypothetical protein	PA5481, PA5482	hypothetical protein(PA5481), hypothetical protein(PA5482)	2.63091	1.47773e-15	8.8356e-15
846	PA14_72460	143	113	196	55	39	7	71	23	104	18	2	6	-0.92	0.13	0.36	cytochrome c4(cc4)	PA5490	cytochrome c4 precursor(cc4)	1.49971	0.12962	0.187254
847	PA14_72480	4	1	26	2	1	2	11	6	23	2	0	2	-0.04	0.92	0.97	ribosome biogenesis GTP-binding protein YsxC(engB)	PA5492	conserved hypothetical protein(PA5492)	1.77922	0.627754	0.725498
848	PA14_72500,PA14_72510	453	605	1214	37	24	23	1784	402	1645	9	1	15	-0.25	0.38	0.64	hypothetical protein, homoserine kinase(thrB)	PA5494, PA5495	hypothetical protein(PA5494), homoserine kinase(thrB)	5.92776	7.25487e-19	4.91846e-18
849	PA14_72600	37	42	13	0	4	4	39	6	33	2	1	0	-0.54	0.44	0.69	lipoprotein	PA5502	hypothetical protein(PA5502)	1.78156	0.486635	0.586824
850	PA14_72650,PA14_72660,PA14_72690,PA14_72700,PA14_72710	68	65	44	33	71	36	42	8	48	15	2	30	-0.74	0.05	0.18	hypothetical protein, hypothetical protein, glutamine synthetase, hypothetical protein, transporter	PA5506, PA5507, PA5508, PA5509, PA5510	hypothetical protein(PA5506), hypothetical protein(PA5507), Glutamylpolyamine synthetase homologue(pauA7), hypothetical protein(PA5509), probable transporter(PA5510)	1.50309	0.0960924	0.144139
851	PA14_72770	49	44	44	5	5	12	115	21	105	1	0	2	0.66	0.08	0.26	hypothetical protein	PA5515	hypothetical protein(PA5515)	8.69666	4.25801e-06	1.27297e-05
852	PA14_72840	29	40	73	273	230	185	52	17	56	77	11	89	-0.82	0	0.02	short-chain dehydrogenase	PA5521	probable short-chain dehydrogenase(PA5521)	3.1505	3.72975e-15	2.18457e-14
853	PA14_72820,PA14_72830	16	20	7	79	74	29	13	0	15	18	3	16	-0.56	0.08	0.26	hypothetical protein, hypothetical protein	PA5520, NA	hypothetical protein(PA5520), NA	3.36975	0.000413842	0.000960427
854	PA14_72850,PA14_72870	75	61	45	3	4	4	75	15	43	3	0	5	0.62	0.13	0.35	glutamine synthetase, aminotransferase	PA5522, PA5523	Glutamylpolyamine synthetase(pauA6), probable aminotransferase(PA5523)	0.876248	0.977315	0.989962
855	PA14_72900	48	68	486	477	455	1536	393	134	450	712	187	898	0.45	0.37	0.64	lipoprotein	PA5526	hypothetical protein(PA5526)	2.37016	2.45139e-43	4.39718e-42
856	PA14_72880,PA14_72890	7	7	15	7	9	3	5	0	7	6	2	1	0.02	0.96	0.98	short-chain dehydrogenase, transcriptional regulator	PA5524, PA5525	probable short-chain dehydrogenase(PA5524), probable transcriptional regulator(PA5525)	0.895654	0.856906	0.913944
857	PA14_72920	34	18	65	92	79	27	55	23	65	56	3	37	-0.08	0.84	0.94	hypothetical protein	PA5527	hypothetical protein(PA5527)	2.16433	1.07629e-05	3.14132e-05
858	PA14_72930	23	15	12	545	304	150	27	5	19	113	13	61	-1.13	0.01	0.06	hypothetical protein	PA5528	hypothetical protein(PA5528)	5.09616	1.02704e-14	5.81762e-14
859	PA14_72970	89	113	219	6	7	8	47	16	70	1	1	0	-0.7	0.1	0.3	TonB protein(tonB)	PA5531	TonB1(tonB1)	2.13957	0.314995	0.409066
860	PA14_73120	34	22	28	13	14	17	37	9	37	2	1	9	-0.47	0.42	0.67	hypothetical protein	PA5545	conserved hypothetical protein(PA5545)	3.77502	0.000533991	0.00120991
861	PA14_73170	20	12	3	16	7	3	65	3	29	2	2	5	-0.57	0.35	0.61	glucosamine--fructose-6-phosphate aminotransferase(glmS)	PA5549	glucosamine--fructose-6-phosphate aminotransferase(glmS)	7.45575	1.88081e-06	5.89663e-06
