# Supplementary material for: Quantitative mapping of mRNA 3’ ends in Pseudomonas aeruginosa reveals a pervasive role for premature 3’ end formation in response to azithromycin
Source: PLoS Genet. 2021 Jul 12;17(7):e1009634. doi: 10.1371/journal.pgen.1009634 (PMC8297930; doi:10.1371/journal.pgen.1009634)
Supplement: S11 Table — (XLSX) [file pgen.1009634.s016.xlsx]

## Sheet: Sheet1
S11 Table. Rfam annotated riboregulatory elements in P. aeruginosa (PA01).
Riboswitches and RNA thermometers in P. aeruginosa obtained from Rfam (http://rfam.xfam.org/)2,3 and Riboswitch Scanner4.
PA14 gene	Regulatory element and transcript leader coordinates	PA01 gene and transcript leader coordinates	Product	Rfam Prediction	Riboswitch scanner	Detected as a candidate gene regulated by transcription termination in the leader	Mode of action (in gram-negative organisms if known)	Reference
Riboswitches
PA14_26420	PA01 cobalamin [3,265,544 -3,265,749]	PA2911, 3265848-3268004	TonB-dependent receptor	+	+	Yes	Translation regulation	5,6
PA14_25960	PA01 cobalamin [3,305,801 - 3,305,610]	PA2945, 3304437-3305564	Cobalamine biosynthesis protein CobW	+	+	Yes	Translation regulation	6,6
PA14_11410	PA01 FMN [4,536,839 - 4,536,677]	PA4055, 4535834-4536493	Riboflavin synthase alpha chain RibA	+	+	No	Translation regulation	5,6
PA14_26485	PA01 cobalamin [3,261,436 - 3,261,185]	PA2906, 3259725-3261185	Oxidoreductase, located in the cobalamine metabolic cluster	+	+	Yes	Translation regulation	5,6
PA14_47800	PA01 cobalamin [1,381,500-1,381,708]	PA1271, 1381804-1383654	TonB-dependent receptor	+	+	Yes	Translation regulation	5,6
PA14_25940	PA01 cobalamin [3,305,860 -3,306,010]	PA2946, [3305919-3307013 on sense strand]	hypothetical protein, located in the cobalamine metabolic cluster	+	+	Yes	Translation regulation	5,6
PA14_05620	PA01 S-adenosyl-L-homocysteine riboswitch [484,243-484,138]	PA0432, 482706-484115	S-adenosyl-L-homocysteine hydrolase	+	+	No	Translation regulation	5
PA14_65740	PA01 TPP riboswitch [5,583,871-5,583,735]	PA4973, 5581762-5583645	Thiamin biosynthesis protein ThiC	+	+	Yes	Translation regulation	5,6
PA14_56980	PA01 fluoride riboswitch [4,914,637 - 4,914,575]	PA4383, 4914127-4914510	Camphor resistance protein CrcB	+	+	Yes	Premature transcription termination	7
PA14_26450	PA01 yybP-ykoY manganese riboswitch) [3,265,386 - 3,265,221]	PA2910, 3264642-3265211	Conserved hypothetical protein	+	+	No	Transcription and translation regulation	8,9
PA14_61260	PA01 yybP-ykoY manganese riboswitch [5,196,972 - 5,197,095]	PA4629, 5197186-5197764	Hypothetical protein	+	+	Yes	Transcription and translation regulation	8,9
RNA Thermometers
PA14_45940	PA1432 [1,559,151 - 1,559,260]	PA1432 1559254-1559859	LasI thermometer	+	-	No
PA14_1910, PA14_19110	PA5194 thermometer [5,847,084 - 5,847,187]	PA5194 5847131-5847934	RhlA thermometer	+	-	Yes
PA14_21760	PA01 cspA [3,653,527 -3,653,922]	PA3266 3,653,667 – 3,653,876	Cold acclimation protein B – RNA fold	+	-	Yes
PA14_23670	PA01 ROSE_3 [3,509,227 - 3,509,161]	PA3127 3,509,324 – 3,510,127	Hypothetical protein	+	-	No
PA14_68610	PA01 PA5194_thermometer [5,847,084 -5,847,187	PA5193	Hsp33-like chaperonin	+	-	Yes
PA14_23680	P.aeruginosa ibpA - published	PA3126	https://www.ncbi.nlm.nih.gov/pmc/articles/PMC3669281/	+	-	Yes
