# Supplementary material for: Quantitative mapping of mRNA 3’ ends in Pseudomonas aeruginosa reveals a pervasive role for premature 3’ end formation in response to azithromycin
Source: PLoS Genet. 2021 Jul 12;17(7):e1009634. doi: 10.1371/journal.pgen.1009634 (PMC8297930; doi:10.1371/journal.pgen.1009634)
Supplement: S12 Table — (XLSX) [file pgen.1009634.s017.xlsx]

## Sheet: Sheet1
S12 Table. Percent Early Termini reads (%ET) for all protein coding genes/operons in P. aeruginosa.
Gene	BF-Az1	BF-Az2	BF-Az3	BF-U1	BF-U2	BF-U3	Pl-Az1	Pl-Az2	Pl-Az3	Pl-U1	Pl-U2	Pl-U3	Early-Term-Gene (1 = yes, 0= no)	PA14 product	PAO1 gene name	PAO1 product
PA14sr_000	11.49	12.5	7.87	0.93	3.64	19.33	0	0	0	0	0	0	0	NA	NA	NA
PA14_00010,PA14_00020	1.92	1.34	2.56	1.46	1.9	1.76	0.7	1.53	0.29	1.44	1.65	1.88	0	chromosomal replication initiation protein(dnaA),DNA polymerase III subunit beta(dnaN)	PA0001,PA0002	chromosomal replication initiator protein DnaA(dnaA),DNA polymerase III, beta chain(dnaN)
PA14_00030	1.46	0.61	1.55	1.79	1.92	0.24	3.62	3.52	6.23	7.87	7.03	3.16	0	recombination protein F(recF)	PA0003	RecF protein(recF)
PA14_00050	0.83	2.38	2.65	1.64	0	0.97	1.93	1.35	1.36	1.2	1.46	0.68	0	DNA gyrase subunit B(gyrB)	PA0004	DNA gyrase subunit B(gyrB)
PA14_00060,PA14_00070	6.28	4.85	6.33	2.04	2.44	9.11	2.2	2.04	0.34	3.03	1.89	3.08	0	acyltransferase,D%2CD-heptose 1%2C7-bisphosphate phosphatase	PA0005,PA0006	lysophosphatidic acid acyltransferase, LptA(lptA),conserved hypothetical protein(PA0006)
PA14_00080	62.49	73.52	72.1	68.18	73.59	69.45	59.22	68.47	61.4	76.9	72.82	71.84	1	hypothetical protein	PA0007	hypothetical protein(PA0007)
PA14_00090,PA14_00100	3.06	0	5.03	2.27	0.95	1.16	1.51	0.56	0.16	2.85	2.1	1.2	0	glycyl-tRNA synthetase subunit beta(glyS),glycyl-tRNA synthetase subunit alpha(glyQ)	PA0008,PA0009	glycyl-tRNA synthetase beta chain(glyS),glycyl-tRNA synthetase alpha chain(glyQ)
PA14_00110	5.77	0	8.57	4	14.47	10	0	7.58	3.75	13.21	6.52	7.41	0	DNA-3-methyladenine glycosidase I(tag)	PA0010	DNA-3-methyladenine glycosidase I(tag)
PA14_00120	1.38	0.87	2.21	1.13	1.41	1.74	0.7	1.95	0.68	1.96	1.95	3.03	0	lipid A biosynthesis lauroyl acyltransferase	PA0011	acyltransferase HtrB1(htrB1)
PA14_00130	1.96	11.76	3.77	2.3	1.18	2.82	8.77	1.59	1.72	1.1	5.56	0	0	hypothetical protein	PA0012	hypothetical protein(PA0012)
PA14_00140	14.89	22.22	19.44	9.46	8.77	25	4.63	5.68	2.6	16.44	2.94	5.17	0	hypothetical protein	PA0013	conserved hypothetical protein(PA0013)
PA14_00150	0	0	0	6.52	0	1.16	8.33	0	2.86	0	0	16.67	0	hypothetical protein	PA0014	hypothetical protein(PA0014)
PA14_00160	1.65	0	0	0.97	1.83	2.11	1.54	1.03	7.14	5.79	2.29	4.85	0	hypothetical protein	PA0015	hypothetical protein(PA0015)
PA14_00170,PA14_00180,PA14_00190	8.23	8.89	9.66	10.47	10.98	12.64	5.67	5.99	5.6	5.06	4.56	9.44	0	potassium transporter peripheral membrane protein(trkA),tRNA and rRNA cytosine-C5-methylases,methionyl-tRNA formyltransferase(fmt)	PA0016,PA0017,PA0018	potassium uptake protein TrkA(trkA),conserved hypothetical protein(PA0017),methionyl-tRNA formyltransferase(fmt)
PA14_00200	15.65	14.71	20.57	8.92	13.33	20.65	4.93	15.22	2	8.89	12.5	11.3	0	peptide deformylase(def)	PA0019	polypeptide deformylase(def)
PA14_00210	6.65	18.75	8.46	6.09	4.12	21.62	3.42	5.2	4.05	8.14	10.6	6.7	0	lysin domain-containing protein	PA0020	T4P secretin-associated protein TsaP(tsaP)
PA14_00230	25	NA	25	30.43	33.33	20	0	0	28.57	20	23.08	20	0	Rossmann fold nucleotide-binding protein	PA0021	conserved hypothetical protein(PA0021)
PA14_00240	0.87	0	2	0	0.83	2.15	0.87	0	0.57	0	1.25	2.13	0	hypothetical protein	PA0022	conserved hypothetical protein(PA0022)
PA14_00250	5.56	9.09	0	5.8	0	0	9.52	6.98	0	0	4.84	0	0	quinone oxidoreductase(qor)	PA0023	quinone oxidoreductase(qor)
PA14_00280,PA14_00290	0.62	5.88	2.1	1.72	1.84	2.31	1.77	3.29	0.3	1.36	1.09	3.02	0	coproporphyrinogen III oxidase(hemF),shikimate 5-dehydrogenase(aroE)	PA0024,PA0025	coproporphyrinogen III oxidase, aerobic(hemF),shikimate dehydrogenase(aroE)
PA14_00300,PA14_00310,PA14_00320	8.33	4.35	5.15	9.05	7.69	13.66	12.2	9.41	20.21	11.15	7.69	9.28	0	phospholipase C%2C PlcB(plcB),peptidyl-prolyl isomerase,hypothetical protein	PA0026,PA0027,PA0028	phospholipase C, PlcB(plcB),hypothetical protein(PA0027),hypothetical protein(PA0028)
PA14_00340,PA14_00360,PA14_00380	0	0	0	2.11	1.96	0	0	0	0	0	0	0	0	sulfate transporter,hypothetical protein,choline sulfatase(betC)	PA0029,PA0030,PA0031	probable sulfate transporter(PA0029),CosX(cosX),choline sulfatase(betC)
PA14_00400	43.08	50	33.33	22.47	26.67	24.24	21.62	9.38	38.78	10.71	18.75	13.21	0	LysR family transcriptional regulator	PA0032	probable transcriptional regulator(PA0032)
PA14_00420,PA14_00430	26.92	60	10.53	5.56	7.41	0	26.92	29.63	15	23.81	39.29	25	0	histidine phosphotransfer domain-containing protein,two-component response regulator	PA0033,PA0034	Histidine phosphotransfer protein HptC(hptC),probable two-component response regulator(PA0034)
PA14_00410	8.16	0	1.3	5.53	0.75	4.1	3.64	4.69	0	3.05	4.08	3.85	0	dioxygenase	NA	NA
PA14_00440,PA14_00450	0.88	0	0	1.81	1.49	1.1	0	0.55	2.89	0	0	0	0	tryptophan synthase subunit alpha(trpA),tryptophan synthase subunit beta(trpB)	PA0035,PA0036	tryptophan synthase alpha chain(trpA),tryptophan synthase beta chain(trpB)
PA14_00460	0.85	2.35	0.26	0	1.43	0.88	0	0	0	1.64	0	0	0	transcriptional regulator TrpI(trpI)	PA0037	transcriptional regulator TrpI(trpI)
PA14_00470	14.29	0	15.09	22.54	16.67	9.57	33.33	62.5	16.67	21.74	17.39	28.57	0	hypothetical protein	PA0038	hypothetical protein(PA0038)
PA14_00480	6.23	6.4	7.59	9.03	6.78	13.26	1.23	1.41	2.03	2.05	2.27	1.91	0	hypothetical protein	PA0039	hypothetical protein(PA0039)
PA14sr_001	7.27	0	7.14	0	2.94	2.08	0	0	0	3.33	9.52	0	0	NA	NA	NA
PA14_00490	39.32	57.89	48.11	25.19	25.11	67.29	17.83	17.62	30.68	19.62	24.59	17.45	1	hemolysin activation/secretion protein	PA0040	conserved hypothetical protein(PA0040)
PA14_00510	0	0	0	0.31	0.62	0.12	0.5	1.5	4.53	0.93	1.56	0.95	0	hemagglutinin	PA0041	probable hemagglutinin(PA0041)
PA14sr_002	6.99	7.35	11.42	2.23	1.56	5.8	5.19	2.56	4	2.06	3.95	3.74	0	NA	NA	NA
PA14_00520	4.35	0	6.67	7.59	1.79	6.45	7.84	6.82	9.3	6.38	7.55	5.71	0	hypothetical protein	NA	NA
PA14_00530	0.64	0	1.13	3.01	0.81	2.55	1.55	4.1	1.8	3.65	5.88	2.73	0	hypothetical protein	PA0042	hypothetical protein(PA0042)
PA14_00550	2.3	0	4.17	1.21	2.54	0	3.53	3.75	3.12	1.74	2.56	1.56	0	hypothetical protein	PA0043	hypothetical protein(PA0043)
PA14_00560	0.44	0	0	0	0	0	0	0.57	0	0	0	0	0	exoenzyme T(exoT)	PA0044	exoenzyme T(exoT)
PA14_00570,PA14_00580	5.88	0	0	21.05	4.35	4.55	7.14	11.11	25.93	14.71	11.11	15.79	0	lipoprotein,lipoprotein	PA0045,PA0046	hypothetical protein(PA0045),hypothetical protein(PA0046)
PA14_00590	0	0	0	2.04	0	7.69	6.33	2.86	1.69	2.56	3.33	4	0	lipoprotein	PA0047	hypothetical protein(PA0047)
PA14_00600	12.5	0	0	0	0	0	0	0	0	0	0	7.14	0	transcriptional regulator	PA0048	probable transcriptional regulator(PA0048)
PA14_00620	7.69	0	0	0	0	0	0	0	NA	0	0	0	0	hypothetical protein	PA0049	hypothetical protein(PA0049)
PA14sr_003	0	NA	20	0	25	0	0	0	NA	0	0	0	0	NA	NA	NA
PA14sr_004	2.33	0	0	0	3.57	0	0	0	0	0	11.11	0	0	NA	NA	NA
PA14_00630	22.41	18.6	31.38	12.67	9.67	9.8	5.8	11.11	0.53	13.24	17.39	20.78	0	hypothetical protein	PA0050	hypothetical protein(PA0050)
PA14_00640	0	0	0	3.64	3.95	0	0	0	5.26	0	0	0	0	potential phenazine-modifying enzyme(phzH)	PA0051	potential phenazine-modifying enzyme(phzH)
PA14_00650	33.33	0	7.14	4.55	6.9	0	0	0	50	6.25	4.76	5.56	0	hypothetical protein	PA0052	hypothetical protein(PA0052)
PA14_00660,PA14_00670	3.33	11.11	8	8.33	1.92	6.06	2.99	0	0.56	4.49	5.48	1.32	0	RNA 2'-phosphotransferase-like protein,hypothetical protein	PA0054,PA0055	conserved hypothetical protein(PA0054),hypothetical protein(PA0055)
PA14_00680	0	20	5.26	0	4.17	0	0	0	0	2.05	1.03	1.72	0	LysR family transcriptional regulator	PA0056	probable transcriptional regulator(PA0056)
PA14_00690	23.08	0	0	0	0	11.11	0	0	0	12.5	4.76	4.76	0	hypothetical protein	PA0057	hypothetical protein(PA0057)
PA14_00700	33.33	0	0	0	0	0	16.67	0	0	0	0	0	0	hypothetical protein	PA0058	DsbM(dsbM)
PA14_00710	0	0	0	0	0	0	0	40	66.67	33.33	0	75	0	osmotically inducible protein OsmC(osmC)	PA0059	osmotically inducible protein OsmC(osmC)
PA14_00730	0	0	0.85	1.13	0	0.63	1.47	2.5	0	1.19	1.19	0	0	hypothetical protein	PA0061	hypothetical protein(PA0061)
PA14_00720	1.82	1.37	2.46	5.79	7.56	1.7	6.45	1.56	2.22	2.99	2.9	2.86	0	hypothetical protein	PA0060	conserved hypothetical protein(PA0060)
PA14_00740	37.21	56.25	53.54	52.38	49.12	72.73	30	6.45	0	36.36	31.25	25	0	lipoprotein	PA0062	hypothetical protein(PA0062)
PA14_00750	13.04	16.67	25	12.9	16.35	14.71	4.12	1.75	1.37	0	0	1.92	0	hypothetical protein	PA0063	hypothetical protein(PA0063)
PA14_00760	1.49	0	1.89	0	1.47	0	0	0.92	2.63	0	0	0.9	0	hypothetical protein	PA0064	hypothetical protein(PA0064)
PA14_00770,PA14_00780	6.98	6.9	2.8	0.92	0	1.27	0	2.11	0	1.82	0.86	8.79	0	hypothetical protein,hypothetical protein	PA0065,PA0066	hypothetical protein(PA0065),conserved hypothetical protein(PA0066)
PA14_00790,PA14_00800	1.24	2.44	0.55	1.01	0.32	1.15	0	1.22	0.14	0	0	0.48	0	oligopeptidase A(prlC),hypothetical protein	PA0067,PA0068	oligopeptidase A(prlC),hypothetical protein(PA0068)
PA14_00810	15.79	11.11	13.95	17.54	23.39	21.74	72.31	50.82	76.88	55	61.17	60	0	DNA repair photolyase	PA0069	conserved hypothetical protein(PA0069)
PA14_00820	0	0	2.86	0.32	0.8	2.7	0	0	0	1.12	0.88	1.19	0	hypothetical protein	PA0070	TagQ1(tagQ1)
PA14_00830,PA14_00850,PA14_00860,PA14_00875,PA14_00890,PA14_00900,PA14_00910	1.82	1.45	1.32	3.11	1.88	2.71	1.97	1.96	2.35	1.85	4.09	2.65	0	hypothetical protein,hypothetical protein,ABC transporter ATP-binding protein,serine/threonine protein kinase PpkA(ppkA),phosphoprotein phosphatase,hypothetical protein,hypothetical protein	PA0071,PA0072,PA0073,PA0074,PA0075,PA0076,PA0077	TagR1(tagR1),TagS1(tagS1),TagT1(tagT1),serine/threonine protein kinase PpkA(ppkA),PppA(pppA),TagF1(tagF1),IcmF1(icmF1)
PA14_00925,PA14_00940,PA14_00960,PA14_00970,PA14_00980	27.74	23.19	20.15	15.62	20.95	23.96	27.82	25.15	19.25	29.04	29.1	29.41	0	hypothetical protein,hypothetical protein,lipoprotein,hypothetical protein;Pseudo,hypothetical protein;Pseudo	PA0078,PA0079,PA0080,NA,NA	TssL1(tssL1),TssK1(tssK1),TssJ1(tssJ1),NA,NA
PA14_00990	47.29	35.98	48.07	52.17	58.93	55.67	56.31	62.37	57.25	58.12	49.25	46.75	1	hypothetical protein	PA0082	TssA1(tssA1)
PA14_01010	0	0	0	1.23	0	4.17	4.08	3.7	2.67	1.37	2.41	6.06	0	hypothetical protein	PA0083	TssB1(tssB1)
PA14_01020	1.85	14.29	4.55	0	0	2.44	2.2	1.94	1.27	1.2	4.76	4.55	0	hypothetical protein	PA0084	TssC1(tssC1)
PA14_01030	5.26	5.56	6.78	4.45	12.71	6.76	7.06	5.19	32.2	10	7.74	5.88	0	hypothetical protein	PA0085	Hcp1(hcp1)
PA14_01040,PA14_01060,PA14_01070,PA14_01080	1.82	0	0	0.3	0.62	2.65	4.65	0.49	0	1.56	1.92	2.05	0	secretion protein,hypothetical protein,hypothetical protein,hypothetical protein	PA0086,PA0087,PA0088,PA0089	TagJ1(tagJ1),TssE1(tssE1),TssF1(tssF1),TssG1(tssG1)
PA14_01100	0	0	2.56	2.27	1.16	1.27	0	0	1.75	0	0	0	0	ClpA/B-type chaperone	PA0090	ClpV1(clpV1)
PA14_01110	0	0	0	1.08	0	0	0.67	0	0.52	0.64	0	1.75	0	hypothetical protein	PA0091	VgrG1(vgrG1)
PA14_01120,PA14_01130,PA14_01140	0	0	1.09	1.74	2.7	2.15	1.77	2.08	6.9	6.34	0	3.03	0	hypothetical protein,hypothetical protein,hypothetical protein	PA0092,NA,NA	Tsi6(tsi6),NA,NA
PA14_01150	7.69	0	11.63	1.28	3.03	3.88	1.45	3.39	0	2.22	0	3.28	0	hypothetical protein	PA0094	EagT6(eagT6)
PA14_01160,PA14_01170,PA14_01180,PA14_01190,PA14_01200,PA14_01220,PA14_01230	7.64	1.32	3.25	4.75	5.13	4.22	1.49	2.91	0.25	2.53	0.78	1.19	0	hypothetical protein,hypothetical protein,hypothetical protein,3-oxoacyl-ACP synthase,hypothetical protein,hypothetical protein,hypothetical protein	PA0095,PA0096,PA0097,PA0098,NA,NA,PA0101	conserved hypothetical protein(PA0095),hypothetical protein(PA0096),hypothetical protein(PA0097),hypothetical protein(PA0098),NA,NA,hypothetical protein(PA0101)
PA14_01240	37.23	25.93	22.81	17.43	22.98	14.36	13.89	16.97	6.69	26.81	30.26	20.54	0	carbonic anhydrase	PA0102	probable carbonic anhydrase(PA0102)
PA14_01250	2.78	9.09	0	2.13	0	0	0	0	0	0	0	0	0	sulfate transporter	PA0103	probable sulfate transporter(PA0103)
PA14_01270	6	0	6.45	6.25	0	4.69	0	0	0	1.59	2.04	0	0	hypothetical protein	PA0104	hypothetical protein(PA0104)
PA14_01290,PA14_01300,PA14_01310,PA14_01320	60.49	70.55	66.32	37.77	40.17	66.82	43.86	43.5	16.09	43.52	37.18	37.99	1	cytochrome c oxidase subunit II(coxB),cytochrome c oxidase subunit I(coxA),cytochrome C oxidase assembly protein,cytochrome c oxidase subunit III(coIII)	PA0105,PA0106,PA0107,PA0108	cytochrome c oxidase, subunit II(coxB),cytochrome c oxidase, subunit I(coxA),conserved hypothetical protein(PA0107),cytochrome c oxidase, subunit III(coIII)
PA14_01330	0.69	0	0	0	0	0.68	0	0	0	0	2.13	0	0	hypothetical protein	PA0109	hypothetical protein(PA0109)
PA14_01340,PA14_01350,PA14_01360,PA14_01380	2.22	0	0.56	0.31	0.73	0.52	0	0	2.17	1.02	0.79	1.12	0	hypothetical protein,hypothetical protein,hypothetical protein,protoheme IX farnesyltransferase	PA0110,PA0111,PA0112,PA0113	hypothetical protein(PA0110),hypothetical protein(PA0111),hypothetical protein(PA0112),probable cytochrome c oxidase assembly factor(PA0113)
PA14_01390	7.81	16.67	33.93	5.08	14.88	12.73	8.51	7.41	8.24	12.7	1.82	7.14	0	hypothetical protein	PA0114	SenC(senC)
PA14_01400	0	0	0	0	0	1.45	1.69	0	1.23	1.79	0	0	0	hypothetical protein	PA0115	conserved hypothetical protein(PA0115)
PA14_01410	1.27	0	4.46	4.76	9.23	1.45	1.37	4.76	7.41	3.17	0.8	2.02	0	hypothetical protein	PA0116	hypothetical protein(PA0116)
PA14_01430	2.33	0	4.44	1.96	2.94	4.35	12.9	0	13.64	20.59	0	5.56	0	short chain dehydrogenase	PA0117	probable short chain dehydrogenase(PA0117)
PA14_01460	26.92	21.99	26.69	14.56	16.25	29.4	7.89	11.43	2.04	7.25	9.3	5.26	0	C4-dicarboxylate transporter DctA	PA0119	probable dicarboxylate transporter(PA0119)
PA14_01470	5	4.76	5.62	1.51	1.76	1.33	2.33	0	3.08	0	1.69	0	0	transcriptional regulator	PA0120	probable transcriptional regulator(PA0120)
PA14_01480	14.81	0	0	2.17	9.68	3.57	0	50	12.5	13.33	7.69	0	0	hypothetical protein	PA0121	hypothetical protein(PA0121)
PA14_01490	21	6.49	17.56	17.87	14.87	13.93	22.67	25	6.29	23.32	26.53	12.54	0	hemolysin	PA0122	rahU(rahU)
PA14_01500	0	0	1.61	1.26	0.89	3.03	3.66	2.94	10.71	3.53	3.03	2.7	0	transcriptional regulator	PA0123	probable transcriptional regulator(PA0123)
PA14_01510,PA14_01520	2.63	8	6.02	0	2.08	1.09	2.44	5.71	0	0	0	0	0	hypothetical protein,hypothetical protein	PA0124,PA0125	hypothetical protein(PA0124),hypothetical protein(PA0125)
PA14_01540	0	0	0	4.55	3.85	10	0	15	0	15.15	12.12	3.23	0	hypothetical protein	PA0126	hypothetical protein(PA0126)
PA14_01550	0	0	20	5	11.54	0	5	0	0	12.5	0	0	0	lipoprotein	PA0127	hypothetical protein(PA0127)
PA14_01560	6.7	0	6.67	6.42	5.77	4.38	4.83	3.35	1.49	4.84	8.07	3.98	0	hypothetical protein	PA0128	conserved hypothetical protein(PA0128)
PA14_01580	0	0	0	1.2	1.59	0	0	0	0	0	4	0	0	gamma-aminobutyrate permease(gabP)	PA0129	Amino acid permease(bauD)
PA14_01600	1.92	0	0	1.78	0.51	0	0	0	0	0	2.44	0	0	aldehyde dehydrogenase	PA0130	3-Oxopropanoate dehydrogenase(bauC)
PA14_01610,PA14_01620	7.77	10.34	7.96	3.17	2.34	14.13	10	11.11	11.11	0	0	0	0	hypothetical protein,beta alanine--pyruvate transaminase(aptA)	PA0131,PA0132	BauB(bauB),Beta-alanine:pyruvate transaminase(bauA)
PA14_01640	1.39	0	0.99	0	1.39	0	3.03	0	3.45	0	2.86	2.7	0	LysR family transcriptional regulator	PA0133	BauR(bauR)
PA14_01660	7.19	9.52	9.03	5.43	7.03	13.66	0	9.09	0	5.41	0	3.85	0	guanine deaminase	PA0134	probable guanine deaminase(PA0134)
PA14_01670,PA14_01680,PA14_01690	4.55	5.26	1.04	3.87	8.45	5.83	9.26	2.22	14.58	0.98	1.23	1.18	0	ABC transporter ATP-binding protein,ABC transporter permease,ABC transporter permease;Pseudo	PA0136,PA0137,PA0138	probable ATP-binding component of ABC transporter(PA0136),probable permease of ABC transporter(PA0137),probable permease of ABC transporter(PA0138)
PA14_01710	2.48	4	10.53	2.16	1.57	1.34	0.69	0	2.27	1.17	1.99	1.03	0	alkyl hydroperoxide reductase(ahpC)	PA0139	alkyl hydroperoxide reductase subunit C(ahpC)
PA14_01720	0	0	6.9	1.23	0	0	1.85	0	0	1.85	0	1.49	0	alkyl hydroperoxide reductase(ahpF)	PA0140	alkyl hydroperoxide reductase subunit F(ahpF)
PA14_01730	4.13	6.79	3.85	3.69	4.54	2.87	7.14	6.94	15	11.86	10.11	4.6	0	hypothetical protein	PA0141	conserved hypothetical protein(PA0141)
PA14sr_005	15.79	16.67	10.34	3.23	11.11	23.68	0	0	12.5	10.53	0	0	0	NA	NA	NA
PA14_01750	64.71	50	61.87	41.32	49.37	71.37	70.75	73.94	67.14	64.85	69.74	61.84	1	hydroxydechloroatrazine ethylaminohydrolase	PA0142	hypothetical protein(PA0142)
PA14_01760	2.44	0	0	1.92	2.38	2	0	0	0	0.63	0	0.68	0	nonspecific ribonucleoside hydrolase(nuh)	PA0143	purine nucleosidase Nuh(nuh)
PA14_01770,PA14_01780	0	0	5	4.92	8.11	4.44	6.76	3.08	0	6.61	9.65	5.49	0	nucleoside-binding outer membrane protein,nucleoside 2-deoxyribosyltransferase	NA,PA0144	NA,hypothetical protein(PA0144)
PA14_01790	0	0	12	0	0	4.17	0	0	1.69	0	0	0	0	nucleoside 2-deoxyribosyltransferase	PA0145	hypothetical protein(PA0145)
PA14_01800	0	0	0	5.26	0	0	0	0	0	0	0	0	0	hypothetical protein	PA0146	conserved hypothetical protein(PA0146)
PA14_01810	0	0	4.35	5.56	0	6.25	0	5.88	0	0	0	0	0	oxidoreductase	PA0147	probable oxidoreductase(PA0147)
PA14_01830	9.38	0	2.13	1.22	0	5.36	3.57	3.12	1.32	0	4.55	2.33	0	adenosine deaminase	PA0148	adenine deaminase(PA0148)
PA14_01840,PA14_01860	0	0	0	4.17	14.29	38.1	7.41	0	0	4.35	8.33	4.55	0	RNA polymerase ECF-subfamily sigma-70 factor,transmembrane sensor	PA0149,PA0150	probable sigma-70 factor, ECF subfamily(PA0149),anti-sigma factor(PA0150)
PA14_01870	0	16.67	5.56	0	4.55	8.7	15.38	3.33	13.04	10.53	6.9	0	0	TonB-dependent receptor	PA0151	probable TonB-dependent receptor(PA0151)
PA14_01890	16.67	0	11.11	1.89	0	0	2.56	2.38	26.32	1.67	9.76	3.03	0	transcriptional regulator PcaQ(pcaQ)	PA0152	transcriptional regulator PcaQ(pcaQ)
PA14_01900,PA14_01910	11.54	8.33	3.85	10.53	12	0	54.55	21.74	8.57	40	25	33.33	0	protocatechuate 3%2C4-dioxygenase subunit beta(pcaH),protocatechuate 3%2C4-dioxygenase subunit alpha(pcaG)	PA0153,PA0154	protocatechuate 3,4-dioxygenase, beta subunit(pcaH),protocatechuate 3,4-dioxygenase, alpha subunit(pcaG)
PA14_01930	0	0	0	0	13.33	0	0	0	0	0	8	0	0	transcriptional regulator PcaR(pcaR)	PA0155	transcriptional regulator PcaR(pcaR)
PA14_01940,PA14_01960,PA14_01970	12.46	9.16	15.41	7.5	9.4	24.39	1.65	1.47	0.45	2.14	1.27	1.11	0	RND efflux membrane fusion protein,RND efflux membrane fusion protein,RND efflux transporter	PA0156,PA0157,PA0158	Resistance-Nodulation-Cell Division (RND) triclosan efflux membrane fusion protein, TriA(triA),Resistance-Nodulation-Cell Division (RND) triclosan efflux membrane fusion protein, TriB(triB),Resistance-Nodulation-Cell Division (RND) triclosan efflux transporter, TriC(triC)
PA14sr_006	3.33	6.67	3.37	1.59	2.22	9.43	0	0	0	5.56	7.89	0	0	NA	NA	NA
PA14_01980	15.62	33.33	16.67	30.69	41.03	29.41	29.45	23.01	23.08	28.57	27.86	30.48	1	LysR family transcriptional regulator	PA0159	probable transcriptional regulator(PA0159)
PA14sr_007	0	0	4	2.17	0	0	0	0	0	0	5.26	0	0	NA	NA	NA
PA14_01990	54.72	50	63.64	48.19	34.29	67.92	21.33	25.64	58.17	35.29	44.34	5.05	1	hypothetical protein	PA0160	hypothetical protein(PA0160)
PA14_02010	23.08	5	16.35	16.24	11.71	13.94	3.16	3.07	0.77	2.19	3.4	4.88	0	hypothetical protein	PA0161	hypothetical protein(PA0161)
PA14_02020	0	0	0	0	4.17	2.38	17.65	15	0	0	14.29	5.56	0	outer membrane porin	PA0162	histidine porin OpdC(opdC)
PA14_02030	0	0	0	1.47	2.5	0	0	4.08	4.35	0	0	0	0	AraC family transcriptional regulator	PA0163	probable transcriptional regulator(PA0163)
PA14_02050	0	0	0	1.14	0	0	0	0	0	0	0	0	0	gamma-glutamyltranspeptidase	PA0164	probable gamma-glutamyltranspeptidase(PA0164)
PA14sr_008	4	0	0	19.05	11.76	3.85	0	14.29	22.22	6.9	15.38	23.53	0	NA	NA	NA
PA14_02060	0	0	0	0	6.25	0	6.38	5.26	12.96	21.05	33.33	14.29	0	hypothetical protein	PA0165	hypothetical protein(PA0165)
PA14_02070	0	0	14.29	0	0	0	20	0	0	0	0	0	0	transporter	PA0166	probable transporter(PA0166)
PA14_02090,PA14_02100	0	12.5	3.92	0	0.98	0	0	0	0	0.8	0.4	0.56	0	TetR family transcriptional regulator,hypothetical protein	PA0167,PA0168	probable transcriptional regulator(PA0167),conserved hypothetical protein(PA0168)
PA14_02110	0	NA	5	17.39	7.69	0	4	10.53	3.7	5.71	5.88	13.89	0	diguanylate cyclase	PA0169	SiaD(siaD)
PA14_02130,PA14_02140,PA14_02150	4.65	6.82	3.61	2.33	2.15	1.65	1.89	1.56	1.81	2.61	1.21	3.85	0	hypothetical protein,hypothetical protein,hypothetical protein	PA0170,PA0171,PA0172	hypothetical protein(PA0170),hypothetical protein(PA0171),SiaA(siaA)
PA14_02180,PA14_02190,PA14_02200	0	0	0	3.23	0	3.23	0	0	0	1.96	2.56	1.96	0	chemotaxis-specific methylesterase(cheB),hypothetical protein,chemotaxis protein methyltransferase	PA0173,PA0174,PA0175	probable methylesterase(PA0173),conserved hypothetical protein(PA0174),probable chemotaxis protein methyltransferase(PA0175)
PA14_02220	0	0	5	0	5.17	4.62	0	0	0	2.38	4.2	4	0	chemotaxis transducer	PA0176	aerotaxis transducer Aer2(aer2)
PA14_02230	0	0	0	0	0	0	3.45	2.5	2.44	0	2.86	5.41	0	purine-binding chemotaxis protein(cheW)	PA0177	probable purine-binding chemotaxis protein(PA0177)
PA14_02250	17.44	8	13.95	4.4	8.82	21.59	0	0	2.78	4.94	2.22	1.41	0	two-component sensor(cheA)	PA0178	probable two-component sensor(PA0178)
PA14_02260	43.54	56.77	49.17	40.99	44.95	35.29	64	47.37	27.59	51.49	46.25	66.29	1	two-component response regulator	PA0179	probable two-component response regulator(PA0179)
PA14_02270	17.09	16.67	12.72	5.54	5.31	8.85	3.39	5.5	5.76	6.67	4.59	4.03	0	chemotaxis transducer	PA0180	chemotactic transducer for trichloroethylene [positive chemotaxis], CttP(cttP)
PA14_02290	3.28	0	4.6	0	0	1.89	0	0	0	0	11.11	0	0	LysR family transcriptional regulator	PA0181	probable transcriptional regulator(PA0181)
PA14_02300	62.5	0	54.55	26.67	0	25	14.29	0	0	11.11	8.33	12.5	0	3-ketoacyl-ACP reductase(fabG)	PA0182	probable short-chain dehydrogenase(PA0182)
PA14_02360	0	0	0	0	0	0	7.14	0	0	10	0	7.14	0	ABC transporter substrate-binding protein	PA0186	probable binding protein component of ABC transporter(PA0186)
PA14_02370	0	0	9.09	0	0	0	0	0	0	0	0	0	0	porin	PA0189	probable porin(PA0189)
PA14_02380	5.88	NA	11.11	0	0	0	14.29	25	0	7.69	25	20	0	acid phosphatase	PA0190	probable acid phosphatase(PA0190)
PA14_02390	9.09	NA	0	0	4.76	2.94	0	2.63	4.55	2.94	0	8.51	0	transcriptional regulator	PA0191	probable transcriptional regulator(PA0191)
PA14_02410	0	0	0	0	0	0	0	NA	0	0	0	0	0	TonB-dependent receptor	PA0192	probable TonB-dependent receptor(PA0192)
PA14_02420	0	NA	NA	0	0	0	0	0	0	0	0	0	0	hypothetical protein	PA0193	hypothetical protein(PA0193)
PA14_02435	NA	0	0	0	0	0	0	NA	NA	0	0	0	0	hypothetical protein	PA0194	hypothetical protein(PA0194)
PA14_02450,PA14_02460,PA14_02470	56.44	64.36	52.74	30.31	37.46	44.03	33.63	33.01	44.3	40.46	44.33	36.35	1	NAD(P) transhydrogenase subunit alpha part 1,NAD(P) transhydrogenase subunit alpha part 2,pyridine nucleotide transhydrogenase subunit beta(pntB)	PA0195,PA0195.1,PA0196	putative NAD(P) transhydrogenase, subunit alpha part 1(pntAA),putative NAD(P) transhydrogenase, subunit alpha part 2(pntAB),pyridine nucleotide transhydrogenase, beta subunit(pntB)
PA14_02490,PA14_02500,PA14_02510	5.88	0	0	1.4	0.93	0	5.56	11.11	4.17	0	0	5.88	0	hypothetical protein(tonB2),transport protein ExbB(exbB1),transport protein ExbD(exbD1)	PA0197,PA0198,PA0199	TonB2(tonB2),transport protein ExbB(exbB1),transport protein ExbD(exbD1)
PA14_02520	5.81	6.44	6.73	0.52	0.34	2.74	0	3.85	0	6.9	2.38	0	0	hypothetical protein	PA0200	hypothetical protein(PA0200)
PA14_02530	4.17	16.67	5.66	1.99	2.04	2.08	1.68	3.23	3.55	2.29	3.33	2.13	0	hypothetical protein	PA0201	hypothetical protein(PA0201)
PA14_02550,PA14_02560,PA14_02570,PA14_02580,PA14_02590,PA14_02610,PA14_02620,PA14_02630,PA14_02640	0.45	0.51	0.47	3.24	3.57	0.71	6.59	2.38	1.75	2.05	2.8	3.12	0	malonate decarboxylase subunit alpha(mdcA),triphosphoribosyl-dephospho-CoA synthase,malonate decarboxylase subunit delta(mdcC),malonate decarboxylase subunit beta(mdcD),malonate decarboxylase subunit gamma(mdcE),phosphoribosyl-dephospho-CoA transferase,epsilon subunit of malonate decarboxylase,malonate carrier protein,malonate transporter subunit MadM	PA0208,PA0209,PA0210,PA0211,PA0212,PA0213,PA0214,PA0215,PA0216	malonate decarboxylase alpha subunit(mdcA),conserved hypothetical protein(PA0209),malonate decarboxylase delta subunit(mdcC),malonate decarboxylase beta subunit(mdcD),malonate decarboxylase gamma subunit(mdcE),hypothetical protein(PA0213),probable acyl transferase(PA0214),malonate transporter MadL(PA0215),malonate transporter MadM(PA0216)
PA14_02650	4.17	0	0	4.17	0	16.67	2.63	3.12	5.36	1.82	4.44	8.11	0	malonate utilization transcriptional regulator	PA0217	probable transcriptional regulator(PA0217)
PA14_02660	8.57	0	10.71	7.38	7.14	16.85	0	0	0	5.06	0.87	2.35	0	LysR family transcriptional regulator	PA0218	probable transcriptional regulator(PA0218)
PA14_02730	0	0	0	0.09	0	0.17	0	0	0	0	0	0	0	dihydrodipicolinate synthetase	PA0223	probable dihydrodipicolinate synthetase(PA0223)
PA14_02740	0	0	0	0.99	1.52	0	0	0	0	0	0	0	0	class II aldolase/adducin domain-containing protein	PA0224	probable aldolase(PA0224)
PA14_02750	76.32	90	82.17	61.48	56.93	75.15	84.05	86.76	94.24	85.77	85.86	74.51	1	transcriptional regulator	PA0225	probable transcriptional regulator(PA0225)
PA14_02760,PA14_02770,PA14_02790	2.94	11.11	12.5	1.09	2.5	1.61	8.33	0	0	3.33	10	14.81	0	CoA transferase%2C subunit A,CoA transferase subunit B,beta-ketoadipyl CoA thiolase(pcaF)	PA0226,PA0227,PA0228	probable CoA transferase, subunit A(PA0226),probable CoA transferase, subunit B(PA0227),beta-ketoadipyl CoA thiolase PcaF(pcaF)
PA14_02830	5.56	50	14.29	12.5	7.69	12.12	9.09	4	14.81	25	13.33	12.5	0	3-carboxy-cis%2Ccis-muconate cycloisomerase(pcaB)	PA0230	3-carboxy-cis,cis-muconate cycloisomerase(pcaB)
PA14_02840	11.11	50	0	10	0	0	0	0	0	0	10	0	0	beta-ketoadipate enol-lactone hydrolase(pcaD)	PA0231	beta-ketoadipate enol-lactone hydrolase(pcaD)
PA14_02850	0	NA	0	11.11	10	0	10	0	0	0	0	0	0	gamma-carboxymuconolactone decarboxylase(pcaC)	PA0232	gamma-carboxymuconolactone decarboxylase(pcaC)
PA14_02870	8.33	100	22.22	6.06	20.59	20	9.09	5.26	6.45	4.35	23.68	8.33	0	transcriptional regulator	PA0233	probable transcriptional regulator(PA0233)
PA14_02890	9.52	0	0	0	3.57	7.14	18.18	0	0	11.11	0	0	0	hypothetical protein	PA0234	hypothetical protein(PA0234)
PA14_02900	3.45	0	4	0	0	0	0	0	3.57	1.89	0	0	0	4-hydroxybenzoate transporter PcaK(pcaK)	PA0235	4-hydroxybenzoate transporter PcaK(pcaK)
PA14_02910	0	0	0	0	0	0	0	4.55	0	1.32	1.82	1.18	0	IclR family transcriptional regulator	PA0236	probable transcriptional regulator(PA0236)
PA14_02930,PA14_02960	0	0	0	0	0	0	0	5	0	3.7	0	13.33	0	oxidoreductase,hypothetical protein	PA0237,PA0238	probable oxidoreductase(PA0237),hypothetical protein(PA0238)
PA14_02970	19.85	30.77	21.3	17.39	29.84	23.68	30.43	16.67	14.42	11.11	17.5	27.08	0	hypothetical protein	PA0239	hypothetical protein(PA0239)
PA14_02980	0	0	10	0	0	0	7.69	0	10	0	0	6.67	0	porin	PA0240	probable porin(PA0240)
PA14_02990	0	0	0	0	0	0	0	0	0	1.75	0	0	0	MFS transporter	PA0241	probable major facilitator superfamily (MFS) transporter(PA0241)
PA14_03000	0	0	0	3.67	0	3.08	0	0	0	0	0	0	0	hypothetical protein	PA0242	hypothetical protein(PA0242)
PA14_03010	1.67	0	6.67	8.16	3.57	8.86	0	0	0	3.77	4.29	0	0	TetR family transcriptional regulator	PA0243	probable transcriptional regulator(PA0243)
PA14_03020,PA14_03030	6.25	0	5.13	5.56	10	2.33	29.17	25.81	37.5	17.14	29.17	33.33	0	shikimate 5-dehydrogenase,3-dehydroquinate dehydratase(aroQ2)	PA0244,PA0245	hypothetical protein(PA0244),3-dehydroquinate dehydratase(aroQ2)
PA14_03040	0	0	2.33	0	0.74	0	0	0.6	0.35	0	0	0.65	0	MFS transporter	PA0246	probable major facilitator superfamily (MFS) transporter(PA0246)
PA14_03050	0	0	20	5.26	0	0	0	0	0	0	8.33	16.67	0	4-hydroxybenzoate 3-monooxygenase(pobA)	PA0247	p-hydroxybenzoate hydroxylase(pobA)
PA14_03070	13.51	21.43	19.12	4.96	2.86	17.65	4.55	8.89	5.88	16.22	11.24	10.67	0	transcriptional regulator	PA0248	probable transcriptional regulator(PA0248)
PA14_03080	3.39	10.53	9.3	5.56	8.62	4.08	0	3.28	1.19	2.33	13.1	0	0	acetyltransferase	PA0249	probable acetyltransferase(PA0249)
PA14_03090	0.73	0.53	0.74	1.08	0.46	2.03	1.06	0	1.79	0	0	1.1	0	hypothetical protein	PA0250	conserved hypothetical protein(PA0250)
PA14_03110	0	NA	0	18.18	23.53	33.33	36.84	13.04	8.16	40	29.17	21.43	0	hypothetical protein	PA0252	hypothetical protein(PA0252)
PA14_03120	0	0	2.86	0	3.28	0	1.45	0	3.57	1.98	4.84	2.33	0	transcriptional regulator	PA0253	HudR(hudR)
PA14_03130	22.45	19.05	18.18	5.49	13.16	27.27	11.76	27.5	5.88	15.96	25	14.52	0	hypothetical protein	PA0254	HudA(hudA)
PA14_03150	12	9.33	15.75	3.55	5.44	7.21	2.63	6.99	1.75	4.99	6.7	8.49	0	hypothetical protein	PA0255	conserved hypothetical protein(PA0255)
PA14_03160	28.35	8	23.59	12.5	11.11	18.67	8.57	14.58	19.44	14.44	12.31	5.08	0	hypothetical protein	PA0256	hypothetical protein(PA0256)
PA14sr_010	0	0	1.79	13.16	0	0	0	5.56	12.12	0	2.27	2.78	0	NA	NA	NA
PA14sr_011	0.65	0.45	0.78	1.42	0.96	0.13	0.87	1.62	0.51	1.72	0	0.64	0	NA	NA	NA
PA14_03163	9.2	6.53	8.69	14.05	15.05	9.45	5.19	4.53	2.94	10.81	7.76	12.11	0	hypothetical protein	NA	NA
PA14_03166	9.4	10.84	12.73	10.56	7.69	8.21	9.49	13.75	4.52	21.45	22.38	18.66	0	hypothetical protein	NA	NA
PA14_03170	9.34	9.26	9.04	10.37	9.87	6.44	20.49	12.82	17.74	19.69	14.47	18.97	0	hypothetical protein	NA	NA
PA14_03180	3.17	10	10.94	14.08	18.52	5.88	6.06	6.45	6.67	20	11.11	16	0	hypothetical protein	NA	NA
PA14_03190,PA14_03200,PA14_03210,PA14_03220	1	0.56	1.4	1.61	1.18	0.55	0.8	0	0.37	0.28	0.62	1.01	0	hypothetical protein,hypothetical protein,hypothetical protein,hypothetical protein	PA0259,PA0260,PA0261,PA0262	Tli3(tli3),Tle3(tle3),hypothetical protein(PA0261),VgrG2b(vgrG2b)
PA14_03240	40	87.5	72.22	52.94	74.07	76.12	71.43	80	75	71.43	62.96	58.33	0	secreted protein Hcp(hcpC)	PA0263	secreted protein Hcp(hcpC)
PA14_NovelOrf_001	50.6	50.78	44.94	35.77	47.91	61.05	17.29	18.18	17.44	27.11	16.97	21.74	1	NA	NA	NA
PA14_03250,PA14_03265	6.43	8.77	6.28	4.12	0.66	4.35	2.33	1.45	0.65	1.17	0.72	1.39	0	hypothetical protein,hypothetical protein	NA,NA	NA,NA
PA14_03270	5.64	0	4.63	2.79	1.78	3.14	2.01	0.58	1.41	2.78	1.22	2.74	0	hypothetical protein	NA	NA
PA14_03285	1.9	0	0.99	0.84	0	2.36	1.35	0	2.47	2.94	2.94	2.8	0	hypothetical protein	NA	NA
PA14_03290,PA14_03300	13.94	20	13.91	23.2	18.75	21.29	32.14	22.14	22.54	29.22	27.68	28.03	0	hypothetical protein,hypothetical protein	NA,NA	NA,NA
PA14_03310	11.67	15.38	5.13	12.35	7.14	15.49	6.25	14.58	6.25	7.14	5.36	9.52	0	hypothetical protein	NA	NA
PA14_03320	0	0	0	0.25	0	0	0.99	0	0.56	0	0	0.49	0	hypothetical protein	NA	NA
PA14_03330,PA14_03340	4.17	17.39	4.62	9.09	5.66	3.08	2.67	3.61	2.05	7.22	7.32	4.84	0	hypothetical protein,hypothetical protein	NA,NA	NA,NA
PA14_03350,PA14_03360	1.54	0.64	0.66	1.94	1.9	1.59	2.64	2.52	0.53	2.6	3.54	2.6	0	hypothetical protein,hypothetical protein	NA,NA	NA,NA
PA14_03370,PA14_NovelOrf_002	1.23	8.33	3.9	3.45	2.47	2.26	1.3	6.67	3.21	2.31	1.44	1.36	0	hypothetical protein,NA	NA,NA	NA,NA
PA14_03380	19.77	6.5	11.07	23.04	16.5	22.69	12.96	23.13	4.85	11.41	7.88	6.93	0	hypothetical protein	NA	NA
PA14_03390,PA14_03400	0	0	1.28	4.32	0	1	9.52	5	0	3.92	7.14	2.56	0	hypothetical protein,hypothetical protein	NA,NA	NA,NA
PA14_NovelOrf_003	1.18	0.61	0.73	0.94	0.42	0.96	1.1	1.61	0.4	1.8	1.03	1.43	0	NA	NA	NA
PA14_03410	0	0.07	0.02	0.03	0.03	0.02	0.01	0.03	0	0.01	0.03	0.03	0	tRNA-Arg	NA	NA
PA14_03420	8.7	0	3.85	0	8.7	0	0	0	0	0	0	16.67	0	hypothetical protein	PA0264	hypothetical protein(PA0264)
PA14_03430	37.5	33.33	25.93	16.72	16.52	40.1	18.18	26.14	23.08	11.65	20.32	17.03	1	succinate-semialdehyde dehydrogenase I(gabD)	PA0265	glutaric semialdehyde dehydrogenase(davD)
PA14_03450	34.16	30.77	41.46	22.62	34.01	34.62	26.07	24.24	10.7	30.34	30.82	26.85	1	4-aminobutyrate aminotransferase(gabT)	PA0266	delta-aminovalerate aminotransferase(davT)
PA14_03470	55.32	44.44	41.94	24.46	33.33	36.96	26.99	35.21	48.89	40.54	37.29	23.4	1	hypothetical protein	PA0267	hypothetical protein(PA0267)
PA14_03480	0	0	0	0	0	3.85	0	0	0	0	0	0	0	GntR family transcriptional regulator	PA0268	probable transcriptional regulator(PA0268)
PA14_03490,PA14_03510,PA14_03520	3.64	0	3.12	2.08	4.27	4.76	5.41	5.13	0	7.89	6.76	5.63	0	hypothetical protein,hypothetical protein,hypothetical protein	PA0269,PA0270,PA0271	conserved hypothetical protein(PA0269),hypothetical protein(PA0270),hypothetical protein(PA0271)
PA14_03530	0	0	0	8.33	0	0	0	0	0	0	3.45	4.35	0	transcriptional regulator	PA0272	probable transcriptional regulator(PA0272)
PA14_03550	0	0	0	0	0	0	0	14.29	0	11.11	0	0	0	MFS transporter	PA0273	probable major facilitator superfamily (MFS) transporter(PA0273)
PA14_03560	10	0	30	3.03	11.54	0	0	0	0	3.85	0	3.85	0	hypothetical protein	PA0274	hypothetical protein(PA0274)
PA14_03580	0	0	4.76	2.8	0	1.89	6.25	0	0	2.44	3.23	0	0	transcriptional regulator	PA0275	probable transcriptional regulator(PA0275)
PA14_03590	0	0	1.89	1.04	0	0	0	0	6.67	0	0	8.33	0	hypothetical protein	PA0276	hypothetical protein(PA0276)
PA14_03610	0	0	0	0	0	0	4.92	0	0	5.56	0	13.33	0	Zn-dependent protease with chaperone function	PA0277	conserved hypothetical protein(PA0277)
PA14_03620	0	NA	0	0	0	0	0	0	0	0	0	4.55	0	hypothetical protein	PA0278	hypothetical protein(PA0278)
PA14_03630	0	0	0	2.22	6.45	5.56	3.12	4.17	4.55	2.27	2.63	12.5	0	ArsR family transcriptional regulator	PA0279	probable transcriptional regulator(PA0279)
PA14_03650,PA14_03670,PA14_03680,PA14_03700	2.73	0	0	2.34	3.53	1.88	0.76	0.36	0.48	1.46	1.07	1.48	0	sulfate transport protein CysA(cysA),sulfate transport protein CysW(cysW),sulfate transport protein CysT(cysT),sulfate-binding protein(sbp)	PA0280,PA0281,PA0282,PA0283	sulfate transport protein CysA(cysA),sulfate transport protein CysW(cysW),sulfate transport protein CysT(cysT),sulfate-binding protein precursor(sbp)
PA14_03710	0	0	3.57	3.12	2.53	5.63	4.55	3.28	0	4.49	4.76	6	0	hypothetical protein	PA0284	hypothetical protein(PA0284)
PA14_03720	1.16	0	3.17	1.94	0	0	0	0	0	0.61	0	0	0	sensory box GGDEF domain-containing protein	PA0285	conserved hypothetical protein(PA0285)
PA14_03730	5.97	10.97	8.59	3.27	4.72	9.17	1.83	3.13	0.92	3.75	2.96	2.43	0	fatty acid desaturase	PA0286	delta-9 fatty acid desaturase, DesA(desA)
PA14_03760,PA14_03770	2.27	0	3.23	7.35	1.75	0	0	0	11.11	1.72	0	0	0	sodium:solute symporter,agmatinase(speB1)	PA0287,PA0288	3-guanidinopropionate transport protein(gpuP),3-guanidinopropionase(gpuA)
PA14_03780	0.83	0	1.86	0.71	0.48	0	0	0	5	0	0.93	1.82	0	transcriptional regulator	PA0289	transcriptional activator GpuR(gpuR)
PA14_03790	0.44	0	0	0.46	0.47	0	0	0	0	0	1.12	0	0	sensory box GGDEF domain-containing protein	PA0290	hypothetical protein(PA0290)
PA14sr_012	19.01	20.45	20.51	18.87	11.39	16.36	14.29	13.75	6.19	14.53	10.67	9.64	0	NA	NA	NA
PA14_03800	6.82	5.26	4.92	4.35	7.85	5.56	5.11	4.12	11.68	1.67	1.79	4.17	0	anaerobically-induced outer membrane porin OprE precursor(oprE)	PA0291	Anaerobically-induced outer membrane porin OprE precursor(oprE)
PA14_03810	0	0	1.92	2.22	0	5.68	2.68	1.18	1.65	0	0.62	2.04	0	agmatine deiminase(aguA)	PA0292	agmatine deiminase(aguA)
PA14_03840	0	0	0	11.11	4	0	9.52	0	0	0	3.03	6.45	0	transcriptional regulator AguR(aguR)	PA0294	transcriptional regulator AguR(aguR)
PA14_03855	52.78	43.75	52.5	78.1	74.3	64.84	83.46	81.92	68.72	85.32	71.08	86.94	1	periplasmic polyamine binding protein	PA0295	probable periplasmic polyamine binding protein(PA0295)
PA14_03860	6.53	16.67	8.88	3.78	4.11	3.1	6.07	1.52	1.79	1.64	1.6	5.31	0	glutamine synthetase	PA0296	Glutamylpolyamine synthetase(spuI)
PA14_03870	0.98	1.28	4.41	1.63	2.76	1.87	4.46	0.56	1.39	1.64	2.86	4.01	0	glutamine amidotransferase(spuA)	PA0297	probable glutamine amidotransferase(spuA)
PA14_03880	4.47	6.06	9.33	3.63	6.52	5.1	6.45	6.75	5.65	6.83	1.69	6.12	0	glutamine synthetase(spuB)	PA0298	Glutamylpolyamine synthetase(spuB)
PA14_03900	0.34	0	0.29	0.95	0.25	0.29	0	0	3.52	0.12	0.51	0.44	0	aminotransferase(spuC)	PA0299	Polyamine:pyruvate transaminase(spuC)
PA14_03920	5.85	2.7	3.55	2.78	4.66	2.22	3.85	2.3	4.44	4.98	3.08	3.4	0	polyamine transport protein(spuD)	PA0300	polyamine transport protein(spuD)
PA14_03930	6.57	4	7.37	21.81	29.79	27.14	5.17	8.38	4.3	13.57	17.1	20.44	0	polyamine transport protein(spuE)	PA0301	polyamine transport protein(spuE)
PA14_03940,PA14_03950,PA14_03960	0.38	2.54	0.51	0.66	0.85	0	0.16	0.41	1.19	0.6	0.86	0.85	0	polyamine transport protein PotG(spuF),polyamine transport protein PotH(spuG),polyamine transport protein PotI(spuH)	PA0302,PA0303,PA0304	polyamine transport protein PotG(spuF),polyamine transport protein PotH(spuG),polyamine transport protein PotI(spuH)
PA14_03980	0	0	0	1.16	0.81	0.66	3.45	0	4	0	0	0	0	hypothetical protein	PA0305	acylhomoserine lactone acylase B(hacB)
PA14_04010	8.11	0	7.14	11.49	8.62	4.17	6.82	2.56	2.27	4.17	4.92	3.51	0	hypothetical protein	NA	NA
PA14_04020	6.45	9.09	7.69	0.87	1.08	14.29	0	0	0	1.61	0.89	1.75	0	hypothetical protein	PA0307	hypothetical protein(PA0307)
PA14_04030	0	0	0	0.93	0	2.13	0	0	0	0	1.83	0.65	0	hypothetical protein	PA0308	hypothetical protein(PA0308)
PA14_04040	33.56	40.48	41.38	10.49	29	45.87	2.48	3.51	2.81	8.05	6.4	0	1	hypothetical protein	PA0309	hypothetical protein(PA0309)
PA14_04050	0.21	1.05	0.5	0.43	0.22	0.54	0	0	0	1.59	0.85	0.44	0	proline hydroxylase	PA0310	hypothetical protein(PA0310)
PA14_04060	0	0	0	18.18	0	40	0	0	0	11.11	0	0	0	hypothetical protein	PA0311	hypothetical protein(PA0311)
PA14_04070	5.59	8.1	6.63	3.12	3.11	5.68	2.43	3.82	2.11	2.61	2.73	2.68	0	hypothetical protein	PA0312	conserved hypothetical protein(PA0312)
PA14_04080,PA14_04090	3.95	0	4.71	1.32	0.74	5.32	1.89	2.34	2.27	1.48	1.07	1.82	0	ABC transporter permease,ABC transporter substrate-binding protein	PA0313,PA0314	L-cysteine transporter of ABC system YecS(PA0313),L-cysteine transporter of ABC system FliY(PA0314)
PA14_04100	77.36	82.28	84.42	46.5	59.06	84.77	20.67	20.91	15.2	20.73	19.28	21.88	1	hypothetical protein	PA0315	hypothetical protein(PA0315)
PA14_04110	3.31	5.56	7.23	6.99	5.65	7.59	5.53	2.81	3.43	6.21	2.34	5.17	0	D-3-phosphoglycerate dehydrogenase(serA)	PA0316	D-3-phosphoglycerate dehydrogenase(serA)
PA14_04140	5.44	6.38	7.5	3.02	2.55	6.14	3.95	4.42	1.27	5.43	5.56	3.23	0	hypothetical protein	PA0317	hypothetical protein(PA0317)
PA14_04150,PA14_04160	26.55	13.64	19.23	21.78	24.68	43.44	25.97	21.02	11.64	29.79	19.1	21.39	0	hypothetical protein,transcriptional regulator	PA0318,PA0319	conserved hypothetical protein(PA0318),hypothetical protein(PA0319)
PA14_04180	7.69	0	2.38	18.75	5.56	0	40	8.7	40	33.33	29.41	31.82	0	hypothetical protein	PA0320	calcium-regulated OB-fold protein CarO(carO)
PA14_04190,PA14_04210	0	0	0	0	0	0	0	3.7	0	0	1.59	1.54	0	acetylpolyamine aminohydrolase,transporter	PA0321,PA0322	acetylpolyamine amidohydrolase(PA0321),probable transporter(PA0322)
PA14_04220,PA14_04230,PA14_04240,PA14_04250	0	0	3.92	0	0	1.64	6.02	1.69	0.99	8.9	1.82	7.06	0	ABC transporter substrate-binding protein,ABC transporter permease,ABC transporter permease,ABC transporter ATP-binding protein	PA0323,PA0324,PA0325,PA0326	probable binding protein component of ABC transporter(PA0323),probable permease of ABC transporter(PA0324),probable permease of ABC transporter(PA0325),probable ATP-binding component of ABC transporter(PA0326)
PA14_04270	5.66	13.64	9.68	2.63	7.48	7.41	20.51	0	0	2.25	0	4.05	0	transcriptional regulator	PA0327	calcium-regulated beta-propeller protein CarP(carP)
PA14_04290	3.77	0	0	1.82	3.45	0	1.78	0.45	1.18	0	0.48	0.78	0	hypothetical protein	PA0328	arginine-specific autotransporter of Pseudomonas aeruginosa, AaaA(aaaA)
PA14sr_013	10	0	0	0	5.26	0	0	0	0	0	0	0	0	NA	NA	NA
PA14_04300	5.75	6.06	4.05	2.61	4.03	1.67	3.69	6.47	4.7	4.14	4.58	8.59	0	hypothetical protein	PA0329	conserved hypothetical protein(PA0329)
PA14_04310	12.12	7.14	18.52	21.88	20	35.71	23.4	7.07	0.83	11.54	25.33	11.54	0	ribose-5-phosphate isomerase A(rpiA)	PA0330	ribose 5-phosphate isomerase(rpiA)
PA14_04320	1.12	6.25	2.78	2.3	2.08	4.04	0.46	2.69	0.29	1.16	1.33	0.49	0	threonine dehydratase(ilvA1)	PA0331	threonine dehydratase, biosynthetic(ilvA1)
PA14_04330,PA14_04340,PA14_04350	17.97	4.44	13.39	8.53	10.33	11.82	7	10.31	6.67	13.22	12.25	11.37	0	hypothetical protein,hypothetical protein,integral membrane protein	PA0332,PA0333,NA	hypothetical protein(PA0332),hypothetical protein(PA0333),NA
PA14_04370,PA14_04380	2.61	0	2.33	0	0	0.88	2.96	1.75	0.36	2.44	3.12	1.86	0	MFS transporter,hypothetical protein	PA0334,PA0335	probable major facilitator superfamily (MFS) transporter(PA0334),hypothetical protein(PA0335)
PA14_04390,PA14_04410	0.58	0.16	0.57	0.22	0.26	0.49	0.22	0.55	0.04	0.71	0.29	0.32	0	dinucleoside polyphosphate hydrolase(ygdP),phosphoenolpyruvate-protein phosphotransferase PtsP(ptsP)	PA0336,PA0337	Nudix hydrolase YgdP(ygdP),phosphoenolpyruvate-protein phosphotransferase PtsP(ptsP)
PA14_04420	1.97	0	0.5	1.5	2.72	2.04	1.19	3.75	1.08	2.57	1.44	4.92	0	hypothetical protein	PA0338	hypothetical protein(PA0338)
PA14_04430	4.35	0	0	0	6.45	2.86	0	3.23	9.09	3.64	0	3.85	0	hypothetical protein	PA0339	hypothetical protein(PA0339)
PA14_04440	4.4	4.11	3.4	2.01	2.37	2.72	1.27	4.02	0.07	3.62	2.72	6.08	0	permease	PA0340	conserved hypothetical protein(PA0340)
PA14_04460	4.76	0	3.91	0.43	2.7	3.15	1.82	2.17	6.1	2.93	2.7	1.41	0	prolipoprotein diacylglyceryl transferase(lgt)	PA0341	prolipoprotein diacylglyceryl transferase(lgt)
PA14_04480	2.65	7.14	5.13	7.04	12.42	1.59	11.16	11.3	14.82	13.87	12.5	8.84	0	thymidylate synthase(thyA)	PA0342	thymidylate synthase(thyA)
PA14_04490,PA14_04510,PA14_04520	8.18	5.36	3.64	2.73	2.25	5.95	2.9	6.88	1.82	5.44	5.76	3.61	0	hypothetical protein,hypothetical protein,hypothetical protein	PA0343,PA0344,PA0345	hypothetical protein(PA0343),hypothetical protein(PA0344),hypothetical protein(PA0345)
PA14_04530	12.4	9.62	10.22	5.81	3.9	6.94	8.11	9.52	5.56	5.48	9.09	3.64	0	hypothetical protein	PA0346	hypothetical protein(PA0346)
PA14_04560,PA14_04570	2.84	4.88	1.31	3.61	0	2.96	5.88	13.79	6.67	4.08	10.91	3.57	0	hypothetical protein,hypothetical protein	PA0348,PA0349	hypothetical protein(PA0348),hypothetical protein(PA0349)
PA14_04580	0	0	0	1.75	0	0	0	0	0	1.28	0.74	0.72	0	dihydrofolate reductase(folA)	PA0350	dihydrofolate reductase(folA)
PA14_04590	0	0	0	1.96	11.29	2.63	0	6.25	0	1.52	3.08	6.25	0	hypothetical protein	PA0351	conserved hypothetical protein(PA0351)
PA14_04610	0	0	0	0.82	0	0	0.67	0.53	0.65	0	0.74	0	0	transporter	PA0352	probable transporter(PA0352)
PA14_04630	12.12	0	17.95	1.38	5.61	2.38	1.81	0.78	8.99	4.32	3.83	5.03	0	dihydroxy-acid dehydratase(ilvD)	PA0353	dihydroxy-acid dehydratase(ilvD)
PA14_04640,PA14_04650	1.63	0	2.59	0	1.71	1.32	0	0.58	0	0.44	0.47	0	0	hypothetical protein,protease PfpI(pfpI)	PA0354,PA0355	conserved hypothetical protein(PA0354),protease PfpI(pfpI)
PA14sr_014	5.36	0	1.75	1.06	0	0	0	9.68	5.26	1.54	1.54	2	0	NA	NA	NA
PA14_04660	59.15	80	60.27	23.4	40	37.5	11.43	22.22	9.86	32.56	29.55	23.68	1	hypothetical protein	PA0356	hypothetical protein(PA0356)
PA14_04670,PA14_04680	2.01	2.17	2.04	0	0.81	0.88	1.54	0.84	1.37	0.89	1.6	0.26	0	formamidopyrimidine-DNA glycosylase(mutM),hypothetical protein	PA0357,PA0358	formamidopyrimidine-DNA glycosylase(mutM),hypothetical protein(PA0358)
PA14_04690	5.06	1.61	5.09	2.16	2.09	2	5.52	5.96	0.68	6.4	3.49	6.18	0	hypothetical protein	PA0359	hypothetical protein(PA0359)
PA14_04700	4.35	13.27	3.5	2.37	3.36	3.06	15.56	8.46	3.73	11.06	8.78	10.57	0	hypothetical protein	PA0360	hypothetical protein(PA0360)
PA14_04710	9.68	16.67	12.9	6.56	10	7.14	5.92	8.67	1.52	20.56	18.69	13.83	0	hypothetical protein	NA	NA
PA14_04730	3.52	0	5.91	22.76	22.32	23.64	18.07	13.73	48.1	20.73	17.52	23.26	0	gamma-glutamyltranspeptidase	PA0361	probable gamma-glutamyltranspeptidase precursor(PA0361)
PA14_04750	20.43	15.53	21.22	11.85	13.21	13.03	10.61	17.32	4.07	12.5	22.4	20.44	0	ferredoxin (4Fe-4S)(fdx1)	PA0362	ferredoxin [4Fe-4S](fdx1)
PA14_04760	0	8.33	4.92	0	0	1.39	2.2	0.88	0	0.86	1.97	1.36	0	phosphopantetheine adenylyltransferase(coaD)	PA0363	phosphopantetheine adenylyltransferase(coaD)
PA14_04780,PA14_04790,PA14_04810	3.84	14.29	9.44	6.68	9.33	23.3	19.61	2.52	6.51	10.61	10.98	5.13	0	oxidoreductase,hypothetical protein,aldehyde dehydrogenase	PA0364,PA0365,PA0366	probable oxidoreductase(PA0364),hypothetical protein(PA0365),probable aldehyde dehydrogenase(PA0366)
PA14sr_015	1.59	0	3.66	0.29	0.26	0.55	0.84	0.61	0.5	0.42	0.63	1.15	0	NA	NA	NA
PA14_04820	0	0	4.35	0	0.6	0	0	0	0	0	0	1.14	0	TetR family transcriptional regulator	PA0367	probable transcriptional regulator(PA0367)
PA14_04830,PA14_04840,PA14_04850,PA14_04860,PA14_04870,PA14_04890	8.84	11.86	8.27	3.54	4.85	9.22	2.89	2.01	0.7	2.4	4.26	3.33	0	acetyltransferase,hypothetical protein,hypothetical protein,methyltransferase,hypothetical protein,zinc protease	NA,PA0368,PA0369,PA0370,PA0371,PA0372	NA,conserved hypothetical protein(PA0368),Uncharacterized protein(PA0369),conserved hypothetical protein(PA0370),hypothetical protein(PA0371),probable zinc protease(PA0372)
PA14_04900,PA14_04910,PA14_04920	3.5	5.45	5.6	2.03	2.29	2.73	0.48	0.82	0.97	0.68	1.26	1	0	signal recognition particle receptor FtsY(ftsY),cell division ATP-binding protein FtsE(ftsE),cell division protein FtsX(ftsX)	PA0373,PA0374,PA0375	signal recognition particle receptor FtsY(ftsY),cell division protein FtsE(ftsE),cell division protein FtsX(ftsX)
PA14_04930	3.48	3.64	4.28	2.02	2.53	4.1	4.26	1.17	1.28	0.95	2.25	1.73	0	RNA polymerase factor sigma-32(rpoH)	PA0376	sigma factor RpoH(rpoH)
PA14_04940	6.74	0	5.97	2.45	3.86	7.63	3.15	5.19	0	8.25	8.47	6.31	0	hypothetical protein	PA0377	hypothetical protein(PA0377)
PA14_04950	0	0	0.92	0	0	0	0.61	0	0	0.74	0	1.98	0	monofunctional biosynthetic peptidoglycan transglycosylase(mtgA)	PA0378	probable transglycosylase(PA0378)
PA14_04960,PA14_04970	6.62	7.41	1.43	1.11	2.14	1.44	2.78	0.65	0.08	2.59	1.27	1.64	0	hypothetical protein,sulfur carrier protein ThiS	PA0379,PA0380	conserved hypothetical protein(PA0379),conserved hypothetical protein(PA0380)
PA14_04980	1.54	0	0	5.32	1.3	8.33	3.33	5.48	7.67	5.1	5.21	3.67	0	thiazole synthase(thiG)	PA0381	thiamine biosynthesis protein, thiazole moiety(thiG)
PA14_05000	5.88	11.76	16.67	17.95	13.82	11.54	23.84	26.32	6.09	29.35	20.23	16.87	0	tRNA (guanine-N(7)-)-methyltransferase(trmB)	PA0382	DNA mismatch repair protein MicA(micA)
PA14_05010	8.33	0	23.33	2.5	16.67	4.88	5	2.38	0	5.56	9.09	4.35	0	hypothetical protein	PA0383	conserved hypothetical protein(PA0383)
PA14_05020	50	100	50	22.95	10	43.18	54.35	59.09	49.59	22.22	21.21	6.25	1	hypothetical protein	PA0384	hypothetical protein(PA0384)
PA14_05030	0	0	0.13	0	0	0	0.65	1.05	1.01	3.64	2.13	0	0	hypothetical protein	PA0385	hypothetical protein(PA0385)
PA14_05050	7.14	0	3.28	0	4.3	2.33	0.99	8.16	17.72	0	5	1.2	0	deoxyribonucleotide triphosphate pyrophosphatase	PA0387	conserved hypothetical protein(PA0387)
PA14_05060	0.89	5.88	9	3.12	1.35	4.42	4	0	5.88	2.17	5.41	0	0	hypothetical protein	PA0388	hypothetical protein(PA0388)
PA14_05070,PA14_05080	4.9	0	0.9	2.05	2.19	0.61	1.86	0.89	0.19	1.5	1.17	6.74	0	methionine biosynthesis protein,homoserine O-acetyltransferase(metX)	PA0389,PA0390	hypothetical protein(PA0389),homoserine O-acetyltransferase(metX)
PA14_05110	0	0	1.32	1.79	5.84	2.86	1.57	0	0.95	0.84	0.96	0.92	0	hypothetical protein	PA0391	hypothetical protein(PA0391)
PA14_05120	0	NA	14.29	33.33	16.67	0	15.79	26.32	18.89	12.12	19.67	27.5	0	hypothetical protein	NA	NA
PA14_05130,PA14_05150,PA14_05160	15.26	14.06	17.3	8.92	10.54	16.61	7.14	8.13	2.96	9.71	11.94	9.34	0	hypothetical protein,pyrroline-5-carboxylate reductase(proC),hypothetical protein	PA0392,PA0393,PA0394	conserved hypothetical protein(PA0392),pyrroline-5-carboxylate reductase(proC),conserved hypothetical protein(PA0394)
PA14_05180,PA14_05190	36.87	38.92	35.64	41.1	31.5	43.04	42.34	40.7	39.9	46.77	39.18	30.79	1	twitching motility protein PilT(pilT),twitching motility protein PilU(pilU)	PA0395,PA0396	twitching motility protein PilT(pilT),twitching motility protein PilU(pilU)
PA14_05200	0	0	1.89	6.85	6.25	6.25	0	2.56	1.52	0	1.27	0	0	cation efflux system protein	PA0397	probable cation efflux system protein(PA0397)
PA14_05210	10.81	22.22	12.07	11.35	7.44	15.97	7.06	3.26	0.58	5.59	2.5	0.64	0	hypothetical protein	PA0398	hypothetical protein(PA0398)
PA14_05220,PA14_05230	2.48	0	0.76	0.7	0.85	0.96	0	0.62	2.23	0.41	0.92	1.85	0	cystathionine beta-synthase,cystathionine gamma-lyase	PA0399,PA0400	cystathionine beta-synthase(PA0399),probable cystathionine gamma-lyase(PA0400)
PA14_05250,PA14_05260,PA14_05270	18.88	14.52	28.02	2.53	0.85	2.74	3.64	0.84	0	0.4	1.61	1.65	0	dihydroorotase(pyrC),aspartate carbamoyltransferase(pyrB),bifunctional pyrimidine regulatory protein PyrR/uracil phosphoribosyltransferase(pyrR)	PA0401,PA0402,PA0403	noncatalytic dihydroorotase-like protein(PA0401),aspartate carbamoyltransferase(pyrB),transcriptional regulator PyrR(pyrR)
PA14_05280,PA14_05290	0.8	0	0	1.06	3.33	0	4.72	4.42	2.78	0	2.59	0	0	Holliday junction resolvase-like protein(yqgF),hypothetical protein	PA0404,PA0405	conserved hypothetical protein(PA0404),AlgH(algH)
PA14_05300	0	0	0	3.26	0	0	3.03	0	0	0.93	0.96	0	0	TonB domain-containing protein	PA0406	TonB3(tonB3)
PA14_05310	20	40	25	13.21	22.45	6.82	2.17	3.57	0	3.23	12.07	8.16	0	glutathione synthetase(gshB)	PA0407	glutathione synthetase(gshB)
PA14_05320,PA14_05330,PA14_05340	48.79	35.67	46.56	28.44	38.22	40.74	10.37	14.04	14.4	14.36	15.76	14.29	1	twitching motility protein PilG(pilG),twitching motility protein PilH(pilH),twitching motility protein PilI(pilI)	PA0408,PA0409,PA0410	twitching motility protein PilG(pilG),twitching motility protein PilH(pilH),twitching motility protein PilI(pilI)
PA14_05360,PA14_05380,PA14_05390,PA14_05400,PA14_05410,PA14_05420,PA14_05430	2.16	0.84	1.01	1.53	1.99	1.73	1.72	1.58	5.13	1.48	1.24	1.88	0	twitching motility protein PilJ(pilJ),methyltransferase PilK(pilK),ChpA(chpA),methylesterase,chemotaxis protein,transcriptional regulator,chemotaxis protein	PA0411,PA0412,PA0413,PA0414,PA0415,PA0416,PA0417	twitching motility protein PilJ(pilJ),methyltransferase PilK(pilK),component of chemotactic signal transduction system(chpA),probable methylesterase(chpB),probable chemotaxis protein(chpC),probable transcriptional regulator(chpD),probable chemotaxis protein(chpE)
PA14_05440,PA14_05450,PA14_05460	0	5.56	1.09	0.47	0.68	0	0	0.6	0	0.81	0.89	0.88	0	hypothetical protein,16S ribosomal RNA methyltransferase RsmE,adenosylmethionine-8-amino-7-oxononanoate aminotransferase(bioA)	PA0418,PA0419,PA0420	hypothetical protein(PA0418),conserved hypothetical protein(PA0419),adenosylmethionine-8-amino-7-oxononanoate aminotransferase(bioA)
PA14_05480	22.4	48.7	33.28	7.4	7.11	54.29	0.65	1.48	0.28	1.35	1.65	3.74	1	hypothetical protein	PA0421	hypothetical protein(PA0421)
PA14_05500,PA14_05510	0.11	0.12	0.14	2.17	1.37	0.31	4.68	3.54	6.76	3.14	2.6	2.42	0	hypothetical protein,hypothetical protein	PA0422,PA0423	conserved hypothetical protein(PA0422),PasP(pasP)
PA14_05520	0.41	1.85	1.55	0	0.33	0.55	0	0	0	2.5	0	0	0	multidrug resistance operon repressor MexR(mexR)	PA0424	multidrug resistance operon repressor MexR(mexR)
PA14_05530,PA14_05540,PA14_05550	50	53.41	55.67	20.45	16.01	52.8	6.37	5.16	1.87	5.5	3.77	3.45	1	RND multidrug efflux membrane fusion protein MexA(mexA),RND multidrug efflux transporter MexB(mexB),major intrinsic multiple antibiotic resistance efflux outer membrane protein OprM precursor(oprM)	PA0425,PA0426,PA0427	Resistance-Nodulation-Cell Division (RND) multidrug efflux membrane fusion protein MexA precursor(mexA),Resistance-Nodulation-Cell Division (RND) multidrug efflux transporter MexB(mexB),Major intrinsic multiple antibiotic resistance efflux outer membrane protein OprM precursor(oprM)
PA14_05560	1.72	2.63	1.56	2.39	3.29	3.49	2.49	1.65	1.06	3.45	3.83	3.08	0	ATP-dependent RNA helicase	PA0428	probable ATP-dependent RNA helicase(PA0428)
PA14_05580,PA14_05590,PA14_05600,PA14_05620	5.39	4.26	4.96	6.62	6.61	6.87	16.01	18.83	3.15	16.04	14.3	12.62	0	hypothetical protein,5%2C10-methylenetetrahydrofolate reductase(metF),hypothetical protein,S-adenosyl-L-homocysteine hydrolase(sahH)	PA0429,PA0430,PA0431,PA0432	hypothetical protein(PA0429),5,10-methylenetetrahydrofolate reductase(metF),hypothetical protein(PA0431),S-adenosyl-L-homocysteine hydrolase(sahH)
PA14_05630	0	0	2.7	1.59	3.12	2.08	0	0	1.67	0	0	2	0	hypothetical protein	PA0433	hypothetical protein(PA0433)
PA14_05640,PA14_05650	0	0	0	0	1.92	0	0	0	0	0	0	3.57	0	hypothetical protein,hypothetical protein	PA0434,PA0435	hypothetical protein(PA0434),hypothetical protein(PA0435)
PA14_05660	1.15	0	1.46	0.85	0.76	0.5	0	3.03	0	1.19	0.37	1.21	0	transcriptional regulator	PA0436	probable transcriptional regulator(PA0436)
PA14_05690,PA14_05700	0	0	0	0	0	0	0	0.65	0	0.71	0	0	0	cytosine deaminase(codA),cytosine permease(codB)	PA0437,PA0438	cytosine deaminase(codA),cytosine permease(codB)
PA14_05770	25.93	40	10.53	15.12	6.1	8.51	0	0	0	0	7.69	0	0	phenylhydantoinase(dhT)	PA0441	dihydropyrimidinase(dht)
PA14_05775	33.33	NA	100	9.09	0	NA	NA	100	NA	NA	0	100	0	hypothetical protein	PA0442	hypothetical protein(PA0442)
PA14_05790	0	0	2.27	0	4.29	0	0	0	0	0	0	0	0	transporter	PA0443	probable transporter(PA0443)
PA14_05810	0	0	0	0	0	3.45	0	0	0	0	0	0	0	allantoate amidohydrolase(amaB)	PA0444	N-carbamoyl-beta-alanine amidohydrolase(PA0444)
PA14_05820	33.33	0	10.71	31.43	23.91	31.11	54.17	42.42	0	45.45	21.21	50	1	hypothetical protein	PA0446	conserved hypothetical protein(PA0446)
PA14_05840	27.03	14.29	13.79	7.41	4.76	26.67	0	22.73	0	9.09	10.53	0	0	glutaryl-CoA dehydrogenase(gcdH)	PA0447	glutaryl-CoA dehydrogenase(gcdH)
PA14_05850	13.99	21.95	19.89	3.55	11.7	5.37	8.42	14.14	7.14	15.86	13.68	14.95	0	LysR family transcriptional regulator	PA0448	transcriptional regulator, GcdR(gcdR)
PA14_05860	52.86	63.64	65.71	52.87	52.89	42.71	20	34.15	4.88	25.93	32.84	21.05	1	hypothetical protein	PA0449	hypothetical protein(PA0449)
PA14_05870	0	0	0	0	0	0	6.67	0	0	2.5	0	0	0	phosphate transporter	PA0450	probable phosphate transporter(PA0450)
PA14_05880,PA14_05890	4.13	8.7	8.27	1.45	0.98	7.53	0	0	0	0.66	0.71	4.17	0	membrane-bound protease,stomatin-like protein	PA0451,PA0452	conserved hypothetical protein(PA0451),probable stomatin-like protein(PA0452)
PA14_05910	20	16.67	15	12.35	12.5	16.36	28	20.41	0	23.76	18.84	1.61	0	periplasmic transport system	PA0453	hypothetical protein(PA0453)
PA14_05920	1.03	0	0	1.04	0.56	0.47	0	1.15	0	0	0	1.97	0	hypothetical protein	PA0454	conserved hypothetical protein(PA0454)
PA14_05950	2.94	16.67	10.34	10.68	3.19	11.32	6.52	5.22	0	4.08	2.94	1.82	0	ATP-dependent RNA helicase DbpA(dbpA)	PA0455	RNA helicase DbpA(dbpA)
PA14_05960	82.87	73.89	76.98	64.62	62.32	69.16	47.56	58.23	27.21	72.41	76.33	40.16	1	cold-shock protein	PA0456	probable cold-shock protein(PA0456)
PA14_05970	1.45	9.52	5.21	7.23	1.14	0.94	8.42	8.33	2.65	13.41	12.96	6.25	0	hypothetical protein	PA0457	hypothetical protein(PA0457)
PA14_05990	0	0	0	0.99	0	1.79	0	0	0	0.77	0	0	0	EmrB/QacA family drug resistance transporter	PA0458	probable major facilitator superfamily (MFS) transporter(PA0458)
PA14_06000,PA14_06010	11.67	13.11	11.06	8.73	8.52	10.88	2.27	6.8	4.55	4.42	5.81	2.69	0	ClpA/B protease ATP binding subunit,hypothetical protein	PA0459,PA0460	probable ClpA/B protease ATP binding subunit(PA0459),hypothetical protein(PA0460)
PA14_06030	7.59	14.29	6.21	3.29	5.22	4.14	0	2.38	0.39	2.31	0.6	0	0	acyltransferase	PA0461	conserved hypothetical protein(PA0461)
PA14_06040	6.45	3.45	5.71	2.52	2.63	11.39	0	2.22	3.03	1.56	7.02	0	0	hypothetical protein	PA0462	hypothetical protein(PA0462)
PA14_06060,PA14_06070,PA14_06080,PA14_06090	0.75	0	0.71	2.79	2.49	0	1.55	1.09	0.31	1.36	1.97	0.48	0	DNA-binding response regulator CreB(creB),sensory histidine kinase CreC(creC),hypothetical protein(creD),hypothetical protein	PA0463,PA0464,PA0465,PA0466	two-component response regulator CreB(creB),two-component sensor CreC(creC),inner membrane protein CreD(creD),hypothetical protein(PA0466)
PA14_06120,PA14_06130	3.64	0	1.69	0	2.6	0	0	2.86	0	5.36	7.14	0	0	hypothetical protein,hypothetical protein	PA0467,PA0468	conserved hypothetical protein(PA0467),hypothetical protein(PA0468)
PA14_06150	4	0	0	0.57	3.06	1.45	0	3.17	4.17	0	2.38	0	0	hypothetical protein	PA0469	hypothetical protein(PA0469)
PA14_06160,PA14_06170,PA14_06180	5.63	8	7.19	0.47	1.14	1.4	2.79	0.96	1.18	0.98	1.27	3.12	0	hydroxamate-type ferrisiderophore receptor,transmembrane sensor,RNA polymerase sigma factor	PA0470,PA0471,PA0472	Ferrichrome receptor FiuA(fiuA),FiuR(fiuR),FiuI(fiuI)
PA14_06190	2.5	0	0	1.61	0	0	0	0	0	0	0	0	0	glutathione S-transferase	PA0473	probable glutathione S-transferase(PA0473)
PA14_06200	0	NA	NA	0	0	0	0	NA	0	NA	NA	0	0	hypothetical protein	PA0474	hypothetical protein(PA0474)
PA14_06210	0	0	0	0	0	0	0	0	0	1.43	6.76	1.75	0	transcriptional regulator	PA0475	probable transcriptional regulator(PA0475)
PA14_06230	0	0	0	0	0	2.94	0	0	0	0	0	3.33	0	permease	PA0476	probable permease(PA0476)
PA14_06240	8.7	0	3.85	5.88	11.76	21.05	0	2.56	0	4.26	0	3.7	0	LysR family transcriptional regulator	PA0477	probable transcriptional regulator(PA0477)
PA14_06250	8.7	6.25	6.67	3.85	0	6.98	0	1.52	0	0	1.1	0	0	GNAT family acetyltransferase	PA0478	probable N-acetyltransferase(PA0478)
PA14_06260	4.12	9.52	2.04	2.15	3.85	2.29	2.04	0	10	7.69	2.56	2.78	0	LysR family transcriptional regulator	PA0479	probable transcriptional regulator(PA0479)
PA14_06270,PA14_06280	18.58	11.54	12.63	5.83	8.63	15.19	1.32	2.27	1.82	2.26	0	0.63	0	hydrolase,hypothetical protein	PA0480,PA0481	probable hydrolase(PA0480),hypothetical protein(PA0481)
PA14_06290	2.95	10.61	4.88	11.23	13.47	17.31	6.48	8.01	7	8.46	6.08	5.26	0	malate synthase G(glcB)	PA0482	malate synthase G(glcB)
PA14_06300,PA14_06310	1.03	4.44	1.96	0	2.21	0.78	4.35	1.3	0	4.02	1.37	2.61	0	GNAT family acetyltransferase,ACT domain-containing protein	PA0483,PA0484	probable acetyltransferase(PA0483),conserved hypothetical protein(PA0484)
PA14_06320	2.86	4.76	2.94	0.42	1.36	5.45	1.35	2.29	1.36	4.68	2.67	2.63	0	hypothetical protein	PA0485	conserved hypothetical protein(PA0485)
PA14_06330	0.89	2.22	2.41	0.47	0	0	1.96	1.08	0	1.35	0	1.75	0	serine/threonine protein kinase	PA0486	conserved hypothetical protein(PA0486)
PA14_06340	7.14	12.5	0	5.77	3.45	5.56	3.57	3.45	0	1.67	1.75	6.67	0	molybdenum transport regulator	PA0487	probable molybdenum transport regulator(PA0487)
PA14_06350	10.45	8.7	5.83	0	2.78	3.23	0	0	0	0	0	2.63	0	hypothetical protein	PA0488	conserved hypothetical protein(PA0488)
PA14_06360	35.29	57.14	58.33	45.65	36.36	57.62	27.27	23.08	36.36	30	30	25	1	phosphoribosyl transferase	PA0489	probable phosphoribosyl transferase(PA0489)
PA14_06390	0.47	1.11	0.76	0.46	0.11	0.41	1.02	1.16	1.97	0.79	1.8	1.04	0	hypothetical protein	PA0490	hypothetical protein(PA0490)
PA14_06400	3.15	4	4.23	2.52	3.25	3.74	4.35	5.56	0	3.7	3.12	4.17	0	LysR family transcriptional regulator	PA0491	probable transcriptional regulator(PA0491)
PA14_06420	15.79	12.5	3.85	9.68	10	12.96	0	0	0	0	0	8.33	0	hypothetical protein	PA0492	conserved hypothetical protein(PA0492)
PA14_06430,PA14_06450,PA14_06460,PA14_06480	0	0	0	0	0	0	0	0	0	0	2.35	0	0	hypothetical protein,acetyl-CoA carboxylase biotin carboxylase subunit,hypothetical protein,hydrolase	PA0493,PA0494,PA0495,PA0496	probable biotin-requiring enzyme(PA0493),probable acyl-CoA carboxylase subunit(PA0494),hypothetical protein(PA0495),conserved hypothetical protein(PA0496)
PA14_06500	9.86	10.53	10.23	6.27	4.81	14.09	3.96	5.04	1.09	4.91	3.43	3.77	0	biotin synthase(bioB)	PA0500	biotin synthase(bioB)
PA14_06510	23.53	11.11	26.19	2.75	10.53	10.87	5.63	10	14.08	8.79	7.14	8.11	0	8-amino-7-oxononanoate synthase(bioF)	PA0501	8-amino-7-oxononanoate synthase(bioF)
PA14_06530	8.33	0	0	2	0	2.44	0	0	0	0	3.45	0	0	biotin biosynthesis protein bioH	PA0502	probable biotin biosynthesis protein bioH(PA0502)
PA14_06540	4.55	0	0	0	4.35	5.56	2.78	0	0	6.67	2.22	2.78	0	biotin synthesis protein BioC	PA0503	probable biotin synthesis protein BioC(PA0503)
PA14_06570	0	0	0	0	0	0	0	4.76	0	0	0	0	0	dithiobiotin synthetase(bioD)	PA0504	dethiobiotin synthase(bioD)
PA14_06580	1.18	0.48	1.55	2.71	3.17	2.07	2.97	3.59	1.11	8.42	6.28	7.36	0	hypothetical protein	PA0505	hypothetical protein(PA0505)
PA14_06600	85.2	84.02	84.17	39.4	54.7	78.91	28.45	25.1	52.59	34.4	30.73	19.52	1	acyl-CoA dehydrogenase	PA0506	probable acyl-CoA dehydrogenase(PA0506)
PA14_06620	3.03	0	9.68	3.28	4.76	10	23.08	11.11	8.96	9.68	13.64	10.34	0	acyl-CoA dehydrogenase	PA0507	probable acyl-CoA dehydrogenase(PA0507)
PA14_06640	16.47	10	27.94	7.63	11.38	14.77	0	7.14	5.63	9.09	7.41	1.05	0	acyl-CoA dehydrogenase	PA0508	probable acyl-CoA dehydrogenase(PA0508)
PA14_06650,PA14_06660,PA14_06670,PA14_06680,PA14_06690,PA14_06700,PA14_06710,PA14_06720,PA14_06730,PA14_06740,PA14_06750	7.15	13.97	7.66	0.99	1.51	9.31	5.26	3.33	3.53	1.27	1.96	5.38	0	c-type cytochrome(nirN),uroporphyrin-III c-methyltransferase(nirE),heme d1 biosynthesis protein NirJ(nirJ),hypothetical protein(nirH),transcriptional regulator(nirG),heme d1 biosynthesis protein NirL(nirL),transcriptional regulator,heme d1 biosynthesis protein NirF(nirF),c-type cytochrome(nirC),cytochrome c-551(nirM),nitrite reductase(nirS)	PA0509,PA0510,PA0511,PA0512,PA0513,PA0514,PA0515,PA0516,PA0517,PA0518,PA0519	NirN(nirN),NirE(nirE),heme d1 biosynthesis protein NirJ(nirJ),NirH(nirH),NirG(nirG),heme d1 biosynthesis protein NirL(nirL),probable transcriptional regulator(PA0515),heme d1 biosynthesis protein NirF(nirF),probable c-type cytochrome precursor(nirC),cytochrome c-551 precursor(nirM),nitrite reductase precursor(nirS)
PA14_06770	2.12	0	1.06	2.45	1.14	0.29	7.41	0	1.89	5.36	5	2.38	0	regulatory protein NirQ(nirQ)	PA0520	regulatory protein NirQ(nirQ)
PA14_06790,PA14_06800,PA14_06810,PA14_06830,PA14_06840	0.03	0.41	0.04	0.08	0	0.05	0	0	0	0	3.33	1.61	0	cytochrome c oxidase subunit,hypothetical protein,nitric-oxide reductase subunit C(norC),nitric-oxide reductase subunit B(norB),dinitrification protein NorD	PA0521,PA0522,PA0523,PA0524,PA0525	probable cytochrome c oxidase subunit(PA0521),hypothetical protein(PA0522),nitric-oxide reductase subunit C(norC),nitric-oxide reductase subunit B(norB),probable dinitrification protein NorD(PA0525)
PA14_06860,PA14_06870	2.08	1.54	0	0	0.26	0	0	1.89	0	0	0	2.33	0	hypothetical protein,transcriptional regulator Dnr(dnr)	PA0526,PA0527	hypothetical protein(PA0526),transcriptional regulator Dnr(dnr)
PA14_06880	37.04	60	34.21	8	7.14	17.65	7.14	0	0	11.11	13.64	0	0	LysR family transcriptional regulator	PA0528	probable transcriptional regulator(PA0528)
PA14_06875	0.09	0.19	0.27	0.15	0.05	0.14	0	0.04	0.19	0.06	0.05	0.03	0	rsmYregulatoryRNA	PA0527.1	regulatory RNA RsmY(rsmY)
PA14_06890,PA14_06900,PA14_06920,PA14_06930	0	0	2.36	0.23	0	0	1.33	0	0	0	0	0	0	hypothetical protein,hypothetical protein,class III pyridoxal phosphate-dependent aminotransferase,glutamine amidotransferase	PA0529,NA,PA0530,PA0531	conserved hypothetical protein(PA0529),NA,probable class III pyridoxal phosphate-dependent aminotransferase(PA0530),probable glutamine amidotransferase(PA0531)
PA14_06940	9.76	0	22.86	5.41	4.65	13.04	12.5	29.41	0	15.15	16.67	18.75	0	hypothetical protein	PA0532	hypothetical protein(PA0532)
PA14_06950	1.45	7.14	1.35	3.08	4	0	6.58	2.78	1.43	1.89	2.91	1.22	0	LuxR family transcriptional regulator	PA0533	probable transcriptional regulator(PA0533)
PA14_06960,PA14_06970	1.6	1.11	2.2	1.36	2.44	0.56	0	0	0	0.39	0	0.69	0	hypothetical protein,Cro/CI family transcriptional regulator	PA0534,PA0535	FAD-dependent oxidoreductase(pauB1),probable transcriptional regulator(PA0535)
PA14_06980,PA14_06990	0.96	0	1.77	2.08	2.49	2.42	1.96	2.03	1.39	2.15	3.6	4.83	0	hypothetical protein,hypothetical protein	PA0536,PA0537	hypothetical protein(PA0536),conserved hypothetical protein(PA0537)
PA14_07000	0	0	0	0	0	1.06	0.76	0	0	0.34	0.5	0	0	DsbB1(dsbB1)	PA0538	disulfide bond formation protein(dsbB)
PA14_07010	0	0	9.38	0	4.26	7.69	0	5.88	6.25	0	8.33	0	0	hypothetical protein	PA0539	hypothetical protein(PA0539)
PA14_07020	1.45	0	2.82	2.44	1.43	1.69	0	0	0.65	0	0	5.77	0	hypothetical protein	PA0540	hypothetical protein(PA0540)
PA14_07030	9.93	3.57	11.93	12.71	13.68	10.13	13.27	14.16	31.13	29.02	30.05	22.16	0	cytochrome c'	PA0541	hypothetical protein(PA0541)
PA14_07040	27.5	50	27.87	14.04	30	17.14	15.91	34.78	10.53	32.71	35.16	23.3	1	hypothetical protein	PA0542	conserved hypothetical protein(PA0542)
PA14_07050	41.27	27.59	22.82	16.22	12.57	29.67	6.67	8	0	3.77	8	2.56	0	hypothetical protein	PA0543	hypothetical protein(PA0543)
PA14_07060	7.14	0	0	0	0	0	6.67	0	0	3.12	2.7	0	0	hypothetical protein	PA0544	hypothetical protein(PA0544)
PA14_07070	3.33	2.47	2.41	3.22	3.41	2.61	0	2.11	0	0	0.53	0	0	hypothetical protein	PA0545	hypothetical protein(PA0545)
PA14_07090	1.92	0	1.11	7.64	3.66	4.59	3.73	6.42	3.29	5.84	5.99	3.25	0	S-adenosylmethionine synthetase(metK)	PA0546	methionine adenosyltransferase(metK)
PA14_07110	0.34	0	0.35	0.31	0.16	0.32	0	0	0	0.09	0	0.26	0	ArsR family transcriptional regulator	PA0547	probable transcriptional regulator(PA0547)
PA14_07130	45.56	56.1	60.75	24.51	32.95	63.3	11.72	18.69	4.43	30	29.38	14.36	1	transketolase(tktA)	PA0548	transketolase(tktA)
PA14_07140	1.37	0	1.11	1.03	0.43	2.86	1.61	1.8	0.83	1.86	1.78	1.76	0	hypothetical protein	PA0549	hypothetical protein(PA0549)
PA14_07150	0	0	0	0	0	0	7.69	0	0	0	0	0	0	hypothetical protein	PA0550	conserved hypothetical protein(PA0550)
PA14_07170	0.57	5.56	5.26	0.51	1.55	1.26	1.09	1.72	0.19	1.72	3.72	1.88	0	D-erythrose 4-phosphate dehydrogenase(epd)	PA0551	D-erythrose 4-phosphate dehydrogenase(epd)
PA14_07190	0	0	0.26	0	0	0	0	0.42	0.28	0.35	0.69	0.38	0	phosphoglycerate kinase(pgk)	PA0552	phosphoglycerate kinase(pgk)
PA14_07200	33.43	43.62	38.02	17.78	20.97	22.73	40.22	31.03	13.68	26	27.74	27.13	1	hypothetical protein	PA0553	hypothetical protein(PA0553)
PA14_07210	6.03	13.92	6.25	22.66	25.78	5.04	15.6	16.95	24.46	14.41	19.12	30.57	0	hypothetical protein	PA0554	hypothetical protein(PA0554)
PA14_07230	16.91	16.28	31.94	29.69	29.17	46.96	12.09	32.68	17.65	32.03	21.48	19.07	0	fructose-1%2C6-bisphosphate aldolase(fda)	PA0555	fructose-1,6-bisphosphate aldolase(fda)
PA14_07240	2.22	0	2.7	3.88	4.6	5.26	3.3	1.75	3.16	5.65	3.2	3.67	0	hypothetical protein	PA0556	hypothetical protein(PA0556)
PA14_07250	0	NA	6.25	0	3.03	0	0	0	25	0	0	0	0	hypothetical protein	PA0557	hypothetical protein(PA0557)
PA14_07260	0	0	0	0	1.79	7.41	12.5	2.7	2.5	3.57	4.08	0	0	hypothetical protein	PA0558	conserved hypothetical protein(PA0558)
PA14_07280	3.33	10	12.31	0	5.1	10.39	0.4	1.65	0.5	2.53	2.78	1.27	0	hypothetical protein	PA0559	conserved hypothetical protein(PA0559)
PA14_07290,PA14_07300	0	0	0.48	0	1.47	1.02	0.47	0	0	0	0	0	0	hypothetical protein,hypothetical protein	PA0560,PA0561	conserved hypothetical protein(PA0560),hypothetical protein(PA0561)
PA14_07310	4.55	0	15.38	6.52	5.41	20	12.82	5.56	42.86	0	15.79	1.96	0	hydrolase	PA0562	probable hydrolase(PA0562)
PA14_07330	36.27	26.61	30.65	18.88	20.82	20.83	7.72	13.64	1.93	11.75	18.18	12.32	1	hypothetical protein	PA0563	conserved hypothetical protein(PA0563)
PA14_07340	21.05	100	33.33	26.19	11.11	0	15.79	16.67	9.09	25.64	16.67	17.65	0	transcriptional regulator	PA0564	probable transcriptional regulator(PA0564)
PA14_07360	2.63	0	1.43	0.97	2.05	3.19	0	4.29	4.94	4.35	6.03	1.56	0	hypothetical protein	PA0566	hypothetical protein(PA0566)
PA14_07355	18.18	0	13.33	15.79	11.11	14.81	3.85	12	4.17	14.29	12.5	18.75	0	hypothetical protein	PA0565	conserved hypothetical protein(PA0565)
PA14_07380,PA14_07400,PA14_07410,PA14_07420	1.56	2.38	0.71	0.93	4.04	0.82	0	1.35	0	0	0.85	1.98	0	hypothetical protein,hypothetical protein,hypothetical protein,hypothetical protein	PA0568,PA0569,PA0570,PA0571	hypothetical protein(PA0568),hypothetical protein(PA0569),hypothetical protein(PA0570),hypothetical protein(PA0571)
PA14_07370	28.57	33.33	25	26.87	19.23	21.74	21.15	22.86	4.35	16.67	12.5	15.79	0	hypothetical protein	PA0567	conserved hypothetical protein(PA0567)
PA14_07430	10.53	0	0	2.78	2.17	10.64	5.26	6.06	7.14	6.74	4.85	1.3	0	hypothetical protein	PA0572	hypothetical protein(PA0572)
PA14_07440,PA14_07450	4.26	0	1.89	2.6	0	4	0	0	0	2.7	5.17	1.61	0	hypothetical protein,hypothetical protein	PA0573,PA0574	hypothetical protein(PA0573),hypothetical protein(PA0574)
PA14_07460	71.58	55.56	63.01	50	64	64	78.75	83.59	65.82	73.91	80.75	53.76	1	hypothetical protein	NA	NA
PA14sr_016	14.29	20	0	14.29	11.76	0	0	0	0	0	0	0	0	NA	NA	NA
PA14_07470	1.53	2.4	1.18	6.04	4.16	5.58	3.73	4.64	2.29	2.14	2.66	3.65	0	tRNA-Met	PA0574.1	tRNA-Met(PA0574.1)
PA14_07480	2.91	1.31	5.32	0.27	0.88	2.82	0.03	0.1	0.09	0	0.09	0.05	0	reverse transcriptase	NA	NA
PA14sr_017	0	0	0	0	0	0	0	0	0	0.13	0.17	0	0	NA	NA	NA
PA14_07500	44.76	20	27.84	33.8	44.16	24.24	35.1	51.95	21.08	52.33	45.31	21.78	1	hypothetical protein	PA0575	conserved hypothetical protein(PA0575)
PA14_07520	4.28	5.33	4.65	2.86	2.05	4.8	2.15	2.81	0.28	2.61	2.83	2.56	0	RNA polymerase sigma factor RpoD(rpoD)	PA0576	sigma factor RpoD(rpoD)
PA14_07530	2.78	0	2.42	3.73	4.35	1.07	7.19	7.8	6.27	5.38	7.57	8.55	0	DNA primase(dnaG)	PA0577	DNA primase(dnaG)
PA14_07550	3.16	5	1.37	8.3	5.65	8.89	7.32	5.83	5.4	4.64	5.99	8.62	0	hypothetical protein	PA0578	conserved hypothetical protein(PA0578)
PA14_07560	32.2	10.2	26.14	8.85	11.1	12.62	10.1	10.38	8.87	22.64	25.87	10.38	0	30S ribosomal protein S21(rpsU)	PA0579	30S ribosomal protein S21(rpsU)
PA14_07570	2.18	1.49	2.17	0.81	2.57	1.7	1.49	2.73	2.29	4.97	5.34	3.05	0	DNA-binding/iron metalloprotein/AP endonuclease(gcp)	PA0580	O-sialoglycoprotein endopeptidase(gcp)
PA14_07580	2.25	3.45	4.29	0.95	3.39	1.71	1.75	3.48	0.96	3.3	2.25	8.37	0	glycerol-3-phosphate acyltransferase PlsY	PA0581	conserved hypothetical protein(PA0581)
PA14_07590,PA14_07600	1.7	0	0.5	0.62	0.64	2.01	0.51	0.53	0.1	1.26	0.97	1.22	0	dihydroneopterin aldolase(folB),2-amino-4-hydroxy-6- hydroxymethyldihydropteridine pyrophosphokinase	PA0582,PA0583	dihydroneopterin aldolase(folB),hypothetical protein(PA0583)
PA14_07620	3.09	0	1.4	1.32	2.86	2.46	1.27	2.94	0	2.88	2.46	2.31	0	multifunctional tRNA nucleotidyl transferase/2'3'-cyclic phosphodiesterase/2'nucleotidase/phosphatase(cca)	PA0584	tRNA nucleotidyl transferase(cca)
PA14_07630	65.62	36.36	51.16	48.84	37.25	43.48	30	33.33	14.29	33.33	57.14	55.81	0	hypothetical protein	PA0585	hypothetical protein(PA0585)
PA14_07650	1.67	0	0	2.53	0.76	3.12	0	0	0	0	0	0	0	SpoVR family protein	PA0586	conserved hypothetical protein(PA0586)
PA14_07660	8.57	0	4	8.86	12.35	14.29	6.25	19.15	3.17	8.16	12	18.69	0	hypothetical protein	PA0587	conserved hypothetical protein(PA0587)
PA14_07680	38.32	63.86	55.78	49.18	41.44	45.91	29.73	32.7	48.43	31.71	30.2	33.98	1	hypothetical protein	PA0588	conserved hypothetical protein(PA0588)
PA14_07690	0	0	7.14	0	7.14	0	8.33	3.57	6.67	0	0	10	0	thiosulfate sulfurtransferase(glpE)	PA0589	conserved hypothetical protein(PA0589)
PA14_07700,PA14_07710	0	0	0	0	0.48	1.6	0.82	3.26	1.94	1.18	1.24	0.84	0	diadenosine tetraphosphatase(apaH),ApaG protein(apaG)	PA0590,PA0591	bis(5'-nucleosyl)-tetraphosphatase(apaH),conserved hypothetical protein(PA0591)
PA14_07730	10.81	0	11.25	3.18	3.47	3.75	3.25	2.04	2.02	4.88	6.56	5.49	0	dimethyladenosine transferase(ksgA)	PA0592	rRNA (adenine-N6,N6)-dimethyltransferase(ksgA)
PA14_07740	4.65	11.11	6.25	2.82	4.95	0	5.14	1.53	3.09	4.01	6.62	6.12	0	4-hydroxythreonine-4-phosphate dehydrogenase(pdxA)	PA0593	pyridoxal phosphate biosynthetic protein PdxA(pdxA)
PA14_07760,PA14_07770	12.43	15.5	14.55	4.93	5.87	7.3	4.09	6.19	0.88	8.43	6.86	5.4	0	peptidyl-prolyl cis-trans isomerase SurA(surA),organic solvent tolerance protein OstA(ostA)	PA0594,PA0595	peptidyl-prolyl cis-trans isomerase SurA(surA),LPS-assembly protein LptD(lptD)
PA14_07780,PA14_07790,PA14_07800	4.59	4.67	4.65	1.42	1.42	4.76	0.65	1.45	1.01	1.15	1.27	0.62	0	hypothetical protein,nucleotidyl transferase,hypothetical protein	PA0596,PA0597,PA0598	hypothetical protein(PA0596),probable nucleotidyl transferase(PA0597),hypothetical protein(PA0598)
PA14_07810	9.09	0	11.11	1.49	0	6.06	0	0	0	1.56	1.56	1.85	0	hypothetical protein	PA0599	hypothetical protein(PA0599)
PA14_07820	7.99	5.36	7.52	3.96	2.42	2.9	6.6	7.95	2.48	11.26	9.35	8.27	0	histidine kinase	PA0600	two-component sensor, AgtS(agtS)
PA14_07840	3.37	14.29	7	9.35	10	2.94	0	4.76	2.04	14.12	6.25	3.39	0	two-component response regulator	PA0601	two-component response regulator, AgtR(agtR)
PA14_07850	4.12	12.5	4.2	3.73	3.28	2.47	5	2.48	2.94	2.33	3.27	4.03	0	ABC transporter substrate-binding protein	PA0602	probable binding protein component of ABC transporter(PA0602)
PA14_07860	2.17	0	2.08	0	4.08	2.63	1.32	1.67	7.14	0	3.3	0	0	ABC transporter ATP-binding protein	PA0603	AgtA(agtA)
PA14_07870	0	0	0	0	0	1.39	0	0	1.32	0	0	1.02	0	ABC transporter substrate-binding protein	PA0604	AgtB(agtB)
PA14_07890,PA14_07900	1.75	0	1.79	1.56	3.61	1.56	0	1.49	0.78	0	2.73	2.13	0	ABC transporter permease,ABC transporter permease	PA0605,PA0606	AgtC(agtC),AgtD(agtD)
PA14_07910,PA14_07930	0.55	0	1.47	1.16	1.89	0.5	0.74	0.97	0.47	0.85	2.03	3.78	0	ribulose-phosphate 3-epimerase(rpe),phosphoglycolate phosphatase	PA0607,PA0608	ribulose-phosphate 3-epimerase(rpe),probable phosphoglycolate phosphatase(PA0608)
PA14_07940	8.96	12.68	11.57	21.35	19.04	15.24	15.54	17.7	26.22	22.27	19.74	15.34	0	anthranilate synthase component I(trpE)	PA0609	anthranilate synthetase component I(trpE)
PA14_07950	3.46	1.32	2.01	0.83	0.96	0.88	10.53	7.84	0.65	6.85	3.7	10.17	0	transcriptional regulator PrtN(prtN)	PA0610	transcriptional regulator PrtN(prtN)
PA14_07960	0	0	1.05	0	0	0	0	0	0	0	0	0	0	transcriptional regulator PrtR(prtR)	PA0611	transcriptional regulator PrtR(prtR)
PA14_NovelOrf_023,PA14_07970,PA14_07980,PA14_07990,PA14_08000,PA14_08010,PA14_08020,PA14_08030,PA14_08040,PA14_08050,PA14_08060	0	0	0.09	0	0	0.09	0	0.29	0.22	0.15	0	0	0	NA,hypothetical protein,hypothetical protein,hypothetical protein,hypothetical protein,hypothetical protein,bacteriophage protein,phage baseplate assembly protein,phage tail protein,tail fiber protein,tail fiber assembly protein	NA,PA0612,PA0613,PA0614,PA0615,PA0616,PA0617,PA0618,PA0619,PA0620,PA0621	NA,repressor, PtrB(ptrB),hypothetical protein(PA0613),hypothetical protein(PA0614),hypothetical protein(PA0615),hypothetical protein(PA0616),probable bacteriophage protein(PA0617),probable bacteriophage protein(PA0618),probable bacteriophage protein(PA0619),probable bacteriophage protein(PA0620),conserved hypothetical protein(PA0621)
PA14_08070	0	0	0	0	3.85	0	0	0	3.85	0	0	0	0	phage tail sheath protein	PA0622	probable bacteriophage protein(PA0622)
PA14_08090	16.67	0	20	12.5	25	25	28.57	0	0	0	0	0	0	phage tail tube protein	PA0623	probable bacteriophage protein(PA0623)
PA14_08100	0	0	5	0	0	0	6.25	0	8.33	15.79	0	0	0	hypothetical protein	PA0624	hypothetical protein(PA0624)
PA14_08110	0	0	0	0	0	0	NA	NA	100	50	NA	NA	0	hypothetical protein	NA	NA
PA14_08120,PA14_08130,PA14_08140	1.3	0	0	1.97	3	1.9	2.74	2.41	1.89	1.72	2.46	5.43	0	tail length determinator protein,hypothetical protein,hypothetical protein	PA0625,PA0626,PA0627	hypothetical protein(PA0625),hypothetical protein(PA0626),conserved hypothetical protein(PA0627)
PA14_08150,PA14_08160,PA14_08180,PA14_08190,PA14_08200	0	0	0	0	0	0	0	0	0	0	0	2.17	0	phage late control gene D protein,lytic enzyme,hypothetical protein,hypothetical protein,hypothetical protein	PA0628,PA0629,PA0630,PA0631,PA0632	conserved hypothetical protein(PA0628),conserved hypothetical protein(PA0629),hypothetical protein(PA0630),hypothetical protein(PA0631),hypothetical protein(PA0632)
PA14_08210,PA14_08220,PA14_08230,PA14_08240,PA14_08250,PA14_08260,PA14_08270,PA14_08280,PA14_08300	0	0	0	0	0	0.15	0	0.8	0	0	0	0	0	hypothetical protein,hypothetical protein,hypothetical protein,hypothetical protein,hypothetical protein,minor tail protein L,hypothetical protein,bacteriophage protein,phage-related protein%2C tail component	PA0633,PA0634,PA0635,PA0636,PA0637,PA0638,PA0639,PA0640,PA0641	hypothetical protein(PA0633),hypothetical protein(PA0634),hypothetical protein(PA0635),hypothetical protein(PA0636),conserved hypothetical protein(PA0637),probable bacteriophage protein(PA0638),conserved hypothetical protein(PA0639),probable bacteriophage protein(PA0640),probable bacteriophage protein(PA0641)
PA14sr_018	2.78	0	0	3.57	0	0	25	0	20	0	0	0	0	NA	NA	NA
PA14sr_019	6.22	11.48	5.76	7.1	3.8	13.55	5.49	4.65	4.63	4.97	4.29	5.74	0	NA	NA	NA
PA14_08310,PA14_08320	26.73	32.73	27.72	25.14	18.3	36.46	23.81	30.77	29.59	26.36	22.7	28.68	0	hypothetical protein,hypothetical protein	PA0646,PA0647	hypothetical protein(PA0646),hypothetical protein(PA0647)
PA14_08330	0.35	0	0	0	0	0.22	0.2	0.93	0	0.14	0	0	0	hypothetical protein	PA0648	hypothetical protein(PA0648)
PA14_08340,PA14_08350,PA14_08360	43.2	26.03	31.21	14.55	12.15	9.72	20.49	17.77	14.46	19.28	17.86	14.42	1	anthranilate synthase component II(trpG),anthranilate phosphoribosyltransferase(trpD),indole-3-glycerol-phosphate synthase(trpC)	PA0649,PA0650,PA0651	anthranilate synthase component II(trpG),anthranilate phosphoribosyltransferase(trpD),indole-3-glycerol-phosphate synthase(trpC)
PA14_08370	69.14	66.12	77.08	67.31	68.6	77.35	70.67	78.14	55.57	71.22	67.13	59.33	1	cAMP-regulatory protein(vfr)	PA0652	transcriptional regulator Vfr(vfr)
PA14_08380	3.02	4.84	3.99	0.47	1.8	3.24	2.02	0.24	0.47	2.07	1.71	4.1	0	hypothetical protein	PA0653	conserved hypothetical protein(PA0653)
PA14_08390	27.59	0	6.9	47.37	42.37	24.32	67.12	53.95	46.26	55.56	40.62	46.34	1	S-adenosylmethionine decarboxylase(speD)	PA0654	S-adenosylmethionine decarboxylase proenzyme(speD)
PA14_08400	19.27	15.15	15.92	5.11	4.07	4.59	7.91	5.64	6.86	4.64	4.44	7.02	0	hypothetical protein	PA0655	hypothetical protein(PA0655)
PA14_08420	4.76	4.35	1.94	0	0	6.94	0	0	0	0	0	0	0	HIT family protein	PA0656	probable HIT family protein(PA0656)
PA14_08430	0.62	3.92	1.63	0.33	0.41	1.4	0	0	0.58	0.47	0	0.56	0	ATPase	PA0657	probable ATPase(PA0657)
PA14_08440	1.32	11.11	2.8	0.69	3.3	1.28	2.61	1.64	0.88	0.55	3.66	1.57	0	short chain alcohol dehydrogenase	PA0658	probable short-chain dehydrogenase(PA0658)
PA14_08450	2.17	12.5	8.82	4.55	7.25	5.56	0.81	4.72	1.63	1.78	4.9	5.48	0	hypothetical protein	PA0659	hypothetical protein(PA0659)
PA14_08460,PA14_08470	6.06	6.45	0.88	1.69	4.12	8.33	1.41	3.23	0.45	0	3.67	1.11	0	hypothetical protein,hypothetical protein	PA0660,PA0661	hypothetical protein(PA0660),conserved hypothetical protein(PA0661)
PA14_08480,PA14_08490,PA14_08500	3	3.85	2.09	0.94	1.37	0.84	0.96	0.61	0.52	2.45	2.34	1.79	0	N-acetyl-gamma-glutamyl-phosphate reductase(argC),hypothetical protein,hypothetical protein	PA0662,PA0663,PA0664	N-acetyl-gamma-glutamyl-phosphate reductase(argC),hypothetical protein(PA0663),hypothetical protein(PA0664)
PA14_08510	2.79	2.41	3.13	1.48	0.86	1.15	2.35	2.73	5.1	3.86	3.98	1.89	0	iron-sulfur cluster insertion protein ErpA	PA0665	conserved hypothetical protein(PA0665)
PA14_08520,PA14_08540	32.77	47.32	47.28	14.94	15.11	27.97	12.53	11.58	11.98	12.47	8.89	11.36	1	anhydro-N-acetylmuramic acid kinase(anmK),hypothetical protein	PA0666,PA0667	conserved hypothetical protein(PA0666),conserved hypothetical protein(PA0667)
PA14_08560	1.16	1.64	1.55	1.78	1.11	2.23	0.39	0.5	0.87	1.16	1.36	1.11	0	tyrosyl-tRNA synthetase(tyrZ)	PA0668	tyrosyl-tRNA synthetase 2(tyrZ)
PA14_08570	78.31	89.17	66.83	53.92	77.65	76.96	92.67	96.09	96.68	90.39	82.15	86.7	0	16S ribosomal RNA	PA0668.1	16S ribosomal RNA(PA0668.1)
PA14_08580	0.16	0.13	0.21	0.5	0.48	0.09	0.56	1.07	0.23	0.43	0.45	0.39	0	tRNA-Ile	PA0668.2	tRNA-Ile(PA0668.2)
PA14_08590	3.28	9.68	5.78	4.6	5.92	2.4	5.74	4.54	15.78	4.32	3.98	5.95	0	tRNA-Ala	PA0668.3	tRNA-Ala(PA0668.3)
PA14_08600	0.13	0.48	0.13	0.06	0.14	0.12	0.84	0.73	1.48	0.33	0.15	0.15	0	23S ribosomal RNA	PA0668.4	23S ribosomal RNA(PA0668.4)
PA14_08610	0.03	0.02	0.02	0.03	0.01	0.06	0.08	0.4	1.07	0.02	0.03	0.09	0	5S ribosomal RNA	PA0668.5	5S ribosomal RNA(PA0668.5)
PA14_08620,PA14_08630,PA14_08640	1.41	2.37	1.2	0.89	0.72	0.54	0.6	0.92	0.06	0.67	1.44	0.55	0	biotin--protein ligase(birA),pantothenate kinase,hypothetical protein	PA4280,PA4279,PA4278	BirA bifunctional protein(birA),hypothetical protein(PA4279),hypothetical protein(PA4278)
PA14_08650,PA14_08660,PA14_08670	0.09	0.28	0.15	0.36	0.39	0.15	1.29	0.7	0.79	0.67	0.71	0.85	0	tRNA-Tyr,tRNA-Gly,tRNA-Thr	PA4277.3,PA4277.2,PA4277.1	tRNA-Tyr(PA4277.3),tRNA-Gly(PA4277.2),tRNA-Thr(PA4277.1)
PA14_08680	51.68	53.67	52.53	58.62	55.8	59.77	49.18	47.77	60.26	52.52	53.73	42.81	1	elongation factor Tu(tufB)	PA4277	elongation factor Tu(tufB)
PA14_08690	0.73	0.48	0.7	2.36	2.52	2.46	10.28	9.84	58.62	6.89	6.34	4.62	0	tRNA-Trp	PA4276.1	tRNA-Trp(PA4276.1)
PA14_08695	7.84	7.18	8.41	10.43	12.55	12	8.37	9.01	3.4	10.68	9.09	10.12	0	preprotein translocase subunit SecE(secE)	PA4276	secretion protein SecE(secE)
PA14_08710	24.93	14.36	19.26	14.68	16.46	14.71	7.59	9.48	12.44	11.06	11.39	13.61	0	transcription antitermination protein NusG(nusG)	PA4275	transcription antitermination protein NusG(nusG)
PA14_08720,PA14_08730	72.44	61.18	66.41	51.7	54.7	55.68	46.5	61.7	48.06	68.39	75.82	52.06	1	50S ribosomal protein L11(rplK),50S ribosomal protein L1(rplA)	PA4274,PA4273	50S ribosomal protein L11(rplK),50S ribosomal protein L1(rplA)
PA14_08740	59.43	56.72	64.16	58.26	56.01	48.06	62.62	63	26.53	61.14	49.53	60	1	50S ribosomal protein L10(rplJ)	PA4272	50S ribosomal protein L10(rplJ)
PA14_08750	3.11	4.35	2.18	2.95	4.2	1.8	1.4	1.55	2.4	2.3	3.45	1.84	0	50S ribosomal protein L7/L12(rplL)	PA4271	50S ribosomal protein L7 / L12(rplL)
PA14_08760,PA14_08780	0.71	1.04	0.95	1.81	1.91	1.5	2.26	2.12	2.52	1.73	1.69	2.06	0	DNA-directed RNA polymerase subunit beta(rpoB),DNA-directed RNA polymerase subunit beta'(rpoC)	PA4270,PA4269	DNA-directed RNA polymerase beta chain(rpoB),DNA-directed RNA polymerase beta* chain(rpoC)
PA14_08790,PA14_08810,PA14_08820	3.97	2.34	3.99	3.86	5.65	3.21	5.31	8.88	1.86	9.07	8.41	4.28	0	30S ribosomal protein S12(rpsL),30S ribosomal protein S7(rpsG),elongation factor G(fusA1)	PA4268,PA4267,PA4266	30S ribosomal protein S12(rpsL),30S ribosomal protein S7(rpsG),elongation factor G(fusA1)
PA14_08830	3.17	10.24	4.53	5.85	5.73	7.41	1.99	1.83	3.33	3.04	4.24	3.01	0	elongation factor Tu(tufA)	PA4265	elongation factor Tu(tufA)
PA14_08840,PA14_08850,PA14_08860,PA14_08870,PA14_08880,PA14_08890,PA14_08900,PA14_08910,PA14_08920,PA14_08930,PA14_08940,PA14_08950,PA14_08960,PA14_08970,PA14_08980	1.71	1.34	1.37	1.06	2.11	1.02	0.8	1.01	0.14	1.6	1.6	1.18	0	30S ribosomal protein S10(rpsJ),50S ribosomal protein L3(rplC),50S ribosomal protein L4(rplD),50S ribosomal protein L23(rplW),50S ribosomal protein L2(rplB),30S ribosomal protein S19(rpsS),50S ribosomal protein L22(rplV),30S ribosomal protein S3(rpsC),50S ribosomal protein L16(rplP),50S ribosomal protein L29(rpmC),30S ribosomal protein S17(rpsQ),50S ribosomal protein L14(rplN),50S ribosomal prote…	PA4264,PA4263,PA4262,PA4261,PA4260,PA4259,PA4258,PA4257,PA4256,PA4255,PA4254,PA4253,PA4252,PA4251,PA4250	30S ribosomal protein S10(rpsJ),50S ribosomal protein L3(rplC),50S ribosomal protein L4(rplD),50S ribosomal protein L23(rplW),50S ribosomal protein L2(rplB),30S ribosomal protein S19(rpsS),50S ribosomal protein L22(rplV),30S ribosomal protein S3(rpsC),50S ribosomal protein L16(rplP),50S ribosomal protein L29(rpmC),30S ribosomal protein S17(rpsQ),50S ribosomal protein L14(rplN),50S ribosomal prote…
PA14_08990,PA14_09000	14.07	14.17	14.08	14.12	14.63	10.59	9.42	14.46	6.4	15.65	17.26	12	0	30S ribosomal protein S8(rpsH),50S ribosomal protein L6(rplF)	PA4249,PA4248	30S ribosomal protein S8(rpsH),50S ribosomal protein L6(rplF)
PA14_09010	8.14	11.11	12.6	12.41	6.04	6.67	9.81	6.21	3.92	7.98	8.16	11.07	0	50S ribosomal protein L18(rplR)	PA4247	50S ribosomal protein L18(rplR)
PA14_09020	3.02	4.48	3.59	3.08	4.6	4.71	2.25	3.11	4.37	3.07	4.17	5.53	0	30S ribosomal protein S5(rpsE)	PA4246	30S ribosomal protein S5(rpsE)
PA14_09030	14.71	0	24.32	16.46	23.17	9.09	9.91	13.15	23.33	13.02	16.19	15.6	0	50S ribosomal protein L30(rpmD)	PA4245	50S ribosomal protein L30(rpmD)
PA14_09040	3.76	2.41	3.86	2.03	2.18	2.22	2.12	2	1.43	1.78	2.36	4.22	0	50S ribosomal protein L15(rplO)	PA4244	50S ribosomal protein L15(rplO)
PA14_09050	1.41	0.43	1.54	1.03	1.27	0.79	0.74	0.9	0.89	0.93	0.95	1.05	0	preprotein translocase subunit SecY(secY)	PA4243	secretion protein SecY(secY)
PA14_09070	8.32	10.6	9.31	8.74	13.43	10.26	8.04	7.31	19.29	10.82	13.47	10.22	0	50S ribosomal protein L36(rpmJ)	PA4242	50S ribosomal protein L36(rpmJ)
PA14_09080,PA14_09090,PA14_09100,PA14_09115,PA14_09130	18.85	15.38	19.07	27.42	23.65	22.09	27.85	23.6	32.09	21.4	25.2	17.25	0	30S ribosomal protein S13(rpsM),30S ribosomal protein S11(rpsK),30S ribosomal protein S4(rpsD),DNA-directed RNA polymerase subunit alpha(rpoA),50S ribosomal protein L17(rplQ)	PA4241,PA4240,PA4239,PA4238,PA4237	30S ribosomal protein S13(rpsM),30S ribosomal protein S11(rpsK),30S ribosomal protein S4(rpsD),DNA-directed RNA polymerase alpha chain(rpoA),50S ribosomal protein L17(rplQ)
PA14_09150	21.48	22.58	20.31	8.75	12.81	16.92	18.33	13.85	5.06	7.23	13.04	3.73	0	catalase(katA)	PA4236	catalase(katA)
PA14_09160	1.54	0	4	5.56	7.61	5.56	0	1.49	0.56	5.56	7.53	12.5	0	bacterioferritin(bfrA)	PA4235	bacterial ferritin(ftnA)
PA14_09180	0.74	1.92	1.21	0.52	0.66	0.64	0.32	1.01	0	2.24	1.6	3.63	0	excinuclease ABC subunit A(uvrA)	PA4234	excinuclease ABC subunit A(uvrA)
PA14_09195	1.9	1.18	2.31	1.67	1.59	0.92	1.66	3.48	0.98	2.28	1.85	2.07	0	major facilitator transporter	PA4233	probable major facilitator superfamily (MFS) transporter(PA4233)
PA14_09200	4.81	10.89	9.57	22.68	17.95	28.63	12.74	8.06	18.57	17.2	15.28	10.04	0	single-stranded DNA-binding protein(ssb)	PA4232	single-stranded DNA-binding protein(ssb)
PA14_09210	0	0	0	0	9.52	0	14.29	8.33	0	0	0	0	0	salicylate biosynthesis isochorismate synthase(pchA)	PA4231	salicylate biosynthesis isochorismate synthase(pchA)
PA14_09220	0	NA	NA	0	0	0	NA	NA	NA	0	0	0	0	isochorismate-pyruvate lyase(pchB)	PA4230	salicylate biosynthesis protein PchB(pchB)
PA14_09260	83.74	85.71	67.92	42.86	50.36	65.01	51.28	67.65	16.67	66.67	53.85	43.24	0	transcriptional regulator PchR(pchR)	PA4227	transcriptional regulator PchR(pchR)
PA14_09270,PA14_09280,PA14_09290,PA14_09300,PA14_09320	24.68	4.35	8.51	5.66	9.09	18.99	4.55	12.5	5.26	5.8	6.38	5.41	0	dihydroaeruginoic acid synthetase(pchE),pyochelin synthetase(pchF),pyochelin biosynthetic protein PchG(pchG),ABC transporter ATP-binding protein,ABC transporter ATP-binding protein	PA4226,PA4225,PA4224,PA4223,PA4222	dihydroaeruginoic acid synthetase(pchE),pyochelin synthetase(pchF),pyochelin biosynthetic protein PchG(pchG),probable ATP-binding component of ABC transporter(PA4223),probable ATP-binding component of ABC transporter(PA4222)
PA14_09340,PA14_09350,PA14_09370	0	0	1.05	0	0	0	0	0	0	0	0	0	0	Fe(III)-pyochelin outer membrane receptor(fptA),hypothetical protein,hypothetical protein	PA4221,PA4220,PA4219	Fe(III)-pyochelin outer membrane receptor precursor(fptA),hypothetical protein(PA4220),AmpO(ampO)
PA14_09400	0	0	0	0	0	0	1.53	0	0	0.78	0.41	0.88	0	hypothetical protein(phzS)	PA4217	flavin-containing monooxygenase(phzS)
PA14_09410,PA14_09420,PA14_09440,PA14_09450,PA14_09460,PA14_09470	0	0	0	0	2.41	0	0.96	1.05	1.4	2.05	2.42	1.62	0	pyrodoxamine 5'-phosphate oxidase(phzG1),phenazine biosynthesis protein(phzF1),phenazine biosynthesis protein PhzE(phzE1),phenazine biosynthesis protein PhzD(phzD1),phenazine biosynthesis protein PhzC(phzC1),phenazine biosynthesis protein(phzB1)	PA4216,PA4215,PA4214,PA4213,PA4212,PA4211	probable pyridoxamine 5'-phosphate oxidase(phzG1),probable phenazine biosynthesis protein(phzF1),phenazine biosynthesis protein PhzE(phzE1),phenazine biosynthesis protein PhzD(phzD1),phenazine biosynthesis protein PhzC(phzC1),probable phenazine biosynthesis protein(phzB1)
PA14_09480	0	0	0	0	0	0	1.52	2.04	4	2.94	1.98	0	0	phenazine biosynthesis protein(phzA1)	PA4210	probable phenazine biosynthesis protein(phzA1)
PA14_09490	5.46	8.51	1.99	10.14	7.3	13.28	43.9	35.47	28.83	37.27	25.24	32.44	1	phenazine-specific methyltransferase(phzM)	PA4209	probable phenazine-specific methyltransferase(phzM)
PA14_09500,PA14_09520,PA14_09530,PA14_09540	0	0	0.06	0.04	0.11	0.13	0	0	0	0	0	0	0	outer membrane protein(opmD),RND efflux transporter(mexI),RND efflux membrane fusion protein(mexH),hypothetical protein(mexG)	PA4208,PA4207,PA4206,PA4205	probable outer membrane protein precursor(opmD),probable Resistance-Nodulation-Cell Division (RND) efflux transporter(mexI),probable Resistance-Nodulation-Cell Division (RND) efflux membrane fusion protein precursor(mexH),hypothetical protein(mexG)
PA14_09550	2.15	4.76	2.27	0.68	1.82	4.58	8.33	0	0	2	2.08	0	0	hypothetical protein	PA4204	periplasmic gluconolactonase, PpgL(ppgL)
PA14_09570	0	0	0	0	0	0	16.67	0	0	0	0	0	0	LysR family transcriptional regulator	PA4203	NmoR(nmoR)
PA14_09580	0	0	6.52	0	5	0	0	0	0	9.09	0	0	0	hypothetical protein	PA4202	nitronate monooxygenase NmoA(nmoA)
PA14_09600	1.43	0	0	0	1.5	1.68	0.86	1.71	0	0.56	1.22	1.87	0	D-alanine--D-alanine ligase(ddlA)	PA4201	D-alanine-D-alanine ligase A(ddlA)
PA14_09610	0	0	0	0	0	0	0	0	0	3.33	0	0	0	hypothetical protein	PA4200	hypothetical protein(PA4200)
PA14_09630,PA14_09660	59.26	56.41	59.77	49.3	28.89	55.26	7.77	10.78	3.14	4.26	4.31	2.22	1	acyl-CoA dehydrogenase,acyl-CoA synthetase	PA4199,PA4198	probable acyl-CoA dehydrogenase(PA4199),probable AMP-binding enzyme(PA4198)
PA14_09680,PA14_09690	0.21	2.22	1.14	0	0.42	0.78	2.41	0	0	0.85	0	0	0	two-component sensor,two-component response regulator	PA4197,PA4196	BfiS(bfiS),BfiR(bfiR)
PA14_09700	0	0	4.55	0	0	0	0	0	0	0	1.27	0	0	monooxygenase	PA4190	probable FAD-dependent monooxygenase(pqsL)
PA14_09740	0	0	2.38	0	0	0	0	0	0	0	0	0	0	MFS transporter	PA4187	probable major facilitator superfamily (MFS) transporter(PA4187)
PA14_09750	0	0	2.7	0.99	0	1.96	3.53	0	0	0	0	1.1	0	oxidoreductase	PA4186	hypothetical protein(PA4186)
PA14sr_021	0	0	0	0	0	0	0	2.08	0	0	0	0	0	NA	NA	NA
PA14_09760	0	0	2.44	1.44	0	0	0	0	0	0	6.67	0	0	GntR family transcriptional regulator	PA4185	probable transcriptional regulator(PA4185)
PA14_09770,PA14_09780	2.48	0	1.32	2.09	1.03	1.55	1.97	0	0.41	0.38	0.41	0	0	AraC family transcriptional regulator,hypothetical protein	PA4184,PA4183	sarcosine oxidation and utilization regulator SouR(souR),hypothetical protein(PA4183)
PA14_09790,PA14_09810	0	0	0	6.38	4.17	0	0	3.23	0	0	0	5	0	transcriptional regulator,hypothetical protein	PA4182,PA4181	hypothetical protein(PA4182),hypothetical protein(PA4181)
PA14_09820	1.28	11.11	6.94	0	1.82	0	4.23	1.72	0	0	0	1.96	0	acetolactate synthase	PA4180	probable acetolactate synthase large subunit(PA4180)
PA14_09850	0	NA	0	7.14	0	0	0	0	10	0	12.5	0	0	porin	PA4179	probable porin(PA4179)
PA14_09870	1.41	0	1.69	10.71	2.04	0	2.04	2.38	1.27	0	0	0	0	hypothetical protein	PA4178	SAM-dependent methyltransferase , EftM(eftM)
PA14_09880	0	0	10	13.33	0	0	7.69	3.85	2.78	5	8	22.22	0	hypothetical protein	PA4177	hypothetical protein(PA4177)
PA14sr_022	0	NA	0	6.06	0	0	0	20	5.41	0	3.12	5.13	0	NA	NA	NA
PA14_09890	1.79	20	0	0.84	4.76	2.82	5.88	1.3	0	1.48	2.22	0	0	peptidyl-prolyl cis-trans isomerase C2(ppiC2)	PA4176	peptidyl-prolyl cis-trans isomerase C2(ppiC2)
PA14_09900	4.55	0	0	0	3.77	1.96	0	0	0	2.53	5.36	2.38	0	Pvds-regulated endoprotease%2C lysyl class(prpL)	PA4175	protease IV(piv)
PA14_09920	0	0	8.33	11.36	9.09	18.18	0	0	100	16.67	NA	14.29	0	translation initiation inhibitor	PA4173	conserved hypothetical protein(PA4173)
PA14_09930,PA14_09940	0	NA	0	0	0	0	0	NA	0	16.67	0	100	0	exonuclease III,protease	PA4172,PA4171	probable nuclease(PA4172),probable protease(PA4171)
PA14_09950	60.53	38.46	46.81	18.52	13.64	45.76	11.76	0	0	0	4	13.04	1	oxidoreductase	PA4170	hypothetical protein(PA4170)
PA14_09960	0	0	0	0	0	0	1.08	0	0	0	0.38	0	0	hypothetical protein	PA4169	conserved hypothetical protein(PA4169)
PA14_09970	4.76	12.5	6.06	2.56	0	1.75	0	0	0	0	0	0	0	type I ferripyoverdine receptor%2C FpvB(fpvB)	PA4168	second ferric pyoverdine receptor FpvB(fpvB)
PA14_09980	0	0	0	15.38	14.29	10	0	NA	20	0	0	0	0	2%2C5-diketo-D-gluconate reductase B(dkgB)	PA4167	probable oxidoreductase(PA4167)
PA14_09990	0	0	0	0	0	0	0	25	0	0	25	33.33	0	acetyltransferase	PA4166	probable acetyltransferase(PA4166)
PA14_10010	10.71	66.67	29.17	5.88	5	8.33	0	0	16.67	7.89	3.85	8.82	0	transcriptional regulator	PA4165	probable transcriptional regulator(PA4165)
PA14_10020	15	40	0	6.38	9.3	11.76	19.51	8.93	2.86	14.1	10.2	7.69	0	hypothetical protein	PA4164	hypothetical protein(PA4164)
PA14_10040	1.72	0	3.7	0.99	4.35	7.14	1.15	0	0	0.91	1.02	4.4	0	amidase	PA4163	hypothetical protein(PA4163)
PA14_10050,PA14_10070,PA14_10080	0	NA	16.67	0	0	0	0	0	0	0	0	0	0	hypothetical protein,zinc-dependent oxidoreductase,hypothetical protein	NA,NA,NA	NA,NA,NA
PA14sr_023	7.96	4.17	10.2	7.53	0.88	3.03	0	0	0	6.25	0	0	0	NA	NA	NA
PA14_10090	17.39	7.5	6.67	6.72	11.18	15.5	31.37	15.79	9.52	23.17	14.94	16.36	0	LysR family transcriptional regulator	NA	NA
PA14_10110	22.22	0	11.54	5.88	21.21	3.57	6.9	18.18	10.87	11.9	9.68	13.33	0	transporter	NA	NA
PA14_10120	6.67	33.33	0	2.08	2.63	5.26	0	4.76	2.08	0	0	2.63	0	LysR family transcriptional regulator	NA	NA
PA14sr_024	0	0	0	0	0	0	NA	0	NA	0	0	0	0	NA	NA	NA
PA14_10130	0	0	6.67	5.13	0	0	0	0	0	0	4.17	0	0	short chain dehydrogenase	PA4162	probable short-chain dehydrogenase(PA4162)
PA14_10140,PA14_10160,PA14_10170	16.67	NA	0	3.7	0	6.67	0	0	0	0	0	0	0	ferric enterobactin transport protein FepG(fepG),ferric enterobactin transport protein FepD(fepD),iron-enterobactin transporter periplasmic binding protein(fepB)	PA4161,PA4160,PA4159	ferric enterobactin transport protein FepG(fepG),ferric enterobactin transport protein FepD(fepD),ferrienterobactin-binding periplasmic protein precursor FepB(fepB)
PA14_10180	8.33	0	0	0	0	4.76	0	14.29	0	10	0	25	0	ferric enterobactin transport protein FepC(fepC)	PA4158	ferric enterobactin transport protein FepC(fepC)
PA14_10190	2.02	0	3.17	2.41	3.12	2.86	2.99	3.51	4.29	1.47	0	3.85	0	transcriptional regulator	PA4157	probable transcriptional regulator(PA4157)
PA14_10200	0	0	2.04	0	2.22	0	0	0	20	0	15.38	0	0	TonB-dependent receptor protein	PA4156	FvbA(fvbA)
PA14_10210	0	0	0	0	0	0	0	0	NA	0	0	0	0	oxidoreductase	PA4155	hypothetical protein(PA4155)
PA14_10220	22.22	0	15.38	11.63	13.33	0	0	3.23	0	6.25	0	4	0	SH3 domain-containing protein	PA4154	conserved hypothetical protein(PA4154)
PA14_10290	1.33	4.05	1.07	1.17	0.22	1.45	0	0	0	0.41	1.12	2.07	0	transcriptional regulator AcoR(acoR)	PA4147	transcriptional regulator AcoR(acoR)
PA14_10300	0	0	0	2.5	14.29	8	5.88	7.14	0	12.5	3.57	3.7	0	efflux protein	NA	NA
PA14_10320	0	0	0	0	0	0	5.26	0	0	0	3.12	2.78	0	transcriptional regulator	PA4145	probable transcriptional regulator(PA4145)
PA14_10330,PA14_10340,PA14_10350	1.41	0	1.37	0	1.74	0	3.82	0.86	2.22	4.96	3.3	0.65	0	outer membrane protein,toxin transporter,secretion protein	PA4144,PA4143,PA4142	probable outer membrane protein precursor(PA4144),probable toxin transporter(PA4143),probable secretion protein(PA4142)
PA14_10360	1.98	0	1.27	0	1.11	1.18	0.2	0.62	0.23	0.21	0.51	0.96	0	hypothetical protein	PA4141	hypothetical protein(PA4141)
PA14_10370	0	0	0	0	0	0	0	0	0	0	0.67	0	0	hypothetical protein	PA4140	hypothetical protein(PA4140)
PA14_10380	30.3	11.11	40.74	14.29	8.45	2.5	2.78	4.46	0.37	5.99	4.26	2.2	0	hypothetical protein	PA4139	hypothetical protein(PA4139)
PA14_10400,PA14_10410	0	NA	0	0	0	0	0	0	0	0	0	0	0	hypothetical protein,hypothetical protein	NA,NA	NA,NA
PA14sr_026	1.52	0	0.39	2.42	1.12	0.9	2.8	0.36	0.11	1.01	1.18	1.44	0	NA	NA	NA
PA14_10420	13.39	24	29.41	36.96	33.87	31.75	41.92	47.73	76.49	62.75	63.64	61.67	0	tyrosyl-tRNA synthetase(tyrS)	PA4138	tyrosyl-tRNA synthetase(tyrS)
PA14_10440	0	0	0	0	0	6.25	0	0	0	20	6.67	0	0	porin	PA4137	probable porin(PA4137)
PA14_10470	1.28	0	1.18	0.67	1.02	0	0	0	0	2.67	2.5	0	0	MFS transporter	PA4136	probable major facilitator superfamily (MFS) transporter(PA4136)
PA14_10480	4.88	0	3.12	6.45	3.51	2.86	0	0.92	14.37	4.55	0	1.96	0	transcriptional regulator	PA4135	probable transcriptional regulator(PA4135)
PA14_10490,PA14_10500	9.01	4.55	6.27	3.15	1.11	4.78	9.76	19.07	0.55	9.96	10.15	13.79	0	hypothetical protein,cbb3-type cytochrome c oxidase subunit I	PA4134,PA4133	hypothetical protein(PA4134),cytochrome c oxidase subunit (cbb3-type)(PA4133)
PA14_10530,PA14_10540	0	0	0	0	0.31	0	0	0	0.03	0.04	0	0.06	0	GntR family transcriptional regulator,iron-sulfur cluster-binding protein	PA4132,PA4131	conserved hypothetical protein(PA4132),probable iron-sulfur protein(PA4131)
PA14_10550,PA14_10560	8.71	9.17	9.26	6.5	7.84	6.74	6.42	9.54	1.67	9.41	8.05	10.67	0	sulfite or nitrite reductas,hypothetical protein	PA4130,PA4129	probable sulfite or nitrite reductase(PA4130),hypothetical protein(PA4129)
PA14_10610,PA14_10620	10	0	0	0	0	0	0	0	0	0	0	0	0	5-carboxymethyl-2-hydroxymuconate isomerase(hpcD),homoprotocatechuate 2%2C3-dioxygenase(hpcB)	PA4125,PA4124	5-carboxymethyl-2-hydroxymuconate isomerase(hpcD),homoprotocatechuate 2,3-dioxygenase(hpcB)
PA14_10670	0	0	0	0.92	0	0	0	0	0	0	0	1.96	0	aminoglycoside 3'-phosphotransferase type IIB(aph)	PA4119	aminoglycoside 3'-phosphotransferase type IIb(aph)
PA14_10680	2.74	0	2.22	2.15	4.35	1.92	1.11	0	0	4.38	5.44	2.7	0	hypothetical protein	PA4118	hypothetical protein(PA4118)
PA14_10700	18.57	18.75	11.27	13.35	17.38	27.5	12.57	4.86	1.76	5.98	6.45	6.8	0	bacteriophytochrome	PA4117	bacterial phytochrome, BphP(bphP)
PA14_10710	3.95	0	2.67	2.49	0	2.82	2.56	5.17	13.79	5.51	7.06	7.92	0	hypothetical protein	PA4116	heme oxygenase, BphO(bphO)
PA14_10730	86.67	82.61	85.89	46.12	43.07	77.87	4.08	24.53	21.43	10.71	18.46	6.35	1	hypothetical protein	PA4115	conserved hypothetical protein(PA4115)
PA14_10740	56.82	80	63.08	42.99	41.56	66.67	43.14	56	25	33.8	40	15.25	1	spermidine acetyltransferase	PA4114	lysine decarboxylase(PA4114)
PA14_10750	36.16	42.55	48.54	43.1	39.13	47.89	30.64	40.78	8.21	37.96	32.16	48.54	1	sugar efflux transporter	PA4113	probable major facilitator superfamily (MFS) transporter(PA4113)
PA14_10770	16.29	6.55	10.67	4.74	7.77	5.17	10.77	11.17	27.76	8.47	5.9	3.79	0	sensor/response regulator hybrid	PA4112	probable sensor/response regulator hybrid(PA4112)
PA14_10780	2.04	0	3.7	2.27	4.11	0	5.88	3.45	14.29	0	2.44	0	0	hypothetical protein	PA4111	hypothetical protein(PA4111)
PA14_10790	8.33	50	19.05	12.5	7.69	0	0	0	0	0	0	0	0	beta-lactamase(ampC)	PA4110	beta-lactamase precursor(ampC)
PA14_10800	0.62	7.69	6.03	0.56	0	1.23	0	1.12	0.34	3.25	0.7	0	0	transcriptional regulator AmpR(ampR)	PA4109	transcriptional regulator AmpR(ampR)
PA14_NovelOrf_004	1.77	2.9	2.47	1.15	5.88	3.19	0	3.7	1.64	0	3.57	2.13	0	NA	NA	NA
PA14_10820	4.55	28.57	6.94	2.63	4.41	6.56	0	0	0	0	1.54	6.52	0	HDIG domain-containing protein	PA4108	cyclic di-GMP phosphodiesterase(PA4108)
PA14_10830	4.41	25.93	11.63	3.85	5.43	6.45	5	4.35	1.16	10.53	6.06	7.84	0	LysR family transcriptional regulator	NA	NA
PA14_10840	0	0	0	0	0.84	0	8.77	2.04	10.17	1.19	0	1.43	0	dehydrogenase	NA	NA
PA14_10850	25	0	0	0	5.88	0	0	0	0	0	0	20	0	dehydrogenase	PA4100	probable dehydrogenase(PA4100)
PA14_10870	0	0	0	0	0	0	NA	0	0	0	0	0	0	hypothetical protein	PA4099	hypothetical protein(PA4099)
PA14_10890,PA14_10900,PA14_10910	0	0	1.05	0	0	0	3.12	0	0	0	0	0	0	short-chain dehydrogenase,alcohol dehydrogenase,major facilitator transporter	PA4098,PA4097,PA4096	probable short-chain dehydrogenase(PA4098),probable alcohol dehydrogenase (Zn-dependent)(PA4097),probable major facilitator superfamily (MFS) transporter(PA4096)
PA14_10920	0	0	20	37.5	0	0	0	0	NA	NA	0	0	0	hypothetical protein	PA4095	hypothetical protein(PA4095)
PA14_10940	5.63	0	1.64	4.26	8.7	3.15	0	4.17	0	5.77	4.76	2.63	0	AraC family transcriptional regulator	PA4094	probable transcriptional regulator(PA4094)
PA14_10950	4	0	0	0	0	4.76	0	0	1.54	2.44	0	0	0	hypothetical protein	PA4093	hypothetical protein(PA4093)
PA14_10960,PA14_10970	5	0	14.29	0	4.76	2.7	33.33	0	0	0	0	0	0	ferredoxin oxidoreductase subunit,flavodoxin reductase	NA,NA	NA,NA
PA14_10980	6.67	0	1.09	1.74	0.68	0.7	0	1.61	0.59	5.51	2.2	4.84	0	hypothetical protein	NA	NA
PA14_10990,PA14_11000	0	0	0	0	0	0	0	0	4.55	0	3.45	18.18	0	4-hydroxyphenylacetate 3-monooxygenase small subunit(hpaC),4-hydroxyphenylacetate 3-monooxygenase large chain(hpaA)	PA4092,PA4091	4-hydroxyphenylacetate 3-monooxygenase small chain(hpaC),4-hydroxyphenylacetate 3-monooxygenase large chain(hpaA)
PA14_11010	0	NA	0	4.76	0	14.29	0	0	0	0	0	0	0	hypothetical protein	PA4090	hypothetical protein(PA4090)
PA14_11020,PA14_11030,PA14_11050	12.5	0	13.33	0	0	7.41	16.67	14.29	0	0	0	0	0	3-ketoacyl-ACP reductase,aminotransferase,hypothetical protein	PA4089,PA4088,PA4087	probable short-chain dehydrogenase(PA4089),probable aminotransferase(PA4088),conserved hypothetical protein(PA4087)
PA14_11060,PA14_11070	7.32	22.22	0	3.85	0	5.13	0	0	8.33	0	17.65	0	0	fimbrial subunit CupB1(cupB1),chaperone CupB2(cupB2)	PA4086,PA4085	probable fimbrial subunit CupB1(cupB1),chaperone CupB2(cupB2)
PA14_11080,PA14_11090	0	0	0	0	0	0	7.69	0	20	0	0	0	0	usher CupB3(cupB3),chaperone CupB4(cupB4)	PA4084,PA4083	usher CupB3(cupB3),chaperone CupB4(cupB4)
PA14_11110	0	0	0	4.55	5.88	0	0	20	0	9.09	0	0	0	fimbrial protein cupB6(cupB6)	PA4081	fimbrial subunit CupB6(cupB6)
PA14_11120	60.4	39.13	65.29	65.79	55	65.12	77.78	56.76	34.38	54.35	46.15	47.06	1	response regulator	PA4080	probable response regulator(PA4080)
PA14_11130	3.41	15.38	3.66	0.58	2	2.99	0.82	0.6	0.71	0.52	1.82	1.75	0	short chain dehydrogenase	PA4079	probable dehydrogenase(PA4079)
PA14_11140	5.26	NA	5	1.23	0	0	3.85	5.88	7.69	3.23	4.65	0	0	nonribosomal peptide synthetase	PA4078	probable nonribosomal peptide synthetase(PA4078)
PA14_11170	6.67	9.09	5.05	0.57	0.71	1.72	0	1.4	0	0.8	0.47	0.78	0	hypothetical protein	PA4075	hypothetical protein(PA4075)
PA14_11180	16.67	100	0	0	0	0	0	0	0	0	7.69	0	0	transcriptional regulator	PA4074	probable transcriptional regulator(PA4074)
PA14_11190	0	16.67	8	2.17	0	0	0	0	0	3.57	0	4.55	0	aldehyde dehydrogenase	PA4073	probable aldehyde dehydrogenase(PA4073)
PA14_11210,PA14_11230	0	0	1.82	0	0	0	0	0	0	0	0	0	0	amino acid permease,hypothetical protein	PA4072,PA4071	probable amino acid permease(PA4072),hypothetical protein(PA4071)
PA14_11240	18.52	0	9.68	1.14	4.76	4.17	7.14	11.54	0	10.34	4.76	14.29	0	DNA-binding transcriptional activator FeaR	PA4070	probable transcriptional regulator(PA4070)
PA14_11250,PA14_11260	58.84	51.98	62.3	50.62	55.13	71.61	39.94	46.32	17.96	55.79	52.58	38.51	1	hypothetical protein,epimerase	PA4069,PA4068	hypothetical protein(PA4069),probable epimerase(PA4068)
PA14_11270	21.93	21.13	28.09	8.01	13.99	12.23	14.22	25.4	5.04	31.94	27.24	25	0	outer membrane protein OprG precursor(oprG)	PA4067	Outer membrane protein OprG precursor(oprG)
PA14_11280	12	40	25.93	12.82	12.12	9.09	5.88	2.56	10.45	14	2.78	14.81	0	hypothetical protein	PA4066	hypothetical protein(PA4066)
PA14_11290	0	0	0	0	0	0	0	2.63	0	0	1.96	2.22	0	permease	PA4065	hypothetical protein(PA4065)
PA14_11310	0	0	0	40	23.81	14.29	13.64	5.26	3.03	19.35	11.11	8.33	0	ABC transporter ATP-binding protein	PA4064	probable ATP-binding component of ABC transporter(PA4064)
PA14_11320	20	25	0	2.29	3	0	0	0	3.8	2.2	0	0	0	hypothetical protein	PA4063	hypothetical protein(PA4063)
PA14_11330	1.92	0	0	0	0	3.39	0	0	0	1.99	2.59	2.13	0	hypothetical protein	PA4062	hypothetical protein(PA4062)
PA14_11340	1.79	6.9	2.5	0	2.44	1.14	0	1.03	2.61	1.23	1.56	2.65	0	thioredoxin	PA4061	probable thioredoxin(PA4061)
PA14_11350,PA14_11370	0	0	0	3.12	0	0	0	0	0	0.69	0	0	0	hypothetical protein,lipoprotein	NA,PA4058	NA,hypothetical protein(PA4058)
PA14_11380	0	16.67	0	5.33	2.04	7.69	3.64	1.96	0	2.99	5.26	3.12	0	transcriptional regulator NrdR(nrdR)	PA4057	NrdR(nrdR)
PA14_11400	0.39	0.45	0.16	0.46	0	0.09	0.06	0.08	0.18	0.04	0	0.38	0	riboflavin-specific deaminase/reductase(ribD)	PA4056	riboflavin-specific deaminase/reductase(ribD)
PA14_11410,PA14_11420	3.57	4	2.17	0.58	1.89	2.27	0.57	1.57	14.72	1.99	3.23	0.83	0	riboflavin synthase subunit alpha(ribC),bifunctional 3%2C4-dihydroxy-2-butanone 4-phosphate synthase/GTP cyclohydrolase II-like protein(ribB)	PA4055,PA4054	riboflavin synthase alpha chain(ribC),GTP cyclohydrolase II / 3,4-dihydroxy-2-butanone 4-phosphate synthase(ribB)
PA14_11430,PA14_11450,PA14_11460,PA14_11470,PA14_11480,PA14_11490	4.29	4.02	7.31	2.29	2.65	6.8	4.74	5.2	5.36	5.04	4.38	6.11	0	6%2C7-dimethyl-8-ribityllumazine synthase(ribH),transcription antitermination protein NusB(nusB),thiamine monophosphate kinase(thiL),phosphatidylglycerophosphatase A(pgpA),hypothetical protein,hypothetical protein	PA4053,PA4052,PA4051,PA4050,PA4049,PA4048	6,7-dimethyl-8-ribityllumazine synthase(ribE),NusB protein(nusB),thiamine monophosphate kinase(thiL),phosphatidylglycerophosphatase A(pgpA),hypothetical protein(PA4049),hypothetical protein(PA4048)
PA14_11510,PA14_11520,PA14_11530	8.33	11.48	5.57	4.6	3.1	4.4	3.88	6.34	2.31	4.29	5.19	7.37	0	GTP cyclohydrolase II(ribA),hypothetical protein,hypothetical protein	PA4047,PA4046,PA4045	GTP cyclohydrolase II(ribA),hypothetical protein(PA4046),conserved hypothetical protein(PA4045)
PA14_11550	2.13	3.23	5.97	0.77	2.73	0.64	1.79	1.75	0.45	3.35	1.33	3.12	0	1-deoxy-D-xylulose-5-phosphate synthase(dxs)	PA4044	1-deoxyxylulose-5-phosphate synthase(dxs)
PA14_11560,PA14_11570	7.14	0	6.67	0	2	6.67	0.76	5.06	0	1	4.65	2.44	0	geranyltranstransferase(ispA),exodeoxyribonuclease VII small subunit(xseB)	PA4043,PA4042	geranyltranstransferase(ispA),exodeoxyribonuclease VII small subunit(xseB)
PA14_11580	5.66	16.22	9.15	1.68	3.62	5.14	2.56	4.76	0	2.56	0.88	10	0	hypothetical protein	PA4041	hypothetical protein(PA4041)
PA14sr_028	2.73	3.85	4.47	6.22	10.63	5.71	12.2	10.2	6.67	7.69	8.45	3.7	0	NA	NA	NA
PA14_11630,PA14_11650	0	0	2.44	2.83	2.99	3.77	2.4	2.88	0.6	1.16	0.58	1.33	0	two-component sensor,hypothetical protein	PA4036,PA4035	probable two-component sensor(PA4036),hypothetical protein(PA4035)
PA14_11660	0	0	0	0	2.44	0	6.45	0	7.41	6.67	0	0	0	aquaporin Z(aqpZ)	PA4034	aquaporin Z(aqpZ)
PA14sr_030	0	0	0.09	0.02	0.11	0	0.02	0.04	0	0	0	0.11	0	NA	NA	NA
PA14_11670	44.44	0	18.18	25	5.88	16.67	50	0	0	11.11	23.08	10	0	hypothetical protein	PA4033	MucE(mucE)
PA14_11680	7.54	5.26	5.87	2.53	2.36	6.58	1.52	1.08	1.02	4.9	5.68	4.37	0	two-component regulator	PA4032	probable two-component response regulator(PA4032)
PA14_11690	3.67	0	1.39	1.29	2.67	1.67	2.85	2.83	1.74	2.31	0.52	5.62	0	inorganic pyrophosphatase(ppa)	PA4031	inorganic pyrophosphatase(ppa)
PA14_11700,PA14_11720	0	0	1.23	0	0	5.8	0	0	0.58	1.25	0	3.48	0	hypothetical protein,hypothetical protein	PA4030,PA4029	conserved hypothetical protein(PA4030),conserved hypothetical protein(PA4029)
PA14_11730	2.08	0	2.22	0.84	0	2.63	0	0	0	9.52	0	0	0	protein kinase	NA	NA
PA14_11740	14.94	7.69	6.19	4.11	2.25	13.6	12.12	6.67	22.73	6.12	4.17	9.52	0	hypothetical protein	PA4027	hypothetical protein(PA4027)
PA14_11750,PA14_11760,PA14_11770,PA14_11790	0.59	0	0	0	0.65	0	0.07	0.06	0.34	1.37	0	0	0	acetyltransferase,ethanolamine ammonia-lyase small subunit,ethanolamine ammonia-lyase large subunit(eutB),amino acid transporter	PA4026,PA4025,PA4024,PA4023	probable acetyltransferase(PA4026),probable ethanolamine ammonia-lyase light chain(PA4025),ethanolamine ammonia-lyase large subunit(eutB),probable transport protein(PA4023)
PA14_11810	3.54	2.7	2.75	8.57	1.72	3.17	1.14	1.42	0.57	0	0	0	0	aldehyde dehydrogenase	PA4022	hydrazone dehydrogenase, HdhA(hdhA)
PA14_11830	25.71	23.08	11.11	2.72	2.21	7.2	3.51	1.32	6.02	4.79	5.56	4.96	0	transcriptional regulator	PA4021	probable transcriptional regulator(PA4021)
PA14_11845,PA14_11860,PA14_11880	2.22	1.59	3.88	1.04	1.22	1.66	0.2	0.61	0	0.96	0.55	1.3	0	UDP-N-acetylmuramate:L-alanyl-gamma-D-glutamyl- meso-diaminopimelate ligase(mpl),aromatic acid decarboxylase,hypothetical protein	PA4020,PA4019,PA4018	UDP-N-acetylmuramate:L-alanyl-gamma-D-glutamyl-meso-diaminopimelate ligase(mpl),UbiX(ubiX),hypothetical protein(PA4018)
PA14_11890	2.12	6.98	4.72	4.26	7.65	7.94	12.5	6.67	5.41	4.55	2.74	5.63	0	hypothetical protein	PA4017	conserved hypothetical protein(PA4017)
PA14_11900	0	0	0.58	0.62	0.78	0	0	3.28	2.33	1.06	0	0	0	hypothetical protein	PA4016	hypothetical protein(PA4016)
PA14_11910	1.14	12.5	0	1.56	1.39	0	0	2.13	0	0	1.23	2.82	0	hypothetical protein	PA4015	conserved hypothetical protein(PA4015)
PA14_11920,PA14_11930,PA14_11940	0.69	0.89	1.03	0	0.48	1.04	0.35	0	0.13	0.34	0.39	0	0	hypothetical protein,hypothetical protein,hypothetical protein	PA4014,PA4013,PA4012	hypothetical protein(PA4014),conserved hypothetical protein(PA4013),hypothetical protein(PA4012)
PA14_11960,PA14_11970	2.08	0	2.02	0.17	0.2	0	0.11	0.43	0	0.75	0.66	0	0	hypothetical protein,3-methyladenine DNA glycosylase	PA4011,PA4010	hypothetical protein(PA4011),hypothetical protein(PA4010)
PA14_11980	23.53	20.83	15.96	14.55	22.29	6.77	0	2.7	6.25	3.95	8.16	3.28	0	hypothetical protein	PA4009	hypothetical protein(PA4009)
PA14_11990	3.85	0	0	1.72	7.89	0	0	0	NA	0	4.35	8.33	0	hydrolase	PA4008	probable hydrolase(PA4008)
PA14_12010,PA14_12020	2.95	1.79	3.81	0.89	3.24	0	0.54	0.9	0	1.95	2.83	0.69	0	gamma-glutamyl phosphate reductase(proA),nicotinic acid mononucleotide adenylyltransferase(nadD)	PA4007,PA4006	gamma-glutamyl phosphate reductase(proA),nicotinate mononucleotide adenylyltransferase NadD1(nadD1)
PA14_12030	0.69	1.06	0.23	6.12	7.53	1.79	2.52	3.04	3.81	4.31	12.77	1.16	0	hypothetical protein	PA4005	conserved hypothetical protein(PA4005)
PA14_12050	4.85	2.08	2.4	5.68	8.4	2.04	7.17	5.04	13.49	3.23	9.09	7.46	0	rRNA large subunit methyltransferase	PA4004	conserved hypothetical protein(PA4004)
PA14_12060	6.93	11.11	5.68	0.61	1.04	0	3.41	2.88	0	0.38	1.35	0.8	0	penicillin-binding protein 2(pbpA)	PA4003	penicillin-binding protein 2(pbpA)
PA14_12070	0.19	0	0	0.12	0.11	0	0.25	0.25	0.22	0.13	0.2	0.38	0	rod shape-determining protein(rodA)	PA4002	rod shape-determining protein(rodA)
PA14_12080	12.67	7.1	8.04	8.4	9.79	5.86	7.57	10.07	6.53	12.82	11.73	9	0	soluble lytic transglycosylase B(sltB1)	PA4001	soluble lytic transglycosylase B(sltB1)
PA14_12090	5.52	6.56	3.44	2.59	1.45	3.61	3.08	2.27	3.15	2.88	1.8	4.32	0	RlpA family lipoprotein	PA4000	RlpA(rlpA)
PA14_12100	0.78	1.64	0.85	1.77	4.19	2.34	3.58	5.15	1.38	5.58	5.9	5.69	0	D-ala-D-ala-carboxypeptidase(dacC)	PA3999	D-ala-D-ala-carboxypeptidase(dacC)
PA14_12110	0	0	25	23.53	25	25	35.19	16.95	23.19	22.62	25.42	25.3	0	hypothetical protein	PA3998	conserved hypothetical protein(PA3998)
PA14_12120	5.56	0	1.02	2.79	2.82	7.32	2.12	0.78	3.23	2.41	2.53	4.01	0	lipoate-protein ligase B(lipB)	PA3997	lipoate-protein ligase B(lipB)
PA14_12130	2.83	4.92	1.6	0.34	2.37	4.46	2.7	2.9	8.21	2.68	3.46	2.63	0	lipoyl synthase(lis)	PA3996	lipoate synthase(lis)
PA14_12140	0.81	0	0.97	0.92	0	1.34	0	1.69	0	0	0	0	0	transcriptional regulator	PA3995	probable transcriptional regulator(PA3995)
PA14_12150	25	0	8.33	2.56	0	5.26	9.09	0	10	7.14	0	0	0	epoxide hydrolase	PA3994	probable epoxide hydrolase(PA3994)
PA14_12160	0.89	6.06	2.25	1.88	2.49	0.63	0	1.32	0	0.8	0.42	1.58	0	murein transglycosylase	PA3992	SltB3(sltB3)
PA14_12180	1.64	5.13	2.91	0.75	1.05	0	1.69	8.42	1.05	3.57	9.71	7.87	0	hypothetical protein	PA3990	conserved hypothetical protein(PA3990)
PA14_12170	0	0	0	10	12.5	14.29	0	25	0	0	16.67	0	0	hypothetical protein	NA	NA
PA14_12200,PA14_12210,PA14_12230	0.84	0	0.8	0	0.59	0	0.56	0.09	0	0.65	0.65	0.54	0	DNA polymerase III subunit delta(holA),hypothetical protein,leucyl-tRNA synthetase(leuS)	PA3989,PA3988,PA3987	DNA polymerase III, delta subunit(holA),LPS-assembly lipoprotein LptE(lptE),leucyl-tRNA synthetase(leuS)
PA14_12260	12.4	10.09	10.76	4.96	3.58	10.65	3.11	6.14	3.53	8.95	6.27	5.58	0	hypothetical protein	PA3986	hypothetical protein(PA3986)
PA14_12270	7.26	12.79	9.85	15.88	14.85	25.29	6.55	6.33	2.05	6.47	4.4	14.01	0	hypothetical protein	PA3985	conserved hypothetical protein(PA3985)
PA14_12280	2.61	0	1.33	1.35	0.45	1.74	0.83	0.24	0.33	1.56	1.97	2.17	0	apolipoprotein N-acyltransferase(lnt)	PA3984	apolipoprotein N-acyltransferase(lnt)
PA14_12300,PA14_12310,PA14_12330	4.17	7.69	3.9	0.7	1.7	4.66	1.38	1.95	1.63	1.64	1.63	2.08	0	hypothetical protein,metalloprotease,hypothetical protein	PA3983,PA3982,PA3981	conserved hypothetical protein(PA3983),conserved hypothetical protein(PA3982),conserved hypothetical protein(PA3981)
PA14_12350	11.98	33.33	7.5	4.69	4.81	25.95	2.34	0.38	0.22	2.02	1.69	0.98	0	(dimethylallyl)adenosine tRNA methylthiotransferase	PA3980	conserved hypothetical protein(PA3980)
PA14_12370	39.84	25.55	31.96	25.11	27.38	36.01	24.18	34.18	2.24	31.66	31.66	30.46	1	hypothetical protein	PA3978	hypothetical protein(PA3978)
PA14_12360	5.37	3.45	1.54	5.99	6.64	10.83	0.64	2.14	0	5.11	3.7	6.03	0	hypothetical protein	PA3979	hypothetical protein(PA3979)
PA14_12390	0	0	0	0.79	0.88	0	0.43	0.43	0.28	0.4	0.44	1.72	0	glutamate-1-semialdehyde aminotransferase(hemL)	PA3977	glutamate-1-semialdehyde 2,1-aminomutase(hemL)
PA14_12400,PA14_12410	0	0	0	0.8	0.56	0	0.24	0	0	0	0	0.88	0	thiamine-phosphate pyrophosphorylase(thiE),phosphomethylpyrimidine kinase(thiD)	PA3976,PA3975	thiamin-phosphate pyrophosphorylase(thiE),phosphomethylpyrimidine kinase(thiD)
PA14_12420,PA14_12430	9.27	10.66	9.45	5.07	4.49	9.75	2.81	2.98	0.74	3.72	3.43	3.71	0	PA14_12420,PA14_12430	PA3974,NA	Lost Adherence Sensor, LadS(ladS),NA
PA14_12440,PA14_12450,PA14_12470	0.52	0	0.48	0.47	0.9	0.49	7.37	3.66	5.88	2.72	2.96	0	0	AcrR family transcriptional regulator,acyl-CoA dehydrogenase,hypothetical protein	PA3973,PA3972,PA3971	probable transcriptional regulator(PA3973),probable acyl-CoA dehydrogenase(PA3972),hypothetical protein(PA3971)
PA14_12490	13.46	6.67	6.06	16.42	16.74	9.9	9.46	5.83	12.07	10.64	7.63	3.51	0	AMP nucleosidase	PA3970	AMP nucleosidase(amn)
PA14_12530	3.03	0	0	1.05	2.5	1.82	0	0	0	2.56	2.04	0	0	hypothetical protein	PA3969	conserved hypothetical protein(PA3969)
PA14_12540	20	31.25	36	9.68	13.43	21.74	3.06	8.99	3.43	9.52	7.46	1.69	0	pseudouridine synthase	PA3968	probable pseudouridine synthase(PA3968)
PA14_12550	80	83.33	82.14	79.05	75.79	82.19	83.7	75	78.19	80.65	73.96	77.05	1	hypothetical protein	PA3967	hypothetical protein(PA3967)
PA14_12560	74.25	71.64	68.61	77.16	72.43	78.39	62.59	64.35	43.96	73.9	72.54	64.55	1	hypothetical protein	PA3966	hypothetical protein(PA3966)
PA14_12570	9.09	9.09	5.88	5	12.5	0	0	14.29	0	0	40	0	0	transcription regulator AsnC	PA3965	probable transcriptional regulator(PA3965)
PA14_12590,PA14_12610	0	0	0	1.82	0	0	2.22	4.76	11.43	2.82	12.7	1.89	0	hypothetical protein,transporter	PA3964,PA3963	hypothetical protein(PA3964),probable transporter(PA3963)
PA14_12620	9.9	22.22	14.61	3.81	6.25	0	0	0.87	0	9.59	3.82	4.12	0	hypothetical protein	PA3962	hypothetical protein(PA3962)
PA14_12630	2.67	12.5	5.43	1.06	0.88	0	0	0.61	0	1.82	1.82	1.31	0	ATP-dependent helicase;Pseudo	PA3961	probable ATP-dependent helicase(PA3961)
PA14_12640,PA14_12650	0	0	1.85	5.93	3.23	0	0.88	0.72	0	1.45	0	0	0	hypothetical protein,hypothetical protein	PA3960,PA3959	hypothetical protein(PA3960),hypothetical protein(PA3959)
PA14_12670	3.45	0	2.13	1.46	0.76	0	0.7	2.26	0	3.96	1.91	2.98	0	hypothetical protein	PA3958	hypothetical protein(PA3958)
PA14_12680	10.83	9.76	15.61	7.67	5.28	20.65	2.5	6.38	2.86	2.21	8.08	7.59	0	short chain dehydrogenase	PA3957	probable short-chain dehydrogenase(PA3957)
PA14_12690	7.89	20	7.69	12.96	17.95	0	37.93	22	58.02	22.47	22.39	33.9	0	hypothetical protein	PA3956	hypothetical protein(PA3956)
PA14_12700	1.92	25	6.25	3.91	1.36	2.38	1.52	2.25	0.07	1.87	1.59	3.57	0	hypothetical protein	PA3955	hypothetical protein(PA3955)
PA14_12710	0	0	0	0	0	0	0	0	14.29	0	0	0	0	hypothetical protein	PA3954	hypothetical protein(PA3954)
PA14_12730	0	0	0	0	0	0	0	0	0	0	4.76	12.5	0	hypothetical protein	PA3953	conserved hypothetical protein(PA3953)
PA14_12740,PA14_12750	3.17	12.12	5.63	4	4.18	10.19	5.6	1.01	4.75	2.68	2.86	1.43	0	hypothetical protein,hypothetical protein	PA3952,PA3951	hypothetical protein(PA3952),conserved hypothetical protein(PA3951)
PA14_12760	13.33	50	16.35	16.93	11.96	20.95	8.43	5.75	8.84	10.45	11.95	8.15	0	ATP-dependent RNA helicase	PA3950	probable ATP-dependent RNA helicase(PA3950)
PA14_12770	6.93	7.14	6.35	8.09	14.53	8.25	5.23	5.45	7.59	14.48	8.93	7.26	0	hypothetical protein	PA3949	hypothetical protein(PA3949)
PA14_12780	69.12	80	70.43	64.09	51.92	69.14	52.43	47.32	43.52	54.92	54.41	58.82	1	two-component response regulator	PA3948	Two-component response regulator RocA1(rocA1)
PA14_12810,PA14_12820	3.45	8.47	1.54	2.26	3.81	4.13	2.78	0	0.97	2.47	0	2.41	0	two-component response regulator,two-component sensor	PA3947,PA3946	RocR(rocR),two-component sensor RocS1(rocS1)
PA14_12840	12.75	9.6	13	13.13	13.22	12.05	3.12	6.95	1.73	9.87	9.91	10.18	0	acetyltransferase	PA3945	conserved hypothetical protein(PA3945)
PA14_12850	40	33.33	27.59	22.62	15.38	18.7	6.98	7.32	2.29	11.76	16.67	11.63	0	acetyltransferase	PA3944	conserved hypothetical protein(PA3944)
PA14_12860	0	5.56	0	4.93	1.08	4.17	2.9	1.3	3.85	2.75	2.86	0	0	hypothetical protein	PA3943	conserved hypothetical protein(PA3943)
PA14_12870	12.5	14.29	2.94	5	8.33	18.87	14.81	0	2.86	18.37	2.5	19.57	0	acyl-CoA thioesterase(tesB)	PA3942	acyl-CoA thioesterase II(tesB)
PA14_12890	8	0	10.53	0	5.88	11.76	5.71	6.98	0	1.64	3.45	0	0	hypothetical protein	PA3941	hypothetical protein(PA3941)
PA14_12900	11	6.67	12.77	18	7.69	18.52	13.59	7.53	12.33	14.59	15.28	15.08	0	DNA binding protein	PA3940	probable DNA binding protein(PA3940)
PA14_12910	0	0	10	9.68	22.67	0	19.05	5	5.13	4.35	0	0	0	hypothetical protein	NA	NA
PA14_12920	0	0	6.25	2.57	4.4	4.11	0	3.7	0	4.17	4.65	10	0	taurine ABC transporter periplasmic protein	PA3938	probable periplasmic taurine-binding protein precursor(PA3938)
PA14_12940,PA14_12960,PA14_12970	1	0	0	0.67	0.35	0.58	0	0	0.76	1.65	0	0	0	taurine ABC transporter ATP-binding protein,taurine ABC transporter permease,taurine dioxygenase(tauD)	PA3937,PA3936,PA3935	probable ATP-binding component of ABC taurine transporter(PA3937),probable permease of ABC taurine transporter(PA3936),taurine dioxygenase(tauD)
PA14_12980	2.45	0	1.3	1.65	3.65	1.05	0.57	2.55	0.22	1.65	3.14	1.3	0	hypothetical protein	PA3934	conserved hypothetical protein(PA3934)
PA14_12990	1.75	0	0	2.67	1.34	2.67	3.92	0	0.87	1.12	1.37	4.69	0	choline transporter	PA3933	BetT3(betT3)
PA14sr_032	17.93	11.11	9.43	1.27	3.21	3.45	3.32	2.17	2.31	2.48	2.16	2.12	0	NA	NA	NA
PA14_13000,PA14_13010	5.65	25	15.48	3.01	8.88	3.67	2.25	1.53	9.23	1.41	2.29	8.94	0	transcriptional regulator,hypothetical protein	PA3932,PA3931	probable transcriptional regulator(PA3932),conserved hypothetical protein(PA3931)
PA14sr_033	16.67	0	0	0	0	0	0	0	0	0	0	0	0	NA	NA	NA
PA14_13030,PA14_13040,PA14_13050	6.14	9.26	8.07	9.39	9.36	15.4	5.76	8.12	6.3	7.67	5.46	5.25	0	CioA%2C cyanide insensitive terminal oxidase(cioA),CioB%2C cyanide insensitive terminal oxidase(cioB),hypothetical protein	PA3930,PA3929,PA3928	cyanide insensitive terminal oxidase(cioA),cyanide insensitive terminal oxidase(cioB),hypothetical protein(PA3928)
PA14_13060	19.1	34.48	27.59	8.85	17.35	16.36	11.43	19.51	20	9.68	12.94	13.33	0	transcriptional regulator	PA3927	probable transcriptional regulator(PA3927)
PA14_13090	1.72	5	3.57	5.69	7.29	4	7.46	0	2.06	6.76	1.89	2.67	0	acyl-CoA thiolase	PA3925	probable acyl-CoA thiolase(PA3925)
PA14_13110	2	8	3.08	1.38	5.17	0	0.96	2.08	0	1.45	1.16	0	0	long-chain-fatty-acid--CoA ligase	PA3924	probable medium-chain acyl-CoA ligase(PA3924)
PA14_13130	1.05	4.35	0.96	0	1.48	0	0	0	0	0.56	1.54	0.59	0	hypothetical protein	PA3923	hypothetical protein(PA3923)
PA14_13140	1.87	0	2.6	11.19	8.79	7.46	5.14	5.48	10.31	6.07	9.27	10.06	0	hypothetical protein	PA3922	conserved hypothetical protein(PA3922)
PA14_13150	9.52	24.14	14.52	6.47	7.79	14.01	2.79	4.24	10.11	4.2	3.89	6.93	0	transcriptional regulator	PA3921	probable transcriptional regulator(PA3921)
PA14_13170	6.77	9.29	10.09	0.82	1.63	2.48	0	3.3	0	0.91	4.48	3.45	0	metal transporting P-type ATPase	PA3920	probable metal transporting P-type ATPase(PA3920)
PA14_13190,PA14_13200	95.78	82.29	90.42	93.21	91.52	95.56	88.06	89.78	6.99	93.39	93.9	89.3	1	hypothetical protein,hypothetical protein	PA3919,NA	conserved hypothetical protein(PA3919),NA
PA14_13210	3.23	0	4.35	0	15.15	6	50	0	0	0	0	0	0	hypothetical protein	NA	NA
PA14_13220	11.76	0	5	20	18.75	15.15	0	0	6.25	7.69	33.33	0	0	protein-tyrosine-phosphatase	NA	NA
PA14_13230,PA14_13240,PA14_13250	1.67	0	0	1.03	0.53	0.99	0	1.08	0.42	4.67	0	2.17	0	molybdenum cofactor biosynthesis protein MoaC(moaC),molybdopterin converting factor%2C small subunit(moaD),molybdopterin converting factor%2C large subunit(moaE)	PA3918,PA3917,PA3916	molybdopterin biosynthetic protein C(moaC),molybdopterin converting factor, small subunit(moaD),molybdopterin converting factor, large subunit(moaE)
PA14_13260,PA14_13280	0	0	0	10.42	4.76	0	22.22	0	16.67	14.29	26.67	8.33	0	MoaB1(moaB1),molybdenum cofactor biosynthetic protein A1(moeA1)	PA3915,PA3914	molybdopterin biosynthetic protein B1(moaB1),molybdenum cofactor biosynthetic protein A1(moeA1)
PA14_13290,PA14_13300,PA14_13320,PA14_13330,PA14_13340	18.18	0	5.08	2.09	2.36	7.24	8.93	3.23	0	2.7	6.67	2.78	0	protease,hypothetical protein,hypothetical protein,hypothetical protein,extracellular nuclease	PA3913,PA3912,PA3911,PA3910,PA3909	probable protease(PA3913),conserved hypothetical protein(PA3912),conserved hypothetical protein(PA3911),Extracelullar DNA degradation protein, EddA(eddA),Extracelullar DNA degradation protein, EddB(eddB)
PA14_13350,PA14_13360,PA14_13370,PA14_13380,PA14_13390	3.57	2.86	1.35	0.59	1.29	0.34	0.87	1.28	0	1.2	1.25	1.27	0	hypothetical protein,hypothetical protein,hypothetical protein,hypothetical protein,hypothetical protein	PA3908,PA3907,PA3906,PA3905,PA3904	hypothetical protein(PA3908),hypothetical protein(PA3907),hypothetical protein(PA3906),hypothetical protein(PA3905),hypothetical protein(PA3904)
PA14_13410	8.16	8.7	6.87	9.36	5.7	9.56	5.13	8.83	2.17	17.14	13.58	5.66	0	peptide chain release factor 3(prfC)	PA3903	peptide chain release factor 3(prfC)
PA14sr_034	0	0	0	3.33	9.09	4.35	0	6.67	0	0	0	0	0	NA	NA	NA
PA14_13420	20.67	8.57	19.08	4.12	4.21	13.86	6.38	4.29	1.02	4.84	3.57	3.85	0	hypothetical protein	PA3902	hypothetical protein(PA3902)
PA14_13430,PA14_13450,PA14_13460	9.48	9.52	9.84	5.26	6.3	7.81	9.62	12.5	0.92	9.3	10.87	10.53	0	Fe(III) dicitrate transport protein FecA(fecA),transmembrane sensor,RNA polymerase sigma factor	PA3901,PA3900,PA3899	Fe(III) dicitrate transport protein FecA(fecA),FecR(fecR),FecI(fecI)
PA14_13470	10.77	0	5.56	0	0	9.23	0	0	0	0.47	0	0	0	AraC family transcriptional regulator	PA3898	probable transcriptional regulator(PA3898)
PA14_13490	0	0	5.88	3.33	1.75	4.55	0.81	0.82	0.81	0	0	0	0	hypothetical protein	PA3897	hypothetical protein(PA3897)
PA14_13500	7.14	0	0	8.16	4.76	0	2.5	2.56	0	6.67	2.13	2.94	0	2-hydroxyacid dehydrogenase	PA3896	probable 2-hydroxyacid dehydrogenase(PA3896)
PA14_13510	23.26	23.08	16.67	5.26	6.06	22.22	3.23	5.45	3.45	7.69	4.23	13.33	0	LysR family transcriptional regulator	PA3895	probable transcriptional regulator(PA3895)
PA14_13520,PA14_13530,PA14_13560	20.25	17.39	13.75	12.17	8.08	12	3.92	8.33	13.87	4.85	6.25	1.69	0	outer membrane protein,outer membrane protein,hypothetical protein	PA3894,PA3893,PA3892	probable outer membrane protein precursor(PA3894),conserved hypothetical protein(PA3893),conserved hypothetical protein(PA3892)
PA14_13580,PA14_13590,PA14_13600,PA14_13610	54.5	77.27	67.81	28.46	59.84	48.25	12	10.34	15.38	16.28	9.09	44.68	1	ABC transporter ATP-binding protein,ABC transporter permease,ABC transporter substrate-binding protein,ABC transporter permease	PA3891,PA3890,PA3889,PA3888	OpuC ABC transporter, ATP-binding protein, OpuCA(opuCA),OpuC ABC transporter, permease protein, OpuCB(opuCB),OpuC ABC transporter, periplasmic substrate-binding protein, OpuCC(opuCC),OpuC ABC transporter, permease protein, OpuCD(opuCD)
PA14_13620	28.1	40	39.22	17.71	22.22	47.78	7.95	8.13	5.42	10.84	10	7.08	0	Na+/H+ antiporter NhaP(nhaP)	PA3887	Na+/H+ antiporter NhaP(nhaP)
PA14_13630,PA14_13650	0	0	0	0	0	0	0	0	0	0	1.74	0	0	hypothetical protein,hypothetical protein	NA,PA3886	NA,hypothetical protein(PA3886)
PA14_13660	16.67	0	0	5.56	14.29	20	8	0	32.5	8.7	8.33	28.57	0	hypothetical protein	PA3885	protein tyrosine phosphatase TpbA(tpbA)
PA14_13670,PA14_13680	2.56	0	5.26	1.52	1.85	2.04	1.85	1.69	0	5.48	1.45	0	0	hypothetical protein,short chain dehydrogenase	PA3884,PA3883	hypothetical protein(PA3884),probable short-chain dehydrogenase(PA3883)
PA14_13690,PA14_13710	7.69	5.88	10.53	4.3	8.96	5.05	2.78	0	0	2.68	1.08	4.05	0	methyltransferase,hypothetical protein	PA3882,PA3881	hypothetical protein(PA3882),hypothetical protein(PA3881)
PA14_13720	18.6	31.91	20.37	16.89	18.62	28.67	15.56	14.89	1.18	16.13	21.21	26.47	0	hypothetical protein	PA3880	conserved hypothetical protein(PA3880)
PA14_13730,PA14_13740	6.32	19.49	11.25	5.36	8.54	9.43	9.86	12.5	5.63	19.59	17.7	21.55	0	transcriptional regulator NarL(narL),two-component sensor NarX(narX)	PA3879,PA3878	two-component response regulator NarL(narL),two-component sensor NarX(narX)
PA14_13750,PA14_13770,PA14_13780,PA14_13800,PA14_13810,PA14_13830,PA14_13840,PA14_13850	0	0	0.92	0	0	0	1.56	0	0	0	0	0	0	nitrite extrusion protein 1(narK1),nitrite extrusion protein 2(narK2),respiratory nitrate reductase alpha subun(narG),respiratory nitrate reductase beta subuni(narH),respiratory nitrate reductase delta chain(narJ),respiratory nitrate reductase gamma chain(narI),peptidyl-prolyl cis-trans isomerase%2C PpiC-type,molybdenum cofactor biosynthesis protein A(moaA)	PA3877,PA3876,PA3875,PA3874,PA3873,PA3872,PA3871,PA3870	nitrite extrusion protein 1(narK1),nitrite extrusion protein 2(narK2),respiratory nitrate reductase alpha chain(narG),respiratory nitrate reductase beta chain(narH),respiratory nitrate reductase delta chain(narJ),respiratory nitrate reductase gamma chain(narI),probable peptidyl-prolyl cis-trans isomerase, PpiC-type(PA3871),molybdopterin biosynthetic protein A1(moaA1)
PA14_13890	22.09	25	27.85	32.89	34.83	21.31	44.44	47.06	25	28.57	39.29	20	0	integrase	PA3868	hypothetical protein(PA3868)
PA14_13900,PA14_13910	0	0	0	0.52	0	0.33	0	0	0	0	0	0	0	PA14_13900,PA14_13910	NA,NA	NA,NA
PA14_13920	9.09	20	55.56	15.38	6.25	27.27	22.22	0	0	23.08	16.67	10	0	hypothetical protein	NA	NA
PA14_NovelOrf_005,PA14_13940	0	0	0	0.53	0.71	0	0	0	0	0	0	0	0	NA,S-type pyocin protein	NA,PA3866	NA,Pyocin S4(PA3866)
PA14_13950	4.38	4.35	3.56	1.49	4.93	1.72	5.17	5.41	1.16	5.17	5.94	2.6	0	hypothetical protein	NA	NA
PA14_13960,PA14_13970	0.09	0	0	0	0.35	0	0	0	0	0	0	0	0	hypothetical protein,hypothetical protein	NA,NA	NA,NA
PA14_13990	19.32	35	24.36	14.29	16.67	17.31	25.81	10.71	11.76	23.38	21.31	13.04	0	amino acid ABC transporter	PA3865	probable amino acid binding protein(PA3865)
PA14_14000	2.56	0	0	0	0	0	0	1.33	0	0	0	1.15	0	hypothetical protein	PA3864	Transcriptional regulator of the dauBAR operon, DauR(dauR)
PA14_14010,PA14_14020	2.04	9.09	0	0	3.92	4.88	2.38	1.01	2.5	0.73	0	0	0	amino acid oxidase,hypothetical protein	PA3863,PA3862	FAD-dependent catabolic D-arginine dehydrogenase, DauA(dauA),NAD(P)H-dependent anabolic L-arginine dehydrogenase, DauB(dauB)
PA14_14040	1.14	0	0	0.42	0.48	1.06	0	0	0	0	0	0	0	ATP-dependent RNA helicase RhlB(rhl)	PA3861	ATP-dependent RNA helicase RhlB(rhl)
PA14_14060	28.95	5	10.34	5.97	7.69	8.33	0	0	0	7.14	5	3.23	0	AMP-binding protein	PA3860	probable AMP-binding enzyme(PA3860)
PA14_14080	5	0	1.09	0.59	0	6.38	2.86	5.71	2.94	2.17	0	5.41	0	carboxylesterase	PA3859	carboxylesterase(PA3859)
PA14_14100	4.82	1.23	3.9	1.67	1.76	2.05	2.27	0	0	0.51	2	0.68	0	amino acid-binding protein	PA3858	probable amino acid-binding protein(PA3858)
PA14_14110	3.38	4.76	3.1	2.42	7.69	4.61	0	2.86	1.29	5.47	10.59	7.14	0	phosphatidylserine synthase(pcs)	PA3857	phosphatidylcholine synthase(pcs)
PA14_14130	16.13	18.18	6.25	11.11	15.69	0	7.89	0	19.23	2.27	21.95	7.69	0	hypothetical protein	PA3856	hypothetical protein(PA3856)
PA14_14140	1.08	8.33	5.56	2.2	2.2	0	6.25	1.49	0	0.94	4.17	1.1	0	hypothetical protein	PA3855	hypothetical protein(PA3855)
PA14_14150	7.48	0	1.87	0.81	2.7	3.95	3.83	0.94	5.47	1.15	1.64	1.27	0	GIY-YIG nuclease superfamily protein	PA3854	hypothetical protein(PA3854)
PA14_14160	6.52	0	4.76	2.21	3.24	3.66	2.2	3.69	3.23	3.41	3.96	4.27	0	acetyltransferase	PA3853	probable transferase(PA3853)
PA14_14170,PA14_14200	2.82	11.11	5.6	0.63	2.98	0	2.06	1.5	6.32	2.97	2.03	1.39	0	hypothetical protein,hypothetical protein	PA3852,PA3851	hypothetical protein(PA3852),hypothetical protein(PA3851)
PA14_14210	3.53	0	2.21	2.68	2.94	0.82	1.29	0.46	0.55	2.1	2	1.48	0	hypothetical protein	PA3850	hypothetical protein(PA3850)
PA14_14220	8.7	20	14.77	22	12.28	5.97	12.64	19	2.03	18.75	19.55	15.09	0	nucleoid-associated protein NdpA	PA3849	conserved hypothetical protein(PA3849)
PA14_14230	12.5	33.33	0	2.63	3.7	4.55	0	13.04	0	0	0	2.7	0	hypothetical protein	PA3848	hypothetical protein(PA3848)
PA14_14250	7.69	0	8.11	0	3.64	11.54	16.67	0	4.55	13.51	15	12.5	0	hypothetical protein	PA3847	conserved hypothetical protein(PA3847)
PA14_14270	15.22	14.93	10.58	7.99	18.66	7.93	10.61	2.5	6.82	3.31	2.22	3.85	0	isochorismatase family hydrolase	PA3846	hypothetical protein(PA3846)
PA14_14280	3.39	7.69	2.08	0	0	2.67	7.69	3.12	0	5.41	0	0	0	LysR family transcriptional regulator	PA3845	probable transcriptional regulator(PA3845)
PA14_14290	0	0	0	0.89	2.78	2.35	2.13	2.5	7.69	0	0	0	0	hypothetical protein	PA3844	hypothetical protein(PA3844)
PA14_14300	12.34	16.24	10.48	13.85	19.77	10.7	13.16	14.06	26.42	15.79	15.83	21.95	0	zinc-binding oxidoreductase	NA	NA
PA14_14310	0	0	0	0	0	1.47	0	0	0	0.89	0	1.19	0	transcriptional regulator	NA	NA
PA14_14320	5	25	3.33	0	11.76	26.32	0	0	0	0	0	0	0	hypothetical protein	NA	NA
PA14_14330	33.33	0	0	0	40	0	0	0	0	0	0	4.17	0	chaperone	PA3842	specific Pseudomonas chaperone for ExoS, SpcS(spcS)
PA14_14340	0	0	15.79	0	13.16	17.39	0	3.45	8.82	3.7	7.41	10	0	SAM-dependent methyltransferase	PA3840	conserved hypothetical protein(PA3840)
PA14_14360	0.58	1.64	1.11	0.88	0.62	0	4.46	0.83	12.58	8.22	7.32	7.27	0	sodium:sulfate symporter	PA3839	probable sodium:sulfate symporter(PA3839)
PA14_14370,PA14_14380	0	0	3.33	0.59	0	1.32	0.35	0.88	0.47	0.48	1.34	2.3	0	ABC-transporter ATP-binding component,ABC transporter permease	PA3838,PA3837	probable ATP-binding component of ABC transporter(PA3838),probable permease of ABC transporter(PA3837)
PA14_14390	0	3.12	1.17	0	0	2.63	0	0.81	0.53	0.57	0.99	0.31	0	ABC-type transport protein%2C periplasmic c	PA3836	hypothetical protein(PA3836)
PA14_14400	33.33	14.29	19.05	17.65	33.33	13.33	0	0	33.33	11.76	20	0	0	hypothetical protein	NA	NA
PA14_14420	1	3.03	2.27	3.3	1.99	2.29	5.26	9.23	0.46	1.3	2.31	2.5	0	hypothetical protein	NA	NA
PA14sr_036	2.68	5.71	4.41	5.71	1.37	8.86	3.23	0	4.17	1.25	12.5	0	0	NA	NA	NA
PA14sr_037	31.25	37.5	38.1	15.79	11.76	37.5	33.33	0	0	0	0	11.11	0	NA	NA	NA
PA14_14440	2.52	4.35	3.57	3.12	2.79	2.17	1.34	2.52	0.21	3.11	4.43	5.9	0	valyl-tRNA synthetase(valS)	PA3834	valyl-tRNA synthetase(valS)
PA14_14430	0	14.29	4.26	4.29	1.32	0	0	4.55	2.11	0	3.03	10	0	hypothetical protein	PA3835	hypothetical protein(PA3835)
PA14_14450	18.18	33.33	18.75	7.14	0	20.83	9.52	12.5	4.35	7.69	12	7.14	0	hypothetical protein	PA3833	hypothetical protein(PA3833)
PA14_14460,PA14_14470	30.29	46.43	43.43	17.28	33.86	46.18	10.38	9.42	11.53	19	13.68	19.45	1	DNA polymerase III subunit chi(holC),leucyl aminopeptidase(pepA)	PA3832,PA3831	DNA polymerase III, chi subunit(holC),leucine aminopeptidase(pepA)
PA14_14480	2.38	0	0	1.06	1.2	0	2.33	0	0	0	0	0	0	transcriptional regulator	PA3830	probable transcriptional regulator(PA3830)
PA14_14490	0	0	6.67	3.39	5.71	2.17	0	7.41	2.13	6.25	2.17	7.89	0	hydrolase	PA3829	hypothetical protein(PA3829)
PA14_14500,PA14_14510	1.86	7.52	4.36	7.57	6.54	11.98	1.34	2.3	0.95	3.4	2.79	2.97	0	hypothetical protein,hypothetical protein	PA3828,PA3827	Lipopolysaccharide export system permease protein LptF(lptF),Lipopolysaccharide export system permease protein LptG(lptG)
PA14_14520	3.95	7.69	1.72	3	0.88	10.34	1.04	0	0	0.68	1.61	0	0	hypothetical protein	PA3826	hypothetical protein(PA3826)
PA14_14530	0	0	0.74	0.91	0.47	0	0	0	1.16	0.56	0	0.82	0	hypothetical protein	PA3825	Cyclic-guanylate-specific phosphodiesterase(PA3825)
PA14sr_038	3.92	11.11	19.61	8.33	12.16	8.97	25.93	42.86	30	39.58	28.21	45.71	0	NA	NA	NA
PA14_14540,PA14_14550	7.42	5.69	5.37	3.61	3.64	7.95	3.7	3	3.61	3.7	5	2.46	0	hypothetical protein,hypothetical protein	NA,NA	NA,NA
PA14_14560	0	0	0	3.23	0	0	1.43	10.77	21.88	4.44	0	12.82	0	hypothetical protein	NA	NA
PA14_14570	0.02	0	0.01	0.11	0.06	0	0	0.03	0.04	0.03	0.02	0.03	0	tRNA-Leu	PA3824.1	tRNA-Leu(PA3824.1)
PA14_14590,PA14_14600	5.18	3.45	5.88	2.68	4.1	4.94	0.19	0.95	0.26	0.72	1.34	2.29	0	S-adenosylmethionine--tRNA ribosyltransferase-isomerase(queA),queuine tRNA-ribosyltransferase(tgt)	PA3824,PA3823	S-adenosylmethionine:trna ribosyltransferase-isomerase(queA),queuine tRNA-ribosyltransferase(tgt)
PA14_14610	8.9	4.62	10.09	11.62	14.44	11.8	7.71	11.9	1.16	15.79	17.5	9.44	0	preprotein translocase subunit YajC(yajC)	PA3822	conserved hypothetical protein(PA3822)
PA14_14630,PA14_14650	0.92	1.47	0	1.28	1.36	1.07	0.38	0.54	1.28	1.15	1.31	0.61	0	preprotein translocase subunit SecD(secD),preprotein translocase subunit SecF(secF)	PA3821,PA3820	secretion protein SecD(secD),secretion protein SecF(secF)
PA14_14660	4.61	5.2	4.18	1.32	2.4	3.58	3.14	1.08	0.98	3.69	4.94	4.68	0	hypothetical protein	PA3819	conserved hypothetical protein(PA3819)
PA14_14680	11.58	9.62	11	8.64	9.21	5.86	2.5	5.43	0.26	11.39	16.82	5.6	0	extragenic suppressor protein SuhB	PA3818	extragenic suppressor protein SuhB(PA3818)
PA14_14690,PA14_14700	3.4	4.24	2.69	2.55	2.51	4.73	1.2	1.26	0.3	1.47	1.05	0.96	0	methyltransferase,serine O-acetyltransferase(cysE)	PA3817,PA3816	probable methyltransferase(PA3817),O-acetylserine synthase(cysE)
PA14_14710	7.66	5.61	8.86	3.95	5.01	4.98	25.71	30.54	27.92	29.34	36.31	34.33	1	Rrf2 family protein	PA3815	IscR(iscR)
PA14_14730	1.04	2.53	1.89	4.34	3.59	5.97	2.58	1.9	2.12	1.83	1.81	4.08	0	cysteine desulfurase(iscS)	PA3814	L-cysteine desulfurase (pyridoxal phosphate-dependent)(iscS)
PA14_14740	15.56	14.29	7.84	9.86	13.67	16.33	17.44	10.81	6.61	18.37	13.85	23.96	0	scaffold protein	PA3813	probable iron-binding protein IscU(iscU)
PA14_14750	1.35	5.26	6.38	1.71	2.58	1.56	1.41	6.09	4.05	5	2.04	7.08	0	iron-binding protein IscA	PA3812	probable iron-binding protein IscA(iscA)
PA14_14770	10.14	5.56	14.93	7.01	11.72	10.59	5.02	4.98	3.27	10	6.43	6.73	0	co-chaperone HscB(hscB)	PA3811	heat shock protein HscB(hscB)
PA14_14780	0	0	0.22	1.27	0.46	0.42	0.79	0.07	0.23	0.1	0.22	0.19	0	chaperone protein HscA(hscA)	PA3810	heat shock protein HscA(hscA)
PA14_14800	0	0	0	8.33	3.77	4.17	0.99	0	3.23	4.21	0	1.15	0	ferredoxin 2Fe-2S(fdx2)	PA3809	ferredoxin [2Fe-2S](fdx2)
PA14sr_039	0.97	0	2.02	1	6.73	0.6	0	0	0	3.7	0	0	0	NA	NA	NA
PA14_14810	4.84	0	5.45	6.19	1.02	2.41	3.05	4.6	2.44	1	5.62	6.45	0	hypothetical protein	PA3808	conserved hypothetical protein(PA3808)
PA14_14820,PA14_14830,PA14_14850,PA14_14860,PA14_14880,PA14_14890,PA14_14900,PA14_14910	5.35	5.63	4.48	11.72	6.86	11.35	5.87	7.37	1.1	7.88	5.65	5.18	0	nucleoside diphosphate kinase(ndk),hypothetical protein,type 4 fimbrial biogenesis protein PilF(pilF),hypothetical protein,4-hydroxy-3-methylbut-2-en-1-yl diphosphate synthase(ispG),histidyl-tRNA synthetase(hisS),hypothetical protein,hypothetical protein	PA3807,PA3806,PA3805,PA3804,PA3803,PA3802,PA3801,PA3800	nucleoside diphosphate kinase(ndk),conserved hypothetical protein(PA3806),type 4 fimbrial biogenesis protein PilF(pilF),hypothetical protein(PA3804),probable isoprenoid biosynthetic protein GcpE(gcpE),histidyl-tRNA synthetase(hisS),conserved hypothetical protein(PA3801),conserved hypothetical protein(PA3800)
PA14_14930	3.96	2.33	6.53	6.97	5.86	6.1	6.13	4.9	7.45	6.97	10.96	8.28	0	GTP-binding protein EngA(engA)	PA3799	conserved hypothetical protein(PA3799)
PA14_14940,PA14_14960	0	3.64	0	0.16	1.15	0	2.31	0.43	0.37	1.49	1.2	1.28	0	aminotransferase,hypothetical protein	PA3798,PA3797	probable aminotransferase(PA3798),conserved hypothetical protein(PA3797)
PA14_14975	0.82	0.4	1.15	1.02	2.14	1.31	0	1.9	5.68	1.27	2.87	3.24	0	hypothetical protein	PA3796	hypothetical protein(PA3796)
PA14_14990	5.08	11.76	1.69	0	0	2.94	2.63	0	0	0	0	0	0	oxidoreductase	PA3795	probable oxidoreductase(PA3795)
PA14_15000	9.39	9.68	8	19.47	22.89	12.77	13.51	15.15	17.46	5.88	9.88	16.13	0	hypothetical protein	PA3794	hypothetical protein(PA3794)
PA14_15020	3.57	0	10.39	0.99	2.94	2.04	3.37	0.92	3.92	5.97	3.79	0.88	0	hypothetical protein	PA3793	hypothetical protein(PA3793)
PA14_15030	15.65	26.67	13.08	4.54	4.92	4	0	6.86	0.72	4.32	5	6.12	0	2-isopropylmalate synthase(leuA)	PA3792	2-isopropylmalate synthase(leuA)
PA14_15050	16.62	15.71	17.22	15.15	15.16	25.91	17.39	26.43	9	31.63	22.43	30.26	1	hypothetical protein	PA3791	hypothetical protein(PA3791)
PA14_15070	0	0	0	2.86	0	0	0	0	0	0	0	0	0	outer membrane copper receptor OprC(oprC)	PA3790	Putative copper transport outer membrane porin OprC precursor(oprC)
PA14_15090	10.71	0	10	16.22	2.7	12.05	23.53	6.67	4.17	8.7	6.67	9.52	0	hypothetical protein	PA3788	hypothetical protein(PA3788)
PA14_15100	0	0	0	0.95	2.08	0	1.15	0	1.89	0	5.61	6.15	0	hypothetical protein	PA3787	conserved hypothetical protein(PA3787)
PA14_15110	3.26	2.38	1.86	1.66	1.9	1.44	0.43	0.74	0	2.47	3.62	3.26	0	hypothetical protein	PA3786	hypothetical protein(PA3786)
PA14_15120	11.76	0	0	10.81	19.23	14.29	13.95	7.14	17.24	21.05	13.64	25	0	hypothetical protein	PA3785	conserved hypothetical protein(PA3785)
PA14_15130	0	0	0	3.12	2.25	3.08	1.74	1.8	3.57	0.9	4.55	0.98	0	hypothetical protein	PA3784	hypothetical protein(PA3784)
PA14_15140	0	NA	0	25	0	0	0	0	33.33	0	14.29	0	0	hypothetical protein	PA3783	hypothetical protein(PA3783)
PA14_15150	5.93	7.32	5.42	2.4	3.9	8.29	12.05	8.43	12.73	10.84	12.16	7.79	0	transcriptional regulator	PA3782	probable transcriptional regulator(PA3782)
PA14_15160	18.18	0	0	5	0	0	10	10	15.38	0	9.52	0	0	hypothetical protein	NA	NA
PA14_15180,PA14_15190	0	0	0	0	0	0	2.27	0	1.89	0	0	0	0	transporter,hypothetical protein	PA3781,PA3780	probable transporter(PA3781),hypothetical protein(PA3780)
PA14_15200	0	0	0	0	14.29	0	3.57	6.67	4.35	3.45	8.33	16.67	0	hypothetical protein	PA3779	hypothetical protein(PA3779)
PA14_15240	0	0	11.11	0	0	0	0	0	0	0	0	0	0	LysR family transcriptional regulator	PA3776	probable transcriptional regulator(PA3776)
PA14_15250	7.14	NA	27.27	0	6.67	0	4.17	0	0	2.17	0	4.88	0	hypothetical protein	PA3775	hypothetical protein(PA3775)
PA14_15290	0	10	0	0	4.65	0	0	11.11	0	0	0	0	0	transcriptional regulator	PA3771	probable transcriptional regulator(PA3771)
PA14_15310	5.42	7.53	7.1	3.47	2.59	4.38	1.35	1.79	0.52	2.67	2.43	2.9	0	inosine 5'-monophosphate dehydrogenase(guaB)	PA3770	inosine-5'-monophosphate dehydrogenase(guaB)
PA14_15340	8.73	7.69	5.15	14.68	13.58	9.09	11.92	13.19	12.26	16.84	13.79	18.52	0	GMP synthase(guaA)	PA3769	GMP synthase(guaA)
PA14_15350	32.56	21.99	27.01	29.08	28.89	38.56	20.87	20.16	16.33	24.28	22.32	15.22	0	integrase	NA	NA
PA14_15360	0.25	0.21	0.15	0.06	0.09	0.08	0	0	0.27	0	0	0	0	hypothetical protein	NA	NA
PA14_15370	0	0	10	7.69	0	0	NA	0	0	0	33.33	11.11	0	hypothetical protein	NA	NA
PA14_NovelOrf_006	11.11	14.29	5	0	3.12	10.42	11.11	0	18.18	3.45	4.55	7.69	0	NA	NA	NA
PA14_15380,PA14_15400	1.09	3.85	1.49	1.6	1.68	2.36	2.53	1.52	0	2.82	1.72	3.64	0	replicative helicase%2C RepA(repA),replication protein%2C RepC	NA,NA	NA,NA
PA14_15410,PA14_15420,PA14_15430	0.97	5.56	8.86	12	5.65	8.78	7.69	10	3.23	10.87	12.33	5.17	0	PA14_15410,PA14_15420,resolvase%2C essential for transposition	NA,NA,NA	NA,NA,NA
PA14_15435,PA14_15445,PA14_15450,PA14_15460	0.39	2.04	0.52	0.21	0.25	0.36	0	0	0	0	0.46	0	0	hypothetical protein,mercury resistance protein(merE),transcriptional regulator MerD(merD),mercuric reductase(merA)	NA,NA,NA,NA	NA,NA,NA,NA
PA14_15480	0.63	0.85	0.82	0.68	0.59	0.57	0.25	1.22	0.32	1.58	1.77	1.54	0	transcriptional regulator MerR(merR)	NA	NA
PA14_15490,PA14_15500	54.39	50.41	51.39	51.73	50.81	48.68	16.9	23.44	20.83	20.73	25.14	29.8	1	hypothetical protein,oriT-binding protein%2C TraK	NA,NA	NA,NA
PA14_15510	0	0	4.88	17.74	5.63	14.71	14.29	9.09	12.7	8.7	20	5	0	conjugal transfer relaxosome component TraJ(traJ)	NA	NA
PA14_15520	60	60	52.78	63.71	57.89	76.74	64.41	77.14	75.76	76.39	81.43	68.92	1	conjugal transfer protein TrbJ(trbJ)	NA	NA
PA14_15530,PA14_15540	0.16	0	0.18	0.18	0.18	0	0	0	0	0	0	0	0	entry/exclusion protein TrbK,mating pair formation protein TrbL	NA,NA	NA,NA
PA14_15560	6.92	16.13	2.82	3.33	4.85	3.85	7.09	6	3.82	8	4.38	10.17	0	hypothetical protein	NA	NA
PA14_15570,PA14_15580,PA14_15590,PA14_15600,PA14_15610	0.25	0	0.35	0.23	0.17	0.22	0.16	0.17	0.09	0.32	0.15	0.04	0	hypothetical protein,Type II restriction enzyme%2C methylase subunit,hypothetical protein,hypothetical protein,hypothetical protein	NA,NA,NA,NA,NA	NA,NA,NA,NA,NA
PA14sr_040	1.21	2.5	0.53	0	0	0.43	4.35	9.09	11.76	1.75	0	3.12	0	NA	NA	NA
PA14_15650	0	0	0	2.08	0	0.14	0	0	0	3.64	0	2.78	0	hypothetical protein	NA	NA
PA14_15660	1.44	0	0.43	1.23	1.02	0.94	0	0	0.93	1.2	0	2.22	0	oxidoreductase	NA	NA
PA14_15670,PA14_15680	2.56	1.03	0.57	0.67	0.61	0	0.47	0.58	0.18	0	0.42	1.17	0	metallo-oxidoreductase,hypothetical protein	PA3768,PA3767	probable metallo-oxidoreductase(PA3768),conserved hypothetical protein(PA3767)
PA14_15700	1.47	0	1.37	0.88	5.36	0	5.36	0	3.45	0	0	0	0	amino acid permease	PA3766	probable aromatic amino acid transporter(PA3766)
PA14_15710	2	0	0	0.68	0.58	0	0	0	0	0	0	0	0	hypothetical protein	PA3765	hypothetical protein(PA3765)
PA14_15720	57.63	47.17	52.72	56.71	49.39	47.37	43.41	43.38	22.52	55.2	47.94	41.03	1	transglycosylase	PA3764	conserved hypothetical protein(PA3764)
PA14_15740,PA14_15750	3.03	3.06	2.7	1.58	2.05	1.73	0.86	1.29	0.65	1.08	1.41	0.73	0	phosphoribosylformylglycinamidine synthase(purL),hypothetical protein	PA3763,NA	phosphoribosylformylglycinamidine synthase(purL),NA
PA14_15770	24.17	16.57	19.31	9.2	10.72	13.25	5.26	4.1	6.43	7.81	8.87	5.56	0	hypothetical protein	PA3762	hypothetical protein(PA3762)
PA14_15780,PA14_15790,PA14_15810,PA14_15820,PA14_15830	2.52	0	4.21	0.3	0.19	0.64	0.34	0.32	0.89	0.22	0	0.56	0	PTS system N-acetylglucosamine-specific IIBC component,phosphoenolpyruvate-protein phosphotransferase,aminotransferase,N-acetylglucosamine-6-phosphate deacetylase,GntR family transcriptional regulator	PA3761,PA3760,PA3759,PA3758,PA3757	N-Acetyl-D-Glucosamine phosphotransferase system transporter(nagE),N-Acetyl-D-Glucosamine phosphotransferase system transporter(PA3760),probable aminotransferase(PA3759),probable N-acetylglucosamine-6-phosphate deacetylase(PA3758),Transcriptional regulator of N-Acetylglucosamine catabolism operon(nagR)
PA14_15840	9.61	13.68	13.02	3.88	8.06	8.71	4.3	3.18	12.77	7.36	9.12	6.67	0	hypothetical protein	PA3756	hypothetical protein(PA3756)
PA14_15850	2.67	0	5.36	1.63	0	0	0	0	0	0	1.23	2.04	0	hypothetical protein	PA3755	conserved hypothetical protein(PA3755)
PA14_15860	13.43	2.94	9.88	5.52	6.53	6.11	2	5.66	0.55	4.55	5.51	5.26	0	hypothetical protein	PA3754	hypothetical protein(PA3754)
PA14_15870	4.35	10	0	7.56	5.93	4.48	12.33	5.45	32.05	17.89	15.79	13.25	0	hypothetical protein	PA3753	conserved hypothetical protein(PA3753)
PA14_15880	18.18	20	22.58	8.99	17.28	9.62	10	9.23	7.14	8.11	9.47	12	0	hypothetical protein	PA3752	hypothetical protein(PA3752)
PA14_15890,PA14_15910	4.76	0	6.31	10.81	5.18	5.75	2.86	4.91	7.56	8.19	6.1	7.57	0	phosphoribosylglycinamide formyltransferase 2(purT),hypothetical protein	PA3751,PA3750	phosphoribosylglycinamide formyltransferase 2(purT),hypothetical protein(PA3750)
PA14_15920	0	0	0	0.49	0	0	0	0.83	0.52	0	0	0.88	0	major facilitator transporter	PA3749	probable major facilitator superfamily (MFS) transporter(PA3749)
PA14_15930,PA14_15940	10.13	6.67	4.12	4.94	5.21	5.04	2.92	5.94	0.2	6.05	8.51	3.43	0	hemolysin,hypothetical protein	PA3748,PA3747	conserved hypothetical protein(PA3748),conserved hypothetical protein(PA3747)
PA14_15960	0	0	1.09	1.41	0.29	1.36	0.49	0.39	0	1.2	0.59	0.48	0	signal recognition particle protein Ffh(ffh)	PA3746	signal recognition particle protein Ffh(ffh)
PA14_15970,PA14_15980,PA14_15990	6.99	8.16	6.68	4.02	4.13	7.19	4.26	5.4	0.69	6.36	6.36	3.01	0	30S ribosomal protein S16(rpsP),16S rRNA-processing protein RimM(rimM),tRNA (guanine-N(1)-)-methyltransferase(trmD)	PA3745,PA3744,PA3743	30S ribosomal protein S16(rpsP),16S rRNA processing protein(rimM),tRNA (guanine-N1)-methyltransferase(trmD)
PA14_16000	4.55	9.68	2.79	3.71	4.32	5.75	3.05	2.62	1.49	2.72	5.41	3.83	0	50S ribosomal protein L19(rplS)	PA3742	50S ribosomal protein L19(rplS)
PA14_16010	4.55	50	4.35	0	4.65	0	16	5.08	8.08	8.89	4.35	11.54	0	hypothetical protein	PA3741	hypothetical protein(PA3741)
PA14_16020	60.16	20	46.73	35.19	32.29	72.61	13.56	20.59	2.17	32.03	22.55	25.81	1	hypothetical protein	PA3740	hypothetical protein(PA3740)
PA14_16030	71.78	63.79	63.52	34.13	33.49	46.45	20	27.71	15.22	52.29	59.5	45.12	1	sodium/hydrogen antiporter	PA3739	probable sodium/hydrogen antiporter(PA3739)
PA14_16040	2.56	0	0	0	1.75	5.88	5.66	2.56	0	0	1.64	1.89	0	site-specific tyrosine recombinase XerD(xerD)	PA3738	integrase/recombinase XerD(xerD)
PA14_16050	0	0	1.81	0.2	0.81	1.06	0	0.13	0.25	0.3	0.89	0.47	0	thiol:disulfide interchange protein DsbC(dsbC)	PA3737	thiol:disulfide interchange protein DsbC(dsbC)
PA14sr_041	15.79	0	12.5	2.5	5.56	0	0	0	0	0	12.5	6.25	0	NA	NA	NA
PA14_16070,PA14_16090	28.54	16.95	25.38	67.46	47.4	29.29	37.82	39.12	16.64	49.67	44.51	46.52	1	homoserine dehydrogenase(hom),threonine synthase(thrC)	PA3736,PA3735	homoserine dehydrogenase(hom),threonine synthase(thrC)
PA14_16100	0	0	1.19	0	1.03	0.58	2.33	0	0	1.28	5.26	5.08	0	hypothetical protein	PA3734	hypothetical protein(PA3734)
PA14_16110	2.54	3.33	7.46	6.1	10.95	15	12.77	14.42	30.25	16.86	12.33	11.11	0	hypothetical protein	NA	NA
PA14_16130	0	0	0	0	0	0.8	0	2	0.65	1.88	0	0.93	0	hypothetical protein	PA3733	hypothetical protein(PA3733)
PA14_16140,PA14_16150	41.6	44.58	45.37	25.96	34.78	48.36	36.88	33.55	46.73	38.13	35.64	29.57	1	hypothetical protein,hypothetical protein	PA3732,PA3731	Uncharacterized protein(PA3732),conserved hypothetical protein(PA3731)
PA14_16160	0.67	3.23	0.85	1.37	0.7	1.28	0.67	2.08	0.16	2.02	2.19	2.65	0	hypothetical protein	PA3730	hypothetical protein(PA3730)
PA14_16180	1.8	0	0.96	3.14	0.56	3.42	2.35	4.17	1.7	3.04	4.82	2.81	0	hypothetical protein	PA3729	conserved hypothetical protein(PA3729)
PA14_16190,PA14_16200	0	0	0	0	0	0	0.84	0	0.28	0	0.56	0.67	0	hypothetical protein,hypothetical protein	PA3728,PA3727	hypothetical protein(PA3728),hypothetical protein(PA3727)
PA14_16210,PA14_16220	5.13	5.88	2.7	4.14	2.47	3.74	8.21	5.06	3.37	8.96	9.43	6.41	0	hypothetical protein,single-stranded-DNA-specific exonuclease RecJ(recJ)	PA3726,PA3725	conserved hypothetical protein(PA3726),single-stranded-DNA-specific exonuclease RecJ(recJ)
PA14_16250	6.7	3.57	3.16	3.19	5.03	3.04	5.18	5.41	1.8	6.34	4.82	5.72	0	elastase LasB(lasB)	PA3724	elastase LasB(lasB)
PA14_16260	20.54	15.79	14.16	11.68	8.47	10.42	26.56	8.93	20.86	27.08	27.21	30.66	0	FMN oxidoreductase	PA3723	probable FMN oxidoreductase(PA3723)
PA14_16270	5.56	4.76	4.85	4.18	6.43	8.16	3.07	4.19	1.37	3.91	3.7	4.36	0	hypothetical protein	PA3722	hypothetical protein(PA3722)
PA14_16280	13.41	23.08	26.03	6.17	5.65	5.49	0	0	0	2.63	0	7.32	0	transcriptional regulator	PA3721	NalC(nalC)
PA14_16290,PA14_16300	33.75	34.48	47.9	16.74	25.54	32.14	13.89	18.37	28.26	2.9	11.11	5.26	0	hypothetical protein,hypothetical protein	PA3720,PA3719	hypothetical protein(PA3720),antirepressor for MexR, ArmR(armR)
PA14_16310	2.63	0	7.04	9.76	7.69	12.07	47.37	15.38	5.56	15	20	38.89	0	MFS permease	PA3718	probable major facilitator superfamily (MFS) transporter(PA3718)
PA14_16320	2.56	14.29	2.94	1.92	2.63	13.04	3.77	0	0	8.22	1.16	6.06	0	peptidyl-prolyl cis-trans isomerase%2C FkbP-type	PA3717	probable peptidyl-prolyl cis-trans isomerase, FkbP-type(PA3717)
PA14_16330	0	0	0	0.4	1.12	0.52	1.04	1.52	1.35	0.87	3.47	1.05	0	hypothetical protein	PA3716	hypothetical protein(PA3716)
PA14_16340	14.81	36.36	9.76	1.89	5.88	5.45	0	2.44	0	1.49	0	0	0	hypothetical protein	PA3715	hypothetical protein(PA3715)
PA14_16350	61.29	75	64.62	52.08	41.67	71.01	50	76.92	55.56	60	52.38	59.09	0	two-component response regulator	PA3714	probable two-component response regulator(PA3714)
PA14_16360	0	0	0	0	0	0	8	0	0	0	0	0	0	hypothetical protein	PA3713	spermidine dehydrogenase, SpdH(spdH)
PA14_16370	5.22	0	3.26	6.08	5.94	3.33	3.81	7.58	0	7.95	7.59	2.38	0	hypothetical protein	PA3712	hypothetical protein(PA3712)
PA14_16380	33.33	66.67	45	0	13.51	57.14	0	4.17	0	11.48	3.23	0	0	LysR family transcriptional regulator	PA3711	probable transcriptional regulator(PA3711)
PA14_16390	18.06	20	12.68	4	5.45	8.18	6.67	10	6.25	17.14	14.71	3.45	0	GMC-type oxidoreductase	PA3710	probable GMC-type oxidoreductase(PA3710)
PA14_16410	0	0	0	2.78	2.78	0	5.71	0	0	1.61	0	1.39	0	MFS transporter	PA3709	probable major facilitator superfamily (MFS) transporter(PA3709)
PA14_16430,PA14_16440,PA14_16450,PA14_16460,PA14_16470,PA14_16480	4.28	3.38	4.58	1.33	1.59	6.72	0.59	0.41	0.07	0.67	0.55	1.06	0	chemotaxis transducer(wspA),hypothetical protein,methyltransferase(wspC),CheW domain-containing protein(wspD),chemotaxis sensor/effector fusion protein,chemotaxis-specific methylesterase(wspF)	PA3708,PA3707,PA3706,PA3705,PA3704,PA3703	probable chemotaxis transducer(wspA),hypothetical protein(wspB),probable protein methyltransferase(wspC),hypothetical protein(wspD),probable chemotaxis sensor/effector fusion protein(wspE),probable methylesterase(wspF)
PA14_16500	0	0	1.1	2.91	1.69	2.56	2.68	4.62	2.6	4.14	3.45	1.72	0	two-component response regulator(wspR)	PA3702	WspR(wspR)
PA14_16510	11.5	11.11	11.76	13.02	10.03	5.31	17.37	9.55	6.98	15.47	13.8	11.11	0	peptide chain release factor 2	PA3701	peptide chain release factor 2(prfB)(peptide chain release factor 2(prfB))
PA14_16530	2.9	0	0	7.81	12.9	11.76	11.11	10.64	15.15	8.93	4.17	12.12	0	lysyl-tRNA synthetase(lysS)	PA3700	lysyl-tRNA synthetase(lysS)
PA14_16550	0	0	0	0.49	0	0.63	1.05	1.1	0.37	0.25	0.41	0.62	0	TetR family transcriptional regulator	PA3699	probable transcriptional regulator(PA3699)
PA14_16560,PA14_16580,PA14_16590,PA14_16600,PA14_16610,PA14_16620	4.41	9.01	5.34	7.07	5.76	12	4.38	3.1	4.38	4.61	5.23	3.22	0	lipoprotein,hypothetical protein,hypothetical protein,alpha/beta hydrolase,hypothetical protein,hypothetical protein	PA3698,PA3697,PA3696,PA3695,PA3694,PA3693	hypothetical protein(PA3698),hypothetical protein(PA3697),conserved hypothetical protein(PA3696),hypothetical protein(PA3695),hypothetical protein(PA3694),conserved hypothetical protein(PA3693)
PA14_16630,PA14_16640	16.44	13.33	20.59	5.83	9.22	9.73	7.14	8.33	0	2.08	2.86	3.45	0	outer membrane protein%2C OmpA,lipoprotein	PA3692,PA3691	Lipotoxon F, LptF(lptF),hypothetical protein(PA3691)
PA14_16660	0.73	1.28	0.74	0.36	0.42	0.37	0	0.72	0	0.54	0	0	0	metal-transporting P-type ATPase	PA3690	probable metal-transporting P-type ATPase(PA3690)
PA14_16670	6.45	8.33	3.15	3.47	0.68	5.43	1.08	5.88	0	3	2.06	3.8	0	transcriptional regulator CadR	PA3689	probable transcriptional regulator(PA3689)
PA14_16680	2.78	12.5	9.52	3.16	0.77	5.26	0	0	0	0	2.22	0	0	hypothetical protein	PA3688	hypothetical protein(PA3688)
PA14_16690	1.04	0	0	1.04	1.81	1.9	1.38	0	3.66	0.36	0.42	1	0	phosphoenolpyruvate carboxylase(ppc)	PA3687	phosphoenolpyruvate carboxylase(ppc)
PA14_16700	17.24	16.67	22.32	33.01	20	22.76	18.21	19.26	5.93	36.6	32.12	15.45	1	adenylate kinase(adk)	PA3686	adenylate kinase(adk)
PA14_16710,PA14_16720,PA14_16730	0.05	0	0.04	0.15	0.2	0	0.06	0.39	0.08	0.65	0.15	0.43	0	hypothetical protein,PemA(pemA),hypothetical protein	PA3685,PA3684,PA3683	YeaZ(yeaZ),hypothetical protein(PA3684),conserved hypothetical protein(PA3683)
PA14_16740,PA14_16750	0	0	0	9.38	3.77	4	3.7	2	2.5	0	0	0	0	hypothetical protein,hypothetical protein	PA3682,PA3681	hypothetical protein(PA3682),hypothetical protein(PA3681)
PA14_16770	2.94	0	0	0	4.44	6.25	0.65	3.7	0	3.76	1.39	4.55	0	hypothetical protein	PA3680	conserved hypothetical protein(PA3680)
PA14_16780	5.26	0	2.78	2.53	4.29	3.57	2.86	3.95	20.29	5.05	4.65	5.77	0	hypothetical protein	PA3679	hypothetical protein(PA3679)
PA14_16790	2.53	0	0	0	0	0.81	3.12	0	6.67	0	0	0	0	TetR family transcriptional regulator	PA3678	MexL(mexL)
PA14_16800,PA14_16820	8.63	15.97	13.64	1.03	2.94	7.13	0.86	0.75	0.79	0.25	0.58	0	0	efflux transmembrane protein,efflux transmembrane protein	PA3677,PA3676	MexJ(mexJ),MexK(mexK)
PA14_16830	4.17	0	2.78	1.15	0.91	0	1.85	2.44	2.37	2.41	1.39	1.96	0	hypothetical protein	PA3675	hypothetical protein(PA3675)
PA14_16840	5.66	16.67	1.92	2.86	2.99	4.17	8.96	2.27	2.26	4.76	4.76	12	0	lipoprotein	PA3674	hypothetical protein(PA3674)
PA14_16860	1.92	0	8.06	0	1.74	3.8	0.56	1.66	0	0.45	1.12	1.18	0	glycerol-3-phosphate acyltransferase(plsB)	PA3673	glycerol-3-phosphate acyltransferase(plsB)
PA14_16870,PA14_16880,PA14_16890,PA14_16910	1.81	2.99	2.26	0.41	0.48	1.73	0.14	0.52	0.04	0.36	0.35	0.44	0	ABC transporter ATP-binding protein,ABC transporter permease,auxiliary component of ABC transporter,hypothetical protein	PA3672,PA3671,PA3670,PA3669	probable ATP-binding component of ABC transporter(PA3672),probable permease of ABC transporter(PA3671),hypothetical protein(PA3670),hypothetical protein(PA3669)
PA14_16920,PA14_16930	3.23	25	8.11	3.57	0	0	1.82	3.23	1.35	2.94	1.52	2.74	0	hypothetical protein,pyridoxal-phosphate dependent protein	PA3668,PA3667	conserved hypothetical protein(PA3668),probable pyridoxal-phosphate dependent enzyme(PA3667)
PA14_16950	1.43	0	1.75	0	2.5	3.85	2.11	2.55	1.5	1.45	0.43	2.55	0	tetrahydrodipicolinate succinylase(dapD)	PA3666	tetrahydrodipicolinate succinylase(dapD)
PA14_16960,PA14_16970	7.81	9.09	10.38	12.36	20.92	6.9	4.12	4.93	5.45	6.79	5.19	6.9	0	amino acid transporter LysE,arsenate reductase	PA3665,PA3664	hypothetical protein(PA3665),conserved hypothetical protein(PA3664)
PA14_16990	59.89	53.67	60.34	34.62	36.7	58.84	24.54	37.5	15.85	35.84	39.53	29.63	1	hypothetical protein	PA3662	hypothetical protein(PA3662)
PA14_16980	1.61	0	4.05	0	1.37	0	0	0	2.13	3.95	0	5.33	0	hypothetical protein	PA3663	hypothetical protein(PA3663)
PA14_17000	33.33	100	0	22.22	0	0	0	0	50	40	0	27.27	0	hypothetical protein	PA3661	hypothetical protein(PA3661)
PA14_17010	0	0	0	0	1.16	0.74	0	0	0	0	1.53	0	0	Na(+)/H(+) exchanger protein	PA3660	probable sodium/hydrogen antiporter(PA3660)
PA14_17030,PA14_17040	1.43	0	1.35	1.59	5.74	0	1.26	1.05	0.39	5.38	1.2	1.94	0	succinyldiaminopimelate transaminase,PII uridylyl-transferase(glnD)	PA3659,PA3658	probable aminotransferase(PA3659),protein-PII uridylyltransferase(glnD)
PA14_17050	15.87	9.09	16.13	6.56	18.72	15.6	4.43	0	0.69	2.78	2.27	3.24	0	methionine aminopeptidase(map)	PA3657	methionine aminopeptidase(map)
PA14_17060	4.89	3.55	2.52	3.57	3.43	1.57	3.42	2.39	0.56	6.2	5.66	3.35	0	30S ribosomal protein S2(rpsB)	PA3656	30S ribosomal protein S2(rpsB)
PA14_17070	6.07	9.52	8.39	10.89	11.27	20.63	3.71	5	13.5	3.73	5.14	6.43	0	elongation factor Ts(tsf)	PA3655	elongation factor Ts(tsf)
PA14_17080	7.56	6.45	7	9.13	9.73	7.45	11.39	12.15	9.38	12.12	11.34	14.6	0	uridylate kinase(pyrH)	PA3654	uridylate kinase(pyrH)
PA14_17100	15.44	6.06	10	7.22	3.07	3.23	4.68	8.37	5.2	7.98	8.96	3.42	0	ribosome recycling factor(frr)	PA3653	ribosome recycling factor(frr)
PA14_17110	4.18	13.46	2.31	0.77	1.33	1.29	2.53	1.52	3.45	1.97	1.25	1.9	0	UDP pyrophosphate synthetase(uppS)	PA3652	undecaprenyl pyrophosphate synthetase(uppS)
PA14_17120	1.81	0	0	1.85	1.34	0.69	1.21	1.49	5.24	1.17	0.29	0.84	0	phosphatidate cytidylyltransferase(cdsA)	PA3651	phosphatidate cytidylyltransferase(cdsA)
PA14_17130	1.47	0	1.09	0.28	2.45	0.82	1.7	1.11	0.42	2.69	1.15	3.06	0	1-deoxy-D-xylulose 5-phosphate reductoisomerase(dxr)	PA3650	1-deoxy-d-xylulose 5-phosphate reductoisomerase(dxr)
PA14_17140	1.26	0.35	1.76	0.68	1.52	1.73	0.3	0.42	0.36	0.48	0.39	0.34	0	membrane-associated zinc metalloprotease	PA3649	MucP(mucP)
PA14_17150	1.95	3.41	2.52	5.73	3.86	5.07	3.56	2.81	2.32	3.02	3.01	5.17	0	outer membrane antigen	PA3648	outer membrane protein Opr86(opr86)
PA14_17170,PA14_17180,PA14_17190,PA14_17210,PA14_17220,PA14_17230	0.98	1.42	0.69	1.04	1.51	1.22	1.1	0.71	7.18	1.34	1.43	1.21	0	hypothetical protein,UDP-3-O-[3-hydroxymyristoyl] glucosamine N-acyltransferase(lpxD),(3R)-hydroxymyristoyl-ACP dehydratase(fabZ),UDP-N-acetylglucosamine acyltransferase(lpxA),lipid-A-disaccharide synthase(lpxB),ribonuclease HII(rnhB)	PA3647,PA3646,PA3645,PA3644,PA3643,PA3642	probable outer membrane protein precursor(PA3647),UDP-3-O-[3-hydroxylauroyl] glucosamine N-acyltransferase(lpxD),(3R)-hydroxymyristoyl-[acyl carrier protein] dehydratase(fabZ),UDP-N-acetylglucosamine acyltransferase(lpxA),lipid A-disaccharide synthase(lpxB),ribonuclease HII(rnhB)
PA14_17250	6.33	8.43	8.66	5.67	7.64	8.16	6.63	7.04	2.12	13.39	12.62	11.15	0	amino acid permease	PA3641	probable amino acid permease(PA3641)
PA14_17260	6.37	3.85	7.53	9.29	7.1	6.89	12.03	11.65	23.13	8.55	7.83	8.37	0	DNA polymerase III subunit alpha(dnaE)	PA3640	DNA polymerase III, alpha chain(dnaE)
PA14_17270,PA14_17280	6.32	8.08	3.47	2.93	2.94	9.7	3.37	3.62	3.6	2.45	2.83	2.71	0	acetyl-CoA carboxylase carboxyltransferase subunit alpha(accA),hypothetical protein	PA3639,PA3638	acetyl-coenzyme A carboxylase carboxyl transferase (alpha subunit)(accA),conserved hypothetical protein(PA3638)
PA14_17290,PA14_17310	44.78	36.12	53.64	38.86	46.53	50.99	25.34	33.15	18.76	35.76	37.22	35.51	1	CTP synthetase(pyrG),2-dehydro-3-deoxyphosphooctonate aldolase(kdsA)	PA3637,PA3636	CTP synthase(pyrG),2-dehydro-3-deoxyphosphooctonate aldolase(kdsA)
PA14_17320	2.11	9.3	6.47	2.41	0.79	1.93	1.81	1.64	5.6	2.21	2.42	2.51	0	phosphopyruvate hydratase(eno)	PA3635	enolase(eno)
PA14_17330,PA14_17340	7.71	5.17	8.27	15.98	20	18.18	41.72	48.48	70.82	30.51	25.09	44.95	1	hypothetical protein,2-C-methyl-D-erythritol 4-phosphate cytidylyltransferase(ispD)	PA3634,PA3633	conserved hypothetical protein(PA3634),4-diphosphocytidyl-2-C-methylerythritol synthase(ygbP)
PA14_17350,PA14_17370,PA14_17380	1.24	0	0	0	0.88	0.62	0	0	0	0	0	0.53	0	hypothetical protein,inner membrane protein,LysR family transcriptional regulator	PA3632,PA3631,PA3630	conserved hypothetical protein(PA3632),conserved hypothetical protein(PA3631),glutathione-dependent formaldehyde neutralization regulator GfnR(gfnR)
PA14_17400,PA14_17410	19.48	7.89	18.52	8.36	7.66	19.62	9.24	10.56	4.46	13.26	8.04	7.47	0	alcohol dehydrogenase(adhC),esterase	PA3629,PA3628	alcohol dehydrogenase class III(adhC),putative esterase(PA3628)
PA14_17420,PA14_17440	3.37	3.07	1.18	2.91	5	2.8	2.53	3.31	4.84	5	5.3	5.31	0	2-C-methyl-D-erythritol 2%2C4-cyclodiphosphate synthase(ispF),tRNA pseudouridine synthase D(truD)	PA3627,PA3626	2C-methyl-D-erythritol 2,4-cyclodiphosphate synthase(ygbB),conserved hypothetical protein(PA3626)
PA14_17450	6.67	2.04	1.44	5.46	3.62	7.75	6.46	2.64	4.36	6.24	7.62	6.71	0	stationary phase survival protein SurE(surE)	PA3625	survival protein SurE(surE)
PA14_17460	0.54	0.21	0.55	0.99	0.44	0.19	4.36	4.4	5.24	2.54	4.6	6	0	protein-L-isoaspartate O-methyltransferase(pcm)	PA3624	L-isoaspartate protein carboxylmethyltransferase type II(pcm)
PA14_17470	0.15	0.51	0.74	0.24	0.44	0.47	0.21	0.33	1.01	0.2	0.27	0.32	0	hypothetical protein	PA3623	conserved hypothetical protein(PA3623)
PA14_17480	7.55	5.68	8.63	13.83	8.03	7.5	10.99	6.47	8.33	7.73	6.89	4.1	0	RNA polymerase sigma factor RpoS(rpoS)	PA3622	sigma factor RpoS(rpoS)
PA14_17490	3.96	6.82	7.11	1.34	1.9	4.14	2.33	4.25	2.55	3.66	9.55	4.44	0	ferredoxin I(fdxA)	PA3621	ferredoxin I(fdxA)
PA14_17500	1.28	0	3.45	1.99	1.98	3.85	3.07	2.26	1.52	5.37	3.82	1.46	0	DNA mismatch repair protein MutS(mutS)	PA3620	DNA mismatch repair protein MutS(mutS)
PA14_17510	0	0	11.11	0	0	0	0	0	0	10	0	0	0	hypothetical protein	PA3619	hypothetical protein(PA3619)
PA14_17520	11.54	0	13.33	7.14	7.69	8.51	0	4	4.11	6.9	7.02	2.33	0	hypothetical protein	PA3618	conserved hypothetical protein(PA3618)
PA14_17530	5.44	2.88	4.49	3.67	3.73	2.18	7.26	8.14	2.56	9.76	9.74	15.56	0	recombinase A(recA)	PA3617	RecA protein(recA)
PA14_17540	6.77	9.68	8.66	2.63	3.36	5.77	0.71	2.57	3.08	3.72	1.26	2.22	0	recombination regulator RecX(recX)	PA3616	conserved hypothetical protein(PA3616)
PA14_17550	9.63	12.9	4.96	3.95	2.47	7.88	3.7	1.23	1.32	0.82	1.64	2.78	0	hypothetical protein	PA3615	hypothetical protein(PA3615)
PA14_17570	7.06	6.96	6.39	1.48	3.98	4.34	9.09	4.55	16.67	9.62	5.77	3.85	0	hypothetical protein	PA3614	hypothetical protein(PA3614)
PA14_17580	1.74	1.77	2.61	0.34	0.66	0.64	1.14	0.54	0	3.27	1.28	4.35	0	hypothetical protein	PA3613	hypothetical protein(PA3613)
PA14_17590,PA14_17600	18.6	6.67	24.14	18.46	11.86	20	2.44	5.97	1.38	12	5.63	11.11	0	hypothetical protein,hypothetical protein	PA3612,PA3611	conserved hypothetical protein(PA3612),hypothetical protein(PA3611)
PA14_17610,PA14_17620,PA14_17630,PA14_17640	2.5	0	0	2.33	0	0	2.04	0	0	0	3.03	4.17	0	polyamine ABC transporter(potD),polyamine transport protein PotC(potC),polyamine transport protein PotB(potB),polyamine transport protein PotA(potA)	PA3610,PA3609,PA3608,PA3607	polyamine transport protein PotD(potD),polyamine transport protein PotC(potC),polyamine transport protein PotB(potB),polyamine transport protein PotA(potA)
PA14_17650	13.95	0	14.29	6.06	3.23	9.68	12.96	3.85	1.51	4.84	0	10	0	hypothetical protein	PA3606	conserved hypothetical protein(PA3606)
PA14_17660	0	0	0	0	0	0	0	1.09	0	0	0.91	0	0	hypothetical protein	PA3605	hypothetical protein(PA3605)
PA14_17670	5.26	2.63	4.26	6.7	10.13	14.29	2.96	2.8	0.58	5.81	5.8	4.65	0	LuxR family transcriptional regulator	PA3604	response regulator ErdR(erdR)
PA14_17675	11.36	25	13.33	14.75	12.87	12	19.58	12.06	19.98	13.27	13.79	17.54	0	diacylglycerol kinase(dgkA)	PA3603	diacylglycerol kinase(dgkA)
PA14_17690	21.09	33.33	30.3	24.43	30.48	27.1	13.64	24.71	9.46	27.33	24.18	17.16	1	hypothetical protein	PA3602	conserved hypothetical protein(PA3602)
PA14_17700,PA14_17710	76.34	70	78.63	30	17.33	64.13	53.97	46.3	47.17	60.71	53.16	49.09	1	50S ribosomal protein L31(rpmE2),50S ribosomal protein L36(rpmJ)	PA3601,PA3600	conserved hypothetical protein(PA3601),conserved hypothetical protein(PA3600)
PA14_17720	20	24.24	14.04	1.84	2.9	12.9	0	1.18	0.68	0.9	0.94	0	0	LuxR family transcriptional regulator	PA3599	probable transcriptional regulator(PA3599)
PA14_17730	4.29	7.69	1.79	1.2	3.9	1.85	0	0	0	0	5	0	0	hypothetical protein	PA3598	conserved hypothetical protein(PA3598)
PA14_17740	5.08	0	7.32	2.02	4.12	9.72	0	0	0	8.11	0	0	0	amino acid ABC transporter permease	PA3597	probable amino acid permease(PA3597)
PA14_17760	45.83	0	35	24.24	42.59	30.43	28.57	44.12	4.08	25	23.53	32.56	0	methylated-DNA--protein-cysteine methyltransferase	PA3596	probable methylated-DNA--protein-cysteine methyltransferase(PA3596)
PA14_17780	0	0	7.69	3.23	1.96	6.25	0	0	0	0	2.78	4.65	0	major facilitator transporter	PA3595	probable major facilitator superfamily (MFS) transporter(PA3595)
PA14_17790	5.37	20	12.1	4.48	13.29	17.86	6.25	6.25	33.33	6.96	4.96	5.62	0	LysR family transcriptional regulator	PA3594	probable transcriptional regulator(PA3594)
PA14_17810,PA14_17820	0	0	0	0	0	3.45	0	0	0	0	0	0	0	acyl-CoA dehydrogenase,hypothetical protein	PA3593,PA3592	probable acyl-CoA dehydrogenase(PA3593),conserved hypothetical protein(PA3592)
PA14_17900	6.48	5.26	11.46	4	2.47	0.93	4.65	0	0	3.45	2.78	6.25	0	transcriptional regulator MetR(metR)	PA3587	transcriptional regulator MetR(metR)
PA14_17910	2.33	0	8	3.33	0	2.08	0	0	0	1.64	0	3.7	0	alpha/beta hydrolase	PA3586	probable hydrolase(PA3586)
PA14_17920	17.65	0	13.04	11.76	23.81	40	15.22	13.04	0	27.91	30.43	14.81	0	membrane protein GlpM(glpM)	PA3585	membrane protein GlpM(glpM)
PA14_17930	0	0	0	0.76	1	2.44	0	0	0	0	0	7.14	0	glycerol-3-phosphate dehydrogenase(glpD)	PA3584	glycerol-3-phosphate dehydrogenase(glpD)
PA14_17940	0	50	0	3.85	3.03	5.56	0	4	0	0	2.94	2.13	0	glycerol-3-phosphate regulon repressor(glpR)	PA3583	glycerol-3-phosphate regulon repressor(glpR)
PA14_17960,PA14_17980	0	0	0	0	0.15	0.08	0	0	0	0	0	0	0	glycerol kinase(glpK),glycerol uptake facilitator protein(glpF)	PA3582,PA3581	glycerol kinase(glpK),glycerol uptake facilitator protein(glpF)
PA14_17990	0	0	0	0	9.09	0	0	0	0	0	0	0	0	hypothetical protein	PA3580	conserved hypothetical protein(PA3580)
PA14_18010	0	0	0	0	0	0	5.26	0	3.12	0	2.13	4.88	0	glycerol kinase	PA3579	probable carbohydrate kinase(PA3579)
PA14_18020	14.88	20	16.28	5.31	5.19	18.03	4.72	5.56	0.97	3.76	3.86	5.99	0	PhzF family phenazine biosynthesis protein	PA3578	conserved hypothetical protein(PA3578)
PA14_18050	0	0	1.59	1.36	0	0	0	2.74	10.81	0.91	2.65	1.14	0	hypothetical protein	PA3576	hypothetical protein(PA3576)
PA14_18040	40.52	40.32	49.26	49.39	52.33	59.96	56.34	47.27	56.67	53.21	47.27	54.55	1	hypothetical protein	NA	NA
PA14_18060	4	0	0	0	8.57	9.38	4.88	2.13	0	8	3.33	3.33	0	hypothetical protein	PA3575	hypothetical protein(PA3575)
PA14_18080	11.11	7.69	6.12	1.69	7.69	0	1.28	0	0	0	0	1.75	0	TetR family transcriptional regulator	PA3574	NalD(nalD)
PA14_18070	2.92	1.09	2.34	0.5	0.4	1.26	1.64	1.83	0	0	1.55	0	0	periplasmic metal-binding protein	NA	NA
PA14sr_042	6.02	3.03	5.42	12.14	5.67	4.9	4	0	0	0.9	0	0	0	NA	NA	NA
PA14_18090	56.35	59.74	54.98	53.4	62.52	65.6	9.5	18.22	15.38	26.09	23.03	16.2	1	major facilitator subfamily transporter protein	PA3573	probable major facilitator superfamily (MFS) transporter(PA3573)
PA14_18100	6.94	4.93	6.09	3.96	6.4	2.97	6.25	6.85	1.21	7.79	5.66	11.32	0	hypothetical protein	PA3572	hypothetical protein(PA3572)
PA14_18110	8.77	0	5.63	3.48	6.25	4.44	0	0	0	2.82	1.56	1.96	0	transcriptional regulator MmsR(mmsR)	PA3571	transcriptional regulator MmsR(mmsR)
PA14_18120,PA14_18140,PA14_18150	2.11	0	0.89	2.23	4	0.6	0.88	0	0.95	0	0	0	0	methylmalonate-semialdehyde dehydrogenase(mmsA),3-hydroxyisobutyrate dehydrogenase(mmsB),acetyl-coa synthetase	PA3570,PA3569,PA3568	methylmalonate-semialdehyde dehydrogenase(mmsA),3-hydroxyisobutyrate dehydrogenase(mmsB),probable acetyl-coa synthetase(PA3568)
PA14_18200	9.09	0	5.56	6.52	15	3.03	0	0	5.26	0	4	0	0	LysR family transcriptional regulator	PA3565	probable transcriptional regulator(PA3565)
PA14_18210,PA14_18230	5.26	0	7.79	0	4.08	1.11	0	0	0	3.49	2.13	1.69	0	TatD family deoxyribonuclease,DNA-binding transcriptional regulator FruR(fruR)	PA3564,PA3563	conserved hypothetical protein(PA3564),fructose transport system repressor FruR(fruR)
PA14_18250,PA14_18260,PA14_18275	0	0	0	0.83	0	5.48	1.25	0	1.75	0	0	0	0	phosphotransferase system enzyme I,1-phosphofructokinase(fruK),phosphotransferase system%2C fructose-specific IIBC component(fruA)	PA3562,PA3561,PA3560	phosphotransferase system transporter enzyme I, FruI(fruI),1-phosphofructokinase(fruK),phosphotransferase system transporter fructose-specific IIBC component, FruA(fruA)
PA14_18300,PA14_18310,PA14_18320,PA14_18330,PA14_18340,PA14_18350,PA14_18360,PA14_18370	4.38	0	1.63	0.19	0.25	1.41	0	0.11	0	0	0.25	0.56	0	nucleotide sugar dehydrogenase,hypothetical protein,hypothetical protein,4-amino-4-deoxy-L-arabinose transferase(arnT),hypothetical protein,bifunctional UDP-glucuronic acid decarboxylase/UDP-4-amino-4-deoxy-L-arabinose formyltransferase,glycosyl transferase family protein,UDP-4-amino-4-deoxy-L-arabinose--oxoglutarate aminotransferase	PA3559,PA3558,PA3557,PA3556,PA3555,PA3554,PA3553,PA3552	probable nucleotide sugar dehydrogenase(PA3559),ArnF(arnF),ArnE(arnE),inner membrane L-Ara4N transferase ArnT(arnT),ArnD(arnD),ArnA(arnA),ArnC(arnC),ArnB(arnB)
PA14_18410	0	NA	0	50	NA	NA	NA	0	NA	0	0	0	0	alginate o-acetyltransferase AlgF(algF)	PA3550	alginate o-acetyltransferase AlgF(algF)
PA14_18430,PA14_18450	0	0	2.3	2.08	0	0	0	0	0	0	1.69	0	0	alginate o-acetyltransferase AlgJ(algJ),alginate o-acetyltransferase AlgI(algI)	PA3549,PA3548	alginate o-acetyltransferase AlgJ(algJ),alginate o-acetyltransferase AlgI(algI)
PA14_18590	3.7	0	0	2.63	10.87	0	1.37	4.17	1.54	3.28	5	7.5	0	hypothetical protein	PA3539	conserved hypothetical protein(PA3539)
PA14_18600	1.33	10	7.58	1.69	0.71	2.19	0	1.12	0	2.06	1.19	0	0	ABC transporter ATP-binding protein	PA3538	probable ATP-binding component of ABC transporter(PA3538)
PA14_18610	3.12	0	0	0	0	1.96	0	0	0	0	0	0	0	ornithine carbamoyltransferase(argF)	PA3537	ornithine carbamoyltransferase, anabolic(argF)
PA14sr_043	0	9.09	0	0	2.38	3.33	0	20	0	0	5	10	0	NA	NA	NA
PA14_18620	6.72	0	3.11	3.47	5.54	1.59	0.81	1.98	1.22	1.83	3.92	0.68	0	hypothetical protein	PA3536	hypothetical protein(PA3536)
PA14_18630	0.09	0.88	0	0	0.08	0	0.2	0.31	0.5	0.76	0.82	0.37	0	serine protease	PA3535	probable serine protease(PA3535)
PA14_18640	8.82	0	13.04	16.85	27.27	5.56	14.29	8.7	0	14.29	8.33	5.71	0	oxidoreductase	PA3534	probable oxidoreductase(PA3534)
PA14_18650	13.36	14.29	14.56	5.87	4.02	10.05	4.24	2.09	1.38	5.18	4.4	3.76	0	hypothetical protein	PA3533	GrxD(grxD)
PA14_18660	0	0	1.61	0.61	0.38	2.13	0	0.28	0.4	0.64	0	0.49	0	hypothetical protein	PA3532	hypothetical protein(PA3532)
PA14_18670	3.9	3.36	2.19	1.97	1.65	2.83	5.56	0	0	0	5.71	2.27	0	bacterioferritin(bfrB)	PA3531	bacterioferritin(bfrB)
PA14_18680	2.41	3.51	1.12	0.98	0.61	0.84	1	1.64	0	2.48	0.95	2.88	0	hypothetical protein	PA3530	bacterioferritin-associated ferredoxin Bfd(bfd)
PA14_18690	44.97	48.67	55.91	35.36	41.27	41.61	36.16	43.78	25.58	38.97	38.93	41.69	1	peroxidase	PA3529	alkylhydroperoxide reductase C(PA3529)
PA14_18700,PA14_18710	0.79	7.14	1.45	0	0	0	0	0	0	0	0	0	0	ribonuclease T(rnt),dihydroorotase(pyrC)	PA3528,PA3527	ribonuclease T(rnt),dihydroorotase(pyrC)
PA14_18720	4.23	6.38	3.86	2.6	2.82	3.18	0	3.07	0.65	2.24	0.53	1.65	0	OmpA family membrane protein	PA3526	MotY(motY)
PA14_18740	4.78	6.45	5.29	4.51	4.83	5.49	2.02	3.56	2.5	4.66	4.28	3.95	0	argininosuccinate synthase(argG)	PA3525	argininosuccinate synthase(argG)
PA14_18750	0	2.94	2.01	0	2.16	1.05	1.69	2.4	0.62	0.69	0.82	0.9	0	lactoylglutathione lyase(gloA1)	PA3524	lactoylglutathione lyase(gloA1)
PA14_18760,PA14_18780,PA14_18790	3.35	1.34	4.95	0.36	0.72	3.13	4.11	0	0	0	0	1.3	0	RND efflux membrane fusion protein,RND efflux transporter,outer membrane efflux protein	PA3523,PA3522,PA3521	MexP(mexP),MexQ(mexQ),OpmE(opmE)
PA14_18800	0.94	4	1.13	1.23	0.92	2.86	0	2.86	4.55	0	1.59	2.02	0	hypothetical protein	PA3520	hypothetical protein(PA3520)
PA14_18810	4.73	2.54	6.46	4.42	3.9	6.39	2.33	0	3.31	1.85	1.75	6	0	hypothetical protein	PA3519	hypothetical protein(PA3519)
PA14_18820,PA14_18830,PA14_18850	2.86	1.09	1.49	0.98	0.76	2.27	0	2.38	0	0.9	2.4	1.74	0	hypothetical protein,adenylosuccinate lyase,adenylosuccinate lyase	PA3518,PA3517,PA3516	hypothetical protein(PA3518),probable lyase(PA3517),probable lyase(PA3516)
PA14_18860	0.71	0	0.48	1.23	1.55	0.88	1.03	0	0.35	0	0.5	0.5	0	hypothetical protein	PA3515	hypothetical protein(PA3515)
PA14_18870	0.39	0.85	0.98	0.77	0.42	0.28	0.47	0	5.08	0.52	0.72	0.99	0	hypothetical protein	PA3496	hypothetical protein(PA3496)
PA14_18880	33.33	0	0	0	10	33.33	12.5	18.92	12.5	11.36	8.82	3.03	0	endonuclease III(nth)	PA3495	endonuclease III(nth)
PA14_18890,PA14_18900,PA14_18910,PA14_18920,PA14_18930,PA14_18950	3.24	2.63	2.97	0.83	0.99	0.83	0.14	0.12	0.17	0.77	1.28	1.87	0	electron transport complex protein RsxE,hypothetical protein,hypothetical protein,electron transport complex protein RnfC,electron transport complex protein RnfB,Na(+)-translocating NADH-quinone reductase subunit E	PA3494,PA3493,PA3492,PA3491,PA3490,PA3489	conserved hypothetical protein(PA3494),conserved hypothetical protein(PA3493),conserved hypothetical protein(PA3492),probable ferredoxin(PA3491),probable ferredoxin(PA3490),conserved hypothetical protein(PA3489)
PA14_18960	40	0	33.33	20	0	100	16.67	33.33	0	25	0	33.33	0	hypothetical protein	PA3488	Tli5(tli5)
PA14sr_044	12.82	0	16.13	13.64	4.76	25.64	0	7.14	12.5	8.7	10	0	0	NA	NA	NA
PA14_18970,PA14_18985	1.56	0	0	1.25	2.86	1.02	7.58	5.88	12.73	6.86	12.16	8.86	0	phospholipase D(pldA),hypothetical protein	PA3487,PA3486	Tle5(tle5),VgrG4b(vgrG4b)
PA14_19010,PA14_19020	3.33	0	2.22	0	1.2	6.67	1.45	0	0	1.05	1.6	0.78	0	hypothetical protein,hypothetical protein	PA3485,PA3484	Tsi3(tsi3),Tse3(tse3)
PA14_19030	10.17	18.42	9.72	9.34	8.36	12.74	7.47	6.34	9.52	12.75	17.61	11.64	0	hypothetical protein	PA3483	hypothetical protein(PA3483)
PA14_19050	0.51	1.96	0.53	1.01	0.86	0.77	0	1.13	0.21	0.38	0.55	0.43	0	methionyl-tRNA synthetase(metG)	PA3482	methionyl-tRNA synthetase(metG)
PA14_19065	0	0	3.7	1.85	6	0	0	0.6	1.12	0.43	0	1.96	0	hypothetical protein	PA3481	conserved hypothetical protein(PA3481)
PA14_19090	0.53	7.14	8.59	1.6	3.62	0	1.37	0.76	0.66	4.09	3.79	5.52	0	deoxycytidine triphosphate deaminase(dcd)	PA3480	probable deoxycytidine triphosphate deaminase(PA3480)
PA14_19100,PA14_19110	12.13	19.23	13.31	22.46	21.77	26.87	45.72	31.4	48.02	44.4	36.49	37.05	1	rhamnosyltransferase chain A(rhlA),rhamnosyltransferase chain B(rhlB)	PA3479,PA3478	rhamnosyltransferase chain A(rhlA),rhamnosyltransferase chain B(rhlB)
PA14_19120	1.37	1.61	1.5	1.54	1.75	3.9	0.39	0.4	0.29	1.1	1.06	1.15	0	transcriptional regulator RhlR(rhlR)	PA3477	transcriptional regulator RhlR(rhlR)
PA14_19130	99.69	99.21	99.53	99.2	99.49	99.17	98.4	99.39	82.38	99.33	99.36	99.44	1	autoinducer synthesis protein RhlI(rhlI)	PA3476	autoinducer synthesis protein RhlI(rhlI)
PA14_19140	9.38	10	4.55	12.92	11.05	15	8.48	10.38	22.33	22.73	17	18.11	0	cyclohexadienyl dehydratase(pheC)	PA3475	cyclohexadienyl dehydratase precursor(pheC)
PA14_19150,PA14_19160	2.59	0	1.93	6.25	5.04	7.63	3.87	4.96	1.13	13.02	7.99	8.75	0	hypothetical protein,hypothetical protein	PA3474,PA3473	conserved hypothetical protein(PA3474),hypothetical protein(PA3473)
PA14_19170	7.59	26.32	16.69	52.22	53.26	77	35.92	27.91	34.16	50.68	46.34	54.31	1	hypothetical protein	PA3472	hypothetical protein(PA3472)
PA14sr_045	5.83	8.7	3.57	10.53	2.08	3.88	5.41	3.7	6.38	11.11	13.21	13.16	0	NA	NA	NA
PA14_19190	6.25	7.14	11.67	4.46	0	6.25	1.36	0	1.35	1.33	2.23	3.09	0	malate dehydrogenase	PA3471	probable malic enzyme(PA3471)
PA14_19205,PA14_19210,PA14_19230	0	0	0	0.9	3.26	3.23	0	0	0	0.97	1.89	1.64	0	hypothetical protein,hypothetical protein,hypothetical protein	PA3470,PA3469,PA3468	hypothetical protein(PA3470),conserved hypothetical protein(PA3469),conserved hypothetical protein(PA3468)
PA14_19270	0	0	0	0	0	0	20	0	0	0	0	0	0	MFS transporter	PA3467	probable major facilitator superfamily (MFS) transporter(PA3467)
PA14_19290	0	0	4.35	2.13	0	0	3.03	0	0	0	0	0	0	ATP-dependent RNA helicase	PA3466	probable ATP-dependent RNA helicase(PA3466)
PA14_19310	1.36	1.39	2.59	0	0.22	0.23	0	0	0.59	0	0	2.92	0	hypothetical protein	PA3465	conserved hypothetical protein(PA3465)
PA14_19320	0	0	2.63	1.64	2.13	1.72	2.13	2.22	3.45	3.92	0	1.75	0	hypothetical protein	PA3464	hypothetical protein(PA3464)
PA14_19330	0	0	0	0	0	0	0	0	0	1.33	0	5.56	0	hypothetical protein	NA	NA
PA14_19340	22.22	35.71	21.36	11.02	7.53	13.19	1.1	2.82	0.46	2.91	1.22	4.26	0	sensor/response regulator hybrid	PA3462	probable sensor/response regulator hybrid(PA3462)
PA14_19350,PA14_19360	0	0	3.45	0	0	0	0	0	0	0	0	0	0	hypothetical protein,GNAT family acetyltransferase	PA3461,PA3460	conserved hypothetical protein(PA3461),probable acetyltransferase(PA3460)
PA14_19370	14.03	24.24	15.97	5.1	4.54	14.03	4.44	4.35	2.94	1.64	1.47	1.52	0	asparagine synthetase	PA3459	probable glutamine amidotransferase(PA3459)
PA14_19380	55.24	70.08	55.42	56.4	59.02	71.37	48	50.94	53.03	55.88	74.51	54.79	1	transcriptional regulator	PA3458	probable transcriptional regulator(PA3458)
PA14_19390	0	0	0	0.78	0	0	0	0	1.82	0.49	0	0	0	hypothetical protein	PA3457	hypothetical protein(PA3457)
PA14_19400	1.2	0	1.41	0	0	1.96	0.92	0	0	0.93	1.22	0	0	5-methylaminomethyl-2-thiouridine methyltransferase(mnmC)	PA3456	hypothetical protein(PA3456)
PA14_19410	0	0	1.05	0	1.45	0	0	0	0	0	0	0	0	hypothetical protein	PA3455	conserved hypothetical protein(PA3455)
PA14_19430	9.09	0	4.35	10.84	8.75	5.26	5.56	8	17.39	16.67	20.59	9.09	0	acyl-CoA thiolase	PA3454	probable acyl-CoA thiolase(PA3454)
PA14_19450	3.23	50	4.76	4.55	0	16.67	0.75	2.2	4.92	0.88	4.26	1.22	0	hypothetical protein	PA3453	conserved hypothetical protein(PA3453)
PA14_19470,PA14_19480	0	3.45	0	0	0	0	1.92	0	0	0	2.11	0	0	malate:quinone oxidoreductase(mqoA),hypothetical protein	PA3452,PA3451	malate:quinone oxidoreductase(mqoA),hypothetical protein(PA3451)
PA14_19490	0.33	3.45	0.59	0.35	0.55	0.71	0.25	0.27	0	0.59	0.41	0.67	0	antioxidant protein	PA3450	1-Cys peroxiredoxin LsfA(lsfA)
PA14_19500,PA14_19510,PA14_19520	22.58	25	6.06	15.81	20.71	8	50	28.57	19.67	20.59	44.44	22.73	0	hypothetical protein,ABC transporter permease,ABC transporter ATP-binding protein	PA3449,PA3448,PA3447	conserved hypothetical protein(PA3449),probable permease of ABC transporter(PA3448),probable ATP-binding component of ABC transporter(PA3447)
PA14_19530,PA14_19540,PA14_19560,PA14_19570,PA14_19580	1.8	0	0	1.38	2.18	2.1	1.68	0	0.78	0.82	0.51	1.43	0	NAD(P)H-dependent FMN reductase,hypothetical protein,alkanesulfonate monooxygenase(ssuD),ABC transporter permease,aliphatic sulfonates transport ATP-binding subunit(ssuB)	PA3446,PA3445,PA3444,PA3443,PA3442	conserved hypothetical protein(PA3446),conserved hypothetical protein(PA3445),conserved hypothetical protein(PA3444),probable permease of ABC transporter(PA3443),probable ATP-binding component of ABC transporter(PA3442)
PA14_19600	14.29	25	16.67	7.69	7.02	2.86	1.94	1.79	9.62	3.41	7.37	0.89	0	hypothetical protein	NA	NA
PA14_19590	0	0	0	0.61	1.96	0	0	0	3.45	0	0	0	0	molybdopterin-binding protein	PA3441	probable molybdopterin-binding protein(PA3441)
PA14_19610	22.73	50	15	10.71	7.69	5.56	6.45	20	17.02	3.03	20	23.53	0	hypothetical protein	PA3440	conserved hypothetical protein(PA3440)
PA14_19620	11.54	20	26.67	33.33	10.81	17.24	17.65	24.24	5.71	32.2	13.33	6.56	0	D-erythro-7%2C8-dihydroneopterin triphosphate 2'-epimerase(folX)	PA3439	d-erythro-7,8-dihydroneopterin triphosphate epimerase(folX)
PA14_19630	2.15	0	0	0	0	0	3.19	1.06	2.56	0	0.64	0	0	GTP cyclohydrolase I(folE1)	PA3438	GTP cyclohydrolase I precursor(folE1)
PA14_19640	0	0	0	3.67	1.14	0	0	1.98	0.36	0.65	3.15	0	0	short chain dehydrogenase	PA3437	dihydromonapterin reductase, FolM(folM)
PA14_19650	0	0	0	0	0	12.5	0	0	0	0	NA	0	0	hypothetical protein	PA3436	hypothetical protein(PA3436)
PA14_19660	0	0	4.76	2.47	3.37	6.45	0	1.02	0	0	2.7	2.97	0	flavodoxin	PA3435	conserved hypothetical protein(PA3435)
PA14_19670	0	0	0	0	1.69	0	0	0	0	0	0	0	0	LysR family transcriptional regulator	PA3433	probable transcriptional regulator(PA3433)
PA14_19680,PA14_19690	18.75	0	5.88	2.08	3.57	2.5	3.03	4	7.41	3.85	0	6.67	0	hypothetical protein,hypothetical protein	PA3432,PA3431	hypothetical protein(PA3432),conserved hypothetical protein(PA3431)
PA14_19700,PA14_19710,PA14_19720	0	0	0	1.14	1.16	0	5.56	0	0	0	0	0	0	aldolase,alpha/beta hydrolase,hypothetical protein	PA3430,PA3429,PA3428	probable aldolase(PA3430),probable epoxide hydrolase(PA3429),hypothetical protein(PA3428)
PA14_19730	3.12	0	4.17	2.53	2.33	1.03	1.47	2.13	0	1.27	1.47	6	0	oxidoreductase	PA3427	probable short-chain dehydrogenases(PA3427)
PA14_19740	4.44	6.67	1.92	0	0	1.64	2.17	0	0.67	1.12	6.85	1.12	0	enoyl-CoA hydratase	PA3426	probable enoyl CoA-hydratase/isomerase(PA3426)
PA14_19750,PA14_19770	14.29	0	10	11.76	7.69	0	8.7	6.25	7.69	20	18.18	26.67	0	hypothetical protein,hypothetical protein	PA3425,PA3424	hypothetical protein(PA3425),hypothetical protein(PA3424)
PA14_19800	25	NA	12.5	18.42	11.76	23.81	12.82	30.61	4.26	24.56	30	13.79	0	AraC family transcriptional regulator	PA3423	probable transcriptional regulator(PA3423)
PA14_19850	0	0	0	0	1.85	1.96	0	0	0	5.71	0	0	0	transcriptional regulator	PA3420	probable transcriptional regulator(PA3420)
PA14_19860	0	0	0	2.06	2	2.63	0	5.41	0	3.08	0	2.9	0	hypothetical protein	PA3419	hypothetical protein(PA3419)
PA14_19870	16.21	5.22	12.2	6.77	17.31	7.41	22.73	23.33	0	13.41	11.54	9.09	0	leucine dehydrogenase(ldh)	PA3418	leucine dehydrogenase(ldh)
PA14_19900,PA14_19910,PA14_19920	0	0	0.45	0.29	0.32	0	0	0	0	0	0	0	0	pyruvate dehydrogenase E1 component subunit alpha,pyruvate dehydrogenase E1 component%2C beta chain,branched-chain alpha-keto acid dehydrogenase subunit E2	PA3417,PA3416,PA3415	probable pyruvate dehydrogenase E1 component, alpha subunit(PA3417),probable pyruvate dehydrogenase E1 component, beta chain(PA3416),probable dihydrolipoamide acetyltransferase(PA3415)
PA14_19930,PA14_19940	17.19	50	15.38	9.2	14.13	12.64	4.65	0	13.33	9.09	7.14	5.71	0	hypothetical protein,hypothetical protein	NA,PA3414	NA,hypothetical protein(PA3414)
PA14_19950	5.45	4.94	3.23	1.61	1.68	6.76	0	13.64	12.12	0	3.33	0	0	hypothetical protein	PA3413	conserved hypothetical protein(PA3413)
PA14_19960	14.29	0	27.27	2.86	3.23	0	0	40	0	28.57	16.67	0	0	hypothetical protein	PA3412	hypothetical protein(PA3412)
PA14_19970	0	0	0	0	0	20	0	0	0	0	0	12.5	0	hypothetical protein	PA3411	hypothetical protein(PA3411)
PA14_19990	3.45	0	5.26	0	9.52	5	6.9	5.66	5.66	13.64	0	0	0	RNA polymerase ECF-subfamily sigma-70 factor	PA3410	HasI(hasI)
PA14_20020	0	0	0	0	0	0	0	0	33.33	0	0	0	0	heme acquisition protein HasAp(hasAp)	PA3407	heme acquisition protein HasAp(hasAp)
PA14_20060	3.85	6.67	3.66	1.14	0	0	0	0	0	0	5.56	0	0	hypothetical protein	NA	NA
PA14_20070	1.32	0	2.29	0	0.68	0	1	1.49	0	0.54	0	0	0	hypothetical protein	PA3403	hypothetical protein(PA3403)
PA14_20080,PA14_20100,PA14_20110	1.19	0	3.28	2.83	1.92	4.44	11.33	1.46	0	0	0.63	2.34	0	hypothetical protein,hypothetical protein,hypothetical protein	PA3402,PA3401,PA3400	hypothetical protein(PA3402),hypothetical protein(PA3401),hypothetical protein(PA3400)
PA14_20130	8.7	0	25	3.57	6.31	6.9	1.89	2.08	5	4.17	1.96	2.27	0	LysR family transcriptional regulator	PA3398	probable transcriptional regulator(PA3398)
PA14_20120	2.57	1.43	1.41	0.76	0.89	1.8	1.98	2.64	10.71	0.97	1.27	0.89	0	hypothetical protein	PA3399	hypothetical protein(PA3399)
PA14_20140	21.4	23.08	25.76	9.96	16.39	10.09	10.94	13.68	7.2	13.3	14.94	16.64	0	ferredoxin--NADP+ reductase(fpr)	PA3397	FprA(fprA)
PA14_20150,PA14_20170,PA14_20180,PA14_20190,PA14_20200,PA14_20230	9.32	24.26	14.51	2.17	5.83	8.66	5	2.56	0	0	2.38	0	0	NosL protein(nosL),NosY protein(nosY),NosF protein(nosF),copper ABC transporter periplasmic substrate-binding protein(nosD),nitrous-oxide reductase(nosZ),regulatory protein NosR(nosR)	PA3396,PA3395,PA3394,PA3393,PA3392,PA3391	NosL protein(nosL),NosY protein(nosY),NosF protein(nosF),NosD protein(nosD),nitrous-oxide reductase precursor(nosZ),regulatory protein NosR(nosR)
PA14_20240	0	0	1.09	0	2.27	0	0	0	0	8.33	0	0	0	ring-cleaving dioxygenase	PA3389	probable ring-cleaving dioxygenase(PA3389)
PA14_20260,PA14_20270	10.53	0	5.71	10	13.56	11.11	2.86	8.7	2.38	0	4	3.33	0	hypothetical protein,beta-ketoacyl reductase(rhlG)	PA3388,PA3387	conserved hypothetical protein(PA3388),beta-ketoacyl reductase(rhlG)
PA14_20250	29.41	0	20	0	0	4.35	0	33.33	40	33.33	40	0	0	hypothetical protein	PA3390	hypothetical protein(PA3390)
PA14_20280	6.1	0	15.38	7.49	10.32	1.67	10.4	11.11	7.81	15.62	10.98	15.52	0	hypothetical protein	PA3386	conserved hypothetical protein(PA3386)
PA14_20290	31.51	40.66	38.14	16.6	20.18	33.62	14.05	15.17	11.56	20.04	20.36	7.59	1	DNA binding-protein	PA3385	alginate and motility regulator Z(amrZ)
PA14_20300,PA14_20320,PA14_20330,PA14_20350,PA14_20360,PA14_20370,PA14_20380,PA14_20390,PA14_20400,PA14_20420,PA14_20430	3.85	0	0.66	0.95	2.5	1.86	4.84	0	2.63	2.38	1.37	1.54	0	ABC phosphonate transporter ATP-binding protein(phnC),phosphonate ABC transporter substrate-binding protein(phnD),phosphonate ABC transporter permease(phnE),transcriptional regulator(phnF),phosphonate metabolism protein PhnG(phnG),carbon-phosphorus lyase complex subunit(phnH),hypothetical protein(phnI),hypothetical protein(phnJ),phosphonate C-P lyase system protein PhnK(phnK),phosphonate ABC tran…	PA3384,PA3383,PA3382,PA3381,PA3380,PA3379,PA3378,PA3377,PA3376,PA3375,PA3374	ATP-binding component of ABC phosphonate transporter(phnC),binding protein component of ABC phosphonate transporter(PA3383),phosphonate transport protein PhnE(phnE),probable transcriptional regulator(PA3381),conserved hypothetical protein(PA3380),conserved hypothetical protein(PA3379),conserved hypothetical protein(PA3378),conserved hypothetical protein(PA3377),probable ATP-binding component of A…
PA14_20440	4.04	6.06	0.76	1.79	4.35	3.28	3.7	0	0	0	3.45	2.9	0	phosphonate transport ATP-binding protein(phnN)	PA3373	conserved hypothetical protein(PA3373)
PA14_20450	0	0	11.11	8.33	8.82	0	13.16	5.41	4.35	4	0	5.26	0	carbon-phosphorus lyase complex accessory protein(phnP)	PA3372	conserved hypothetical protein(PA3372)
PA14_20460,PA14_20470,PA14_20480	2.46	4.17	2.65	3.36	5.22	2.67	0	0	0	1.19	0	7.5	0	hypothetical protein,hypothetical protein,hypothetical protein	PA3371,PA3370,PA3369	hypothetical protein(PA3371),hypothetical protein(PA3370),hypothetical protein(PA3369)
PA14_20491	12.5	0	0	4.55	14.29	8.33	0	0	20	9.09	8.33	33.33	0	acetyltransferase	PA3368	probable acetyltransferase(PA3368)
PA14sr_046	1.35	0	0	0	1.18	0	7.14	0	0	2.33	2.5	0	0	NA	NA	NA
PA14_20500	0.03	0	0.05	0.27	0.18	0.07	0.1	0.37	0.62	0.18	0.56	0.12	0	tRNA-Arg	PA3368.1	tRNA-Arg(PA3368.1)
PA14sr_047	0	0	0.39	0.6	0	0.87	1.82	2.56	1.02	0.47	0	0.85	0	NA	NA	NA
PA14_20510,PA14_20520	28.84	33.33	24.32	41.04	39.71	50.94	22.35	34.44	33.9	29.34	25.22	22.14	0	hypothetical protein,hypothetical protein	NA,NA	NA,NA
PA14_20530	0	0	8.33	0	4	0	3.03	4.35	0	5	7.69	0	0	hypothetical protein	NA	NA
PA14_NovelOrf_008	3.17	0	1.16	6.67	8.7	1.05	10	4.76	16.67	0	10.53	6.25	0	NA	NA	NA
PA14_20550	0.88	3.85	0	0	0.93	0	0	1.2	0.57	1.39	0.76	0	0	hypothetical protein	PA3367	hypothetical protein(PA3367)
PA14_20560,PA14_20570,PA14_20580,PA14_20590	85.34	90.14	87.96	84.71	85.1	90.55	87.86	80.76	50.8	87.04	73.29	89.79	1	acylamide amidohydrolase(amiE),chaperone,aliphatic amidase expression-regulating protein(amiC),aliphatic amidase regulator(amiR)	PA3366,PA3365,PA3364,PA3363	aliphatic amidase(amiE),probable chaperone(PA3365),aliphatic amidase expression-regulating protein(amiC),aliphatic amidase regulator(amiR)
PA14_20600	9.33	18.55	13.66	11.81	9.36	10.04	11.55	8.58	17.22	14.55	15.5	18.86	0	hypothetical protein	NA	NA
PA14_20610	32.31	0	34	13.61	35.56	15.33	23.08	33.33	57.14	42.37	50	29.27	0	fucose-binding lectin PA-IIL(lecB)	PA3361	fucose-binding lectin PA-IIL(lecB)
PA14_20620,PA14_20630	3.39	0	2.27	4.82	6.58	5	0	0	0	0	0	8	0	HlyD family secretion protein,hypothetical protein	PA3360,PA3359	probable secretion protein(PA3360),hypothetical protein(PA3359)
PA14_20640,PA14_20650	1.92	0	0	2.3	3.08	5.26	0	0	1.54	0	2.35	2.41	0	hypothetical protein,D-serine dehydratase(dsdA)	PA3358,PA3357	hypothetical protein(PA3358),D-serine dehydratase(dsdA)
PA14_20670	13.36	16.18	10.37	7.75	7.86	12.3	6.64	6.45	2.92	10.83	9.82	8.38	0	glutamine synthetase	PA3356	Glutamylpolyamine synthetase(pauA5)
PA14_20680	1.9	2.63	3.86	8.09	3.6	7.35	7.02	4.17	2.83	6.09	7.66	4.84	0	MFS transporter	PA3355	hypothetical protein(PA3355)
PA14_20690	5.63	6.52	2.44	2.41	3.75	8.96	3.95	0	1.54	5.06	2.72	3.39	0	hypothetical protein	PA3354	hypothetical protein(PA3354)
PA14_20700	1.17	1.75	1.59	5.07	3.16	3.52	3.82	2	1.7	1	1.22	2.06	0	glycosyltransferase	PA3353	hypothetical protein(PA3353)
PA14_20720,PA14_20730	2.02	3.14	3.86	1.92	2.41	1.54	0.98	1.79	0.8	2.73	3.5	4.24	0	hypothetical protein(flgN),hypothetical protein(flgM)	PA3352,PA3351	hypothetical protein(PA3352),FlgM(flgM)
PA14_20740	7.5	0	2.3	6.97	8.2	2.17	6.58	5.94	0.93	9.15	4.13	18.87	0	flagellar basal body P-ring biosynthesis protein FlgA(flgA)	PA3350	hypothetical protein(PA3350)
PA14_20750,PA14_20760	35.11	46.43	38.65	27.92	34.49	53.74	21.84	19.12	3.81	20.04	12.54	15.45	1	chemotaxis protein,chemotaxis protein methyltransferase	PA3349,PA3348	probable chemotaxis protein(PA3349),probable chemotaxis protein methyltransferase(PA3348)
PA14sr_048	0	0	0	0	0	0	2.7	0	0	2.17	0	0	0	NA	NA	NA
PA14_20770	34.34	31.43	39.15	28.17	24.93	30.97	31.43	29.17	35.77	27.31	25.64	31.78	1	hypothetical protein	PA3347	HptB-dependent secretion and biofilm anti anti-sigma factor HsbA(hsbA)
PA14_20780	0.38	0	1.19	0.99	1.27	0.78	0.65	0.63	1.13	1.3	0.25	2.41	0	two-component response regulator	PA3346	HptB-dependent secretion and biofilm regulator HsbR(hsbR)
PA14_20800	8.81	8	3.15	8.64	10.91	11.58	6.91	7.14	0.72	8.52	6.64	16.67	0	histidine phosphotransfer domain-containing protein	PA3345	Histidine phosphotransfer protein HptB(hptB)
PA14_20810	2.24	2.63	3	5.82	3.25	1.4	1.35	1.9	3.04	1.72	2.49	2.75	0	ATP-dependent DNA helicase RecQ(recQ)	PA3344	ATP-dependent DNA helicase RecQ(recQ)
PA14_20820	7.05	2.33	3.05	10.54	10.23	4.6	15.69	19.69	16.34	12.25	15.56	18.5	0	two-component response regulator	PA3343	diguanylate cyclase HsbD(hsbD)
PA14_20840	1.52	7.69	0	1.45	2.78	2.7	5.13	0	0	0	0.99	0	0	hypothetical protein	PA3342	hypothetical protein(PA3342)
PA14_20850	10.03	22.22	14.39	2.49	4.23	17.35	0.68	2.82	2.63	4.58	2.51	2.5	0	MarR family transcriptional regulator	PA3341	probable transcriptional regulator(PA3341)
PA14_20860	77.29	76.44	74.97	63.17	67.52	53.22	32.81	29.82	36.08	39.26	34.35	32.22	1	Tfp pilus assembly protein FimV	PA3340	hypothetical protein(PA3340)
PA14_20870	21.21	10	22.45	8.22	14.49	22.92	6.38	9.3	1.15	30.69	25	18.07	0	hypothetical protein	PA3339	patatin-like protein, PlpD(plpD)
PA14_20880	0	0	0	0	3.57	0	0	0	0	0	0	0	0	hypothetical protein	PA3338	hypothetical protein(PA3338)
PA14_20890	2.17	1.2	1.12	1.36	1.61	1.92	3.12	1.92	12.5	12	13.33	12.77	0	ADP-L-glycero-D-manno-heptose-6-epimerase(rfaD)	PA3337	ADP-L-glycero-D-mannoheptose 6-epimerase(rfaD)
PA14_20900	4.2	10	4.4	5.59	4.62	7.33	4.38	4.11	6.52	6.24	8.46	5.43	0	MFS transporter	PA3336	probable major facilitator superfamily (MFS) transporter(PA3336)
PA14_20920	0	0	0	0.6	1.26	0.72	3.24	0.51	1.24	1.73	1.45	1.74	0	hypothetical protein	PA3335	hypothetical protein(PA3335)
PA14_20940	0	0	12.5	5.56	7.32	6.9	7.22	3.12	2.27	4.08	7.89	10.43	0	acyl carrier protein	PA3334	probable acyl carrier protein(PA3334)
PA14_20950	0	0	0	1.36	1.49	0	0.96	1.97	9.21	2.06	2.48	1.98	0	3-oxoacyl-ACP synthase(fabH2)	PA3333	3-oxoacyl-[acyl-carrier-protein] synthase III(fabH2)
PA14_20960	0	0	0	0	8.33	0	0.99	1.05	2.21	4.55	6.2	3.62	0	isomerase	PA3332	conserved hypothetical protein(PA3332)
PA14_20970	2.17	0	0	0	0	0	0.9	2.72	0	1.57	1.92	0.96	0	cytochrome P450(cyp23)	PA3331	cytochrome P450(PA3331)
PA14_20980	0	33.33	6.25	2.06	4.44	2.63	4.67	2.82	17.89	4.12	2.89	3.2	0	short chain dehydrogenas	PA3330	probable short chain dehydrogenase(PA3330)
PA14_21000	0	0	0	1.12	0.57	0	0.91	1.22	0.23	1.33	0.62	2.13	0	hypothetical protein	PA3329	hypothetical protein(PA3329)
PA14_21010	0	0	0	0	0	0	0	0.37	1.82	1.63	0.69	0.72	0	FAD-dependent monooxygenase	PA3328	probable FAD-dependent monooxygenase(PA3328)
PA14_21020	50.42	27.06	38.48	47.87	35.74	52	44.94	57	41.46	61.19	62.26	24.59	1	non-ribosomal peptide synthetase	PA3327	probable non-ribosomal peptide synthetase(PA3327)
PA14_21030	12.21	21.43	15.34	7.69	7.68	17.2	11.51	5.7	3.18	10.42	6.44	11.35	0	ATP-dependent Clp protease proteolytic subunit	PA3326	ClpP2(clpP2)
PA14sr_049	0	0	0	2.86	3.85	6.9	0	9.52	0	0	0	0	0	NA	NA	NA
PA14_21040,PA14_21050,PA14_21060	0	0	0	0	0	0	0	0	0	0	0	4	0	hypothetical protein,short chain dehydrogenase,hypothetical protein	PA3325,PA3324,PA3323	conserved hypothetical protein(PA3325),probable short-chain dehydrogenase(PA3324),conserved hypothetical protein(PA3323)
PA14_21070	5.41	0	14.58	5.68	4.17	7.69	4.6	9.88	1.11	12.14	9.73	11.11	0	MerR family transcriptional regulator	PA3322	hypothetical protein(PA3322)
PA14_21080	3.23	6.67	3.33	0	2.22	0	0	0	0	0	0	0	0	LysR family transcriptional activator	PA3321	probable transcriptional regulator(PA3321)
PA14_21090	0	6.25	1.14	0	0	1.68	2.78	0	0	0	0	2.5	0	hypothetical protein	PA3320	hypothetical protein(PA3320)
PA14_21110	83.33	83.33	69.23	67.09	73.85	66.1	26.67	44.44	25	61.29	43.48	27.78	1	non-hemolytic phospholipase C(plcN)	PA3319	non-hemolytic phospholipase C precursor(plcN)
PA14_21120,PA14_21130,PA14_21140,PA14_21150,PA14_21160,PA14_21175	1.89	1.52	1.15	0.82	2.05	1.72	0.55	1.03	0.49	1.81	1.3	2.27	0	hypothetical protein,outer membrane lipoprotein,ABC transporter permease,ABC transporter permease,ABC transporter ATP-binding protein,hypothetical protein	PA3318,PA3317,PA3316,PA3315,PA3314,PA3313	hypothetical protein(PA3318),hypothetical protein(PA3317),probable permease of ABC transporter(PA3316),probable permease of ABC transporter(PA3315),probable ATP-binding component of ABC transporter(PA3314),hypothetical protein(PA3313)
PA14_21180	16.67	14.29	15.38	18	6.76	15.38	1.23	6.15	1.68	4.41	8.57	9.52	0	3-hydroxyisobutyrate dehydrogenase	PA3312	probable 3-hydroxyisobutyrate dehydrogenase(PA3312)
PA14_21190	0	0	0	0	0	0.56	0	2.17	0	0	0	0	0	hypothetical protein	PA3311	NbdA(nbdA)
PA14_21210	0	0	1.16	0.59	1.55	0.74	0	0.92	0.42	0	0.43	1.29	0	hypothetical protein	PA3310	conserved hypothetical protein(PA3310)
PA14_21220	1.26	0.98	1.19	0.42	0.15	0.52	4.29	1.28	0	4.8	2.36	5.13	0	hypothetical protein	PA3309	conserved hypothetical protein(PA3309)
PA14_21230	0	0	0.21	0	0	0	0	0	0	0.07	0	0	0	ATP-dependent helicase HepA(hepA)	PA3308	RNA helicase HepA(hepA)
PA14_21240	75.38	68.42	65.62	56.72	56.47	51.47	18.75	46.15	75	71.43	70.83	36.36	0	hypothetical protein	PA3307	hypothetical protein(PA3307)
PA14_21250	3.19	0	2.61	2.35	3.61	4.37	1.71	2.06	0	5.43	1.44	3.12	0	hypothetical protein(alkB)	PA3306	hypothetical protein(PA3306)
PA14_21260	0.35	0.28	0.54	0.19	0.16	0.22	0.49	0.88	0.07	0.67	1.56	0.56	0	hypothetical protein	NA	NA
PA14_21280	8.41	5.56	9.19	10.16	8.87	6.69	1	5.68	1.55	3.85	2.88	3.03	0	hypothetical protein	PA3305	hypothetical protein(PA3305)
PA14_21290	21.21	33.33	19.35	5.36	9.52	6.45	12.9	2.94	6.67	8.2	3.51	4.44	0	hypothetical protein	PA3304	conserved hypothetical protein(PA3304)
PA14_21300	65.38	69.23	65	44.55	44.57	45.31	38.57	56.86	40	59.2	58.89	43.94	1	MFS transporte	PA3303	probable major facilitator superfamily (MFS) transporter(PA3303)
PA14_21310	0	0	0	0	2.06	2.08	2.25	0.95	0	0.42	0	0.93	0	hypothetical protein(phaJ1)	PA3302	conserved hypothetical protein(PA3302)
PA14_21320	15.79	25	14.29	10	13.11	0	0	0	4	2.99	0	1.54	0	hypothetical protein	PA3301	hypothetical protein(PA3301)
PA14_21340	0.79	0	0	0.51	0	0.21	0.82	0	0	0.42	0	0	0	long-chain-fatty-acid--CoA ligase(fadD2)	PA3300	long-chain-fatty-acid--CoA ligase(fadD2)
PA14_21370	30.8	36.73	37.73	29.56	23.21	29.88	36.3	31.45	17.04	31.39	24.38	23.4	1	long-chain-fatty-acid--CoA ligase(fadD1)	PA3299	long-chain-fatty-acid--CoA ligase(fadD1)
PA14_21380	0	100	4.55	6.38	6.25	12.5	15.79	6.38	15.25	8.85	3.7	28.99	0	hypothetical protein	PA3298	hypothetical protein(PA3298)
PA14sr_050	10	20	6.9	0	2.94	0	0	12.5	40	0	8.33	0	0	NA	NA	NA
PA14_21400	0	0	1.22	0.59	0.58	0	0	0.44	0.35	0.44	1.69	0.6	0	ATP-dependent helicase(hrpA)	PA3297	probable ATP-dependent helicase(PA3297)
PA14_21410	0	16.67	0	0	0	0	NA	NA	0	0	NA	NA	0	alkaline phosphatase(phoA)	PA3296	alkaline phosphatase(phoA)
PA14_21440	8.5	6.67	9.48	6.76	15.97	9.7	0.37	0.43	0.49	0.9	0.46	2.65	0	HIT family protein	PA3295	probable HIT family protein(PA3295)
PA14_21450	10	0	16.67	7.69	15.79	20	30	22.73	20	16.28	6.9	14.29	0	hypothetical protein	PA3294	VgrG4a(vgrG4a)
PA14_21470	0	0	5	0	0	8.7	11.11	0	0	0	0	10.53	0	hypothetical protein	NA	NA
PA14sr_051	15.38	0	0	15.38	0	25	0	0	16.67	0	0	22.22	0	NA	NA	NA
PA14_21480,PA14_21490	0	0	0.13	0	0	0	0.47	0	0	1.02	0	0.53	0	hypothetical protein,hypothetical protein	PA3291,PA3290	Tli1(tli1),Tle1(tle1)
PA14_21510	2.04	0	7.14	11.2	9.09	10.34	13.64	9.52	3.45	0	0	0	0	hypothetical protein	PA3289	hypothetical protein(PA3289)
PA14_21520	7.5	10	3.09	1.73	3.77	7.89	2.17	0.67	0	0.94	1.17	0	0	hypothetical protein	PA3288	hypothetical protein(PA3288)
PA14_21530	0	0	0	0	0	3.77	33.33	0	0	0	0	0	0	ankyrin domain-containing protein	PA3287	conserved hypothetical protein(PA3287)
PA14_21540,PA14_21550,PA14_21560	14.95	21.05	21.46	15.46	17.27	31.34	11.19	12.89	10.45	13.91	13.71	10.09	0	3-oxoacyl-ACP synthase,RNA polymerase ECF-subfamily sigma-70 factor,hypothetical protein	PA3286,PA3285,NA	hypothetical protein(PA3286),probable sigma-70 factor, ECF subfamily(PA3285),NA
PA14_21570	20	0	0	28.57	16.67	0	0	0	0	0	0	100	0	hypothetical protein	PA3284	hypothetical protein(PA3284)
PA14_21580,PA14_21590,PA14_21600	4.65	0	0	3.12	0	2.35	3.33	0	0	0	0	0	0	hypothetical protein,hypothetical protein,hypothetical protein	PA3283,PA3282,PA3281	conserved hypothetical protein(PA3283),hypothetical protein(PA3282),hypothetical protein(PA3281)
PA14_21610	2.78	0	0	0	0	0	0	0	0	0	0	0	0	pyrophosphate-specific outer membrane porin OprO precursor(oprO)	PA3280	Pyrophosphate-specific outer membrane porin OprO precursor(oprO)
PA14_21630	0.45	0.38	0.34	0	0.3	0	0	0	0	0	2.04	0	0	hypothetical protein	PA3278	hypothetical protein(PA3278)
PA14_21640	1.58	3.12	0.88	3.59	3.8	3.46	0	0	0	0	0	0	0	short chain dehydrogenase	PA3277	probable short-chain dehydrogenase(PA3277)
PA14_21650,PA14_21660	65.56	50	54.17	65.99	61.79	76.39	59.78	68.73	5.61	68.87	64.67	80.08	1	hypothetical protein,hypothetical protein	PA3276,PA3275	hypothetical protein(PA3276),conserved hypothetical protein(PA3275)
PA14_21670	0	0	0	0	0	0	NA	NA	NA	0	NA	0	0	hypothetical protein	PA3274	hypothetical protein(PA3274)
PA14_21680,PA14_21690	4	0	0.66	1.85	0.91	2.03	2.6	3.21	15.09	1.49	1.31	0.9	0	hypothetical protein,ATP-dependent DNA helicase	PA3273,PA3272	hypothetical protein(PA3273),probable ATP-dependent DNA helicase(PA3272)
PA14_21700	2.62	12.5	6.06	2.99	2.52	10.17	0	0.36	0	0.69	0	1.46	0	two-component sensor	PA3271	probable two-component sensor(PA3271)
PA14_21710	16.73	13.46	9.58	18.77	23.32	25.95	18.71	23.36	10.84	33.07	31.39	37.28	1	hypothetical protein	PA3270	hypothetical protein(PA3270)
PA14_21720	3.08	13.33	7.27	14.61	3.23	7.89	13.86	9.23	4.55	8	8.6	6.02	0	AraC family transcriptional regulator	PA3269	probable transcriptional regulator(PA3269)
PA14_21730	0.91	0	1.83	3.33	1.96	1.64	0.2	0.38	0.19	0.63	0	0	0	TonB-dependent receptor	PA3268	probable TonB-dependent receptor(PA3268)
PA14_21750	1.85	7.14	1.79	3.95	2.33	4.71	1.67	1.2	0.67	1.65	0	0.96	0	hypothetical protein	PA3267	hypothetical protein(PA3267)
PA14_21760	84.62	70.1	80.49	72.29	75.27	74.4	64.46	68.32	46.72	79.68	82.1	71.16	1	cold acclimation protein B(capB)	PA3266	cold acclimation protein B(capB)
PA14_21770,PA14_21780	2.59	0	0	1.24	0	0	0.83	0.52	0	0.45	0.48	0	0	DMT family permease,transporter	PA3265,PA3264	probable transporter(PA3265),probable transporter(PA3264)
PA14_21790	43.08	62.5	39.22	29.17	24.24	56.32	6.56	11.9	0	16.82	12.2	11.11	0	recombination associated protein(rdgC)	PA3263	conserved hypothetical protein(PA3263)
PA14_21800,PA14_21810	0.01	0	0.01	0	0	0	0.01	0.01	0	0	0.01	0.01	0	tRNA-Val,tRNA-Asp	PA3262.2,PA3262.1	tRNA-Val(PA3262.2),tRNA-Asp(PA3262.1)
PA14_21820	1.78	4.35	2.83	1.73	1.92	1.56	2.09	3.09	0.83	2.95	2.64	0.43	0	peptidyl-prolyl cis-trans isomerase%2C FkbP-type	PA3262	probable peptidyl-prolyl cis-trans isomerase, FkbP-type(PA3262)
PA14_21830	11.32	15.35	17.32	14.8	12.76	19.05	15.75	16	3.53	16.98	17.68	16.42	0	hypothetical protein	NA	NA
PA14_21840	2.33	5.66	2.99	1.91	0	1.62	0.44	0.5	0	1.75	0.9	1.68	0	hypothetical protein	PA3261	hypothetical protein(PA3261)
PA14_21850,PA14_21860	2.88	2.6	1.79	0.4	1.63	0.34	0.96	0	1.75	0.75	0.45	0	0	transcriptional regulator,hypothetical protein	PA3260,PA3259	probable transcriptional regulator(PA3260),hypothetical protein(PA3259)
PA14_21870	12.5	11.11	8.51	34.38	30.1	25	32.39	32.47	12.16	27.52	12.5	62.75	1	EAL domain/GGDEF domain-containing protein	PA3258	hypothetical protein(PA3258)
PA14_21880	5.04	8.6	5.13	4.31	5.64	5.24	4.42	2.14	0.26	3.9	3.06	3.87	0	periplasmic tail-specific protease(tsp)	PA3257	AlgO(algO)
PA14_21890	2.65	4.08	4.6	2.83	1.58	4.02	0.46	0.82	1.86	1.65	1.64	2.82	0	oxidoreductase	PA3256	probable oxidoreductase(PA3256)
PA14_21900	33.68	29.41	27.71	46.51	25	34	25.71	51.43	21.88	29.31	30.99	24	1	HAD-superfamily hydrolase	PA3255	hypothetical protein(PA3255)
PA14_21910,PA14_21920,PA14_21930,PA14_21940,PA14_21960	8.6	0	9.48	3.57	11.11	4.67	0	1.54	0	5.45	1.19	4.84	0	ABC transporter ATP-binding protein,ABC transporter permease,ABC transporter permease,hypothetical protein,hypothetical protein	PA3254,PA3253,PA3252,PA3251,PA3250	probable ATP-binding component of ABC transporter(PA3254),probable permease of ABC transporter(PA3253),probable permease of ABC transporter(PA3252),hypothetical protein(PA3251),hypothetical protein(PA3250)
PA14_21970,PA14_21980	21.01	25	19.39	19.53	23.81	29.31	30.51	27.14	23.15	36	26.58	24.39	0	transcriptional regulator,hypothetical protein	PA3249,PA3248	probable transcriptional regulator(PA3249),Uncharacterized protein(PA3248)
PA14_21990	5.36	0	1.96	4.96	3.41	3.66	3.03	0.82	2.61	3.85	2.56	0.81	0	aminopeptidase 2	PA3247	hypothetical protein(PA3247)
PA14_22000	2.25	0	2.44	4.76	8.62	0	1.2	2.9	10.67	4	2	0	0	pseudouridine synthase(rluA)	PA3246	pseudouridine synthase RluA(rluA)
PA14_22010	13.04	8.33	6.45	2.56	5.67	4.94	3	1.29	1.92	4.45	6.83	5.61	0	cell division topological specificity factor MinE(minE)	PA3245	cell division topological specificity factor MinE(minE)
PA14_22020	3.11	8.65	7.38	9.42	12.11	19.49	4.75	7.98	2.98	10.07	9.48	9.79	0	cell division inhibitor MinD(minD)	PA3244	cell division inhibitor MinD(minD)
PA14_22040	2.02	2.94	0	0	0	0.76	0.65	0	0	0.56	0.61	2.52	0	septum formation inhibitor(minC)	PA3243	cell division inhibitor MinC(minC)
PA14_22050	1.05	0	2.07	2.24	1.95	3.51	1.21	0.85	0	0.36	0	0	0	lipid A biosynthesis lauroyl acyltransferase(htrB)	PA3242	temperature-regulated acyltransferase HtrB1(htrB2)
PA14_22060	1.98	0	1.51	2.84	2.69	0.97	6.3	8.54	4.34	5.16	5.51	5.41	0	hypothetical protein	PA3241	hypothetical protein(PA3241)
PA14_22075	16.28	3.45	5.98	3.38	4.3	4.7	2.54	3.55	6.13	6.44	4.56	6.45	0	pirin-related protein	PA3240	conserved hypothetical protein(PA3240)
PA14sr_052	0.72	0	1.65	0	0.72	0	0	2.08	2.7	3.66	2.6	0	0	NA	NA	NA
PA14_22080	0	0	0	0.18	0	0.09	0	0	0	0	0.85	0	0	resolvase	NA	NA
PA14sr_053	18.1	18.18	21.05	11.26	11.74	7.18	14.08	8.33	4	11.44	9.87	7.69	0	NA	NA	NA
PA14_22090	0	0	0	6.45	0	0	0	0	0	0	0	0	0	hypothetical protein	NA	NA
PA14sr_054	22.78	9.09	18.02	10.28	17.92	13.2	8.75	24.44	11.22	11.11	17.27	25.81	0	NA	NA	NA
PA14_22100	0	0	0	0	0	0	0	0	0	0	0	50	0	hypothetical protein	NA	NA
PA14_22120,PA14_22130	0	0	0	0	0	0	0	0	0	0	0	3.57	0	hypothetical protein,hypothetical protein	NA,NA	NA,NA
PA14_22140	0	NA	0	10	0	0	0	0	0	0	0	0	0	hypothetical protein	NA	NA
PA14_22180,PA14_22190	0	10	8.57	0	2.82	5.26	0	0	0	0	1.52	0	0	hypothetical protein,hypothetical protein	NA,NA	NA,NA
PA14_22210,PA14_22220	0	0	4.35	0	0	4	0	0	0	0	14.29	0	0	hypothetical protein,hypothetical protein	NA,NA	NA,NA
PA14_22230	0	100	0	0	0	0	0	NA	0	0	0	0	0	hypothetical protein	NA	NA
PA14_22240,PA14_22250,PA14_22260	0	0	0	5.88	0	0	100	0	0	0	14.29	0	0	hypothetical protein,hypothetical protein,hypothetical protein	NA,NA,NA	NA,NA,NA
PA14_22270,PA14_22280	0.09	0.88	0.14	0.36	0.13	0.2	0.07	0.28	0	0.13	0.05	0.1	0	recombinase,pirin-related protein	NA,NA	NA,NA
PA14_22290,PA14_22310	1.05	1.43	2.21	1.42	2.35	4.43	0.54	0.98	0	0.78	0.4	0.44	0	hypothetical protein(vacJ),hypothetical protein	PA3239,PA3238	conserved hypothetical protein(PA3239),hypothetical protein(PA3238)
PA14_22320	0	0	1.16	0	2.74	0.4	0	0	0	0	0	0	0	hypothetical protein	PA3237	hypothetical protein(PA3237)
PA14_22330	2.7	4.17	6.02	2.48	2.27	1.2	11.11	2.7	0	5.36	2.44	0	0	glycine betaine-binding protein	PA3236	BetX(betX)
PA14_22340,PA14_22350	1.25	2.44	0.76	0.33	0.34	1.57	0.21	0.51	0.14	0.32	0	0	0	hypothetical protein,acetate permease(actP)	PA3235,PA3234	conserved hypothetical protein(PA3235),probable sodium:solute symporter(PA3234)
PA14_22370	0.69	0	0	0	0.51	0.84	0.45	1.37	4.15	2.11	2.27	1.63	0	hypothetical protein	PA3233	hypothetical protein(PA3233)
PA14_22380	11.76	0	3.45	0	0	5.88	1.11	0.78	3.09	5.97	1.96	0	0	DNA polymerase III subunit epsilon	PA3232	probable nuclease(PA3232)
PA14_22400	3.85	10	0	0	1.47	2.5	0	2.4	0.35	1.54	5.71	0	0	hypothetical protein	PA3231	hypothetical protein(PA3231)
PA14_22410	1.02	0	2.41	0	0.64	0	3.89	3.25	1.86	0	0.46	0.52	0	hypothetical protein	PA3230	conserved hypothetical protein(PA3230)
PA14_22420	0	0	0	1.89	5.26	0	0	0	NA	0	8.33	0	0	hypothetical protein	PA3229	hypothetical protein(PA3229)
PA14_22440	0.81	0	0	0.4	0	0.78	0.99	2.46	0.58	1.6	0.36	1.05	0	ABC transporter ATP-binding protein/permease	PA3228	probable ATP-binding/permease fusion ABC transporter(PA3228)
PA14_22450	6.25	50	0	3.23	2.94	15.38	0	5.26	0	2.78	14.29	2.7	0	peptidyl-prolyl cis-trans isomerase A(ppiA)	PA3227	peptidyl-prolyl cis-trans isomerase A(ppiA)
PA14_22460,PA14_22470	29.26	29.03	17.24	12.78	12	23.59	15.69	15.32	18.75	9.63	11.63	13.04	0	alpha/beta hydrolase,LysR family transcriptional regulator	PA3226,PA3225	probable hydrolase(PA3226),probable transcriptional regulator(PA3225)
PA14_22480	43.33	44.44	55.1	27.94	12.28	52.54	13.64	22.5	7.56	28.57	20	14.52	0	hypothetical protein	PA3224	hypothetical protein(PA3224)
PA14_22490	9.09	33.33	9.38	15.85	26.09	27.27	26.32	15.91	53.66	22.08	24.29	17.19	0	ACP phosphodieterase(acpD)	PA3223	AzoR3, azoreductase 3(azoR3)
PA14_22500,PA14_22510,PA14_22520,PA14_22530	1.56	0	0	0	0	0	0	0	0	0	3.12	0	0	protein-disulfide isomerase,hypothetical protein,hypothetical protein,glutathione S-transferase	NA,NA,NA,NA	NA,NA,NA,NA
PA14_22540	13.33	100	19.35	3.23	5.26	25.93	0	0	0	0	0	0	0	flavodoxin	NA	NA
PA14_22550	0	9.09	3.39	2.7	7.69	10.45	3.23	0	2.33	4.17	4	9.84	0	LysR family transcriptional regulator	NA	NA
PA14_22560,PA14_22570	0	0	6.25	1	2.44	1.79	1.11	1.35	0	4.1	5	5.61	0	permease,CsaA protein(csaA)	PA3222,PA3221	hypothetical protein(PA3222),CsaA protein(csaA)
PA14_22580	13.46	0	18.18	7.14	19.3	15.91	2.15	3.17	4.05	6.85	5.71	1.79	0	AraC family transcriptional regulator	PA3220	probable transcriptional regulator(PA3220)
PA14_22590,PA14_22600	0	0	0	0	0	0	0	0	0	1.79	0	0	0	hypothetical protein,glycosyl transferase family protein	PA3219,NA	hypothetical protein(PA3219),NA
PA14_22620	4.88	9.82	7.02	3.36	2.95	6.36	2.84	3.22	0.79	2.95	3.12	2.76	0	hypothetical protein(cyaB)	PA3217	CyaB(cyaB)
PA14_22630	7.32	11.11	12.9	18.87	13.16	4.35	18.75	33.33	33.33	15.38	16.13	11.11	0	hypothetical protein	PA3216	hypothetical protein(PA3216)
PA14sr_055	15.38	0	9.09	50	20	0	25	33.33	0	12.5	14.29	0	0	NA	NA	NA
PA14_22640	24.19	31.25	13.14	9.52	10.18	9.09	7.91	12.5	0	9.41	14.75	12.99	0	AraC family transcriptional regulator	PA3215	probable transcriptional regulator(PA3215)
PA14_22650,PA14_22660,PA14_22670,PA14_22680	0.28	1.72	0	0.15	0	0.69	0.15	0.4	0.36	0.39	0.22	0.9	0	ABC transporter,hypothetical protein,ABC transporter ATP-binding protein,ABC transporter permease	PA3214,PA3213,PA3212,PA3211	hypothetical protein(PA3214),hypothetical protein(PA3213),probable ATP-binding component of ABC transporter(PA3212),probable permease of ABC transporter(PA3211)
PA14_22690	0.77	4.76	3.6	0	0	3.12	0.32	0	0.23	0.61	0.37	1.05	0	potassium uptake protein TrkH(trkH)	PA3210	potassium uptake protein TrkH(trkH)
PA14_22700	2.47	0	6.42	4.05	1.12	6.85	8.4	9.42	0.41	11.76	8.95	24.04	0	ferredoxin	PA3209	conserved hypothetical protein(PA3209)
PA14_22710	9.26	22.22	8.51	2.54	4.94	0	8.48	11.68	5.26	7.25	13.89	5.62	0	hypothetical protein	PA3208	conserved hypothetical protein(PA3208)
PA14_22720	0	50	0	0	0	14.29	0	8.33	2.7	0	0	0	0	hypothetical protein	PA3207	hypothetical protein(PA3207)
PA14_22730	18.75	22.22	30.77	13.89	24.32	17.02	4.35	19.05	9.09	10	15.62	10.53	0	two-component sensor	PA3206	probable two-component sensor(PA3206)
PA14_22740	10.89	11.59	13.03	11.54	12.5	4.33	14.29	0	33.33	22.73	26.67	16.67	0	hypothetical protein	PA3205	hypothetical protein(PA3205)
PA14_22760,PA14_22770,PA14_22780,PA14_22800	0.53	2.34	0.85	0.29	0	0.41	0.12	0.12	0.03	0.31	0.12	0.45	0	two-component response regulator(cpxR),hypothetical protein,YciI-like protein(yciI),intracellular septation protein A(yciB)	PA3204,PA3203,PA3202,PA3201	two-component response regulator CpxR(cpxR),hypothetical protein(PA3203),conserved hypothetical protein(PA3202),conserved hypothetical protein(PA3201)
PA14_22820,PA14_22830,PA14_22840	1.43	3.85	0.81	2.49	2.68	3.45	5.37	5.06	11.08	5.96	3.54	0.97	0	PHP domain-containing protein,SUA5/yciO/yrdC family:Sua5/YciO/YrdC/YwlC family protein,hypothetical protein	PA3200,PA3199,PA3198	conserved hypothetical protein(PA3200),conserved hypothetical protein(PA3199),conserved hypothetical protein(PA3198)
PA14_22860	6	0	4.35	4.14	7.19	3.77	4.79	3.62	3.02	10.98	7.47	5.63	0	transcriptional regulator	PA3197	hypothetical protein(PA3197)
PA14_22870,PA14_22880	0	0	0	0.25	0	0.19	3.7	0	0	1.04	0.66	1.31	0	hypothetical protein,Fe-S protein	PA3196,NA	hypothetical protein(PA3196),NA
PA14_22890	3.12	0	9.09	0	0	1.72	11.11	0	14.29	5.56	0	0	0	glyceraldehyde-3-phosphate dehydrogenase(gapA)	PA3195	glyceraldehyde 3-phosphate dehydrogenase(gapA)
PA14_22910	8.16	13.64	8.24	4.44	5.85	17.32	1.16	6.86	2.78	4.97	3.02	6.16	0	phosphogluconate dehydratase(edd)	PA3194	phosphogluconate dehydratase(edd)
PA14_22930,PA14_22940,PA14_22960	0.48	0	0.44	0.71	0.81	0.56	1.11	0	0	0.25	0.27	0.3	0	glucokinase(glk),two-component response regulator GltR(gltR),two-component sensor	PA3193,PA3192,PA3191	glucokinase(glk),two-component response regulator GltR(gltR),glucose transport sensor, GtrS(gtrS)
PA14_22980,PA14_22990,PA14_23000,PA14_23010	2.44	6.67	1.52	2.22	0	1.18	1.45	3.08	17.39	3.03	8.86	5.68	0	sugar ABC transporter substrate-binding protein,ABC sugar transporter permease,ABC sugar transporter permease,ABC transporter ATP-binding protein(gltK)	PA3190,PA3189,PA3188,PA3187	probable binding protein component of ABC sugar transporter(PA3190),probable permease of ABC sugar transporter(PA3189),probable permease of ABC sugar transporter(PA3188),probable ATP-binding component of ABC transporter(PA3187)
PA14sr_056	0	0	0	0	0	6.67	0	0	0	0	0	0	0	NA	NA	NA
PA14_23050	21.96	15.94	22.13	6.83	9.19	15.81	5.39	7.23	3.4	9.94	8.44	5.89	0	hypothetical protein	PA3185	hypothetical protein(PA3185)
PA14_23060	0	0	0	1.59	0	0	0	0	0	1.52	0	1.59	0	DNA-binding transcriptional regulator HexR(hexR)	PA3184	probable transcriptional regulator(PA3184)
PA14_23070,PA14_23080,PA14_23090	9.89	20	9.64	4.85	7.28	12.79	7.94	6.9	0	6.32	3.8	6.94	0	glucose-6-phosphate 1-dehydrogenase(zwf),6-phosphogluconolactonase(pgl),keto-hydroxyglutarate-aldolase/keto-deoxy- phosphogluconate aldolase	PA3183,PA3182,PA3181	glucose-6-phosphate 1-dehydrogenase(zwf),6-phosphogluconolactonase(pgl),2-keto-3-deoxy-6-phosphogluconate aldolase(PA3181)
PA14_23100	3.41	0	5.62	7.41	14.13	4.82	6.52	9.09	5	13.75	15.25	4.26	0	hypothetical protein	PA3180	hypothetical protein(PA3180)
PA14_23110	23.73	40	27.96	13.85	20.27	32	8.94	17.14	9.03	24.44	27.87	20	0	hypothetical protein	PA3179	conserved hypothetical protein(PA3179)
PA14_23120	2.47	0	0.32	0.67	0.41	0.59	0.47	0	1.2	0.98	1	2.01	0	hypothetical protein	PA3178	hypothetical protein(PA3178)
PA14_23130	66.38	52	67.28	30.49	38.13	61.48	39.29	30.88	34.29	45.68	44.78	27.27	1	sensory box GGDEF domain-containing protein	PA3177	hypothetical protein(PA3177)
PA14_23160,PA14_23170,PA14_23190	10	0	13.33	7.35	1.85	7.89	0	0	1.16	0	7.5	0	0	sodium/glutamate symporter(gltS),formimidoylglutamase,transcriptional regulator	PA3176,PA3175,PA3174	glutamate/sodium ion symporter, GltS(gltS),HutE(hutE),HutR(hutR)
PA14_23200,PA14_23210,PA14_23220	2.74	3.45	1.24	1.36	1.33	0	3.33	1.71	0.58	1.23	3.64	2.37	0	short chain dehydrogenase,phosphoglycolate phosphatase,3-demethylubiquinone-9 3-methyltransferase(ubiG)	PA3173,PA3172,PA3171	probable short-chain dehydrogenase(PA3173),probable hydrolase(PA3172),3-demethylubiquinone-9 3-methyltransferase(ubiG)
PA14_23240	0	0	5.66	0	1.98	0	0	0	0	2.67	0.64	0.76	0	N-ethylammeline chlorohydrolase	PA3170	conserved hypothetical protein(PA3170)
PA14_23250	7.22	0	1.79	1.06	2.86	1.96	3.08	3.14	0.65	4.26	1.82	3.49	0	methylthioribose-1-phosphate isomerase(mtnA)	PA3169	5-methylthioribose-1-phosphate isomerase MtnA(PA3169)
PA14_23260	41.05	42.28	41.23	29.56	31.12	32.98	24.51	28.42	18.92	30.21	30.03	22.57	1	DNA gyrase subunit A(gyrA)	PA3168	DNA gyrase subunit A(gyrA)
PA14_23270,PA14_23280	2.56	5.77	1.01	5.53	2.86	2.87	3.92	3.39	1.05	3.02	2.66	4.03	0	phosphoserine aminotransferase(serC),chorismate mutase(pheA)	PA3167,PA3166	3-phosphoserine aminotransferase(serC),chorismate mutase(pheA)
PA14_23290,PA14_23310,PA14_23320	0.48	1.33	0.3	1	1.09	0.56	0.34	0.32	1.13	0.67	0.38	0.76	0	histidinol-phosphate aminotransferase(hisC2),bifunctional cyclohexadienyl dehydrogenase/ 3-phosphoshikimate 1-carboxyvinyltransferase,cytidylate kinase(cmk)	PA3165,PA3164,PA3163	histidinol-phosphate aminotransferase(hisC2),still frameshift 3-phosphoshikimate 1-carboxyvinyltransferase prephenate dehydrogenase(still frameshift 3-phosphoshikimate 1-carboxyvinyltransferase prephenate dehydrogenase),cytidylate kinase(cmk)
PA14_23330	83.28	91.49	89.66	77.4	88.07	95	60.44	63.3	64.18	61.37	54.08	65.77	1	30S ribosomal protein S1(rpsA)	PA3162	30S ribosomal protein S1(rpsA)
PA14_23340,PA14_23350	0.58	0.31	0.88	0.58	0.38	0.68	0.15	0.96	0.07	0.37	0.49	0.74	0	integration host factor subunit beta(ihfB),hypothetical protein(orfA)	PA3161,NA	integration host factor beta subunit(himD),NA
PA14_23360	5.03	3.09	4.98	3.53	4.37	3.87	2.04	2.14	1.24	2.39	2.4	2.86	0	O-antigen chain length regulator(wzz)	PA3160	O-antigen chain length regulator(wzz)
PA14_23370	11.11	6.85	9.05	5.82	8.34	5.94	2.58	2.93	2.93	3.75	5.07	4.38	0	UDP-N-acetylglucosamine 2-epimerase(orfK)	NA	NA
PA14_23380	4.43	7.69	6.23	4.01	5.42	4.11	3.38	4.24	4.24	4.51	4.59	4.55	0	UDP-N-acetyl-D-mannosaminuronate dehydrogenase(orfH)	NA	NA
PA14_23390,PA14_23400	0.48	2.07	0.58	1.04	0.73	0.36	0.64	0.47	0.09	0.31	0.23	0.75	0	polysaccharide biosynthesis protein(orfE),hypothetical protein	NA,NA	NA,NA
PA14_23410	5.38	7.69	4.09	4.34	7.11	3.33	4.56	6.09	11.21	5.99	8.51	8.39	0	glycosyl transferase family protein(orfJ)	NA	NA
PA14_23420,PA14_23430,PA14_23440,PA14_23450,PA14_23460	3.32	3.96	3.75	2.64	1.99	1.5	2.83	2.91	2.4	1.8	1.5	1.73	0	zinc-binding dehydrogenase,heparinase,group 1 glycosyl transferase(orfL),NAD dependent epimerase/dehydratase(orfM),group 4 glycosyl transferase(orfN)	NA,NA,NA,NA,PA3145	NA,NA,NA,NA,glycosyltransferase WbpL(wbpL)
PA14sr_057	10.98	12.5	7.64	7.02	9.84	7.98	4.93	8.22	5.22	6.5	7.62	5.9	0	NA	NA	NA
PA14_23470	5.55	6.93	4.22	3.66	3.91	3.38	4.56	4.11	6.5	5.25	5.02	5.17	0	nucleotide sugar epimerase/dehydratase WbpM(wbpM)	PA3141	nucleotide sugar epimerase/dehydratase WbpM(wbpM)
PA14_23480	2.3	6.25	2.86	7.41	2.91	9.35	11.11	11.36	9.84	8.22	9.38	4.84	0	hypothetical protein	PA3140	hypothetical protein(PA3140)
PA14_23490	0.01	0	0.09	0.01	0.1	0.05	0.03	0.08	0.38	0.09	0.21	0.06	0	tRNA-Asn	PA3139.1	tRNA-Asn(PA3139.1)
PA14_23500	20.74	2.63	12.43	8.55	5.1	11.64	2.85	8.11	2.56	8.74	7.84	7.83	0	aromatic amino acid aminotransferase(tyrB)	PA3139	probable amino acid aminotransferase(PA3139)
PA14_23510	0.63	1.96	1.41	0.58	0.93	1.29	0	1.42	0	0.34	0.28	0.71	0	excinuclease ABC subunit B(uvrB)	PA3138	excinuclease ABC subunit B(uvrB)
PA14_23520,PA14_23530	2.08	0	1.32	1.69	0	1.27	0	0	0	0	2.04	0	0	MFS transporter,secretion protein	PA3137,PA3136	probable major facilitator superfamily (MFS) transporter(PA3137),probable secretion protein(PA3136)
PA14_23540	32.14	31.25	31.15	10	8.4	20.51	8.7	4.08	7.69	5.15	7.41	4.17	1	transcriptional regulator(act)	PA3135	probable transcriptional regulator(PA3135)
PA14_23560	0	0	0.01	0	0.01	0	0	0.03	0.02	0.01	0.01	0.03	0	glutamyl-tRNA synthetase(gltX)	PA3134	glutamyl-tRNA synthetase(gltX)
PA14_23570	0.2	1.07	0.55	1.35	0.69	0.16	1.94	1.9	4.26	1.09	1.39	1.35	0	tRNA-Ala	PA3133.2	tRNA-Ala(PA3133.2)
PA14_23580	0.12	0.09	0.19	4.07	3.78	0.32	6.56	5.86	28.88	5.27	7.75	2.71	0	tRNA-Glu	PA3133.1	tRNA-Glu(PA3133.1)
PA14_23590,PA14_23610	37.07	22.22	21.14	80.68	72.34	66.24	97.41	97.38	94.97	94.44	88.04	98.05	1	transcriptional regulator,hydrolase	PA3133,PA3132	probable transcriptional regulator(PA3133),probable hydrolase(PA3132)
PA14_23620,PA14_23630	19.23	8.89	18.31	7.19	10.2	8.39	4.89	4.33	5.68	4.73	5.22	8.64	0	aldolase(kdgA),hypothetical protein	PA3131,PA3130	probable aldolase(PA3131),hypothetical protein(PA3130)
PA14_23640	0.37	0	0.51	1.64	0.6	0	0.38	0.5	0.44	2	1.39	1.6	0	hypothetical protein	PA3129	conserved hypothetical protein(PA3129)
PA14_23650,PA14_23670	4.55	0	0	1.02	5.88	9.3	6.25	1.52	7.02	4.55	3.49	4.26	0	short chain dehydrogenase,hypothetical protein	PA3128,PA3127	probable short-chain dehydrogenase(PA3128),hypothetical protein(PA3127)
PA14_23680	38.89	63.47	53.76	10.72	26.08	46.26	2.22	16.28	3.85	4.13	5.81	8.82	1	heat-shock protein IbpA(ibpA)	PA3126	heat-shock protein IbpA(ibpA)
PA14_23700	18.8	13.73	17.31	11.36	8.19	15.92	6.9	16.92	2.86	4.62	4.17	3.57	0	LysR family transcriptional regulator	PA3124	probable transcriptional regulator(PA3124)
PA14_23720	8.22	23.81	11.54	14.35	10	8.65	5.08	8.77	7.04	10.29	6.67	3.97	0	translation initiation inhibitor	PA3123	conserved hypothetical protein(PA3123)
PA14_23730	8.33	0	10	8.7	0	14.29	3.85	0	0	6.67	8.33	0	0	LysR family transcriptional regulator	PA3122	probable transcriptional regulator(PA3122)
PA14_23750,PA14_23760	0.42	2.08	2.86	0.54	0.8	0.31	0.86	0.41	0.1	0.65	0.79	0.33	0	isopropylmalate isomerase large subunit(leuC),isopropylmalate isomerase small subunit(leuD)	PA3121,PA3120	3-isopropylmalate dehydratase large subunit(leuC),3-isopropylmalate dehydratase small subunit(leuD)
PA14_23770	0	0	0	3.42	0	5.26	6.57	2.24	2.46	1.29	1.75	1.41	0	biotin synthesis protein	PA3119	conserved hypothetical protein(PA3119)
PA14_23790	5.71	7.69	0	2.51	3.11	6.56	4.84	3.7	3.32	6.92	5.76	4.25	0	3-isopropylmalate dehydrogenase(leuB)	PA3118	3-isopropylmalate dehydrogenase(leuB)
PA14_23800	0.2	0	0.51	0.14	0.84	0	0.42	0.4	0.46	0.39	0.41	0.97	0	aspartate-semialdehyde dehydrogenase(asd)	PA3117	aspartate semialdehyde dehydrogenase(asd)
PA14_23810	0.43	0	0.8	1.78	5.59	0.97	1.42	2.53	0.65	5.38	2.56	6.67	0	aspartate-semialdehyde dehydrogenase	PA3116	probable aspartate-semialdehyde dehydrogenase(PA3116)
PA14_23830	27.74	27.17	30.39	13.71	16.58	30.72	18.93	17.7	22.42	19.47	16.1	13.44	0	pilus assembly protein(fimV)	PA3115	Motility protein FimV(fimV)
PA14_23840	2.78	5.26	6.9	2.82	3.43	2	0.53	1.55	3.77	2.87	1.6	6.09	0	tRNA pseudouridine synthase A(truA)	PA3114	tRNA-pseudouridine synthase I(truA)
PA14_23850	3.49	1.89	2.76	6.05	4.41	4.63	5.48	4.29	9.86	4.04	4.78	5.7	0	N-(5'-phosphoribosyl)anthranilate isomerase(trpF)	PA3113	N-(5'phosphoribosyl)anthranilate (PRA) isomerase(trpF)
PA14_23860,PA14_23880,PA14_23890	1.51	1.72	2.08	2.87	3.15	2.43	2.81	1.66	1.4	1.84	1.32	2.95	0	acetyl-CoA carboxylase subunit beta(accD),folylpolyglutamate synthetase(folC),hypothetical protein	PA3112,PA3111,PA3110	acetyl-CoA carboxylase beta subunit(accD),folylpolyglutamate synthetase(folC),hypothetical protein(PA3110)
PA14_23900	2.32	1.81	3.55	2.46	2.9	2.39	2.73	4.01	1.2	3.62	3.67	4.36	0	hypothetical protein(cvpA)	PA3109	hypothetical protein(PA3109)
PA14_23920,PA14_23930,PA14_23950	11.01	20.16	18.28	15.64	15.92	16.84	28.13	17.03	9	13.96	11.86	26.92	0	amidophosphoribosyltransferase(purF),O-succinylhomoserine sulfhydrylase(metZ),oxidoreductase	PA3108,PA3107,PA3106	amidophosphoribosyltransferase(purF),o-succinylhomoserine sulfhydrylase(metZ),probable short-chain dehydrogenase(PA3106)
PA14_23970,PA14_23980	7.87	6.61	10.46	3.89	4.3	7.4	2.18	3.85	0.79	3.29	3.67	4.71	0	general secretion pathway protein D(xcpQ),secretion protein XcpP(xcpP)	PA3105,PA3104	general secretion pathway protein D(xcpQ),secretion protein XcpP(xcpP)
PA14_23990,PA14_24010	9	11.67	9.15	3.54	5.34	9.26	6.29	7.71	2.26	9.42	6.19	6.42	0	general secretion pathway protein E(xcpR),general secretion pathway protein F(xcpS)	PA3103,PA3102	general secretion pathway protein E(xcpR),general secretion pathway protein F(xcpS)
PA14_24020	13.16	0	7.41	6.9	9.47	8.7	1.96	7.45	8.92	7.45	14.59	5.88	0	general secretion pathway protein G(xcpT)	PA3101	general secretion pathway protein G(xcpT)
PA14_24040	0	0	7.14	1.67	2.04	2.63	2.52	0.83	2.29	0.48	3.5	2.68	0	general secretion pathway outer membrane protein H precursor(xcpU)	PA3100	General secretion pathway outer membrane protein H precursor(xcpU)
PA14_24050	10	14.29	9.09	12.24	5.56	5.26	9.46	4.92	4.26	8.74	3.19	8.16	0	general secretion pathway protein I(xcpV)	PA3099	general secretion pathway protein I(xcpV)
PA14_24060	10.71	0	3.33	25.27	15.62	11.36	9.57	13.92	1.59	6.45	21.57	6.96	0	general secretion pathway protein J(xcpW)	PA3098	general secretion pathway protein J(xcpW)
PA14_24070	1.02	0	0	0.93	0	0	2.17	0	0	1.06	0.58	3.23	0	general secretion pathway protein K(xcpX)	PA3097	general secretion pathway protein K(xcpX)
PA14_24080	0	0	0.88	0.76	0.9	2.42	1.29	0.43	0.92	0.79	3.21	1.2	0	general secretion pathway protein L(xcpY)	PA3096	general secretion pathway protein L(xcpY)
PA14_24100	10	0	20	2.8	7.23	3.45	5.61	3.49	3.06	2	6.67	2.7	0	general secretion pathway protein M(xcpZ)	PA3095	general secretion pathway protein M(xcpZ)
PA14_24110,PA14_24120	0.01	0	0.01	0	0.01	0.01	0.01	0.01	0.03	0.01	0.02	0.01	0	tRNA-Val,tRNA-Asp	PA3094.3,PA3094.2	tRNA-Val(PA3094.3),tRNA-Asp(PA3094.2)
PA14_24140,PA14_24150	14.91	20	11.63	1.92	2.64	14.73	0.56	0	0	0.8	0	0.55	0	AraC family transcriptional regulator,hypothetical protein	PA3094,PA3093	probable transcriptional regulator(PA3094),hypothetical protein(PA3093)
PA14_24130	0.07	0.08	0.1	0.07	0.1	0.1	0.18	0.18	2.12	0.1	0.25	0.07	0	tRNA-Asp	PA3094.1	tRNA-Asp(PA3094.1)
PA14_24170	23.81	9.09	10.17	23.68	19.1	22.41	2.94	14.71	28.36	4.69	9.23	5.26	0	2%2C4-dienoyl-CoA reductase(fadH1)	PA3092	2,4-dienoyl-CoA reductase FadH1(fadH1)
PA14_24180,PA14_24190	4.04	3.17	4.89	1.15	2.92	3.8	0.41	2.87	1.5	3.68	4.24	5.14	0	hypothetical protein,1-aminocyclopropane-1-carboxylate deaminase	PA3091,PA3090	hypothetical protein(PA3091),hypothetical protein(PA3090)
PA14_24210	5	0	1.79	0	3.64	0	0	0	11.11	0	0	0	0	hypothetical protein	PA3089	hypothetical protein(PA3089)
PA14_24220,PA14_24230,PA14_24240	0.36	0	0.36	0.17	0.38	0.3	0	0.11	0	0.1	0	0.29	0	inorganic polyphosphate/ATP-NAD kinase(ppnK),hypothetical protein,hypothetical protein	PA3088,PA3087,PA3086	conserved hypothetical protein(PA3088),hypothetical protein(PA3087),hypothetical protein(PA3086)
PA14_24245,PA14_24260	5.06	19.05	6.98	30.07	21.23	18.18	35.06	42.98	31.84	33.54	44.24	20	1	hypothetical protein,hypothetical protein	PA3085,PA3084	hypothetical protein(PA3085),hypothetical protein(PA3084)
PA14_24270	0	0	0	1.12	0	0	0.61	0	0.34	0	0.27	0.87	0	aminopeptidase(pepN)	PA3083	aminopeptidase N(pepN)
PA14_24290,PA14_24300	0	7.69	0	1.09	1.16	0	1.06	1.1	1.27	1.45	0.92	1.01	0	glycine betaine transmethylase(gbt),hypothetical protein	PA3082,PA3081	glycine betaine transmethylase(gbt),conserved hypothetical protein(PA3081)
PA14_24310,PA14_24330	6.55	11.54	4	1.35	1.79	2.53	1.29	0.92	0.8	2.37	1.85	4.01	0	BNR/Asp-box repeat-containing protein,hypothetical protein	PA3080,PA3079	hypothetical protein(PA3080),hypothetical protein(PA3079)
PA14_24340,PA14_24350	0	0	4	0	0	5.56	1.3	0	2.94	1.12	1.27	0	0	two-component sensor,two-component response regulator	PA3078,PA3077	CprS(cprS),CprR(cprR)
PA14_24360	0	6.25	3.51	0	0	0	2.22	2.38	3.57	0	2.08	3.12	0	hypothetical protein	NA	NA
PA14_24370,PA14_24380,PA14_24390,PA14_24400,PA14_24410,PA14_24420,PA14_24430	22.88	20	28.14	19.81	16.57	13.23	5.99	7.68	1.47	8.46	7.21	9.96	0	hypothetical protein,hypothetical protein,hypothetical protein,von Willebrand factor A,hypothetical protein,hypothetical protein,hypothetical protein	PA3076,PA3075,PA3074,PA3073,PA3072,PA3071,PA3070	hypothetical protein(PA3076),hypothetical protein(PA3075),hypothetical protein(PA3074),hypothetical protein(PA3073),hypothetical protein(PA3072),hypothetical protein(PA3071),conserved hypothetical protein(PA3070)
PA14sr_058	0	0	0	0	0	0	0	0	8.33	2.6	1.67	0	0	NA	NA	NA
PA14_24440	6.69	19.51	9.13	9.63	4.2	5.08	3.5	0.82	0	0.33	1.45	0.93	0	lipoprotein	PA3069	hypothetical protein(PA3069)
PA14_24445	4.61	10.64	8.32	4.24	3.2	11.32	4.91	4.29	5.65	4.34	3.28	2.36	0	NAD-dependent glutamate dehydrogenase(gdhB)	PA3068	NAD-dependent glutamate dehydrogenase(gdhB)
PA14_24480,PA14_24490,PA14_24500,PA14_24510,PA14_24530,PA14_24550,PA14_24560	36.8	31.58	43.4	13.72	14.95	40.97	4.35	3.53	2.44	5.08	6.93	4.95	1	hypothetical protein(pelA),hypothetical protein(pelB),lipoprotein(pelC),hypothetical protein(pelD),hypothetical protein(pelE),hypothetical protein(pelF),hypothetical protein(pelG)	PA3064,PA3063,PA3062,PA3061,PA3060,PA3059,PA3058	PelA(pelA),PelB(pelB),PelC(pelC),PelD(pelD),PelE(pelE),PelF(pelF),PelG(pelG)
PA14_24570	61.54	0	50	19.23	37.04	18.18	0	0	25	45.45	63.64	73.33	0	hypothetical protein	PA3057	hypothetical protein(PA3057)
PA14_24580,PA14_24590	13.64	21.18	9.8	3.21	7.51	4.32	23.88	8.45	0	18.02	11.82	13.95	0	hypothetical protein,hypothetical protein	PA3056,PA3055	hypothetical protein(PA3056),hypothetical protein(PA3055)
PA14_24600	2.84	8.82	7.6	0	0.32	1.26	0	0	0.51	0	1.2	0	0	carboxypeptidase	PA3054	hypothetical protein(PA3054)
PA14_24610	0	23.08	2.56	3	3.61	4.17	0	4.6	3.55	2.09	6.21	5.88	0	hydrolytic enzyme	PA3053	probable hydrolytic enzyme(PA3053)
PA14_24620	0	0	0	2.5	4.55	4.76	0	0	7.27	3.66	1.52	0	0	hypothetical protein	PA3052	hypothetical protein(PA3052)
PA14_24630	0.59	1.04	0.72	0.3	0	0.25	0	0	0	0.2	0.25	0	0	hypothetical protein	PA3051	hypothetical protein(PA3051)
PA14_24640	2.33	10	7.05	7.35	14.06	11.73	3.71	2.62	0.38	6.64	5.06	6.32	0	dihydroorotate dehydrogenase 2(pyrD)	PA3050	dihydroorotate dehydrogenase(pyrD)
PA14_24650	5.86	10.16	5.79	1.75	2.93	2.98	1.16	3.27	2.44	4.3	4.35	1.72	0	ribosome modulation factor(rmf)	PA3049	ribosome modulation factor(rmf)
PA14_24665	5.04	8.33	3.16	0	4.11	4.69	0.9	1.53	3.61	0.77	0.96	2.86	0	hypothetical protein;Pseudo	NA	NA
PA14_24675	0	3.85	1.1	1.04	1.18	1.79	0.86	2.36	0	2.14	3.45	2.7	0	hypothetical protein	NA	NA
PA14_24690	24.32	41.67	46.67	17.33	19.59	38.18	13.85	7.97	33.59	14.73	13.79	6.52	0	D-alanyl-D-alanine carboxypeptidase	PA3047	probable D-alanyl-D-alanine carboxypeptidase(PA3047)
PA14_24700	19.02	9.38	28.57	24.42	21.08	40.56	26.54	29.51	3.46	32.47	33.33	36.53	1	hypothetical protein	PA3046	conserved hypothetical protein(PA3046)
PA14_24710,PA14_24720	1.3	0	0	0.88	0	0	3.03	0	0	1.75	0	2.04	0	two-component response regulator,two-component sensor	PA3045,PA3044	Two-component response regulator, RocA2(rocA2),Two-component sensor RocS2(rocsS2)
PA14_24730	2.22	0	2.78	10.75	9.09	0	1.72	6.9	1.89	4.17	3.45	2.25	0	deoxyguanosinetriphosphate triphosphohydrolase-like protein	PA3043	conserved hypothetical protein(PA3043)
PA14_24740,PA14_24760,PA14_24770	2.99	0	4.17	0.85	2.19	1.09	0	2.7	0	3.75	0	0	0	hypothetical protein,hypothetical protein,hypothetical protein	PA3042,PA3041,PA3040	hypothetical protein(PA3042),hypothetical protein(PA3041),conserved hypothetical protein(PA3040)
PA14_24780	0	0	0	1.23	0	0	0	0	0	0	0	0	0	transporter	PA3039	probable transporter(PA3039)
PA14_24790	7.07	11.11	15.91	18	18	23.4	0.42	1.58	2.1	4.95	2.2	4.5	0	outer membrane porin	PA3038	OpdQ(opdQ)
PA14_24810	0	NA	0	9.09	0	0	0	0	0	0	0	0	0	hypothetical protein	PA3037	hypothetical protein(PA3037)
PA14_24820	0	NA	0	0	14.29	22.22	0	0	0	0	50	0	0	hypothetical protein	PA3036	hypothetical protein(PA3036)
PA14_24830	2.38	0	5.13	0	3.85	3.03	0	0	0	0	0	0	0	glutathione S-transferase	PA3035	probable glutathione S-transferase(PA3035)
PA14sr_059	0	NA	10	0	0	0	0	25	NA	0	25	20	0	NA	NA	NA
PA14_24840	11.21	20	13.41	3.88	5.94	7.69	0	0	0	0	6.38	4.08	0	transcriptional regulator	PA3034	probable transcriptional regulator(PA3034)
PA14_24850	2.2	4.17	6.09	3.21	1.39	1.55	10.59	7.04	2.2	3.92	1.03	3	0	hypothetical protein	PA3033	hypothetical protein(PA3033)
PA14_24860	22.92	25.1	22.05	12.54	13.16	16.53	6.67	11.54	22.22	21.33	17.98	11.11	0	cytochrome c Snr1(snr1)	PA3032	cytochrome c Snr1(snr1)
PA14_24870	0.02	0.07	0.03	0.43	0.28	0.08	0.35	0.45	6.4	0.19	0.57	0.11	0	tRNA-Pro	PA3031.1	tRNA-Pro(PA3031.1)
PA14_24880	16.93	23.08	17.28	12.15	13.1	10.42	5.97	6.13	7.98	8.52	7.46	6.91	0	lipoprotein	PA3031	hypothetical protein(PA3031)
PA14_24890	0	0	13.33	0	4	0	0	7.69	0	0	2.94	0	0	molybdopterin-guanine dinucleotide biosynthesis protein MobA(mobA)	PA3030	molybdopterin-guanine dinucleotide biosynthesis protein MobA(mobA)
PA14_24900,PA14_24910	0	3.33	1.22	0.21	0.85	0.99	0	0.55	0	0.59	0.27	0.61	0	molybdopterin biosynthetic protein B2(moaB2),molybdenum cofactor biosynthesis protein A2(moeA2)	PA3029,PA3028	molybdopterin biosynthetic protein B2(moaB2),molybdenum cofactor biosynthesis protein A2(moeA2)
PA14_24920	10	0	12.5	0	4	5.26	1.37	2.67	1.64	2.11	1.11	1.11	0	transcriptional regulator	PA3027	probable transcriptional regulator(PA3027)
PA14_24940,PA14_24950,PA14_24960	1.01	2.38	1.64	0.61	0.75	0	0	0	0.88	0	0	0	0	hypothetical protein,FAD-dependent glycerol-3-phosphate dehydrogenase,carbohydrate kinase	PA3026,PA3025,PA3024	conserved hypothetical protein(PA3026),probable FAD-dependent glycerol-3-phosphate dehydrogenase(PA3025),probable carbohydrate kinase(PA3024)
PA14_24970	10.88	7.95	7.64	3.8	6.06	4.52	8.33	2.38	0	9.68	4.17	3.51	0	lipid kinase	PA3023	conserved hypothetical protein(PA3023)
PA14_24980	3.51	15.15	2.81	5.88	2.2	6.25	0.41	0.98	0.03	0.96	1.04	0.83	0	hypothetical protein	PA3022	hypothetical protein(PA3022)
PA14_24990	3.45	0	3.57	5.33	3.64	8.57	4.94	5.36	10.48	5.97	12.16	4.94	0	hypothetical protein	PA3021	hypothetical protein(PA3021)
PA14_25000	8.85	0	11.71	2.47	1.96	19.42	2.58	1.31	0	2.09	2.76	1.95	0	lytic transglycosylase	PA3020	probable soluble lytic transglycosylase(PA3020)
PA14_25020,PA14_25030	0.31	0	0.38	1.92	0.65	0.97	0	1.11	0.62	1.41	0.96	0.4	0	ABC transporter ATP-binding protein,hypothetical protein	PA3019,PA3018	probable ATP-binding component of ABC transporter(PA3019),hypothetical protein(PA3018)
PA14_25040	11.54	7.04	8.76	1.86	2.95	10.03	6.25	8.51	4.42	13.57	8.46	8.18	0	hypothetical protein	PA3017	conserved hypothetical protein(PA3017)
PA14_25050	8.57	0	4.44	4.88	8.23	3.19	1.96	4.35	2.34	7.69	6.12	2.9	0	hypothetical protein	PA3016	hypothetical protein(PA3016)
PA14_25060	22.22	25	16.36	7.69	13.13	12.75	11.76	14.93	0	13.29	9.09	6.67	0	hypothetical protein	PA3015	hypothetical protein(PA3015)
PA14_25080,PA14_25090	13.03	18.52	15.68	6.22	5.2	12.97	3.71	3.1	4.88	2.45	3.06	2.36	0	multifunctional fatty acid oxidation complex subunit alpha(fadB),3-ketoacyl-CoA thiolase(fadA)	PA3014,PA3013	fatty-acid oxidation complex alpha-subunit(faoA),fatty-acid oxidation complex beta-subunit(faoB)
PA14_25100	12.93	8.26	6.05	16.58	19.16	3.46	27.2	17.53	27.47	22.64	28.47	24.06	0	hypothetical protein	PA3012	hypothetical protein(PA3012)
PA14_25110	1.27	0	1.17	0	0.59	1.57	0.25	0.45	0.48	0.55	0.82	0.49	0	DNA topoisomerase I(topA)	PA3011	DNA topoisomerase I(topA)
PA14_25130	11.83	10.81	9.68	11.51	8.48	11.04	13.6	19.57	12.77	23.51	20.82	13.64	0	hypothetical protein	PA3010	hypothetical protein(PA3010)
PA14_25150,PA14_25160	1.7	0.99	3.23	0.45	0.96	1.88	0	0	0	1.1	0.76	0.72	0	hypothetical protein,LexA repressor(lexA)	PA3008,PA3007	hypothetical protein(PA3008),repressor protein LexA(lexA)
PA14_25140	9.06	5.8	5.11	3.9	5.52	1.98	3.9	7.42	7.56	7.02	7.89	11.54	0	hypothetical protein	PA3009	hypothetical protein(PA3009)
PA14_25180	4.23	3.97	4.24	1.25	1.99	2.31	8.98	8.8	7.91	7.17	7.26	7.08	0	transcriptional regulator PsrA(psrA)	PA3006	transcriptional regulator PsrA(psrA)
PA14_25195,PA14_25210	10.18	10.77	6.65	6.86	5.19	4.32	3.19	4.24	3.28	6.01	5.39	6.62	0	beta-hexosaminidase(nagZ),5'-methylthioadenosine phosphorylase	PA3005,PA3004	beta-N-acetyl-D-glucosaminidase(nagZ),5-methylthioadenosine phosphorylase MtnP(PA3004)
PA14_25220,PA14_25230	3.85	3.51	2.64	2.89	1.85	12.25	0.97	1.68	0.3	1.72	1.99	1.9	0	hypothetical protein,transcription-repair coupling factor(mfd)	PA3003,PA3002	hypothetical protein(PA3003),transcription-repair coupling protein Mfd(mfd)
PA14_25250	17.81	11.83	20.12	8.23	6.03	15.86	5.37	5.91	4.41	8.35	6.66	4.04	0	glyceraldehyde-3-phosphate dehydrogenase	PA3001	probable glyceraldehyde-3-phosphate dehydrogenase(PA3001)
PA14_25270	0.35	0.71	0.4	0.06	0.41	0.58	0.12	0.23	0.03	0.06	0.17	0.28	0	aromatic amino acid transport protein AroP1(aroP1)	PA3000	aromatic amino acid transport protein AroP1(aroP1)
PA14_25280,PA14_25305,PA14_25320,PA14_25330,PA14_25340,PA14_25350,PA14_25360,PA14_25370	23.13	33.06	29.6	13.78	14.88	17.81	11.56	11.76	8.87	13.38	13.96	13.93	0	Na(+)-translocating NADH-quinone reductase subunit A(nqrA),Na(+)-translocating NADH-quinone reductase subunit B(nqrB),Na(+)-translocating NADH-quinone reductase subunit C(nqrC),Na(+)-translocating NADH-quinone reductase subunit D(nqrD),Na(+)-translocating NADH-quinone reductase subunit E(nqrE),Na(+)-translocating NADH-quinone reductase subunit F(nqrF),thiamine biosynthesis lipoprotein,hypothetica…	PA2999,PA2998,PA2997,PA2996,PA2995,PA2994,PA2993,PA2992	Na+-translocating NADH:ubiquinone oxidoreductase subunit Nrq1(nqrA),Na+-translocating NADH:ubiquinone oxidoreductase subunit Nrq2(nqrB),Na+-translocating NADH:ubiquinone oxidoreductase subunit Nrq3(nqrC),Na+-translocating NADH:uniquinone oxidoreductase subunit Nqr4(nqrD),Na+-translocating NADH:quinone oxidoreductase subunit Nqr5(nqrE),Na+-translocating NADH:quinone oxidoreductase, subunit Nqr6(nq…
PA14_25390	1.94	7.5	2.89	14.96	16.71	18.32	7.13	8.08	3.39	11.58	8.94	13.55	0	soluble pyridine nucleotide transhydrogenase(sth)	PA2991	soluble pyridine nucleotide transhydrogenase(sth)
PA14_25400,PA14_25410,PA14_25420	0.9	2.56	0	0.34	0	0	0	0.51	0	0	0	0	0	phosphodiesterase,hypothetical protein,hypothetical protein	PA2990,NA,PA2989	probable phosphodiesterase(PA2990),NA,hypothetical protein(PA2989)
PA14_25430,PA14_25440,PA14_25450	17.04	24.21	20.4	4.08	5.39	15.32	2.07	1.61	6.75	3.78	3.3	1.95	0	hypothetical protein,lipoprotein releasing system%2C ATP-binding protein,hypothetical protein	PA2988,PA2987,PA2986	lipoprotein localization protein LolE(lolE),lipoprotein localization protein LolD(lolD),lipoprotein localization protein LolC(lolC)
PA14_25470	0	5.71	1.2	0	0.62	0.72	0.43	0	0	0.74	0.44	2.17	0	hypothetical protein	PA2985	hypothetical protein(PA2985)
PA14_25480	6.12	1.72	2.38	2.05	2.56	5.75	1.91	4.41	7.69	1.18	0.83	2.68	0	competence protein	PA2984	hypothetical protein(PA2984)
PA14_25490,PA14_25500,PA14_25510	4.66	3.92	7.53	5.25	3.07	3.05	1.9	2.46	0.18	3.17	3.05	5.05	0	tolQ-type transport protein,hypothetical protein,tetraacyldisaccharide 4'-kinase(lpxK)	PA2983,PA2982,PA2981	probable tolQ-type transport protein(PA2983),conserved hypothetical protein(PA2982),tetraacyldisaccharide 4*-kinase(lpxK)
PA14_25520	16.67	NA	13.04	18.92	36.59	38.71	17.02	18.18	32.22	26.83	32.5	25	1	hypothetical protein	PA2980	conserved hypothetical protein(PA2980)
PA14_25530	5.43	15.38	6.25	9.41	9.84	7.06	19.07	7.32	4.06	7.62	4.44	9.36	0	3-deoxy-manno-octulosonate cytidylyltransferase(kdsB)	PA2979	3-deoxy-manno-octulosonate cytidylyltransferase(kdsB)
PA14_25540	20	30	24	9.09	10.69	10.34	9.7	11.69	23.92	10.71	9.82	8.7	0	phosphotyrosine protein phosphatase(ptpA)	PA2978	phosphotyrosine protein phosphatase(ptpA)
PA14_25550	1.58	0	1.73	1.95	1.03	0	1.8	0.71	1.45	0.61	1.76	1.72	0	UDP-N-acetylenolpyruvoylglucosamine reductase(murB)	PA2977	UDP-N-acetylpyruvoylglucosamine reductase(murB)
PA14_25560	6.08	5.26	5.52	4.69	6.86	5.74	5.18	3.71	4.58	5.86	2.59	8.19	0	ribonuclease E(rne)	PA2976	ribonuclease E(rne)
PA14sr_060	0.1	0.12	0	0	0.03	0.06	0.05	0	0	0	0.21	0.15	0	NA	NA	NA
PA14_25580,PA14_25590,PA14_25600	0.06	0	0	0.13	0.07	0	0	0.05	0	0.17	0	0	0	ribosomal large subunit pseudouridine synthase C(rluC),hydrolase,peptidase	PA2975,PA2974,PA2973	ribosomal large subunit pseudouridine synthase C(rluC),probable hydrolase(PA2974),probable peptidase(PA2973)
PA14_25610	16.67	0	0	4.76	0	8.33	0	5.56	0	13.33	0	0	0	Maf-like protein	PA2972	conserved hypothetical protein(PA2972)
PA14_25620	0.25	0.34	0.33	0.11	0.15	0.18	0.13	0.05	0.1	0.06	0.03	0.25	0	hypothetical protein	PA2971	conserved hypothetical protein(PA2971)
PA14_25630	5.8	27.03	13.49	11.33	15.74	11.46	11.79	14.15	3.07	11.08	12.13	16.83	0	50S ribosomal protein L32(rpmF)	PA2970	50S ribosomal protein L32(rpmF)
PA14_25640	81.22	82.44	83.44	82.29	81.32	88.56	94.86	93.51	96.31	93.07	91.34	92.27	1	glycerol-3-phosphate acyltransferase PlsX(plsX)	PA2969	fatty acid biosynthesis protein PlsX(plsX)
PA14_25650	41.5	38.96	47.43	9.18	13.38	45.02	7.79	9.7	7.48	17.48	14.87	16.27	1	malonyl-CoA-ACP transacylase(fabD)	PA2968	malonyl-CoA-[acyl-carrier-protein] transacylase(fabD)
PA14_25660	0.28	0.18	0.05	0.23	0.38	0.06	0.55	1.4	0.85	0.79	1.12	0.7	0	3-ketoacyl-ACP reductase(fabG)	PA2967	3-oxoacyl-[acyl-carrier-protein] reductase(fabG)
PA14_25670	55.19	47.83	51.77	40.06	46.82	43.84	21.07	24.35	12.36	27.97	34.93	15.79	1	acyl carrier protein(acpP)	PA2966	acyl carrier protein(acpP)
PA14_25690,PA14_25710,PA14_25730,PA14_25740,PA14_25760	4.55	1.91	2.78	5.83	3.11	2.01	1.2	2.58	1.23	3.14	2.06	2.42	0	3-oxoacyl-ACP synthase(fabF1),4-amino-4-deoxychorismate lyase(pabC),hypothetical protein,thymidylate kinase(tmk),DNA polymerase III subunit delta'(holB)	PA2965,PA2964,PA2963,PA2962,PA2961	beta-ketoacyl-acyl carrier protein synthase II(fabF1),4-amino-4-deoxychorismate lyase(pabC),conserved hypothetical protein(PA2963),thymidylate kinase(tmk),DNA polymerase III, delta prime subunit(holB)
PA14_25770,PA14_25780	0.33	0.57	0.83	0.45	1.67	0.62	1.28	1.34	1.57	0.85	2.06	2.13	0	type 4 fimbrial biogenesis protein PilZ(pilZ),TatD family deoxyribonuclease	PA2960,PA2959	type 4 fimbrial biogenesis protein PilZ(pilZ),conserved hypothetical protein(PA2959)
PA14_25790	0	0.42	0.18	0.03	0.04	0.09	1.02	1.24	2.11	0.26	1.17	0.34	0	hypothetical protein	PA2958	hypothetical protein(PA2958)
PA14_25800	9.72	7.5	11.8	8.65	4.59	9.09	1.89	3.15	1.85	7.02	8.93	5.56	0	TetR family transcriptional regulator	PA2957	probable transcriptional regulator(PA2957)
PA14_25810,PA14_25820,PA14_25830	2.63	1.99	2.83	21.94	16.8	6.37	36.24	34.85	54.75	29.79	26.27	39.4	1	hypothetical protein,lipoprotein,hypothetical protein	PA2956,PA2955,PA2954	conserved hypothetical protein(PA2956),hypothetical protein(PA2955),hypothetical protein(PA2954)
PA14_25840	6.95	8.26	10.98	4.78	5.73	9.05	6.81	5.33	0.74	5.83	5.66	3.62	0	electron transfer flavoprotein-ubiquinone oxidoreductase	PA2953	electron transfer flavoprotein-ubiquinone oxidoreductase(PA2953)
PA14sr_061	9.68	0	9.38	4.35	0	1.72	0	22.22	0	5.56	6.25	9.09	0	NA	NA	NA
PA14_25860,PA14_25880	73.27	64.14	66.54	54.49	55.98	68.96	51.81	66.96	12.58	66.65	69.68	45.8	1	electron transfer flavoprotein subunit beta(etfB),electron transfer flavoprotein subunit alpha(etfA)	PA2952,PA2951	electron transfer flavoprotein beta-subunit(etfB),electron transfer flavoprotein alpha-subunit(etfA)
PA14_25900	21.78	29.27	29.3	12.14	12.95	21.85	9.97	18.75	3.54	14.19	19.65	9.14	0	trans-2-enoyl-CoA reductase	PA2950	proton motive force protein, PMF(pfm )
PA14_25910	1.01	0	3.51	0	0.91	1.6	1.43	1.18	0.72	1.56	2.59	0	0	lipase	PA2949	esterase(PA2949)
PA14_25920,PA14_25930	0	0	5.56	17.09	7.14	4.35	7.37	8.99	6.76	7.61	6.99	13.48	0	precorrin-3 methylase(cobM),hypothetical protein	PA2948,PA2947	precorrin-3 methylase(cobM),CobE(cobE)
PA14_25940	50.6	32.76	23.61	11.03	11.11	15.47	25.91	31.07	7.64	33.15	32.39	28.7	1	hypothetical protein	PA2946	hypothetical protein(PA2946)
PA14_25960	32.39	61.9	33.8	25.1	27.96	27.34	17.47	24.62	8.77	30.95	24.92	23.88	1	cobalamin biosynthesis protein cobW	PA2945	conserved hypothetical protein(PA2945)
PA14_25970	0	0	1.03	0.51	3.33	0	0.42	1.56	2.65	0.31	1.56	1.84	0	cobaltochelatase subunit CobN(cobN)	PA2944	cobalamin biosynthetic protein CobN(cobN)
PA14_25980	2.63	12.5	14.29	18.18	21.62	50	25	14.29	16.67	37.04	29.03	18.52	0	phospho-2-dehydro-3-deoxyheptonate aldolase(aroF)	PA2943	phospho-2-dehydro-3-deoxyheptonate aldolase(PA2943)
PA14_25990,PA14_26000,PA14_26010	2.73	2.56	2.7	0.81	3.14	3.17	0	1.43	2.59	1.16	1.23	0	0	magnesium chelatase,magnesium chelatase,acyl-CoA thiolase	PA2942,PA2941,PA2940	probable magnesium chelatase(PA2942),hypothetical protein(PA2941),probable acyl-CoA thiolase(PA2940)
PA14_26020	0	0	2.44	3.66	0	0	0	2.86	0	1.14	7.46	0.96	0	aminopeptidase	PA2939	probable aminopeptidase(PA2939)
PA14_26050	22.45	34.62	19.44	9.44	8.55	23.89	39.44	15.69	19.61	23.46	25	31.51	0	transporter	PA2938	probable transporter(PA2938)
PA14_26060	13.53	2.5	10.77	4.86	4.02	4.97	21.43	7.89	0	8.33	2.6	11.76	0	hypothetical protein	PA2937	hypothetical protein(PA2937)
PA14_26070	0	33.33	0	4.35	0	0	15.79	0	0	14.29	0	0	0	hypothetical protein	PA2936	hypothetical protein(PA2936)
PA14_26090,PA14_26110,PA14_26130	5.82	8.51	8.67	1.54	2.54	4.15	0	0	0	0	0	0	0	hydrolase,MFS transporter,morphinone reductase(morB)	PA2934,PA2933,PA2932	CFTR inhibitory factor, Cif(cif),probable major facilitator superfamily (MFS) transporter(PA2933),morphinone reductase(morB)
PA14_26080	4.44	25	9.09	2.86	1.37	6	13.33	5.26	11.11	4.17	0	10	0	hypothetical protein	NA	NA
PA14_26140	1.42	0.64	0.79	0.38	0.61	0.49	4.55	3.16	5.88	3.85	5.03	12.5	0	transcriptional regulator	PA2931	CifR(cifR)
PA14_26150	2.34	6.25	2.66	3.97	2.73	2.13	0	4.35	0	0	10	0	0	transcriptional regulator	PA2930	probable transcriptional regulator(PA2930)
PA14_26160,PA14_26165	2.3	5.08	2.39	2.57	3.17	3.58	0	4.76	4.88	1.61	0	0	0	hypothetical protein,hypothetical protein	PA2929,PA2928	hypothetical protein(PA2929),hypothetical protein(PA2928)
PA14_26190	0	0	7.69	1.69	0	0	0	0	0	0	0	0	0	hypothetical protein	PA2927	hypothetical protein(PA2927)
PA14_26200	5.88	0	9.09	21.11	15.71	4.44	5.26	30.77	0	21.05	10	6.67	0	hypothetical protein	NA	NA
PA14_26270	2.7	20	2.38	2.7	0	2.27	1.82	0	0	0	1.92	0	0	transcriptional regulator	PA2921	probable transcriptional regulator(PA2921)
PA14_26280	15.53	12.5	15.82	4.55	8.67	11.32	9.09	8.06	0	9.09	14.1	10.59	0	chemotaxis transducer	PA2920	probable chemotaxis transducer(PA2920)
PA14_26300,PA14_26310	0	0	0	16.67	0	0	0	0	0	0	0	0	0	hypothetical protein,short chain dehydrogenase	PA2919,PA2918	hypothetical protein(PA2919),probable short-chain dehydrogenase(PA2918)
PA14_26330	0	0	3.45	4.29	1.75	2.33	0	7.14	0	0	0	0	0	AraC family transcriptional regulator	PA2917	probable transcriptional regulator(PA2917)
PA14_26340	0	0	0	33.33	0	0	33.33	0	NA	0	0	50	0	hypothetical protein	PA2916	hypothetical protein(PA2916)
PA14_26350	14.81	0	16.67	1.61	4.55	0	0	0	0	0	3.64	2	0	hypothetical protein	PA2915	hypothetical protein(PA2915)
PA14_26360,PA14_26390,PA14_26400	0	0	0	0	1.43	1.96	0.46	0.48	6.25	1.86	1.56	1.72	0	ABC transporter permease,hypothetical protein,ABC transporter ATP-binding protein	PA2914,PA2913,PA2912	probable permease of ABC transporter(PA2914),hypothetical protein(PA2913),probable ATP-binding component of ABC transporter(PA2912)
PA14_26420	67.24	73.68	63.33	66.67	77.96	61.54	68.46	63.6	62.98	80.42	74.82	63.37	1	TonB-dependent receptor	PA2911	probable TonB-dependent receptor(PA2911)
PA14_26450	50	0	51.85	65.93	61.42	43.18	84.91	70.91	63.01	68.29	80.36	71.74	0	hypothetical protein	PA2910	conserved hypothetical protein(PA2910)
PA14_26460,PA14_26470,PA14_26480	2.78	0	5.13	2.88	0	4.26	0	2.94	0	2.63	1.11	0	0	cobalt-precorrin-6x reductase(cobK),cobalt-precorrin-6A synthase(cbiD),precorrin-6y-dependent methyltransferase CobL(cobL)	PA2909,PA2908,PA2907	hypothetical protein(PA2909),cobalamin biosynthetic protein CbiD(cbiD),precorrin-6y-dependent methyltransferase CobL(cobL)
PA14_26485,PA14_26500,PA14_26510,PA14_26530	51.05	23.68	48.7	49.82	52.02	56.1	28.07	36.2	20.49	48.79	45.64	21.72	1	oxidoreductase,precorrin-8X methylmutase(cobH),precorrin-2 C(20)-methyltransferase(cobI),precorrin-3 methylase CobJ(cobJ)	PA2906,PA2905,PA2904,PA2903	probable oxidoreductase(PA2906),precorrin isomerase CobH(cobH),precorrin-2 methyltransferase CobI(cobI),precorrin-3 methylase CobJ(cobJ)
PA14_26540,PA14_26550	0.5	0	0.32	3.46	2.91	0.85	5.06	1.49	1.18	2.11	2.17	3.09	0	hypothetical protein,lipoprotein	PA2902,PA2901	hypothetical protein(PA2902),hypothetical protein(PA2901)
PA14_26560	3.76	8.57	2.05	0.94	4.05	6.82	3.42	1.89	1.99	0.68	1.61	1.1	0	outer membrane protein	PA2900	probable outer membrane protein precursor(PA2900)
PA14_26570	6.98	15.38	5.56	4.1	3.79	4.05	13.27	8.53	8.61	11.32	11.18	5.93	0	transcriptional regulator	PA2899	probable transcriptional regulator(PA2899)
PA14_26580	3.8	0	6.67	4.4	3.26	3.33	4.35	2.74	5.41	2.24	10.26	1.32	0	hypothetical protein	PA2898	hypothetical protein(PA2898)
PA14_26590	0.98	0	0.84	0.22	0.53	0.62	0.54	0.17	0.13	0.77	0.59	0.96	0	GntR family transcriptional regulator	PA2897	probable transcriptional regulator(PA2897)
PA14_26600,PA14_26610	17.39	9.88	13.75	10.71	9.81	8.22	2.08	2.86	6.9	7.94	6.03	1.96	0	RNA polymerase sigma factor,hypothetical protein	PA2896,PA2895	SbrI(sbrI),SbrR(sbrR)
PA14_26620	50.23	40	44.16	35.84	47.16	44.81	29.39	40.93	25.65	49.66	43.61	42.86	1	hypothetical protein	PA2894	hypothetical protein(PA2894)
PA14_26640	2.41	10	1.39	1.1	1.22	0	0	0	0	0	0	0	0	long-chain-acyl-CoA synthetase	PA2893	putative very-long chain acyl-CoA synthetase(atuH)
PA14_26650	0	0	0	0	0	0	0	0	0	0	5.56	0	0	short chain dehydrogenase	PA2892	GCase, alpha-subunit (biotin-containing)(atuG)
PA14_26670	0	0	0	0	0	0	0	6.25	0	0	0	0	0	biotin carboxylase	PA2891	geranyl-CoA carboxylase, alpha-subunit (biotin-containing)(atuF)
PA14_26690,PA14_26700	0	0	0	0	0	0	0	9.09	0	0	2.94	0	0	enoyl-CoA hydratase/isomerase,acyl-CoA dehydrogenase	PA2890,PA2889	putative isohexenylglutaconyl-CoA hydratase(atuE),citronellyl-CoA dehydrogenase, AtuD(atuD)
PA14_26720,PA14_26730	0	0	0	0	1.43	0	0	0	0	0	0	0	0	biotin-dependent carboxylase,short-chain dehydrogenase	PA2888,PA2887	geranyl-CoA carboxylase, beta-subunit(atuC),putative dehydrogenase involved in catabolism of citronellol(atuB)
PA14_26750	3.85	5.56	2.67	0.51	0	1.1	8.7	0	0	2.7	0	0	0	hypothetical protein	PA2886	expressed protein with apparent function in citronellol catabolism(atuA)
PA14_26760	1.6	5.88	5.81	2.22	2.93	2.53	2.82	6.25	2.01	3.42	1.67	1.04	0	transcriptional regulator	PA2885	putative repressor of atu genes(atuR)
PA14_26770	23.18	25	22.76	14.09	11.98	29.13	9.32	5.39	15.88	9.75	7.9	6.35	0	hypothetical protein	PA2884	hypothetical protein(PA2884)
PA14_26780	8.55	11.97	14.45	4.64	5	9.23	0	8.11	0	2.17	0	3.03	0	hypothetical protein	PA2883	hypothetical protein(PA2883)
PA14_26810,PA14_26830	0	0	0	0	0	12.5	0	0	0	0	14.29	0	0	two-component sensor,two-component response regulator	PA2882,PA2881	probable two-component sensor(PA2882),probable two-component response regulator(PA2881)
PA14_26860	0	0	0.56	0.48	0.66	0.22	0	0	0	0	2.04	0.92	0	LysR family transcriptional regulator	PA2879	probable transcriptional regulator(PA2879)
PA14_26870	0	50	0	0	0	0	NA	0	0	NA	NA	0	0	hypothetical protein	PA2878	hypothetical protein(PA2878)
PA14_26880	51.8	42.86	31.82	20.94	18.91	34.69	11.29	20	16.67	24.07	25.26	11.25	1	BvlR(bvlR)	PA2877	probable transcriptional regulator(PA2877)
PA14_26890	1.09	3.7	4.65	5.22	1.14	0	2.14	2.38	0	1.67	4.5	2.88	0	orotidine 5'-phosphate decarboxylase(pyrF)	PA2876	orotidine 5'-phosphate decarboxylase(pyrF)
PA14_26910,PA14_26920,PA14_26930	3.45	5.88	1.77	2.27	2.4	0.68	0.64	0.6	0	0.42	0.47	0.97	0	hypothetical protein,hypothetical protein;Pseudo,transglutaminase	PA2875,PA2874,PA2873	conserved hypothetical protein(PA2875),hypothetical protein(PA2874),transglutaminase protein A, TgpA(tgpA)
PA14_26940	0	0	0	0	2.7	0	1.56	0	0	2.04	0	0	0	hypothetical protein	PA2872	hypothetical protein(PA2872)
PA14_26960	0.77	0	0	0.95	0	0.68	1.45	0.71	4.92	0.79	1.75	2.36	0	hypothetical protein	PA2871	hypothetical protein(PA2871)
PA14_26970,PA14_26980	5.22	4.71	4.44	2.12	2.4	2.98	6.94	1.25	2.52	6.6	3.37	1.11	0	hypothetical protein,hypothetical protein	PA2870,PA2869	diguanylate cyclase(PA2870),hypothetical protein(PA2869)
PA14_26990	1.72	25	0	8.22	3.17	4	15	5.56	6.67	6.9	4.76	13.04	0	hypothetical protein	PA2868	hypothetical protein(PA2868)
PA14_27000	1.52	2.07	2.33	1.09	0.91	1.23	1.44	3.06	1.03	1.34	0.57	2.17	0	chemotaxis transducer	PA2867	probable chemotaxis transducer(PA2867)
PA14_27020	19.15	33.33	9.68	8.7	12.5	29.41	9.68	8.7	4.62	19.51	18.18	22.22	0	secretion protein MttC(mttC)	PA2866	secretion protein MttC(mttC)
PA14_27050	50.53	52.8	52.09	48.43	46.69	62.22	47.39	49.44	22.1	60.93	55.09	46.82	1	Slt family transglycosylase	PA2865	probable glycosylase(PA2865)
PA14_27070	21.43	18.75	11.9	8.33	20.78	15.62	5.26	8.93	4.26	9.76	8.33	4.04	0	hypothetical protein	PA2864	conserved hypothetical protein(PA2864)
PA14_27090	0	0	0	0	0	0	0	0	0	0	0	4.55	0	lipase chaperone(lipH)	PA2863	lipase modulator protein(lipH)
PA14_27100	33.33	0	7.14	10.34	20.69	5	26.92	17.14	4.76	15.25	11.94	7.79	0	lactonizing lipase(lipA)	PA2862	lactonizing lipase precursor(lipA)
PA14_27110	0	0	16.67	7.32	15.79	22.22	18.18	11.11	16.67	5.26	31.25	16.67	0	2'-5' RNA ligase(ligT)	PA2861	2'-5' RNA ligase(ligT)
PA14_27120	0.15	0.65	0.18	0	0	0	0.09	0	0	0.07	0.18	0.07	0	hypothetical protein	PA2860	hypothetical protein(PA2860)
PA14_27130	7.89	10	5.88	16.13	11.34	20.93	25.83	20.24	34.18	22.5	14.02	19.73	0	transcription elongation factor GreB(greB)	PA2859	transcription elongation factor GreB(greB)
PA14_27140,PA14_27150	7.59	12.5	6.98	2.31	2.92	8.26	2.62	3.47	0	1.62	3.31	1.76	0	hypothetical protein,ABC transporter ATP-binding protein	PA2858,PA2857	conserved hypothetical protein(PA2858),probable ATP-binding component of ABC transporter(PA2857)
PA14_27160	4.09	4.62	3.2	0.26	1.14	2.27	1.25	0.9	0	1.05	0.29	0.85	0	acyl-CoA thioesterase(tesA)	PA2856	lysophospholipase A(tesA)
PA14_27170	3.23	0	15.15	3.79	15.49	11.11	4.49	10.71	19.05	8.33	12.9	17.65	0	hypothetical protein	PA2855	hypothetical protein(PA2855)
PA14_27180	5.03	0	5	3.29	2.04	2.46	3.59	3.25	3.12	5.39	6.67	4.22	0	hypothetical protein	PA2854	conserved hypothetical protein(PA2854)
PA14_NovelOrf_009	26.94	34.58	34.7	7.39	10.58	29.37	1.24	1.47	0.38	2.74	3.92	0.99	1	NA	NA	NA
PA14_27190	0	0	0	0	0	0	0	0.01	0	0	0	0.01	0	tRNA-Ser	PA2852.1	tRNA-Ser(PA2852.1)
PA14_27200	2.61	1.72	0.57	1.12	1.31	1.4	0	0	0	0	0.66	0.65	0	hypothetical protein	PA2852	EarP(earP)
PA14_27210	5.3	8.33	12.03	3.46	5.37	7.09	6.03	7.41	0.42	7.21	7.8	8.58	0	elongation factor P(efp)	PA2851	translation elongation factor P(efp)
PA14_27220	0	0	0	0	1.5	1.25	0	0	0	0	0	0	0	organic hydroperoxide resistance protein(ohr)	PA2850	organic hydroperoxide resistance protein(ohr)
PA14_27230	0	0	0	9.52	2.17	0	0	0	0	0	0	0	0	MarR family transcriptional regulator	PA2849	OhrR(ohrR)
PA14_27270	9.84	5.88	3.37	1.6	0.96	2.7	0	0	1.61	0	0	1.2	0	hypothetical protein	PA2847	conserved hypothetical protein(PA2847)
PA14_27280	1.02	0	3.88	0.6	0.58	0.96	4	0	0	0	0	11.11	0	LysR family transcriptional regulator	PA2846	probable transcriptional regulator(PA2846)
PA14_27290	4.35	0	12.5	11.11	0	0	50	0	0	0	0	0	0	hypothetical protein	PA2845	hypothetical protein(PA2845)
PA14_27310	1.09	12.9	5.94	5.97	10.16	14.29	0.91	1.25	1.37	1.56	0	0	0	hypothetical protein	PA2844	conserved hypothetical protein(PA2844)
PA14_27330	0	7.69	0	0.79	2.02	0	1.33	0	0	0.85	0	4.49	0	phospho-2-dehydro-3-deoxyheptonate aldolase	PA2843	probable aldolase(PA2843)
PA14_27350	4.42	3.7	3.94	4.35	2	4.44	1.37	2.08	1.52	3.05	1.28	4.38	0	hypothetical protein	PA2842	hypothetical protein(PA2842)
PA14_27360	17.24	33.33	21.74	23.08	10.42	39.47	0	13.33	25	4.55	11.54	3.85	0	enoyl-CoA hydratase	PA2841	probable enoyl-CoA hydratase/isomerase(PA2841)
PA14_27370	42.59	33.8	46.98	45.41	43.44	44.8	53.19	52.09	55.44	64.77	61.51	53.61	1	ATP-dependent RNA helicase	PA2840	probable ATP-dependent RNA helicase(PA2840)
PA14_27390	0	0	0	0	0.32	0	0	0.93	1.04	0	0	0.67	0	hypothetical protein	PA2839	conserved hypothetical protein(PA2839)
PA14_27400,PA14_27410,PA14_27420,PA14_27430	13.46	10	9.8	5.77	8.14	15.15	0	24	27.27	1.89	15.38	10	0	LysR family transcriptional regulator,outer membrane protein,secretion protein,multidrug efflux MFS transporter	PA2838,PA2837,PA2836,PA2835	probable transcriptional regulator(PA2838),probable outer membrane protein precursor(PA2837),probable secretion protein(PA2836),probable major facilitator superfamily (MFS) transporter(PA2835)
PA14_27440	0	0	0	0	0.97	0.67	0	0	0	0.91	0	0	0	transcriptional regulator	PA2834	probable transcriptional regulator(PA2834)
PA14_27450	5.56	0	6.25	4.55	0	8.33	0	0	21.43	0	0	23.08	0	hypothetical protein	PA2833	conserved hypothetical protein(PA2833)
PA14_27460	3.23	0	0	1.18	3.05	1.35	2.54	2.22	0	1.56	1	0.48	0	thiopurine S-methyltransferase(tpm)	PA2832	thiopurine methyltransferase(tpm)
PA14_27470	2.13	0	6.82	4.94	1.79	3.85	6.11	7.96	7.37	8.16	5.43	8.77	0	zinc carboxypeptidase	PA2831	conserved hypothetical protein(PA2831)
PA14_27480	6.34	6.84	7.94	3.4	2.1	9.41	3.76	5.24	2.39	4.07	5.64	3.63	0	heat shock protein HtpX(htpX)	PA2830	heat shock protein HtpX(htpX)
PA14_27490	9.09	0	33.33	10	18.18	0	3.45	4.76	15.79	0	11.11	12.5	0	hypothetical protein	PA2829	hypothetical protein(PA2829)
PA14_27500	9.42	9.38	14.29	8.55	24.03	8.45	19.32	14.51	2.03	25.84	23.57	12.17	0	aminotransferase	PA2828	probable aminotransferase(PA2828)
PA14_27510	4.96	3.85	6.45	4.62	4.2	5.24	5.66	0	4.23	1.32	0	1.25	0	methionine sulfoxide reductase B	PA2827	conserved hypothetical protein(PA2827)
PA14_27520,PA14_27530	0.58	0.5	0.95	0.46	1.01	0.61	0	0	0	0	0	0.99	0	glutathione peroxidase,MarR family transcriptional regulator	PA2826,PA2825	probable glutathione peroxidase(PA2826),OspR(ospR)
PA14_27550	4.46	0	5.22	1.53	0.67	3.07	0	0.88	0	2	2.22	0	0	sensor/response regulator hybrid	PA2824	surface attachment and growth sensor hybrid, SagS(sagS)
PA14_27560,PA14_27570	22.46	38.98	28.18	15.91	14.96	37.05	9.49	12.6	3.5	24.21	16.7	17.19	0	hypothetical protein,GAF domain-containing protein	PA2823,PA2822	conserved hypothetical protein(PA2823),conserved hypothetical protein(PA2822)
PA14_27580	53.03	56.25	40.82	27.69	23.61	20.59	57.75	53.42	54	15.71	24.69	28.4	1	glutathione S-transferase	PA2821	probable glutathione S-transferase(PA2821)
PA14_27590	1.77	0	0	2.5	4.95	6.33	3.03	3.51	0	1.09	2.82	7.23	0	hypothetical protein	PA2820	hypothetical protein(PA2820)
PA14_27600,PA14_27610	0.11	0.33	0.15	0.15	0.12	0.12	0.42	0.44	0.63	0.3	0.39	0.14	0	tRNA-Glu,tRNA-Gly	PA2819.3,PA2819.2	tRNA-Glu(PA2819.3),tRNA-Gly(PA2819.2)
PA14_27630,PA14_27640	0	0	0	14.29	0	0	0	0	0	0	0	0	0	protein associated with synthesis and assembly of refractile inclusion bodies,protein associated with synthesis and assembly of refractile inclusion bodies	NA,NA	NA,NA
PA14_27620	1.85	4.68	2.35	1.85	1.14	1.74	2.14	2.03	8.94	1.94	2.54	1.25	0	tRNA-Gly	PA2819.1	tRNA-Gly(PA2819.1)
PA14_27650,PA14_27660	0	0	0	0	NA	0	0	NA	0	NA	0	NA	0	hypothetical protein,hypothetical protein	NA,NA	NA,NA
PA14_27675,PA14_27680	0	0	0	0	0	4.76	0	0	0	0	0	0	0	hypothetical protein,hypothetical protein	NA,NA	NA,NA
PA14_27690	NA	NA	25	0	0	25	NA	NA	0	NA	0	NA	0	RNA polymerase sigma factor	NA	NA
PA14_27700	15.38	0	7.14	14.29	5.56	0	25	16.67	0	0	0	0	0	transcriptional regulator	NA	NA
PA14_27710	0	0	0	10	8.16	11.11	0	1.28	0	2.56	6.52	2.04	0	hypothetical protein	PA2817	hypothetical protein(PA2817)
PA14_27720	3.45	0	7.14	0	10.34	0	0	0	0	7.32	3.45	13.33	0	hypothetical protein	PA2816	hypothetical protein(PA2816)
PA14_27730	92.15	89.77	90.47	45.35	57.23	90.32	13.01	12.7	1.86	13.16	12.76	13.33	1	acyl-CoA dehydrogenase(fadE)	PA2815	probable acyl-CoA dehydrogenase(PA2815)
PA14_27740	0	0	1.75	0	0	0	0	0	0	0	0	0	0	hypothetical protein	PA2814	hypothetical protein(PA2814)
PA14_27755,PA14_27770,PA14_27780	2.58	1.79	0.41	1.38	1.39	2.3	1.18	0.92	1.15	0.35	0.68	0.67	0	glutathione S-transferase,ABC transporter ATP-binding protein,ABC transporter permease	PA2813,PA2812,PA2811	probable glutathione S-transferase(PA2813),probable ATP-binding component of ABC transporter(PA2812),probable permease of ABC-2 transporter(PA2811)
PA14_27800,PA14_27810	1.85	3.12	1.47	1.94	3.23	0.53	1.43	0	0	2.27	1.03	0.87	0	two-component sensor,two-component response regulator	PA2810,PA2809	two-component sensor, CopS(copS),two-component response regulator, CopR(copR)
PA14_27830	11.11	0	50	10.81	4.55	16.67	NA	40	33.33	0	0	0	0	hypothetical protein	PA2808	Pseudomonas type III repressor A(ptrA)
PA14_27840	0	0	0	2.16	0.88	0	0	0	0	0	0	0	0	hypothetical protein	PA2807	hypothetical protein(PA2807)
PA14_27850	0	0	8.89	4.12	5.04	2.56	3.45	8.74	0	3	7.5	7.58	0	7-cyano-7-deazaguanine reductase(queF)	PA2806	conserved hypothetical protein(PA2806)
PA14_27870	14.63	0	21.05	8.47	3.33	11.9	7.69	3.03	2.7	8.11	3.39	8.7	0	hypothetical protein	PA2805	hypothetical protein(PA2805)
PA14_27880,PA14_27890	NA	100	0	0	0	0	0	0	0	16.67	0	20	0	hypothetical protein,hypothetical protein	PA2804,PA2803	hypothetical protein(PA2804),hypothetical protein(PA2803)
PA14_27900	2.65	4.17	2.25	4.38	4.05	2.44	1.88	0.67	0.33	4.04	1.36	1.73	0	transcriptional regulator	PA2802	probable transcriptional regulator(PA2802)
PA14_27910	5.88	0	5.88	0	0	6.25	0	5	4.17	0	2.17	2.56	0	hypothetical protein	PA2801	hypothetical protein(PA2801)
PA14_27920	8.33	8.33	14.58	3.38	5.52	13.82	1.28	3.35	3.24	4.64	6.4	2.36	0	hypothetical protein	PA2800	VacJ(vacJ)
PA14_27930	1.12	3.7	1.97	1.79	1.21	0.7	1.69	0	0	0	1.04	1.39	0	hypothetical protein	PA2799	hypothetical protein(PA2799)
PA14_27940,PA14_27950	6.92	9.62	10	7.03	10.53	5.07	5.24	7.26	0.22	13.92	14.7	13.98	0	two-component response regulator,hypothetical protein	PA2798,PA2797	probable two-component response regulator(PA2798),hypothetical protein(PA2797)
PA14_27960	1.97	0	2.21	2.9	0.54	3.17	3.06	6.75	6.62	2.43	1.17	4.63	0	transaldolase B(tal)	PA2796	transaldolase(tal)
PA14_27980	0	0	0	2.94	0	4	0	0.87	0	0	0	3.39	0	tRNA-dihydrouridine synthase A	PA2795	conserved hypothetical protein(PA2795)
PA14_27990	12.98	11.02	15.55	10.82	13.71	13.23	7.89	15.48	3.38	13.3	16.18	11.72	0	sialidase	PA2794	pseudaminidase(PA2794)
PA14_28000	18.46	0	12.5	10.62	8.89	32	2.02	4.89	14.53	3	5.53	3.12	0	hypothetical protein	PA2793	hypothetical protein(PA2793)
PA14_28010	3.92	0	0	2.78	8.47	5.56	9.68	7.69	2.45	8.7	9.52	11.76	0	hypothetical protein	PA2792	hypothetical protein(PA2792)
PA14_28030	27.27	11.11	22	34.09	37.14	18.92	10	20	6.67	13.04	26.32	6.25	0	hypothetical protein	PA2790	hypothetical protein(PA2790)
PA14_28020	15.79	0	8.7	0	6.25	7.14	0	7.69	6.25	0	5.56	5	0	hypothetical protein	PA2791	hypothetical protein(PA2791)
PA14_28040	0.75	20	0	0	0.71	0.52	0.61	0.53	0	0.53	1.88	0.2	0	hypothetical protein	PA2789	hypothetical protein(PA2789)
PA14_28050	3.07	0	3.65	0.56	0	1.16	2.86	0	0	4.03	3.61	2.7	0	chemotaxis transducer	PA2788	probable chemotaxis transducer(PA2788)
PA14_28060	0	0	13.33	30.59	31.58	36.84	9.09	16.67	0	23.08	3.85	9.76	0	glutamate carboxypeptidase(cpg2)	PA2787	carboxypeptidase G2 precursor(cpg2)
PA14_28070	0	0	0	2.47	4.39	0	0	0	25	0	14.29	0	0	hypothetical protein	PA2786	hypothetical protein(PA2786)
PA14_28080,PA14_28090	0	0	0	12.5	14.29	0	0	33.33	0	0	25	0	0	transcriptional regulator,hypothetical protein	PA2785,PA2784	conserved hypothetical protein(PA2785),hypothetical protein(PA2784)
PA14_28110	4.17	NA	6.67	0	4.35	0	14.29	14.29	0	0	0	14.29	0	hypothetical protein	PA2782	biofilm-associated metzincin Inhibitor, BamI(bamI)
PA14_28120,PA14_28130	13.72	10.96	15.28	5.58	5.88	14.05	2.56	4.17	0	2.82	18.87	15.38	0	hypothetical protein,hypothetical protein	PA2781,PA2780	hypothetical protein(PA2781),bacterial swarming regulator BswR(bswR)
PA14_28140,PA14_28150,PA14_28170	9.87	8.64	12.69	1.79	2.79	6.67	1.92	2.08	2.13	1.45	4.04	1	0	hypothetical protein,hypothetical protein,formate/nitrate transporter	PA2779,PA2778,PA2777	hypothetical protein(PA2779),hypothetical protein(PA2778),conserved hypothetical protein(PA2777)
PA14_28180	1.33	0	2.46	1.02	1.2	2.25	0	0	0	2.08	2.29	0.81	0	hypothetical protein	PA2776	FAD-dependent oxidoreductase(pauB3)
PA14_28190	0.06	0.26	0.12	1.37	0.39	0.28	1.01	1.52	0	0.5	1.39	0.33	0	tRNA-Val	PA2775.1	tRNA-Val(PA2775.1)
PA14_28200,PA14_28210	2.06	3.7	1.23	3.25	2.89	4.55	4.08	7.32	1.47	5.63	4.08	4.74	0	hypothetical protein,hypothetical protein	PA2775,PA2774	Tsi4(tsi4),Tse4(tse4)
PA14_28220	3.7	10	7.27	9.18	10	12.07	19.51	9.57	15.65	9.9	22.02	25.71	0	hypothetical protein	PA2773	hypothetical protein(PA2773)
PA14_28230	3.33	0	0	1.92	6.9	0	10.34	5.26	0	5.26	0	0	0	hypothetical protein	NA	NA
PA14_28250	89.04	58.54	75.77	93.37	94.03	92.08	96.3	97.27	34.95	93.41	90.33	95.53	1	secreted acid phosphatase	NA	NA
PA14_28240	0.86	2.08	0.25	1.12	0	0	1.49	1.49	0.25	3.14	1.84	0	0	hypothetical protein	NA	NA
PA14_28260	22.02	17.65	15.29	13.64	22.83	6.45	5.17	18.6	9.29	19.59	10.45	28.57	0	hypothetical protein	NA	NA
PA14_28280,PA14_28290	0	7.14	9.91	6.83	8.1	3.05	3.67	0.93	9.01	3.7	9.14	6.4	0	PhzF family phenazine biosynthesis protein,hypothetical protein	PA2770,PA2769	hypothetical protein(PA2770),hypothetical protein(PA2769)
PA14_28300,PA14_28310	0.01	0	0	0	0	0	0	0	0	0	0	0	0	hypothetical protein,enoyl-CoA hydratase	PA2768,PA2767	hypothetical protein(PA2768),probable enoyl-CoA hydratase/isomerase(PA2767)
PA14_28320	0	0	1.2	2.27	0	0.31	0	0	12.5	0	0	0	0	TetR family transcriptional regulator	PA2766	probable transcriptional regulator(PA2766)
PA14_28330	14.29	50	66.67	43.75	37.5	82.35	0	0	20	50	10	40	0	hypothetical protein	NA	NA
PA14_28340	5.45	6.25	7.38	8.27	6.88	8.11	2.25	4.45	11.3	3.37	4.44	7.52	0	hypothetical protein	PA2765	hypothetical protein(PA2765)
PA14_28350	3.12	0	5.26	0	2.78	0	0	0	8.7	2.56	2.33	0	0	hypothetical protein	PA2764	hypothetical protein(PA2764)
PA14_NovelOrf_010	62.5	33.33	37.5	90	58.82	76.47	77.78	80	100	63.64	40	90.91	0	NA	NA	NA
PA14_28360	99.25	96.96	99.18	94.89	94.93	96.81	96.67	98.17	33.79	97.81	97.91	98.04	1	hypothetical protein	NA	NA
PA14sr_062	0	NA	12.5	4.55	25	16.67	14.29	0	3.45	0	0	0	0	NA	NA	NA
PA14_28370	17.65	0	6.67	22.86	24	0	11.76	0	4	16.67	13.33	18.18	0	hypothetical protein	PA2763	hypothetical protein(PA2763)
PA14_28380	0	0	0	0	0	3.95	0	0	1.47	0	2.78	4.88	0	hypothetical protein	PA2762	hypothetical protein(PA2762)
PA14_28390	31.03	80	18.75	35.21	32.08	21.21	13.4	13.98	5.75	24.49	21.28	14.52	0	hypothetical protein	PA2761	hypothetical protein(PA2761)
PA14_28400	12.15	19.72	9.84	7.19	7.4	14.69	12.77	8.75	1	14.79	9.96	7.15	0	outer membrane OprD family porin	PA2760	OprQ(oprQ)
PA14_28410	2.7	0	7.14	3.68	2.03	4.88	10	14.29	6.06	0	0	10	0	hypothetical protein	PA2759	hypothetical protein(PA2759)
PA14_28420	0.02	0	0.03	0	0.07	0.04	0	0	0.82	0.28	0.69	0	0	LysR family transcriptional regulator	PA2758	probable transcriptional regulator(PA2758)
PA14_28440	35.56	19.33	33.1	14.24	21.52	29.84	7.24	14.67	4.2	16.55	14.67	11.62	1	hypothetical protein	PA2756	hypothetical protein(PA2756)
PA14_28450	0.72	2.63	5.26	4.24	1.09	0	0	0	0	0.92	0	0	0	ecotin(eco)	PA2755	ecotin precursor(eco)
PA14sr_063	2.3	0	1.43	0.3	0.62	0.86	0	1.56	10.53	0	0	0.79	0	NA	NA	NA
PA14_28460	6.67	0	0	15	3.57	12.5	40	12.5	8.33	11.11	10	14.29	0	hypothetical protein	NA	NA
PA14_28490,PA14_28500	7.06	3.7	6.15	1.36	0.38	1.8	0	0	0	0.97	0	2	0	hypothetical protein,hypothetical protein	PA2754,PA2753	conserved hypothetical protein(PA2754),hypothetical protein(PA2753)
PA14_28470	19.61	26.09	18.18	12.28	22.31	25.81	6.82	16.13	3.92	11.86	13.21	17.07	0	hypothetical protein	NA	NA
PA14_28510,PA14_28520	0.06	0.77	0	0.02	0.12	0	0	0.04	0	0.09	0.38	0	0	hypothetical protein,hypothetical protein	PA2752,NA	conserved hypothetical protein(PA2752),NA
PA14_28530	8.45	0	11.86	6.67	1.56	3.26	13.04	0	4.76	7.69	14.81	6.25	0	hypothetical protein	PA2751	conserved hypothetical protein(PA2751)
PA14_28540	50	NA	0	25	0	20	0	NA	0	0	100	NA	0	hypothetical protein	NA	NA
PA14_28560,PA14_28570	16.42	8.33	14.29	41.56	40	37.5	4.23	9.21	0.32	12.07	15.62	11.36	0	hypothetical protein,DNA-specific endonuclease I(endA)	PA2750,PA2749	hypothetical protein(PA2750),DNA-specific endonuclease I(endA)
PA14sr_064	4.84	0	1.72	0	0	0	0	0	0	0	0	0	0	NA	NA	NA
PA14_28580,PA14_28590	0.89	0	0.36	0.63	0.34	0.16	0	0.19	0	0.23	0.26	1.3	0	hypothetical protein,methionine aminopeptidase	NA,PA2748	NA,probable methionine aminopeptidase(PA2748)
PA14_28600	15.74	10.71	22.22	15.75	18.64	19.69	26.36	24.49	51.42	28	30.3	28.97	0	hypothetical protein	PA2747	hypothetical protein(PA2747)
PA14_28610	2.7	3.07	2.12	2.94	3.61	1.43	2.08	0	2.41	2.56	2.82	3.33	0	hypothetical protein	NA	NA
PA14sr_065	3.63	1.6	2.77	6.35	3.38	2.37	7.25	7	4.89	3.33	2.64	4.2	0	NA	NA	NA
PA14_28620	0	0	0	0.37	0	0	0	7.69	0	0	0	0	0	hypothetical protein	PA2746	hypothetical protein(PA2746)
PA14_28630	4.85	8	5.81	3.23	4.39	4.65	2.6	4	2.7	13.64	6.41	0	0	hydrolase	PA2745	probable hydrolase(PA2745)
PA14_28650	1.92	4.6	4.79	4.99	3.48	6.9	2.8	2.13	6.52	4	4.95	2.92	0	threonyl-tRNA synthetase(thrS)	PA2744	threonyl-tRNA synthetase(thrS)
PA14_28660	2.15	1.74	1.62	1.44	2.35	1.65	2.09	1.2	1.7	1.86	1.37	1.52	0	translation initiation factor IF-3(infC)	PA2743	translation initiation factor IF-3(infC)
PA14_28670	56.38	41.86	53.21	28.88	40.32	58.33	60.4	52.43	61.11	62.5	56.75	56	1	50S ribosomal protein L35(rpmI)	PA2742	50S ribosomal protein L35(rpmI)
PA14_28680	5.83	12.7	4.08	2.44	1.99	2.81	1.79	1.79	0.9	1.83	3.15	2.23	0	50S ribosomal protein L20(rplT)	PA2741	50S ribosomal protein L20(rplT)
PA14_28690,PA14_28710	0	0	0.56	2.97	2.94	2.45	2.53	2.98	3.66	5.07	2.7	4.4	0	phenylalanyl-tRNA synthetase subunit alpha(pheS),phenylalanyl-tRNA synthetase subunit beta(pheT)	PA2740,PA2739	phenylalanyl-tRNA synthetase, alpha-subunit(pheS),phenylalanyl-tRNA synthetase, beta subunit(pheT)
PA14_28720	5.53	4.74	3.58	1.74	3.24	2.3	1.92	2.11	0.69	2.14	3.54	3.16	0	integration host factor subunit alpha(ihfA)	PA2738	integration host factor, alpha subunit(himA)
PA14_28730	5.98	8.16	8.5	5.52	8.08	8.28	4.87	3.22	4.13	5.04	6.65	6.04	0	transcriptional regulator	PA2737	conserved hypothetical protein(PA2737)
PA14_28750	0	0	1.69	0	0	0	0	14.29	0	0	11.11	0	0	hypothetical protein	NA	NA
PA14_28740	0.04	0.19	0.1	0.6	0.27	0.15	0.26	0.31	0.17	0.2	0.47	0.22	0	tRNA-Pro	PA2736.1	tRNA-Pro(PA2736.1)
PA14_28760	35.71	51.85	42.73	40.54	46.43	65.96	61.9	61.22	38.3	63.92	55.56	46.59	1	hypothetical protein	NA	NA
PA14_28770	40.96	35.42	36.66	10.96	15.58	18.77	26.89	31.45	5.74	20.83	10.94	14.6	1	hypothetical protein	NA	NA
PA14_28780,PA14_28790	5.26	3.92	5.52	8.93	9.47	1.95	11.83	11.39	9.9	10.87	16.5	9.17	0	hypothetical protein,hypothetical protein	NA,NA	NA,NA
PA14_28800	8.99	9.18	7.74	5.77	3.84	6.52	3.85	5.26	4.69	4.73	2.9	4.94	0	hypothetical protein	NA	NA
PA14_28810	3.43	4.31	4.55	5.25	4.49	3.01	2.59	1.92	0.83	1.77	2.42	2.77	0	DNA helicase	NA	NA
PA14_28820,PA14_28830,PA14_28840	0.36	0.46	0.75	0.47	0.36	0.63	0.15	0.43	0.08	0.29	0.54	0.26	0	hypothetical protein,hypothetical protein,helicase	NA,NA,NA	NA,NA,NA
PA14_28850,PA14_28870	3.64	6.96	6.63	3.24	7.45	4.75	11.33	6.54	3.83	8.81	5.75	4.43	0	hypothetical protein,hypothetical protein	NA,NA	NA,NA
PA14_28880,PA14_28895,PA14_28910,PA14_28920	1.22	0	0	1.45	1.63	0.68	0.94	0.74	0.26	0.26	1.48	1.54	0	hypothetical protein,hypothetical protein,radical activating enzyme,chaperone	PA2729,NA,PA2726,PA2725	hypothetical protein(PA2729),NA,probable radical activating enzyme(PA2726),probable chaperone(PA2725)
PA14_28930	10	0	0	27.27	12	53.85	8.33	0	28.57	25	18.18	27.27	0	hypothetical protein	PA2724	hypothetical protein(PA2724)
PA14_28940	2.5	0	0	1.52	1.67	0	0	0	0	2.86	3.33	3.33	0	hypothetical protein	PA2723	hypothetical protein(PA2723)
PA14_28950,PA14_28960	0	0	0	0	0	1.42	0	2.94	0	1.2	0	2.08	0	hypothetical protein,hypothetical protein	PA2722,PA2721	hypothetical protein(PA2722),hypothetical protein(PA2721)
PA14_28970,PA14_28980	20	0	6.67	0	6.25	5.56	12.5	6.67	7.69	0	0	0	0	hypothetical protein,Fe2+-dicitrate sensor	NA,NA	NA,NA
PA14_28990	8.11	0	2.86	3.39	1.98	4.08	6.6	5.77	0.97	7.75	2.59	6.17	0	hypothetical protein	PA2720	hypothetical protein(PA2720)
PA14_29000	1.89	7.14	1.75	4.35	3.42	8.47	13.79	2.94	7.69	9.26	2.13	0	0	hypothetical protein	PA2719	hypothetical protein(PA2719)
PA14_29010	1.44	0	4.23	1.49	0.51	1.33	0	1.28	1.54	0	3.19	0	0	MerR family transcriptional regulator	PA2718	probable transcriptional regulator(PA2718)
PA14_29020	5.56	3.03	3.57	18.42	10.53	6.67	0	3.7	1.92	2.22	3.33	0	0	chloroperoxidase(cpo)	PA2717	chloroperoxidase precursor(cpo)
PA14_29030	12.5	20	4.17	6.85	9.52	0	7.14	11.76	0	5.71	17.65	0	0	FMN oxidoreductase	PA2716	probable FMN oxidoreductase(PA2716)
PA14_29060	4.8	0	3.33	0.78	1.92	2.26	3.17	2.5	0	0	2	0	0	transcriptional regulator	PA2713	conserved hypothetical protein(PA2713)
PA14_29070	0	0	0.94	0	2.27	0	2.27	0	0	0	0	0	0	hypothetical protein	PA2712	hypothetical protein(PA2712)
PA14_NovelOrf_011	1.02	0	1.02	0.3	2.6	2.99	0.41	1.44	0	0.93	1.29	0.35	0	NA	NA	NA
PA14_29090	5	0	0	19.35	5	0	0	0	0	2.94	0	0	0	periplasmic spermidine/putrescine-binding protein	PA2711	probable periplasmic spermidine/putrescine-binding protein(PA2711)
PA14_29100,PA14_29110	0	0	3.39	0.57	0	0	0	0	0	1.09	0	0	0	hypothetical protein,cysteine synthase A(cysK)	PA2710,PA2709	hypothetical protein(PA2710),cysteine synthase A(cysK)
PA14_29120	1.18	0	0	1.22	0.52	0	0	0	1.82	1.05	0.79	2.67	0	hypothetical protein	PA2708	hypothetical protein(PA2708)
PA14_29130,PA14_29150,PA14_29160	4.2	4.35	2.53	4.23	4.09	4.59	6.36	4.94	4.14	6.64	6.4	5.56	0	ATPase,hypothetical protein,hypothetical protein	PA2707,PA2706,PA2705	hypothetical protein(PA2707),hypothetical protein(PA2706),hypothetical protein(PA2705)
PA14_29180	3.7	0	0	1.59	2.22	0	3.77	0	3.28	0	8.06	1.32	0	AraC family transcriptional regulator	PA2704	probable transcriptional regulator(PA2704)
PA14_29190,PA14_29200	9.52	0	8.33	5.04	4.55	6.25	8.75	8.86	0	14.81	8.54	1.64	0	hypothetical protein,hypothetical protein	PA2703,PA2702	Tsi2(tsi2),Tse2(tse2)
PA14_29240	12.5	NA	8.33	6.45	12.5	0	0	0	0	0	0	0	0	hydrolase	PA2698	probable hydrolase(PA2698)
PA14_29260	58.06	50	65	60.68	73	45.95	80.77	73.91	63.64	70.91	53.57	78.95	1	transcriptional regulator	PA2696	probable transcriptional regulator(PA2696)
PA14_29270,PA14_29280	1.25	15.38	5.63	2.41	4.21	2.11	0	0	5.88	2.01	3.2	1.9	0	outer membrane lipoprotein,thioredoxin	PA2695,PA2694	conserved hypothetical protein(PA2695),Trx2(trx2)
PA14_29290	8.57	33.33	15	14.29	22.22	28.57	42.86	57.14	10.34	44.44	50	50	0	hypothetical protein	PA2693	conserved hypothetical protein(PA2693)
PA14_29300	1.38	0	2.86	0.38	0	0.61	0	0	0	0	0	0	0	transcriptional regulator	PA2692	probable transcriptional regulator(PA2692)
PA14_29320	14.49	20	10.06	4.26	5.09	9.25	25	25	35.71	14.29	8.7	6.67	0	NADH dehydrogenase%2C FAD-containing subunit	PA2691	conserved hypothetical protein(PA2691)
PA14_29330	58.37	58.59	55.64	37.89	25.53	50.86	21.88	38.1	0	16.28	9.76	23.75	1	hypothetical protein	NA	NA
PA14_29340,PA14_29350,PA14_29360,PA14_29375	0	0	1.19	0	0	0.45	0	0	0	0	0	0	0	hypothetical protein,outer membrane receptor FepA(pfeA),two-component sensor PfeS(pfeS),PA14_29375	PA2689,PA2688,PA2687,PA2686	hypothetical protein(PA2689),Ferric enterobactin receptor, outer membrane protein PfeA precursor(pfeA),two-component sensor PfeS(pfeS),two-component response regulator PfeR(pfeR)
PA14_29390,PA14_29400	86.54	76.02	80.77	46.81	54.92	68.06	25.3	38.41	10.18	48.31	48.75	48.53	1	hypothetical protein,hypothetical protein	PA2685,PA2684	VgrG4(vgrG4),Tse5(tse5)
PA14_29410	0	0	2.27	2.25	1.82	0	0	1.08	10.26	3.54	1.77	1	0	serine/threonine dehydratase	PA2683	probable serine/threonine dehydratase, degradative(PA2683)
PA14_29420	0	0	0	0.59	0.52	1.69	4.88	0	0	2.22	0	1.49	0	hypothetical protein	PA2682	conserved hypothetical protein(PA2682)
PA14_29440,PA14_29460	0	0	1.85	1.37	0	0	0	0	0	3.17	0	0	0	LysR family transcriptional regulator,quinone oxidoreductase	PA2681,PA2680	probable transcriptional regulator(PA2681),probable quinone oxidoreductase(PA2680)
PA14_29470	6.36	10.34	21.62	4.58	15.73	15.19	0.75	0	10	5.33	1.67	1.69	0	hypothetical protein	PA2679	hypothetical protein(PA2679)
PA14_29480,PA14_29490,PA14_29500,PA14_29510,PA14_29520,PA14_29530,PA14_29540,PA14_29550,PA14_29560,PA14_29570	0	0	0	0	0.09	0	0	0	0.24	0.18	0	0	0	ABC-2 transporter permease,type II secretion protein,type II secretion system protein,type II secretion system protein,type II secretion system protein,type II secretion system protein,type II secretion system protein,hypothetical protein,hypothetical protein,hypothetical protein	PA2678,PA2677,PA2676,PA2675,PA2674,PA2673,PA2672,PA2671,PA2670,PA2669	probable permease of ABC-2 transporter(PA2678),probable type II secretion protein(PA2677),probable type II secretion system protein(PA2676),probable type II secretion system protein(PA2675),probable type II secretion system protein(PA2674),probable type II secretion system protein(PA2673),probable type II secretion system protein(PA2672),hypothetical protein(PA2671),hypothetical protein(PA2670),h…
PA14_29590	7.58	8.57	8.06	3.21	4.73	4.85	3.78	5.8	3.14	6.45	3.9	3.9	0	transcriptional regulator	PA2667	MvaU(mvaU)
PA14_29575	0.73	1.18	1.25	1.52	1.1	0.84	2.5	1.52	2.7	0.78	0	0.94	0	hypothetical protein	NA	NA
PA14_29600	7.69	0	25	18.52	26.32	26.67	0	14.29	1.85	14.29	11.11	7.14	0	6-pyruvoyl-tetrahydropterin synthase	PA2666	probable 6-pyruvoyl tetrahydrobiopterin synthase(PA2666)
PA14_29620	7.84	2.7	2.5	1.4	1.91	4.85	0	0	9.52	4.65	2.94	3.33	0	anaerobic nitric oxide reductase transcriptional regulator	PA2665	Transcriptional activator of P. aeruginosa flavohemoglobin, FhpR(fhpR )
PA14sr_066	0	0	7.69	0	2.44	0	0	NA	0	0	12.5	0	0	NA	NA	NA
PA14_29640	0	0	2.82	7.14	7.61	6.06	11.11	14.29	0	0	0	0	0	nitric oxide dioxygenase(fhp)	PA2664	flavohemoprotein(fhp)
PA14_29650	2.94	9.52	4.12	2.86	22.22	2.44	0	0	0	0	0	0	0	hypothetical protein	PA2663	psl and pyoverdine operon regulator, PpyR(ppyR)
PA14_29660	14.89	2.7	9.57	0.26	0.8	1.55	0	1.67	6.45	2.15	0	0	0	hypothetical protein	PA2662	conserved hypothetical protein(PA2662)
PA14_29680,PA14_29690	0	0	0	0	0	0	1.82	0	0	0	0	0	0	hypothetical protein,hypothetical protein	PA2661,PA2660	hypothetical protein(PA2661),hypothetical protein(PA2660)
PA14_29710,PA14_29720,PA14_29730,PA14_29740	1.92	0	2.87	0.79	1.06	1.34	0.45	1.97	2	1.33	1.13	1.58	0	hypothetical protein,hypothetical protein,two-component response regulator,two-component sensor	PA2659,PA2658,PA2657,PA2656	hypothetical protein(PA2659),hypothetical protein(PA2658),two-component response regulator CarR(carR),two-component sensor CarS(carS)
PA14_29760	4.41	0	11.76	1.12	3.74	3.23	2.27	0	1.3	0	1.12	0	0	chemotaxis transducer	PA2654	probable chemotaxis transducer(PA2654)
PA14_29750	9.68	11.11	3.85	2.38	2.94	6.25	6.52	3.33	0	2.17	11.76	6	0	hypothetical protein	PA2655	hypothetical protein(PA2655)
PA14_29770	2.45	1.54	1.25	2.13	2.61	0	0.67	3.33	0.09	14.16	11.27	5.77	0	transporter	PA2653	probable transporter(PA2653)
PA14_29800,PA14_29820	3.43	1.03	3.12	3.15	2.6	1.32	4.29	7.81	2.68	3.48	2.67	4.43	0	chemotaxis transducer,hypothetical protein	PA2652,PA2651	methyl-accepting chemotaxis protein(PA2652),conserved hypothetical protein(PA2651)
PA14_29830	0	0	0	0	25	33.33	17.65	16.67	2.86	25	33.33	0	0	methyltransferase	PA2650	conserved hypothetical protein(PA2650)
PA14_29850,PA14_29860,PA14_29880,PA14_29890,PA14_29900,PA14_29920,PA14_29930,PA14_29940	0.08	0	0	0.37	0.15	0.62	0.52	0.17	0.17	0.21	0.1	0.39	0	NADH dehydrogenase subunit N(nuoN),NADH dehydrogenase subunit M(nuoM),NADH dehydrogenase subunit L(nuoL),NADH dehydrogenase subunit K(nuoK),NADH dehydrogenase subunit J(nuoJ),NADH dehydrogenase subunit I(nuoI),NADH dehydrogenase subunit H(nuoH),NADH dehydrogenase subunit G(nuoG)	PA2649,PA2648,PA2647,PA2646,PA2645,PA2644,PA2643,PA2642	NADH dehydrogenase I chain N(nuoN),NADH dehydrogenase I chain M(nuoM),NADH dehydrogenase I chain L(nuoL),NADH dehydrogenase I chain K(nuoK),NADH dehydrogenase I chain J(nuoJ),NADH Dehydrogenase I chain I(nuoI),NADH dehydrogenase I chain H(nuoH),NADH dehydrogenase I chain G(nuoG)
PA14_29970	6.19	8.7	0	0.44	2.45	1.04	3.54	2.27	4.36	3.09	2.94	4.04	0	NADH dehydrogenase I subunit F;Pseudo(nuoF)	PA2641	NADH dehydrogenase I chain F(nuoF)
PA14_29980	0	5.88	0	3.23	0	0	2.99	0.6	1.2	1.99	2.21	3.14	0	NADH dehydrogenase subunit E(nuoE)	PA2640	NADH dehydrogenase I chain E(nuoE)
PA14_29990	1.32	0	2.01	1.43	2.43	1.45	4.3	4.5	2.2	0.91	1.52	2.86	0	bifunctional NADH:ubiquinone oxidoreductase subunit C/D(nuoD)	PA2639	NADH dehydrogenase I chain C,D(nuoD)
PA14_30010	33.75	26.58	24.32	14.65	21.13	20.34	17.61	13.97	18.38	18.08	18.76	15.21	0	NADH dehydrogenase subunit B(nuoB)	PA2638	NADH dehydrogenase I chain B(nuoB)
PA14_30020	1.01	1.8	1.53	3.72	3.23	4.26	1.45	1.8	0.65	2.83	2.2	2.07	0	NADH dehydrogenase subunit A(nuoA)	PA2637	NADH dehydrogenase I chain A(nuoA)
PA14_30030	0	0	0	0	1.92	1.54	0	20	0	0	0	0	0	hypothetical protein	PA2636	hypothetical protein(PA2636)
PA14_30040	1.28	9.09	0	0	0	0	0	0	3.85	0	2.56	0	0	hypothetical protein	PA2635	hypothetical protein(PA2635)
PA14_30050	47.42	58.8	49.41	50.26	49.13	59.04	55.52	50.83	67.27	46.32	54.59	41.77	1	isocitrate lyase	PA2634	isocitrate lyase AceA(aceA)
PA14sr_067	2.94	0	2.13	1.79	2.7	0	9.52	4.76	0	2.7	3.7	0	0	NA	NA	NA
PA14_30070	11.83	28.57	22.83	39.17	22.7	61.69	16.42	18.99	0.72	21.64	20.85	16.36	1	hypothetical protein	PA2633	hypothetical protein(PA2633)
PA14_30080	4.32	0	2.42	2.88	2.57	0.6	1.89	1.09	0	0.25	1.3	1.56	0	hypothetical protein	PA2632	hypothetical protein(PA2632)
PA14_30090	11.67	10.48	5.83	5.57	7.03	5.96	5.68	9.84	6.59	5.65	7.97	7.87	0	acetyl transferase	PA2631	probable acetyl transferase(PA2631)
PA14_30100,PA14_30110	0.15	0.66	0.42	1.07	0.38	0.77	0.63	1.42	0.41	2.54	2.73	1.29	0	hypothetical protein,adenylosuccinate lyase(purB)	PA2630,PA2629	conserved hypothetical protein(PA2630),adenylosuccinate lyase(purB)
PA14_30130	4.55	6.25	0	4.2	0	5	4.86	4.98	0.83	2.84	0.79	8	0	hypothetical protein	PA2628	hypothetical protein(PA2628)
PA14_30140,PA14_30150	0.53	0	3.7	0.48	0.43	0	0.66	0.27	1.03	0.33	0.36	1.2	0	hypothetical protein,tRNA-specific 2-thiouridylase MnmA(mnmA)	PA2627,PA2626	conserved hypothetical protein(PA2627),tRNA methyltransferase(trmU)
PA14_30160	21.43	NA	57.14	22.22	15.38	25	5.77	10	0	5.41	0	13.33	0	hypothetical protein	PA2625	conserved hypothetical protein(PA2625)
PA14_30180	27.98	34.88	33.54	52.13	50.32	50.43	18.07	16.74	20.32	33.99	32.12	22	1	monomeric isocitrate dehydrogenase(idh)	PA2624	isocitrate dehydrogenase(idh)
PA14_30190	4.89	4.19	2.91	2.79	4.42	1.41	2.59	3.61	0.23	4.74	3.41	3.66	0	isocitrate dehydrogenase(icd)	PA2623	isocitrate dehydrogenase(icd)
PA14_30200	42.08	31.38	35.45	29.69	28.06	24.74	16.13	23.08	3.96	20.83	19.82	23.28	1	cold-shock protein CspD(cspD)	PA2622	cold-shock protein CspD(cspD)
PA14_30210,PA14_30230	0.08	0.36	0.08	0.16	0.31	0.26	0.67	0.1	0.66	0.29	0.12	0.47	0	ATP-dependent Clp protease adaptor protein ClpS(clpS),ATP-dependent Clp protease%2C ATP-binding subunit ClpA(clpA)	NA,PA2620	NA,ATP-binding protease component ClpA(clpA)
PA14_30240	24.69	18.18	24.68	12.5	17.83	15.7	9.45	14.75	4.81	12.22	13.76	20.99	0	translation initiation factor IF-1(infA)	PA2619	initiation factor(infA)
PA14_30260	4.72	4	2.24	3.09	1.52	0.57	9.09	4.55	0.93	3.92	6.25	2.86	0	arginyl-tRNA-protein transferase	PA2618	hypothetical protein(PA2618)
PA14_30270,PA14_30280	2.14	8	6.67	1.09	3.21	5.49	2.88	1.5	1.2	1.02	1.92	0	0	leucyl/phenylalanyl-tRNA--protein transferase(aat),thioredoxin reductase 1(trxB1)	PA2617,PA2616	leucyl/phenylalanyl-tRNA-protein transferase(aat),thioredoxin reductase 1(trxB1)
PA14_30290,PA14_30310	5.29	9.39	6.88	2.64	4.39	9.67	1.52	0.9	0.61	2.72	2.13	2.61	0	cell division protein FtsK(ftsK),outer-membrane lipoprotein carrier protein(lolA)	PA2615,PA2614	cell division protein FtsK(ftsK),lipoprotein localization protein LolA(lolA)
PA14_30320	0	2.5	2.44	0.83	0.77	2.47	1.37	0.22	0.55	1.59	1.54	1.18	0	recombination factor protein RarA	PA2613	conserved hypothetical protein(PA2613)
PA14_30330,PA14_30340	0.21	0	0.77	0.57	0.18	0.24	0.63	0.14	0.66	0.74	1.41	0.65	0	seryl-tRNA synthetase(serS),siroheme synthase(cysG)	PA2612,PA2611	seryl-tRNA synthetase(serS),siroheme synthase(cysG)
PA14_30350	1.73	1.69	2.04	7.03	7.94	0.64	10	9.76	10.78	4.4	7.89	15.79	0	hypothetical protein	PA2610	conserved hypothetical protein(PA2610)
PA14_30360	0	0	1.45	0.83	4.21	2.99	0.88	0	1.1	0	0	0.88	0	hypothetical protein	PA2609	hypothetical protein(PA2609)
PA14_30370,PA14_30380,PA14_30390,PA14_30400	1.15	2.38	2.78	1	1.2	0.88	0.74	0.83	0.87	3.35	1.53	2.34	0	hypothetical protein,hypothetical protein,sulfur relay protein TusC,sulfur transfer complex subunit TusD	PA2608,PA2607,PA2606,PA2605	conserved hypothetical protein(PA2608),conserved hypothetical protein(PA2607),conserved hypothetical protein(PA2606),conserved hypothetical protein(PA2605)
PA14_30410	1.68	2.92	3.5	0.73	1.04	1.52	0.87	0.77	0.12	1.35	1.02	2.66	0	hypothetical protein	PA2604	conserved hypothetical protein(PA2604)
PA14_30430,PA14_30440	6.98	0	3.23	0	1.71	0	0	7.32	0	4.65	1.79	1.49	0	thiosulfate sulfurtransferase,hypothetical protein	PA2603,PA2602	probable thiosulfate sulfurtransferase(PA2603),3-mercaptopropionate dioxygenase(PA2602)
PA14_30420	0	0.01	0	0	0	0.01	0	0.01	0	0	0.01	0	0	tRNA-Ser	PA2603.1	tRNA-Ser(PA2603.1)
PA14_30450	5.45	7.69	0	1.42	1.04	0	1.89	0	0	2.7	0	5.36	0	LysR family transcriptional regulator	PA2601	probable transcriptional regulator(PA2601)
PA14_30460,PA14_30470,PA14_30490,PA14_30500	0	0	0	0.67	0	0	0	1.54	0	0	0	0	0	flavin-dependent oxidoreductase,periplasmic aliphatic sulfonate-binding protein,lavin-dependent oxidoreductase,acyl-CoA dehydrogenase	PA2600,PA2599,PA2598,PA2597	hypothetical protein(PA2600),conserved hypothetical protein(PA2599),hypothetical protein(PA2598),hypothetical protein(PA2597)
PA14_30520,PA14_30540	0	0	0	0	0	0	0	0	15	0	6.25	4	0	periplasmic aliphatic sulfonate-binding protein,periplasmic aliphatic sulfonate-binding protein	PA2596,PA2595	conserved hypothetical protein(PA2596),conserved hypothetical protein(PA2595)
PA14_30550	0	0	7.14	8	6.31	5	0	0	1.47	0	3.23	10	0	periplasmic aliphatic sulfonate-binding protein	PA2594	conserved hypothetical protein(PA2594)
PA14_30560	62.76	65.22	74.47	71.7	64.97	69.95	57.6	65.59	46.58	69.21	67.3	64.42	1	hypothetical protein	PA2593	quorum threshold expression element, QteE(qteE)
PA14_30570	14.8	12.12	16.38	7.82	7.69	21.26	9.12	10.89	2.47	14.21	12.2	6.67	0	periplasmic spermidine/putrescine-binding protein	PA2592	probable periplasmic spermidine/putrescine-binding protein(PA2592)
PA14_30580	2.22	1.03	5.11	4.12	2.94	2.91	2.38	2.82	0.67	4.01	3.72	3.7	0	LuxR family transcriptional regulator	PA2591	VqsR(vqsR)
PA14_30590,PA14_30600	1.5	6.67	2.5	3.75	3.24	1.68	1.54	7.14	4.26	3.12	4.76	4	0	outer membrane receptor protein,permease	PA2590,PA2589	hypothetical protein(PA2590),hypothetical protein(PA2589)
PA14_30620	3.57	10	8.62	1.12	0	1.85	3.92	7.22	1.41	3.88	6.6	7.25	0	AraC family transcriptional regulator	PA2588	probable transcriptional regulator(PA2588)
PA14_30630	13.05	9.88	8.88	6.89	5.06	6.69	7.79	7.53	1.48	9.02	9.56	8.27	0	FAD-dependent monooxygenase(pqsH)	PA2587	probable FAD-dependent monooxygenase(pqsH)
PA14_30650,PA14_30660,PA14_30670	11.3	11.83	10.91	5.41	7.76	5.62	3.45	3.1	4.25	4.49	4.5	9.46	0	response regulator GacA(gacA),excinuclease ABC subunit C(uvrC),CDP-diacylglycerol--glycerol-3-phosphate 3-phosphatidyltransferase(pgsA)	PA2586,PA2585,PA2584	response regulator GacA(gacA),excinuclease ABC subunit C(uvrC),CDP-diacylglycerol--glycerol-3-phosphate 3-phosphatidyltransferase(pgsA)
PA14_30680	0.06	0.06	0.07	0.24	0.36	0.07	0.18	0.21	1.52	0.09	0.12	0.12	0	tRNA-Gly	PA2583.1	tRNA-Gly(PA2583.1)
PA14_30690	0.2	0	0	0	0.65	0.14	0	2.22	5.77	0	0	0	0	hypothetical protein	NA	NA
PA14sr_068	3.06	0	1.67	2.59	0	1.73	3.17	0	0	2.75	1.61	4.62	0	NA	NA	NA
PA14_30700	0.58	0.74	0.14	0.12	0	0.18	0	0	0.29	0	0.75	0.98	0	sensor/response regulator hybrid	PA2583	probable sensor/response regulator hybrid(PA2583)
PA14_30710	3.09	2.56	2.75	1.39	3.68	1.8	0.8	0.85	0.56	1.49	2.18	3.76	0	osmoprotectant transporter activator protein	PA2582	hypothetical protein(PA2582)
PA14_30720	0.7	1.13	0.94	0.47	0.3	2.71	4.86	3.04	2.18	2.23	2	0.67	0	tRNA-Cys	PA2581.1	tRNA-Cys(PA2581.1)
PA14_30730	2.35	6.67	4.17	1.75	4.72	0	1.94	3.03	0.93	3.39	8.33	5.33	0	hypothetical protein	PA2581	hypothetical protein(PA2581)
PA14sr_069	0.8	0.88	0.21	0.56	0.32	0.11	0	0	2.08	0	1.08	1.69	0	NA	NA	NA
PA14_30740	3.12	0	0	8.33	0	0	0	0	11.11	0	20	0	0	NADPH specific quinone oxidoreductase	PA2580	conserved hypothetical protein(PA2580)
PA14_30750	2.06	0	0	0	1.23	2.22	0	0	0	0	0	0	0	tryptophan oxygenase	PA2579	L-Tryptophan:oxygen 2,3-oxidoreductase (decyclizing) KynA(kynA)
PA14_30760,PA14_30770	0	0	0.89	0	0	2.74	0	0	0	0	0	0	0	acetyltransferase,AsnC family transcriptional regulator	PA2578,PA2577	probable acetyltransferase(PA2578),probable transcriptional regulator(PA2577)
PA14_30790	26.28	20.37	18.79	3.63	3.85	10.06	5.21	2.78	0.62	6.18	5.1	9.3	0	hypothetical protein	PA2576	hypothetical protein(PA2576)
PA14_30800	0	0	0	5.88	0	0	0	0	0	0	0	0	0	hypothetical protein	PA2575	hypothetical protein(PA2575)
PA14_30810	1.18	2.33	0.45	0.53	0.67	0	0	2.44	0	2.56	1.2	0	0	alkane-1 monooxygenase(alkB1)	PA2574	alkane-1-monooxygenase(alkB1)
PA14_30820	3.44	0	1.9	2.14	2.54	1.65	0	0	5.26	2.12	2.3	0.79	0	methyl-accepting chemotaxis transducer	PA2573	probable chemotaxis transducer(PA2573)
PA14_30830	1.45	0	1.92	1.04	1.06	1.6	0	0	0	0	0	0	0	two-component response regulator	PA2572	probable two-component response regulator(PA2572)
PA14_30840	25.2	18.75	23.44	3.81	20.28	16.15	7.5	12.77	4.35	11.11	11.65	14.94	0	signal transduction histidine kinase	PA2571	probable two-component sensor(PA2571)
PA14sr_070	0.17	0.09	0.11	0.14	0.09	0.14	0.02	0.04	0.02	0.03	0.02	0.12	0	NA	NA	NA
PA14_30850,PA14_30860,PA14_30870,PA14_30880	2.22	0	0	0	0	0	0	0	0	0	5.56	0	0	TrbI-like protein,TrbG-like protein,conjugal transfer protein TrbF,conjugal transfer protein TrbL	NA,NA,NA,NA	NA,NA,NA,NA
PA14_30900,PA14_30910	11.76	0	0	3.45	0	0	0	0	9.09	0	8.33	8.33	0	conjugal transfer protein TrbJ,conjugal transfer ATPase TrbE	NA,NA	NA,NA
PA14_30890	0	NA	0	0	0	11.11	14.29	0	0	0	0	0	0	hypothetical protein	NA	NA
PA14_30930,PA14_30940,PA14_30950,PA14_30960	0	0	2.7	0	1.25	1.14	0	0	0	0	0	3.45	0	TrbC-like protein,conjugal transfer protein,hypothetical protein,conjugal transfer coupling protein TraG	NA,NA,NA,NA	NA,NA,NA,NA
PA14_30970	0.13	0	0.22	0.15	0.15	0	0	0.47	0	0	0	0.84	0	transcriptional regulator	NA	NA
PA14_30980,PA14_30990,PA14_31000,PA14_31010,PA14_31030,PA14_31040	1.31	2.65	1.57	0.84	1.13	0.66	0	0.48	1.11	0.42	1.02	0.92	0	hypothetical protein,hypothetical protein,hypothetical protein,cation efflux system protein,cation efflux system protein,cation efflux system protein	NA,NA,NA,NA,NA,NA	NA,NA,NA,NA,NA,NA
PA14sr_071	0.06	0	0.13	0	0	0.18	0	0.09	0	0.05	0	0.16	0	NA	NA	NA
PA14_31050,PA14_31060	0.23	0	0.08	0.09	0.04	0.16	0.04	0.04	0	0.02	0.08	0.1	0	hypothetical protein,hypothetical protein	NA,NA	NA,NA
PA14_31070	7.69	0	0	0	7.14	10	0	25	0	0	0	0	0	hypothetical protein	NA	NA
PA14_31080,PA14_31090,PA14_31100	45.45	20	31.25	12.9	19.05	43.24	0	0	0	33.33	0	0	0	conjugal transfer protein,hypothetical protein,plasmid partitioning protein	NA,NA,NA	NA,NA,NA
PA14_31110,PA14_31130	0	0	0	6.25	4.44	5.77	16.67	0	40	22.22	22.22	14.29	0	replication initiator and transcriptional repressor protein,hypothetical protein	NA,NA	NA,NA
PA14_31150	40	41.67	50	34.15	42.86	46.85	40.71	52.25	34.48	63.45	59.66	38.71	1	hypothetical protein	NA	NA
PA14sr_072	0.65	1.68	0.92	4.44	2.52	1.09	2.11	1.55	0	0.84	0.67	0.64	0	NA	NA	NA
PA14_31160,PA14_31170	4.13	2.38	6.72	3.99	5.91	5.13	2.5	0.62	2.6	1.44	2.07	4.17	0	hypothetical protein,hypothetical protein	NA,NA	NA,NA
PA14_31200	0	0	NA	0	0	0	NA	NA	NA	NA	NA	0	0	hypothetical protein	NA	NA
PA14sr_073	0	0	0.85	0	0	0	0	5.88	14.29	0	2.94	0	0	NA	NA	NA
PA14_31220	0	0	0	1.82	0	0	0	0	0	0	0	0	0	hypothetical protein	NA	NA
PA14_31230	0	0	0	0	1.54	5	0	0	0	6.67	9.09	0	0	hypothetical protein	NA	NA
PA14_31240	2.22	7.75	1.76	1.17	1.74	6.71	0	0.49	0.28	2.63	0	0.76	0	nrbE-like protein	NA	NA
PA14_31250	0	0	0	0	0.64	0	0	0	0	0	0	0	0	hypothetical protein	NA	NA
PA14_31260	13.33	0	0	17.24	15.38	0	25	0	0	4.76	0	0	0	RadC-like protein	NA	NA
PA14_31270,PA14_31280	16.88	36.84	15.38	17.14	17.54	26.89	14.12	10.19	8.94	7.72	8.63	12.73	0	hypothetical protein,integrase	NA,NA	NA,NA
PA14_31290	16.67	25	25	35	17.65	8.7	28.57	18.18	90	11.76	0	40	0	PA-I galactophilic lectin(pa1L)	PA2570	LecA(lecA)
PA14_31300	2.86	7.37	3.59	1.07	0.38	3.42	3.75	1.43	0	0.63	0.69	1.41	0	hypothetical protein	PA2569	hypothetical protein(PA2569)
PA14_31310	9.16	8.11	10.49	5.65	12.41	12.27	5.31	8.26	12.5	5.7	5.58	6.91	0	hypothetical protein	PA2568	hypothetical protein(PA2568)
PA14_31330	18.75	30	10.26	11.9	14.46	11.32	14.29	33.33	0	26.32	18.18	13.64	0	EAL domain-containing protein	PA2567	hypothetical protein(PA2567)
PA14_NovelOrf_012	45.95	20	46.34	19.64	10.64	36.36	0	11.11	50	0	20	0	0	NA	NA	NA
PA14_31340	11.11	25	13.64	11.63	25	14.29	14.29	8.33	4.08	13.33	9.09	30	0	hypothetical protein	NA	NA
PA14_31350	59.55	52.5	50.99	24.22	27.51	45.6	27.59	21.62	15.18	37.02	23.27	34.38	1	hypothetical protein	PA2566	conserved hypothetical protein(PA2566)
PA14_31360	14.29	0	2.13	9.52	17.54	7.5	23.08	10.34	35.48	15.38	15.91	28	0	hypothetical protein	PA2565	hypothetical protein(PA2565)
PA14_31370	2.05	0	0	0.86	2.33	2.61	1.01	0	0.66	0.87	1.79	3.85	0	hypothetical protein	PA2564	hypothetical protein(PA2564)
PA14_31390	12.7	2.04	10.84	5.17	3.12	9.9	0	2.27	0	4.81	4.6	8.97	0	hypothetical protein	PA2562	hypothetical protein(PA2562)
PA14_31400	0	0	0	0	1.09	0	0	0	0	0	4.88	4.35	0	chemotaxis transducer	PA2561	CtpH(ctpH)
PA14_31430	34.31	27.78	24.53	24.56	10.94	25.68	1.72	18.18	0.83	14.29	17.95	0	0	hypothetical protein	NA	NA
PA14_31420	3.8	0	7.25	4.4	3.61	4.07	5.71	6.45	1.03	8.92	9.42	2.9	0	hypothetical protein	PA2560	hypothetical protein(PA2560)
PA14_31440	6.87	0	0.72	2.59	3.15	3.7	5.19	5.19	4.32	5.26	3.18	4.41	0	hypothetical protein	PA2559	hypothetical protein(PA2559)
PA14_31450	0	0	17.86	2.04	1.82	0	25	15	0	4	5.88	15.38	0	hypothetical protein	NA	NA
PA14_31460	0	0	0	0	0	0	0	1.47	3.03	2.9	1.89	0	0	transporter	PA2558	probable transport protein(PA2558)
PA14_31470	16.24	21.57	27.45	13.28	14.44	32.39	0	16	8.33	16.67	8.11	3.85	0	AMP-binding protein	PA2557	probable AMP-binding enzyme(PA2557)
PA14_31480	7.69	0	6.67	3.8	3.45	8.7	1.56	0	1.82	1.39	7.25	9.68	0	AraC family transcriptional regulator	PA2556	probable transcriptional regulator(PA2556)
PA14_31500	5.13	0	0	2.99	2.13	0	12.5	0	6.25	3.85	9.68	0	0	AMP-binding protein	PA2555	probable AMP-binding enzyme(PA2555)
PA14_31530	0	0	0	0	0	0	0	0	25	13.33	0	0	0	acyl-CoA thiolase	PA2553	probable acyl-CoA thiolase(PA2553)
PA14_31540	0	20	0	0	0	0	0	0	0	0	0	0	0	acyl-CoA dehydrogenase	PA2552	probable acyl-CoA dehydrogenase(PA2552)
PA14_31560	6	6.25	5.17	3.49	8.33	5.17	0	0	2.41	0	2.67	1.67	0	LysR family transcriptional regulator	PA2551	probable transcriptional regulator(PA2551)
PA14_31580	15.56	26.67	15.38	5.26	6.82	18.33	10	0	14.29	1.85	14.75	12.9	0	acyl-CoA dehydrogenase	PA2550	probable acyl-CoA dehydrogenase(PA2550)
PA14_31610,PA14_31620	0	0	0	0	0	0	0	0	0.8	0	0	0	0	TerC family protein,hypothetical protein	PA2549,PA2548	conserved hypothetical protein(PA2549),hypothetical protein(PA2548)
PA14_31630	10	0	0	5.88	0	0	0	8.33	21.43	0	40	0	0	LysR family transcriptional regulator	PA2547	probable transcriptional regulator(PA2547)
PA14_31640	5.36	0	3.57	1.23	1.96	2.7	0	13.33	5.88	0	5.56	0	0	ring-cleaving dioxygenase	PA2546	probable ring-cleaving dioxygenase(PA2546)
PA14_31650	1.79	0	3.64	0.62	0	1.39	1.29	0.31	0	1.77	1.96	1.04	0	exonuclease III(xthA)	PA2545	exodeoxyribonuclease III(xthA)
PA14_31660	28.91	18.18	20.28	17.3	15.48	18.79	16.52	18.5	7.73	18.48	17.4	20.11	0	hypothetical protein	PA2544	hypothetical protein(PA2544)
PA14_31680,PA14_31690,PA14_31700,PA14_31720,PA14_31730,PA14_31740,PA14_31750,PA14_31760	0	0	0	0.06	0.22	0	0.29	0	0	0.13	0.63	0.18	0	hypothetical protein,hypothetical protein,CDP-alcohol phosphatidyltransferase,hypothetical protein,hypothetical protein,hypothetical protein,acyltransferase,phosphatidate cytidylyltransferase	PA2543,PA2542,PA2541,PA2540,PA2539,PA2538,PA2537,PA2536	conserved hypothetical protein(PA2543),conserved hypothetical protein(PA2542),probable CDP-alcohol phosphatidyltransferase(PA2541),conserved hypothetical protein(PA2540),conserved hypothetical protein(PA2539),hypothetical protein(PA2538),probable acyltransferase(PA2537),probable phosphatidate cytidylyltransferase(PA2536)
PA14_31770	0	0	0	0	0	0	0	0	20	0	0	7.14	0	oxidoreductase	PA2535	probable oxidoreductase(PA2535)
PA14_31780	0	7.69	1.01	0	2.65	0	0	1.64	0	3.03	0	0	0	LysR family transcriptional regulator	PA2534	probable transcriptional regulator(PA2534)
PA14_31800	2.3	4.08	1.96	1.26	2.94	3.27	1.72	1.84	3.4	0.96	1.59	1.8	0	sodium:alanine symporter	PA2533	probable sodium:alanine symporter(PA2533)
PA14_31810	22.41	16.67	5.88	11.3	11.24	12.64	7.98	16.83	13.93	14.06	12.35	13.77	0	thiol peroxidase(tpx)	PA2532	thiol peroxidase(tpx)
PA14_31820	0	0	0	0	0	14.29	0	0	NA	0	NA	0	0	aminotransferase	PA2531	probable aminotransferase(PA2531)
PA14_31840,PA14_31850	0	25	0	1.12	0	0	0	0	1.47	0.88	1.77	1.22	0	hypothetical protein,hypothetical protein	PA2530,PA2529	hypothetical protein(PA2530),hypothetical protein(PA2529)
PA14_31870,PA14_31890,PA14_31900,PA14_31920,PA14_31930	2.88	2.78	3.41	0.75	0.28	1.44	0.62	0.14	0	0	0.75	0.15	0	RND efflux membrane fusion protein,RND efflux transporter,efflux transporter,outer membrane protein,hypothetical protein	PA2528,PA2527,PA2526,PA2525,NA	MuxA(muxA),MuxB(muxB),MuxC(muxC),OpmB(opmB),NA
PA14_31950,PA14_31960	1.89	0	2.06	1.83	0	0.82	0	0	0	0	4.55	0	0	two-component sensor,two-component response regulator	PA2524,PA2523	CzcS(czcS),CzcR(czcR)
PA14_31970,PA14_31990,PA14_32015,PA14_32025	0	0	0	0	0	1.37	0	0	0	0	0	0	0	CzcC family cobalt/zinc/cadmium efflux transporter outer membrane protein(czcC),cobalt/zinc/cadmium efflux RND transporter%2C membrane fusion protein%2C CzcB famil(czcB),PA14_32015,PA14_32025	PA2522,PA2521,NA,NA	outer membrane protein precursor CzcC(czcC),Resistance-Nodulation-Cell Division (RND) divalent metal cation efflux membrane fusion protein CzcB precursor(czcB),NA,NA
PA14sr_074	0	0	7.69	9.09	7.69	4.17	0	0	NA	0	0	0	0	NA	NA	NA
PA14_32060	18.18	0	5.56	2.44	15.79	4.76	6.67	11.76	0	16.67	2.86	3.85	0	transcriptional regulator XylS(xylS)	PA2519	transcriptional regulator XylS(xylS)
PA14_32080,PA14_32100,PA14_32110	0	0	9.09	23.53	14.29	10.53	0	44.44	0	66.67	44.44	0	0	toluate 1%2C2-dioxygenase subunit alpha(xylX),toluate 1%2C2-dioxygenase subunit beta(xylY),toluate 1%2C2-dioxygenase electron transfer component(xylZ)	PA2518,PA2517,PA2516	toluate 1,2-dioxygenase alpha subunit(xylX),toluate 1,2-dioxygenase beta subunit(xylY),toluate 1,2-dioxygenase electron transfer component(xylZ)
PA14_32130	0	NA	0	0	0	0	0	0	0	0	0	0	0	1%2C6-dihydroxycyclohexa-2%2C4-diene-1-carboxylate dehydrogenase(benD)	PA2515	cis-1,2-dihydroxycyclohexa-3,4-diene carboxylate dehydrogenase(xylL)
PA14_32140,PA14_32150,PA14_32160	14.29	0	0	4.55	0	0	0	0	0	0	0	0	0	anthranilate dioxygenase reductase(antC),anthranilate dioxygenase small subunit(antB),anthranilate dioxygenase large subunit(antA)	PA2514,PA2513,PA2512	anthranilate dioxygenase reductase(antC),anthranilate dioxygenase small subunit(antB),anthranilate dioxygenase large subunit(antA)
PA14_32190	26.67	20	21.05	5.26	10.26	17.39	16.67	0	0	5	27.27	11.11	0	transcriptional regulator	PA2511	AntR(antR)
PA14_32200	0	0	0	0	10	25	14.29	0	0	0	5	0	0	transcriptional regulator CatR(catR)	PA2510	transcriptional regulator CatR(catR)
PA14_32220	0	33.33	33.33	26.67	42.86	42.86	0	50	NA	0	50	0	0	muconate cycloisomerase I(catB)	PA2509	muconate cycloisomerase I(catB)
PA14_32270	0	0	0	0.3	0	0.49	0	1.56	0	1.05	0	0.81	0	porin	PA2505	tyrosine porin OpdT(opdT)
PA14_32280	0.45	3.23	1.06	7.91	5.49	8.45	2.22	2.5	0	6.56	2.5	1.61	0	hypothetical protein	PA2504	hypothetical protein(PA2504)
PA14_32290	4.55	0	6.06	0	5	6.67	2.13	0	0	0	0	5.13	0	hypothetical protein	PA2503	hypothetical protein(PA2503)
PA14_32300	4.62	19.05	9.38	10.2	5.49	10.87	1.3	0	1.27	2.63	1.15	1.47	0	kinase	PA2502	hypothetical protein(PA2502)
PA14_32330,PA14_32340,PA14_32350	0	0	0	0	0	2.08	0	0	0	0	0	0	0	cyanate permease,deaminase,hypothetical protein	PA2500,PA2499,PA2498	probable major facilitator superfamily (MFS) transporter(PA2500),probable deaminase(PA2499),conserved hypothetical protein(PA2498)
PA14_32310	12.43	7.19	10.66	1.46	3.19	2.75	4.89	7.01	0.26	4.79	7.63	5.66	0	hypothetical protein	PA2501	hypothetical protein(PA2501)
PA14_32360,PA14_32370	6.75	8.51	5.44	3.31	2.37	1.09	2.33	0.82	1.86	1.96	3.03	5.97	0	lysR family transcriptional regulator,DNA damage-inducible gene	PA2497,PA2496	probable transcriptional regulator(PA2497),hypothetical protein(PA2496)
PA14_32380,PA14_32390,PA14_32400	1.8	0	1.19	0.44	1.17	3.7	6.52	0	2.38	4.92	6.25	4.35	0	multidrug efflux outer membrane protein OprN precursor(oprN),RND multidrug efflux transporter MexF(mexF),RND multidrug efflux membrane fusion protein MexE(mexE)	PA2495,PA2494,PA2493	Multidrug efflux outer membrane protein OprN precursor(oprN),Resistance-Nodulation-Cell Division (RND) multidrug efflux transporter MexF(mexF),Resistance-Nodulation-Cell Division (RND) multidrug efflux membrane fusion protein MexE precursor(mexE)
PA14_32410	0	7.14	9.33	6.25	4.63	1.82	0	1.23	1.92	4.14	2.52	2.2	0	transcriptional regulator MexT(mexT)	PA2492	transcriptional regulator MexT(mexT)
PA14_32420	4.88	5.36	3.38	1.1	0.98	7.04	0	1.59	0	1.17	0.57	0.3	0	oxidoreductase	PA2491	MexS(mexS)
PA14_32440	0	0	0	8.33	0	0	0	33.33	0	0	0	0	0	hypothetical protein	PA2490	conserved hypothetical protein(PA2490)
PA14_32450,PA14_32460	2.78	16.67	4.88	0	1.56	2.13	0	4	0	2.04	0	0	0	AraC family transcriptional regulator,transcriptional regulator	PA2489,PA2488	probable transcriptional regulator(PA2489),probable transcriptional regulator(PA2488)
PA14_32480,PA14_32490	0.36	1	0	0.66	1.2	0.45	0	0	5.56	0	0	0	0	hypothetical protein,hypothetical protein	PA2486,PA2485	hypothetical protein(PA2486),hypothetical protein(PA2485)
PA14_32470	1.35	0	1.96	2.7	5.71	5.13	0	0	0	5	0	4.55	0	hypothetical protein	PA2487	hypothetical protein(PA2487)
PA14_32500	6.19	7.5	4.42	3.14	2.02	5.47	1.85	1.62	0.53	3.55	1.97	5.56	0	TetR family transcriptional regulator	PA2484	conserved hypothetical protein(PA2484)
PA14_32520	1.68	0	1.47	1.13	0.3	1.96	0	0	0	1.47	0	0	0	hypothetical protein	PA2483	conserved hypothetical protein(PA2483)
PA14_32530,PA14_32540	27.96	20.59	25.21	21.8	34.72	25.73	7.14	10.94	37.04	32.2	29.79	17.05	0	cytochrome c,hypothetical protein	PA2482,PA2481	probable cytochrome c(PA2482),hypothetical protein(PA2481)
PA14_32570,PA14_32580	5.71	0	7.69	0	0	3.64	2.13	0	4.88	5.41	3.45	0	0	two-component sensor,two-component response regulator	PA2480,PA2479	probable two-component sensor(PA2480),probable two-component response regulator(PA2479)
PA14_32590,PA14_32600	4.4	0	4.17	0.43	1.69	2.7	0.38	2.03	0.29	1.15	1.27	0.49	0	thiol:disulfide interchange protein,thiol:disulfide interchange protein	PA2478,PA2477	probable thiol:disulfide interchange protein(PA2478),probable thiol:disulfide interchange protein(PA2477)
PA14_32610	0	0	0	0	0	0	0	0	0	0	2.27	0	0	disulfide isomerase/thiol-disulfide oxidase(dsbG)	PA2476	thiol:disulfide interchange protein DsbG(dsbG)
PA14_32630	0	0	0	5.68	1.23	5.77	2.86	0	2.17	6.41	0	4.3	0	cytochrome P450	PA2475	probable cytochrome P450(PA2475)
PA14_32640,PA14_32650,PA14_32660	0	NA	0	0	0	0	20	0	0	0	0	NA	0	hypothetical protein,glutathione S-transferase,MFS family transporter	PA2474,PA2473,PA2472	hypothetical protein(PA2474),probable glutathione S-transferase(PA2473),probable major facilitator superfamily (MFS) transporter(PA2472)
PA14_32670,PA14_32690	12.5	33.33	17.65	7.14	0	5.56	0	0	0	0	0	0	0	hypothetical protein,gentisate 1%2C2-dioxygenase(gtdA)	PA2471,PA2470	conserved hypothetical protein(PA2471),gentisate 1,2-dioxygenase(gtdA)
PA14_32700	0	7.14	0	1.9	2.44	0	0	0	0	0	0	0	0	transcriptional regulator	PA2469	probable transcriptional regulator(PA2469)
PA14_32710,PA14_32720	2.83	0	0	0	0	0	0	0.89	0	3.49	0	0	0	ECF subfamily RNA polymerase sigma-70 factor,transmembrane sensor	PA2468,PA2467	ECF sigma factor FoxI(foxI),Anti-sigma factor FoxR(foxR)
PA14_32740	20	NA	0	14.29	8.33	0	6.25	8.33	13.33	12.5	0	11.11	0	TonB-dependent receptor	PA2466	Ferrioxamine receptor FoxA(foxA)
PA14_32750	0	0	0	0	0	0	0	10	0	0	0	0	0	hypothetical protein	PA2465	hypothetical protein(PA2465)
PA14_32770	0	0	1.1	1.88	1.89	0	0.6	0	0	0.99	0.68	1.11	0	hypothetical protein	PA2464	hypothetical protein(PA2464)
PA14_32780,PA14_32790	1.23	2.52	1.14	2.31	1.91	0.65	1.71	1.45	0.5	2.81	2.61	2.07	0	hypothetical protein,hypothetical protein	PA2463,PA2462	hypothetical protein(PA2463),hypothetical protein(PA2462)
PA14_NovelOrf_013,PA14_32810	0	0	0	0	0	0	2.2	0	0	1.54	1.87	1.48	0	NA,hypothetical protein	NA,NA	NA,NA
PA14sr_075	11.84	5.71	12.5	4.48	7.52	8.61	9.74	9.64	14.39	8.11	5.17	6.52	0	NA	NA	NA
PA14sr_076	4.76	5.56	7.27	6.32	10	9.43	6.5	8.75	6.56	5.41	7.44	7.78	0	NA	NA	NA
PA14sr_077	0	NA	NA	0	0	0	20	0	0	0	0	0	0	NA	NA	NA
PA14_32820	0	2.63	0	0	0	0	0	1.04	0	0	1.52	0	0	hypothetical protein	NA	NA
PA14_32830,PA14_32840	0.81	2.78	0.79	0	0	0	0	2.22	0	0	0	0	0	hypothetical protein,hypothetical protein	NA,NA	NA,NA
PA14_32850	0	0	0	0	0	1.56	16.67	0	0	11.11	2.94	4.17	0	hypothetical protein	NA	NA
PA14_32860,PA14_32880,PA14_32890	0.61	0	0.42	0	0.74	0	0	1.19	0.7	1.79	0	2.38	0	hypothetical protein,hypothetical protein,hypothetical protein	PA2455,PA2454,PA2453	hypothetical protein(PA2455),hypothetical protein(PA2454),hypothetical protein(PA2453)
PA14_32905	0	0	0	0	27.78	5.88	6.67	10	9.09	25	12.5	0	0	hypothetical protein	NA	NA
PA14_32930	6.92	4.44	2.5	1.42	1.95	3.32	0.57	0.61	0	5.52	2.11	0.88	0	hypothetical protein	PA2450	hypothetical protein(PA2450)
PA14_32940	0	0	0	1.48	0.42	2.5	0.94	0.41	0	2.21	1.34	0.92	0	transcriptional regulator	PA2449	GcsR(gcsR)
PA14_32950	0	0	0	0	7.14	0	0	0	0	2.86	0	0	0	hypothetical protein	PA2448	hypothetical protein(PA2448)
PA14_32970	21.74	27.27	10.53	21.95	22.37	19.05	14.55	20	31.48	9.76	32.14	13.33	0	transcriptional regulator	PA2447	probable transcriptional regulator(PA2447)
PA14_32985,PA14_33000,PA14_33010,PA14_33030	1.08	1.47	0.33	0.31	1.11	0.36	0.29	0.77	1.33	0.57	0.62	1.71	0	glycine cleavage system protein H(gcvH2),glycine dehydrogenase(gcvP2),serine hydroxymethyltransferase(glyA2),L-serine dehydratase(sdaA)	PA2446,PA2445,PA2444,PA2443	glycine cleavage system protein H2(gcvH2),glycine cleavage system protein P2(gcvP2),serine hydroxymethyltransferase(glyA2),L-serine dehydratase(sdaA)
PA14_33040	0	10	0	0	0	10.53	3.85	1.49	5.77	0	0	2.63	0	glycine cleavage system protein T2(gcvT2)	PA2442	glycine cleavage system protein T2(gcvT2)
PA14_33050	0	0	9.09	20.51	3.12	35.71	11.11	13.33	10	9.52	2.08	12.9	0	hypothetical protein	PA2441	hypothetical protein(PA2441)
PA14_33060	69.86	75	75.28	49.62	56.55	77.01	30.43	30	69.74	45.21	32.73	34.48	1	hypothetical protein	PA2440	hypothetical protein(PA2440)
PA14_33070,PA14_33080,PA14_33110	1.41	0	1.16	0	3.25	1.75	1.3	1.09	0	0.7	0	2.13	0	hypothetical protein,hypothetical protein,hypothetical protein	PA2439,PA2438,PA2437	hypothetical protein(PA2439),hypothetical protein(PA2438),hypothetical protein(PA2437)
PA14_33120,PA14_33130,PA14_33150	0.92	1.05	0.64	0.31	0.72	0.88	1.02	0.78	3.17	1.73	0.95	0.88	0	hypothetical protein,cation-transporting P-type ATPase,hypothetical protein	PA2436,PA2435,PA2434	hypothetical protein(PA2436),probable cation-transporting P-type ATPase(PA2435),hypothetical protein(PA2434)
PA14_33160	3.85	0	11.11	8.82	12.96	12.7	0	0	12.5	23.53	18.18	0	0	hypothetical protein	PA2433	hypothetical protein(PA2433)
PA14_33170	21.43	21.43	9.09	10.81	12.5	12.99	0	0	0	12.5	22.22	28.57	0	transcriptional regulator	PA2432	bistable expression regulator, BexR(bexR)
PA14_33190,PA14_33200,PA14_33220	5.88	0	1.19	0	2.25	1.89	0	0	3.12	1.12	0	1.82	0	hypothetical protein,hypothetical protein,hypothetical protein	PA2431,NA,PA2430	hypothetical protein(PA2431),NA,conserved hypothetical protein(PA2430)
PA14_33230	0	NA	0	12.5	0	0	0	0	0	0	0	0	0	hypothetical protein	PA2429	hypothetical protein(PA2429)
PA14_33240	0	0	0	0	0	0	0	0	7.69	0	0	10	0	hypothetical protein	PA2428	hypothetical protein(PA2428)
PA14_33250	31.58	0	36.36	16.67	16.67	13.33	20	0	50	18.75	10	50	0	hypothetical protein	PA2427	hypothetical protein(PA2427)
PA14_33260	6.25	0	0	0	0	4.76	0	0	0	0	0	0	0	extracytoplasmic-function sigma-70 factor(pvdS)	PA2426	sigma factor PvdS(pvdS)
PA14_33270,PA14_33280	10.14	11.76	10	13.33	23.33	10.66	6.06	3.23	17.65	11.76	2.08	4.17	0	protein PvdG(pvdG),peptide synthase(pvdL)	PA2425,PA2424	PvdG(pvdG),PvdL(pvdL)
PA14sr_078	0.66	0	0.61	5.26	3.11	3.15	1.73	2.32	2.48	3.84	5.22	4.63	0	NA	NA	NA
PA14_33290	19.28	20	21.29	35.67	19.85	34.62	32.03	22.51	9.55	32.31	23.66	27.39	1	hypothetical protein	PA2423	hypothetical protein(PA2423)
PA14_33300	1.22	6.67	0	2.76	0.45	2.04	0	0.61	1.49	0.61	0.35	1.83	0	hypothetical protein	NA	NA
PA14_33310	0	0	0	0	0	3.12	0	0	1.89	0	2.56	6.52	0	hypothetical protein	NA	NA
PA14_33320	5.13	20	0	1.11	1.09	9.09	0	1.35	8.16	0	0	1.64	0	hypothetical protein	NA	NA
PA14_33330	1.54	20	6.56	2.88	2.33	3.49	5.88	10	0	7.79	6.67	3.7	0	hypothetical protein	NA	NA
PA14_33340,PA14_33350	9.27	6.25	13.29	1.66	2.79	6.93	2.93	2.88	0.24	4.35	2.88	4.66	0	helicase,hypothetical protein	NA,NA	NA,NA
PA14_33360	22.05	13.33	11.56	13.89	15.6	10.49	6.67	26.67	0	15.38	33.33	11.54	0	hypothetical protein	NA	NA
PA14_33420	0	NA	0	0	0	0	NA	NA	0	0	0	33.33	0	hydrolase	PA2419	probable hydrolase(PA2419)
PA14_33430	2.04	0	3.23	0	0	0	0	0	0	0	21.43	0	0	pirin-related protein	PA2418	hypothetical protein(PA2418)
PA14sr_079	0.95	0	1.09	0.96	0	0	0	4.26	0	0	0	0	0	NA	NA	NA
PA14_33440	2.69	2.13	1.65	2.15	4.51	0.75	0	8.54	8.77	7.56	6.1	5.63	0	LysR family transcriptional regulator	PA2417	probable transcriptional regulator(PA2417)
PA14_33450	0	0	0	6.25	0	0	0	0	0	0	0	0	0	trehalase(treA)	PA2416	periplasmic trehalase precursor(treA)
PA14_33460,PA14_33480	0	20	32.14	7.55	5.17	6.15	0	4.55	0	0	6.25	7.14	0	hypothetical protein,L-sorbosone dehydrogenase(sndH)	PA2415,PA2414	hypothetical protein(PA2415),L-sorbosone dehydrogenase(PA2414)
PA14_33500	0	0	0	23.08	28.57	0	33.33	0	0	0	0	33.33	0	diaminobutyrate--2-oxoglutarate aminotransferase(pvdH)	PA2413	L-2,4-diaminobutyrate:2-ketoglutarate 4-aminotransferase, PvdH(pvdH)
PA14_33510,PA14_33520	0	0	0	0	0	0	0	0	0	0	7.69	0	0	hypothetical protein,thioesterase	PA2412,PA2411	conserved hypothetical protein(PA2412),probable thioesterase(PA2411)
PA14_33570,PA14_33580,PA14_33590,PA14_33600	4	0	2.13	9.38	8.51	14.06	6.9	0	0	2.56	0	5	0	hypothetical protein,hypothetical protein,hypothetical protein,hypothetical protein	PA2406,PA2405,PA2404,PA2403	FpvK(fpvK),FpvJ(fpvJ),FpvH(fpvH),FpvG(fpvG)
PA14_33610,PA14_33630	0.12	0	0.22	0	0.13	0.11	0	0.33	0.3	0.2	0	0.25	0	peptide synthase,protein PvdJ(pvdJ)	PA2402,PA2400	probable non-ribosomal peptide synthetase(PA2402),PvdJ(pvdJ)
PA14_33650	0.21	0	0	0	0	0.15	0	0.51	0.42	0	0.27	0	0	pyoverdine synthetase D(pvdD)	PA2399	pyoverdine synthetase D(pvdD)
PA14_33680	12.9	0	8.57	8.33	0	2	10	10.71	5.26	4.55	9.52	7.69	0	ferripyoverdine receptor(fpvA)	PA2398	ferripyoverdine receptor(fpvA)
PA14_33700	11.36	19.35	12.1	11.76	7.83	7.18	10.2	2.22	13.33	6.54	11.34	4.41	0	pyoverdine synthetase F(pvdF)	PA2396	pyoverdine synthetase F(pvdF)
PA14_33710,PA14_33720,PA14_33730	1.64	0	0	0	0	0	0	0	0	0	0	7.69	0	protein PvdO(pvdO),protein PvdN(pvdN),dipeptidase	PA2395,PA2394,PA2393	PvdO(pvdO),PvdN(pvdN),putative dipeptidase(PA2393)
PA14_33740	2.94	0	0	2.33	2.5	0	0	0	0	4	7.69	0	0	protein PvdP(pvdP)	PA2392	PvdP(pvdP)
PA14_33750,PA14_33760,PA14_33770	3.28	12.5	5.26	11.36	10.53	14.58	15.11	18.18	21.79	16.42	26.02	27.72	0	outer membrane protein,ABC transporter ATP-binding protein/permease,hypothetical protein	PA2391,PA2390,PA2389	probable outer membrane protein precursor(opmQ),PvdT(pvdT),PvdR(pvdR)
PA14_33780	9.47	6.67	5.88	2.72	4.58	7.76	3.45	3.64	15.38	9.77	3.36	8.5	0	transmembrane sensor	PA2388	FpvR(fpvR)
PA14_33800	9.8	0	11.43	3.75	0	7.14	4.15	6.45	0	10.79	3.81	8.09	0	RNA polymerase sigma factor	PA2387	FpvI(fpvI)
PA14_33810	6.78	25	13.33	6.45	6.98	3.64	21.67	5.08	5.71	13.21	12.2	22.92	0	L-ornithine N5-oxygenase(pvdA)	PA2386	L-ornithine N5-oxygenase(pvdA)
PA14_33820	0	NA	0	0	0	0	0	0	0	0	0	0	0	penicillin acylase-related protein(pvdQ)	PA2385	3-oxo-C12-homoserine lactone acylase PvdQ(pvdQ)
PA14sr_080	2.25	0	0	1.23	4.6	2.78	0	3.03	0	0	0	2.94	0	NA	NA	NA
PA14_33830	97.96	50	82.61	90	80	84.15	91.18	96.61	75	93.33	100	63.64	1	hypothetical protein	PA2384	hypothetical protein(PA2384)
PA14_33840	4.76	0	0	0	0	29.17	0	0	0	1.64	0	0	0	transcriptional regulator	PA2383	probable transcriptional regulator(PA2383)
PA14_33860	0.91	0	0	1.43	0	2.13	0	8.33	0	8.82	0	22.86	0	L-lactate dehydrogenase(lldA)	PA2382	L-lactate dehydrogenase(lldA)
PA14_33870	1.1	9.09	1.82	0.22	0	0.92	0	0	0	0	0	0	0	hypothetical protein	PA2381	hypothetical protein(PA2381)
PA14_33880	63.68	56.76	55.77	32.56	28.11	49.78	11.71	23.91	2.53	24.27	29.7	24.1	0	hypothetical protein	PA2380	hypothetical protein(PA2380)
PA14_33890,PA14_33900	12.15	4.88	7.36	9.93	13.33	8.25	14.29	10.7	63.01	8.33	9.35	6.15	0	oxidoreductase,aldehyde dehydrogenase	PA2379,PA2378	probable oxidoreductase(PA2379),probable aldehyde dehydrogenase(PA2378)
PA14_33910,PA14_33920	29.51	12.5	22.58	53.9	50	19	57.38	46.94	70.37	59.68	60.98	72.13	0	hypothetical protein,transcriptional regulator	PA2377,PA2376	hypothetical protein(PA2377),probable transcriptional regulator(PA2376)
PA14_33930	1.64	0	0	1.11	0	1.64	0	8.33	0	9.76	2.86	4.76	0	hypothetical protein	PA2375	hypothetical protein(PA2375)
PA14_33940,PA14_33960,PA14_33970,PA14_33980,PA14_33990,PA14_34000,PA14_34010,PA14_34020,PA14_34030,PA14_34050,PA14_34070	78.82	66.67	72.33	68.18	74.09	67.65	77.67	77.06	32.99	69.82	67.01	71.51	1	hypothetical protein,VgrG3(vgrG3),hypothetical protein,hypothetical protein,ClpV3(clpV3),HsiH3(hsiH3),HsiG3(hsiG3),HsiF3(hsiF3),Hcp3(hcp3),HsiC3(hsiC3),HsiB3(hsiB3)	PA2374,PA2373,NA,NA,PA2371,PA2370,PA2369,PA2368,PA2367,PA2366,PA2365	hypothetical protein(PA2374),VgrG3(vgrG3),NA,NA,ClpV3(clpV3),HsiH3(hsiH3),HsiG3(hsiG3),HsiF3(hsiF3),Hcp3(hcp3),HsiC3(hsiC3),HsiB3(hsiB3)
PA14_34080	1.04	3.12	2.75	2.75	1.12	1.17	2.94	0	0	1.87	2.15	5.17	0	Lip3(lip3)	PA2364	Lip3(lip3)
PA14_34100,PA14_34110,PA14_34130,PA14_34140	9.25	9.52	7.74	2.04	2.55	5.14	1.59	2.88	2.08	4.89	4.79	2.91	0	HsiJ3(hsiJ3),DotU3(dotU3),IcmF3(icmF3),HsiA3(hsiA3)	PA2363,PA2362,PA2361,PA2360	HsiJ3(hsiJ3),DotU3(dotU3),IcmF3(icmF3),hypothetical protein(hsiA3)
PA14_34150	20	0	15	3.72	6.67	31.37	33.33	25.64	20.93	26.51	24.24	28.57	0	Sfa3(sfa3)	PA2359	probable transcriptional regulator(sfa3)
PA14_34170	8.96	0	11.11	14.2	10.39	18.6	5.05	8.04	0.6	8.76	8.69	8.33	0	hypothetical protein	PA2358	hypothetical protein(PA2358)
PA14_34180,PA14_34190,PA14_34200,PA14_34210	0	0	0	0	0	0	9.68	0	3.23	3.85	0	0	0	NADH-dependent FMN reductase MsuE(msuE),methanesulfonate sulfonatase MsuD(msuD),FMNH2-dependent monooxygenase,transcriptional regulator	PA2357,PA2356,PA2355,PA2354	NADH-dependent FMN reductase MsuE(msuE),methanesulfonate sulfonatase MsuD(msuD),probable FMNH2-dependent monooxygenase(PA2355),probable transcriptional regulator(PA2354)
PA14_34230	0	0	0	0	0	1.69	0	0	0	3.28	0	0	0	hypothetical protein	PA2353	conserved hypothetical protein(PA2353)
PA14_34330	9.09	50	25	0	13.04	26.19	4.08	13.51	7.14	2.35	3.51	1.75	0	hypothetical protein	PA2345	conserved hypothetical protein(PA2345)
PA14_34340	0	0	2.02	1.3	2.35	1.82	2.04	1.25	0.65	1.03	1.37	1.89	0	fructokinase(mtlZ)	PA2344	fructokinase(mtlZ)
PA14_34350,PA14_34360,PA14_34370,PA14_34390,PA14_34410,PA14_34420,PA14_34440	0	0	0	0	0	0	0.93	1.42	0	0	0	0	0	xylulose kinase(mtlY),mannitol dehydrogenase(mtlD),ABC maltose/mannitol transporter ATP-binding protein,binding-protein-dependent maltose/mannitol transport protein,binding-protein-dependent maltose/mannitol transport protein,maltose/mannitol ABC transporter substrate-binding protein,transcriptional regulator MtlR(mtlR)	PA2343,PA2342,PA2341,PA2340,PA2339,PA2338,PA2337	xylulose kinase(mtlY),mannitol dehydrogenase(mtlD),probable ATP-binding component of ABC maltose/mannitol transporter(PA2341),probable binding-protein-dependent maltose/mannitol transport protein(PA2340),probable binding-protein-dependent maltose/mannitol transport protein(PA2339),probable binding protein component of ABC maltose/mannitol transporter(PA2338),transcriptional regulator MtlR(mtlR)
PA14_34450	9.52	20	11.76	6.25	5.13	13.51	6.25	0	14.89	3.92	12.82	4.17	0	AraC family transcriptional regulator	PA2332	probable transcriptional regulator(PA2332)
PA14_34460	16.67	33.33	33.33	6.67	3.12	30.56	0	0	0	10.53	17.65	0	0	hypothetical protein	PA2331	hypothetical protein(PA2331)
PA14_34490,PA14_34500,PA14_34510,PA14_34520	0	4.35	0	0.42	1.89	0.67	0	0	4	0	0	0	0	hypothetical protein,ABC transporter ATP-binding protein,hypothetical protein,ABC transporter permease	PA2330,PA2329,PA2328,PA2327	hypothetical protein(PA2330),probable ATP-binding component of ABC transporter(PA2329),hypothetical protein(PA2328),probable permease of ABC transporter(PA2327)
PA14_34540	0	0	1.43	7.61	5.66	0.77	4.35	3.33	6.25	9.52	5.71	7.69	0	xenobiotic compound DszA family monooxygenase	PA2326	hypothetical protein(PA2326)
PA14_34610,PA14_34630	0	0	18.75	0	0	0	0	0	0	0	0	0	0	hypothetical protein,gluconate permease(gnuT)	NA,PA2322	NA,gluconate permease(PA2322)
PA14_34640	6.25	0	0	3.33	27.27	21.05	0	0	0	0	0	33.33	0	gluconokinase	PA2321	gluconokinase(PA2321)
PA14_34660	4.5	1.15	1.65	0	0.6	3.23	0	0	0	0.84	0.53	0	0	transcriptional regulator GntR(gntR)	PA2320	transcriptional regulator GntR(gntR)
PA14_34670,PA14_34680	4.55	0	0	2.04	0	0	0	0	0	0	0	0	0	cupin superfamily protein,oxidoreductase	PA2318,PA2317	hypothetical protein(PA2318),probable oxidoreductase(PA2317)
PA14_34690	19.05	16.67	15	6.06	13.64	7.69	15	0	0	22.22	15	6.67	0	LysR family transcriptional regulator	PA2316	probable transcriptional regulator(PA2316)
PA14_34700,PA14_34710	4.88	0	0	3.3	5.36	3.7	9.09	0	7.14	0	0	0	0	beta lactamase,major facilitator transporter	PA2315,PA2314	hypothetical protein(PA2315),probable major facilitator superfamily (MFS) transporter(PA2314)
PA14_34720	0	0	0	4.94	14.29	5.88	22.22	11.11	21.43	6.25	0	11.11	0	hypothetical protein	PA2313	hypothetical protein(PA2313)
PA14_34730,PA14_34740	0	0	0	0.39	0.72	0	0	0	0	4.88	3.57	0	0	XRE family transcriptional regulator,hypothetical protein	PA2312,PA2311	probable transcriptional regulator(PA2312),hypothetical protein(PA2311)
PA14_34750,PA14_34770,PA14_34780	13.56	0	16.98	9.82	10.53	13.39	22.67	17.31	3.42	12.12	22.62	5.13	0	taurine catabolism dioxygenase,ABC transporter substrate-binding protein,ABC transporter ATP-binding protein	PA2310,PA2309,PA2308	hypothetical protein(PA2310),hypothetical protein(PA2309),probable ATP-binding component of ABC transporter(PA2308)
PA14_34790	0	0	0	8.33	4.76	0	0	8.33	0	0	0	0	0	ABC transporter permease	PA2307	probable permease of ABC transporter(PA2307)
PA14_34800	0.89	0	0	0.49	0.15	1.92	0.11	0.12	0	0.25	0.44	0.13	0	amino acid transporter LysE	PA2306	AmbA(ambA)
PA14_34810,PA14_34820,PA14_34830	4.23	0	3.79	2.56	4.2	3.21	2.09	1.73	8.92	2.82	3.69	3.11	0	non-ribosomal peptide synthetase,regulatory protein,regulatory protein	PA2305,PA2304,PA2303	AmbB(ambB),AmbC(ambC),AmbD(ambD)
PA14_34840,PA14_34850	0.57	0	0	0.46	0.18	0.24	0.4	0	0.26	0.27	0.63	0.5	0	non-ribosomal peptide synthetase,tRNA synthase	PA2302,PA2301	AmbE(ambE),hypothetical protein(PA2301)
PA14_34870	58.14	100	47.37	52.22	55.41	40	49.33	54.79	58.24	59.79	62.76	51.13	1	chitinase(chiC)	PA2300	chitinase(chiC)
PA14_34880,PA14_34900,PA14_34920	0.96	5.36	3.53	0.94	0.81	2.24	0	0	0	3.51	0	0	0	GntR family transcriptional regulator,oxidoreductase,ferredoxin	PA2299,PA2298,PA2297	probable transcriptional regulator(PA2299),probable oxidoreductase(PA2298),probable ferredoxin(PA2297)
PA14_34930,PA14_34940	0	NA	0	0	0	0	0	0	0	0	0	0	0	phycobiliprotein,hypothetical protein	PA2293,PA2292	hypothetical protein(PA2293),hypothetical protein(PA2292)
PA14_34960	11.11	16.13	11.61	5.62	5.88	9.52	25	5.63	7.07	5.6	4.44	4.82	0	glucose-sensitive porin	PA2291	probable glucose-sensitive porin(PA2291)
PA14_34970	1.25	10.53	3.7	4.55	9.01	3.12	1.85	1.45	9.09	2.06	3.26	4.94	0	glucose dehydrogenase(gcd)	PA2290	glucose dehydrogenase(gcd)
PA14_34990	0	0	0	8	0	5.88	10	8.33	0	0	0	5.88	0	TonB-dependent receptor	PA2289	conserved hypothetical protein(PA2289)
PA14_35010,PA14_35020,PA14_35030,PA14_35040,PA14_35050,PA14_35060	2.35	0	1.19	1.32	0	0	6.25	0	0	8.82	0	0	0	hypothetical protein,hypothetical protein,hypothetical protein,hypothetical protein,hypothetical protein,hypothetical protein	PA2287,PA2286,PA2285,PA2284,PA2283,PA2282	hypothetical protein(PA2287),hypothetical protein(PA2286),hypothetical protein(PA2285),hypothetical protein(PA2284),hypothetical protein(PA2283),hypothetical protein(PA2282)
PA14_35000	2.26	4.84	4.62	1.03	1.67	0.9	13.04	2.63	2.7	7.5	12.73	13.51	0	hypothetical protein	PA2288	hypothetical protein(PA2288)
PA14_35070	1.96	10	0	3.66	1.67	5.88	2.25	1.54	11.27	1.08	2.53	0	0	AraC family transcriptional regulator	PA2281	probable transcriptional regulator(PA2281)
PA14_35080,PA14_35100,PA14_35110,PA14_35130	0.55	0	1.18	0.62	1.46	1.15	3.12	3.7	0	0	2.9	3.51	0	arsenical resistance protein,arsenate reductase(arsC),arsenite-antimonite efflux pump ArsB(arsB),arsenic resistance transcriptional regulator(arsR)	PA2280,PA2279,PA2278,PA2277	oxidoreductase(PA2280),ArsC protein(arsC),ArsB protein(arsB),ArsR protein(arsR)
PA14_35140	0	0	0	0	7.14	0	0	0	6.25	16.67	0	0	0	AraC family transcriptional regulator	PA2276	probable transcriptional regulator(PA2276)
PA14_35150	12.5	NA	0	0	0	0	0	0	0	0	0	20	0	alcohol dehydrogenase	PA2275	probable alcohol dehydrogenase (Zn-dependent)(PA2275)
PA14_35160	6.82	8.57	3.68	10.48	14.58	8.89	7.69	0	0	14.29	13.33	18.18	0	hypothetical protein	PA2274	hypothetical protein(PA2274)
PA14_35170	0	0	0	0	0.57	0	0	3.7	0	0	0	0	0	redox-sensing activator of soxS	PA2273	SoxR(soxR)
PA14_35190	2.6	6.25	5.66	5.19	0.88	2.7	2.88	4.21	4.81	6.95	5.75	5.38	0	penicillin-binding protein 3A(pbpC)	PA2272	penicillin-binding protein 3A(pbpC)
PA14_35200,PA14_35210	0	0	3.12	0	0	9.52	0	0	0	0	0	1.41	0	acetyltransferase,TetR family transcriptional regulator	PA2271,PA2270	probable acetyltransferase(PA2271),probable transcriptional regulator(PA2270)
PA14_35230	1.85	8.33	1.89	2.13	2.44	0	0	0	0	0	0	0	0	hypothetical protein	PA2269	conserved hypothetical protein(PA2269)
PA14_35240	20	NA	0	0	0	0	0	9.09	33.33	0	20	0	0	hypothetical protein	PA2268	hypothetical protein(PA2268)
PA14_35250	2.08	0	0	1.12	0	1.47	0	2.33	0	3.57	0	1.1	0	LysR family transcriptional regulator	PA2267	probable transcriptional regulator(PA2267)
PA14_35270,PA14_35290,PA14_35300	5.08	14.29	2.74	2.78	3.28	4.48	8.7	0	5.88	5.56	0	0	0	cytochrome c precursor,gluconate dehydrogenase(gnd),hypothetical protein	PA2266,PA2265,PA2264	probable cytochrome c precursor(PA2266),gluconate dehydrogenase(PA2265),conserved hypothetical protein(PA2264)
PA14_35320,PA14_35330,PA14_35340,PA14_35360	0	0	0	0	2.04	0	0	0	0	0	0	0	0	2-hydroxyacid dehydrogenase,2-ketogluconate transporter,2-ketogluconate kinase,hypothetical protein	PA2263,PA2262,PA2261,PA2260	probable 2-hydroxyacid dehydrogenase(PA2263),probable 2-ketogluconate transporter(PA2262),probable 2-ketogluconate kinase(PA2261),hypothetical protein(PA2260)
PA14_35370	27.86	23.68	23.58	6.6	7.94	17.01	14.29	4.55	14.29	6.9	11.54	4	0	transcriptional regulator PtxS(ptxS)	PA2259	transcriptional regulator PtxS(ptxS)
PA14_35380	9.3	6.67	7.41	2.27	2.56	8.62	0	0	0	0	5	0	0	transcriptional regulator PtxR(ptxR)	PA2258	transcriptional regulator PtxR(ptxR)
PA14_35390,PA14_35400,PA14_35420,PA14_35430	0	0	0	0	0	0	0	0	25	0	0	0	0	pyoverdine biosynthesis protein PvcD(pvcD),pyoverdine biosynthesis protein PvcC(pvcC),pyoverdine biosynthesis protein PvcB(pvcB),pyoverdine biosynthesis protein PvcA(pvcA)	PA2257,PA2256,PA2255,PA2254	paerucumarin biosynthesis protein PvcD(pvcD),paerucumarin biosynthesis protein PvcC(pvcC),paerucumarin biosynthesis protein PvcB(pvcB),paerucumarin biosynthesis protein PvcA(pvcA)
PA14_35440	0	0	0	0	0	0	0	0	0	0	3.33	11.76	0	L-asparaginase I(ansA)	PA2253	L-asparaginase I(ansA)
PA14_35470	10.31	2.9	7.63	4.9	10.11	5.43	1.85	1.6	0.94	0.61	1.42	3.15	0	hypothetical protein	PA2251	hypothetical protein(PA2251)
PA14_35490,PA14_35500,PA14_35520,PA14_35530	27.33	30.61	30.48	14.17	26.58	36.25	5.26	9.3	15.91	9.86	4.76	8.2	0	dihydrolipoamide dehydrogenase(lpdV),branched-chain alpha-keto acid dehydrogenase subunit E2(bkdB),2-oxoisovalerate dehydrogenase subunit beta(bkdA2),2-oxoisovalerate dehydrogenase subunit alpha(bkdA1)	PA2250,PA2249,PA2248,PA2247	lipoamide dehydrogenase-Val(lpdV),branched-chain alpha-keto acid dehydrogenase (lipoamide component)(bkdB),2-oxoisovalerate dehydrogenase (beta subunit)(bkdA2),2-oxoisovalerate dehydrogenase (alpha subunit)(bkdA1)
PA14_35540	3.12	0	1.35	0	2.99	1.9	0	0	5.56	0	0	0	0	transcriptional regulator BkdR(bkdR)	PA2246	transcriptional regulator BkdR(bkdR)
PA14_35600	0	0	0	3.7	0	0	0	0	0	0	0	0	0	hypothetical protein(pslL)	PA2242	hypothetical protein(pslL)
PA14_35620,PA14_35630,PA14_35640,PA14_35650,PA14_35670,PA14_35680,PA14_35690	0.79	0	0.55	2.26	1.36	0.5	0	0	0	0.74	1.98	1.05	0	hypothetical protein(pslK),hypothetical protein(pslJ),transferase(pslI),hypothetical protein(pslH),glycosyl hydrolase(pslG),hypothetical protein(pslF),hypothetical protein(pslE)	PA2241,PA2240,PA2239,PA2238,PA2237,PA2236,PA2235	PslL(pslK),PslJ(pslJ),PslI(pslI),PslH(pslH),PslG(pslG),PslF(pslF),PslE(pslE)
PA14_35700	0	0	0	0	0.44	0.29	0	2.13	1.72	0.93	0	2.33	0	hypothetical protein	NA	NA
PA14_35710,PA14_35720	30.58	24.67	32.69	25.62	31.04	27.7	11.15	11.83	10.77	11.52	11.23	8.07	1	hypothetical protein,hypothetical protein	NA,NA	NA,NA
PA14_35730	1.23	3.57	3.12	0.51	1.16	2.35	0	0.83	1.32	0	0	1.64	0	hypothetical protein	NA	NA
PA14_35740,PA14_35750	0.97	1.82	0	0.9	0.85	0.32	0	0	0.55	0	0	0	0	transposase,tpnA repressor protein	NA,NA	NA,NA
PA14_35760,PA14_35770,PA14_35780,PA14_35790	0.41	0.78	1.32	0.49	0.59	0.99	0.16	0.25	0.03	0.24	0.13	0.2	0	hypothetical protein,hypothetical protein,hypothetical protein,homospermidine synthase	NA,NA,NA,NA	NA,NA,NA,NA
PA14_35800,PA14_35810	5.27	6.85	5.49	4.52	2.67	2.99	4.36	4.48	3.48	4.13	3.7	3.19	0	hypothetical protein,hypothetical protein	NA,NA	NA,NA
PA14_35820	3.59	1.27	4.77	1.48	2.81	1.14	4.44	2.17	0	2.7	2.42	2.45	0	cointegrate resolution protein S(tnpS)	NA	NA
PA14_35830	4.76	1.54	5.75	1.65	2.27	3.01	1.75	6.38	0.99	2.56	5.49	4.94	0	cointegrate resolution protein T(tnpT)	NA	NA
PA14_35840	2.84	3.19	1.46	3.81	3.44	2.2	3.59	2.11	2.53	1.55	2.17	3.76	0	hypothetical protein	NA	NA
PA14_35850	2.85	3.88	2.82	2.67	4.39	3.24	4.63	4.55	4.44	6.42	5.4	6.07	0	hypothetical protein	NA	NA
PA14sr_081	5.31	2.33	3.03	2.03	5.93	6.4	3.33	0	0	3.6	4.82	1.32	0	NA	NA	NA
PA14_35860	37.93	44.83	40.42	30.26	27.03	52.67	17.79	15.49	9.2	21.51	19.25	18.18	1	amino acid permease	NA	NA
PA14_35880	0	0	0	1.22	0	0	0	0	3.85	2.56	2.13	0	0	gamma-aminobutyraldehyde dehydrogenase	NA	NA
PA14_35900	0	0	2.86	0	0	0	0	0	0	0	0	6.45	0	dehydrogenase	NA	NA
PA14_35920,PA14_35930	0.78	0	0	2.04	0.6	0	2.17	0	0.79	0.67	0	1.27	0	acetate permease,hypothetical protein;Pseudo	NA,NA	NA,NA
PA14_35940	10.71	25	8.33	7.14	19.35	6.06	20	37.5	23.08	16.67	12.5	12.5	0	acyl-CoA synthetase	NA	NA
PA14_35950,PA14_35970,PA14_35980,PA14_35990	0	0	0	2.17	2.17	0	0	0	0	0	0	0	0	dehydrogenase,acyl-CoA dehydrogenase,acyl-CoA dehydrogenase,FadE36%2C aminoglycoside phosphotransferase	NA,NA,NA,NA	NA,NA,NA,NA
PA14_36000	1.59	3.57	2.27	1.95	1.14	1.67	0	0	2.06	2.25	1.18	0	0	propionate catabolism operon regulator(prpR)	NA	NA
PA14_36010	0	0	0	0	0	23.08	6.67	0	4.55	4.55	9.52	8.7	0	hypothetical protein	NA	NA
PA14_36020,PA14_36030	0	0	0	0.7	0	0	1.52	0.72	0.88	0	0	0.86	0	paraquat-inducible protein B,paraquat-inducible protein A	NA,NA	NA,NA
PA14sr_082	4.76	0	0	4.35	1.98	1.59	8.11	0	4.35	3.08	1.54	0	0	NA	NA	NA
PA14_36100,PA14_36110,PA14_36120	9.68	0	0	2.6	0	1.18	0	6.67	0	2.94	0	0	0	4-hydroxythreonine-4-phosphate dehydrogenase(pdxA),hypothetical protein,MFS transporter	PA2212,PA2211,PA2210	conserved hypothetical protein(PA2212),conserved hypothetical protein(PA2211),probable major facilitator superfamily (MFS) transporter(PA2210)
PA14_36130,PA14_36150,PA14_36170	0	14.29	2.63	1.96	5.56	5.71	0	0	0	0	6.9	9.38	0	hypothetical protein,hypothetical protein,hypothetical protein	PA2209,PA2208,PA2207	hypothetical protein(PA2209),hypothetical protein(PA2208),hypothetical protein(PA2207)
PA14_36180	0	0	0	3.45	0	0	0	0	0	5.56	0	0	0	LysR family transcriptional regulator	PA2206	LysR-type transcriptional regulator(PA2206)
PA14_36190	0	0	0	1.15	0	0	0	0	6.38	0	0	0	0	hypothetical protein	PA2205	hypothetical protein(PA2205)
PA14_36200	23.97	12.5	27.03	29.29	33	41.13	30.07	33.15	24.21	32.44	26.97	26.96	1	ABC transporter substrate-binding protein	PA2204	probable binding protein component of ABC transporter(PA2204)
PA14_36220,PA14_36230	1.43	0	0	3.44	1.66	0	0.6	1.32	0	2.15	1.12	2.47	0	amino acid permease,amino acid ABC transporter permease	PA2203,PA2202	probable amino acid permease(PA2203),probable amino acid permease(PA2202)
PA14_36250	9.09	50	0	4	0	14.29	0	0	8.33	3.92	8.82	0	0	hypothetical protein	PA2201	hypothetical protein(PA2201)
PA14_36260	1.1	8.33	1.8	2.96	2.31	2.33	9.28	15	8.86	8.33	4.67	3.88	0	signal transduction protein	PA2200	Cyclic-guanylate-specific phosphodiesterase(PA2200)
PA14_36270	0	0	0	0	0	1.09	0	3.57	0	0	0	0	0	dehydrogenase	PA2199	probable dehydrogenase(PA2199)
PA14_36280,PA14_36290	17.95	0	6.9	5.97	3.85	8.16	3.12	0	0	9.38	8.82	3.03	0	antibiotic biosynthesis monooxygenase,hypothetical protein	PA2198,PA2197	hypothetical protein(PA2198),conserved hypothetical protein(PA2197)
PA14_36300	0	1.33	0	0	0.61	0	0	2.38	0	2.78	2.13	0	0	TetR family transcriptional regulator	PA2196	TetR family transcriptional regulator(PA2196)
PA14_36310,PA14_36320,PA14_36330	0.52	0	0.61	0.2	0.66	1.08	0.32	1.21	0	0.86	0.66	0	0	hydrogen cyanide synthase HcnC(hcnC),hydrogen cyanide synthase HcnB(hcnB),hydrogen cyanide synthase HcnA(hcnA)	PA2195,PA2194,PA2193	hydrogen cyanide synthase HcnC(hcnC),hydrogen cyanide synthase HcnB(hcnB),hydrogen cyanide synthase HcnA(hcnA)
PA14_36345	2.16	0	0.98	0	3.23	3.1	4.55	4.3	0	1.32	6.35	7.14	0	adenylate cyclase(exoY)	PA2191	adenylate cyclase ExoY(exoY)
PA14_36350	0	0	0	0	4.35	0	0	0	0	0	0	0	0	hypothetical protein	PA2189	hypothetical protein(PA2189)
PA14_36360,PA14_36370	2.44	0	8.57	1.82	16.67	2.94	0	50	0	10	12.5	45.45	0	hypothetical protein,carboxylate-amine ligase	PA2187,PA2181	hypothetical protein(PA2187),hypothetical protein(PA2181)
PA14_36375,PA14_36390	0	0	0	2.38	3.12	0	0	0	0	0	0	0	0	hypothetical protein,hypothetical protein	PA2180,PA2179	hypothetical protein(PA2180),hypothetical protein(PA2179)
PA14_36400	37.5	0	66.67	27.27	50	9.09	33.33	0	0	22.22	37.5	20	0	hypothetical protein	NA	NA
PA14_36420	0	0	3.17	6.8	3.12	0	0	5.56	18.18	5.26	5.71	3.12	0	sensor/response regulator hybrid	PA2177	probable sensor/response regulator hybrid(PA2177)
PA14_36450,PA14_36460	15.09	9.09	3.64	4.82	7.76	3.33	0	0	0	0	0	0	0	hypothetical protein,hypothetical protein	PA2176,PA2175	hypothetical protein(PA2176),hypothetical protein(PA2175)
PA14_36470	95.59	94.78	94.79	93.34	95.05	96.73	91.86	97.18	72.86	97.82	95.2	94.01	1	hypothetical protein	PA2174	hypothetical protein(PA2174)
PA14_36480,PA14_36490,PA14_36500,PA14_36520	0	0	0	0	0	0	0	8.33	0	0	0	0	0	hypothetical protein,hypothetical protein,hypothetical protein,hypothetical protein	NA,PA2173,PA2172,PA2171	NA,hypothetical protein(PA2173),hypothetical protein(PA2172),hypothetical protein(PA2171)
PA14_36530	0	NA	0	0	0	NA	NA	50	0	0	0	0	0	hypothetical protein	PA2169	hypothetical protein(PA2169)
PA14_36540,PA14_36550	0	0	0	0	0	0	0	0	33.33	0	0	0	0	hypothetical protein,hypothetical protein	PA2168,PA2167	hypothetical protein(PA2168),hypothetical protein(PA2167)
PA14_36560	0	0	4.65	4.35	7.41	2.86	0	0	0	0	0	33.33	0	hypothetical protein	PA2166	hypothetical protein(PA2166)
PA14_36570,PA14_36580,PA14_36590,PA14_36605,PA14_36620,PA14_36630,PA14_36650,PA14_36660,PA14_36670,PA14_36680,PA14_36690,PA14_36700	0	0	5.26	0	4.55	0.86	0	0	0	0	0	2.22	0	glycogen synthase(glgA),glycosyl hydrolase,4-alpha-glucanotransferase,maltooligosyl trehalose synthase,hypothetical protein,glycosyl hydrolase,hypothetical protein,alcohol dehydrogenase,hypothetical protein,hypothetical protein,cardiolipin synthase 2,hypothetical protein	PA2165,PA2164,PA2163,PA2162,PA2161,PA2160,PA2159,PA2158,PA2157,PA2156,PA2155,PA2154	probable glycogen synthase(PA2165),probable glycosyl hydrolase(PA2164),hypothetical protein(PA2163),probable glycosyl hydrolase(PA2162),hypothetical protein(PA2161),probable glycosyl hydrolase(PA2160),conserved hypothetical protein(PA2159),probable alcohol dehydrogenase (Zn-dependent)(PA2158),hypothetical protein(PA2157),conserved hypothetical protein(PA2156),probable phospholipase(PA2155),conser…
PA14_36760,PA14_36770,PA14_36780,PA14_36790,PA14_36810,PA14_36820	0.7	1.69	0	1.1	0	0	0	0	20	0	0	0	0	KU domain-containing protein,hypothetical protein,hypothetical protein,hypothetical protein,hydroperoxidase II(katE),hypothetical protein	PA2150,PA2149,PA2148,NA,PA2147,PA2146	conserved hypothetical protein(PA2150),hypothetical protein(PA2149),conserved hypothetical protein(PA2148),NA,catalase HPII(katE),conserved hypothetical protein(PA2146)
[truncated: 1,999 more rows]
