# Supplementary material for: Quantitative mapping of mRNA 3’ ends in Pseudomonas aeruginosa reveals a pervasive role for premature 3’ end formation in response to azithromycin
Source: PLoS Genet. 2021 Jul 12;17(7):e1009634. doi: 10.1371/journal.pgen.1009634 (PMC8297930; doi:10.1371/journal.pgen.1009634)
Supplement: S13 Table — (XLSX) [file pgen.1009634.s018.xlsx]

## Sheet: Sheet1
S13 Table. Genes predicted to form alternate structures by PASIFIC or Rho-independent transcription terminators predicted by ARNold in their early transcription termination zone. Genes with known riboregulators are indicated in bold. Percentage early termination values are provided in the Supplementary Table S12.
Gene	PA14 gene product	Sequence of the early termination zone (transcript leader + 40 nt of the CDS). The sequence used to predict alternate structures by PASIFIC is shown in bold. * indicates 3’-peaks detected in the early termination zone. Start codons are shown in red. Intrinsic terminators are indicated in blue (for stem sequence) and green (for loop) colors.	Notes and comments of low confidence and very low confidence indicate PASIFIC Scores < 0.5 and < 0.3, respectively.
PA14_19130	autoinducer synthesis protein RhlI(rhlI)	ATGTGTGTGCTGGTATGTCCTCCGACTGAGAGGGCCCAGGAGTATCAGGGTAGGGATGCCGCCTTTTTTTT*CTCGGCCGGCACGACACGGGGACTTGGTCA*TGATCGAATTGCTCTCTGAATCGCTGGAAGGGCTTTCCG*CC	Confident prediction, Note: Alternate structure predicted with full ET sequence.
PA14_28360	hypothetical protein	CCGGACCCGACCGATCGGGTTGTCGCGACGGGCATGGAGGGGTGATCGGTCGGTCGGGTTCGCGTCT*TTTCGGGGCACCCGAATCTGAAAAAATCTTGCTTCTCGCCATACCGGGGGAGCGGGGCGGGTAGATTTT*CTTCCGAATCCTTCACTTTCTACCCGGTCATGGA*AAAAGCTCTGAAATTGGCGTCATGCCTCTACGGCC	Confident prediction
PA14_28250	secreted acid phosphatase	GCTGTACATCCCTGGATCCTTTCCCGGCCTGCTCCACGCGGCCGGGATTTTTTT*GCCCG*CCGCAGCCGCTTCCCGGACAACGCGTCAATCGGTTACGTCATTGC*GCCATCGCGATTGTGGTACCGCAC*GCCTTGAAGTATGAAAACACACCGCCAT
PA14_40430	hypothetical protein	GCTTTGCAGTTCATCGGAGTTGGCTTTCATTCGTGACTCCAGGGCAATCATTGCCGAAGCATAGCGATGTTTTCGGCAAGGACTGAAGAGGCAC*GCGT*GCCCGCAGGAGGTTTTCA*TGCCCGGCCACCGCATCACCCTCACCGGAGAAAAGCAGA	Confident prediction
PA14_20560, PA14_20570, PA14_20580, PA14_20590	acylamide amidohydrolase(amiE), chaperone, aliphatic amidase expression-regulating protein(amiC), aliphatic amidase regulator(amiR)	ATCAGGTCATGCGCATCAGCGTCGATGTCGCGGGACCGAACCTAACGCATACGTACAGAGCAAATGGGCTCTCCCGGGGTTACCCGGGAGGGCTTTTTTCG*TCCCGAAAAAATAACAACAAGAGGTGATATCCATGCGTCACGGCGATATTTCCAGCAGCAACGACACCGTCG	Low PASIFIC confidence score
PA14_39970	phenazine biosynthesis protein(phzA2)	CTGTCAAATCTGGTTACAACTGGGTTTCAGGCGAAACATTCGGTCATGGCAATTCGGCATTAGTTGAAACTTTGGAGACGCTCCGAAGCGGGCAACTTTT*GCCCGGAAAAAGTTTCACGGCAATTTCTCCGGCCTGTCATCCCGATGTCTTCTTTCCGGTATGGATGCCAGTCGATTCGAACTGGCGGAGATTCGCACCATGCGAGAGTACCAACGGTTGAAAGGGTTTACCGACAACC	Low PASIFIC confidence score
PA14_49480	hypothetical protein	ACCATTAGTAGCGCTGTGCCACCACATGGATTGTTGGGGAAGCGATAGAAAGACCGAAGCCCCGCCTTGTGCGGGGTTTTTTATT*GGAATGAAAATGCAAATAACTAAACTAACCCTCCATCGCTTTAAAAAAT	Very low PASIFIC confidence score
PA14_12560	hypothetical protein	CTGTTTCAGTTGTCATGCCCGCGTGGCCCCCGCATATAAAGAGCAGCCTGCTCGTAGAACGATAAACGCCTTGCCCGCCCCCCATGGCACGCTCCGTCCGACCGCGAGCCGGACTTCGTTT*GCTTGAAAATCCGGAGGTTGCCAATGGATCCCGAACTGTTCGAAGAGTGGATGATGACCGGTC	Confident prediction
PA14_61260	hypothetical protein	TCGCTGTAGCGGGCCGTCTGCAACCCAGTCCCCTCTCCGGCAGACCATGAGGT*GCCTACCCGCGCCGAAAGTTACACCCT*GCTTCGCGTTACCTCGCGCTGGGTGGAAGAGC*TCCGT*AACACCAGGCGCCCTTCCAAGTTT*GCTCAAT*CGGCAGTTGACGTAGCCGGTGACTACCGTC*ACCCATGCTCTGCC*GGGCAGCCAACC*GAATTTCGGTCGCCCGCCCCT*GGGTGGCCGTATAGCGTTCTAGAGGTGAAAACGTGGAGCTT*TTATCAGGCGCTGAAATGGTCGTCCGCTCGT	Confident prediction, Note: yybP-ykoY manganese riboswitch in PAO1 homolog
PA14_26420	TonB-dependent receptor	AATCCAGATCGTTCAAGGCTTGACTGGAAACGGTGCGGATGTTCCCATCCGGCCCGTTCCAGGTGCCTCCTGCCGCCGCGCAGGAGGTGAAACGGGAAGCCGGTGCGTCACTTCAGTGATCAGTCCGGCGCTGCCCCCGC*AACGGTAAGCGAGCGAAATCCTCTTCAGGCCACTGTGCTCCAGCATGGGAAGGCGAGGATTTCACGA*CCCTCGCAAGCCCGGAGACCGGCCTGCAACGCCCTGTTGGCACACCCGCGGTGGGCGGGAGCGAGCCGGTTGTTCGAGGCGCTGTCGC*GCCTGCGATTTCCTGC*GCGTTCCGTCCTGCCCGGTCATGAGATGGAACGCCCATGCCCCGCTTCAGCCGTTTGCGCACCGAGCCTTTCGCCC	Confident prediction. Note: PAO1 cobalamin riboswitch (RFAM)
PA14_21650, PA14_21660	hypothetical protein, hypothetical protein	ACCGGCCTGCCTGCCGAAGTACGTTGGACCCCACAAGAAGCCTCGCTCATTTGCGAGGCTTTTTGCTTTTCCGGCCTCGCGCCCTGTGCTAGAAGGCTGCCTCTGCGAGTCCGTTCTGTTCTGGAGTACCCCTGTGGAGTCTGAATCCATCGTCTATGGCTGCATCCGCGACT
PA14_00080	hypothetical protein	GGCAATGGAATGGCAATCCCAGGCCAGGGAGTCATTTGGCACGCAGCAGTGGGTGTCTCGGAG*TACGTGCGAACCCCTTGGCGGGTGGATCACCG*GAGTAACGCAGTAAGCGCCTA*TCGCA*TGCCAGCACGGCCGACCGGCCGT*GTTTCCACC*ACAGGTGGAGCGGGCATGACGACGGGGAGT*TCCGGGGC*GTCTGCCCGTTCCCAAGGACGGTA*ACCGTGAAACGCCTGAAAAAGACACTGCACCTTTCAAGCTTGT	Confident prediction
PA14_69190	transcription termination factor Rho(rho)	CGCGACGTTTTTTCCGTCGCCTTCTGCATGCCGTCCCGGACGCACTTCCTACTCGAACTTT*CTAGCGCTCCTGTCGCCCCCTTGCGACACGGCTTT*CCCAAGCTCGACGCTTTCTCCAATTCCTCTTTCTGCGTACCTATCTCTTT*CCTATGAATCT*GACCGAACTCAAGCAAAAGCCGATTGCCGAAC	Very low confidence score with specified 3'-end peaks (highly confident with unknown 3’-end specified on PASIFIC input)
PA14_42870	hypothetical protein	CTGTCAAATCTGGTTACAACTGGGTTTCAGGCGAAACATTCGGTCATGGCAATTCGGCATTAGTTGAAACTTTGGAGACGCTCCGAAGCGGGCAACTTTT*GCCCGGAAAAAGTTTCACGGCAATTTCTCCGGCCTGTCATCCCGATGTCTTCTTTCCGGTATGGATGCCAGTCGATTCGAACTGGCGGAGATTCGCACCATGCGAGAGTACCAACGGTTGAAAGGGTTTACCGACAACC*GCGGCTGAACATCCGCCA*TCGTCGCCGGAAAGCGGCGTCACCAGTGGTCCCGACAGGACAGGAAGGAAATGAACCTGATCGCGCACGTGGAAATACCGGTGTCCGACC	Very low PASIFIC confidence score
PA14_01290, PA14_01300, PA14_01310, PA14_01320	cytochrome c oxidase subunit II(coxB), cytochrome c oxidase subunit I(coxA), cytochrome C oxidase assembly protein, cytochrome c oxidase subunit III(coIII)	GAATGCTGAACCTGATGAACCCGGCCTGCCTTGCTGTGTGCCGAGGTGCGACGGTCAAAGT*TCGTTGTCTTGGCGGTCCACCCCTTGGCCGTT*GGCGTCTGCCGGC.GGGATAAAAACAACGATAAGGGGAACCCGA*ATGCTGC*GACATCCACGAGTCTGGATGGGCTTCCTTTT*GC	Confident prediction
PA14_59380	hypothetical protein	GTGATCTGCTGACGTTGTCAGCGACATGCCCCCATGCAGCTCGGATCCGAAATGCTGCAGCACAGCCCACCGTGTTGATCCAACCCAAGACCGCATAGCTTCTGGTAGCGCGGTCGGTCGGCCTCGGTCGATAGAAGCTCCC*TTCCGCAACCCAGCGGGGAATCCACTTCCCCGCCAGGGCCAGTGTTTT*CTCCGCACCCTCAACCTGCAGGAGAAACACCATGTCCAAGCAATCCACCAGCTTCGAAATCGGCTTTGCCC	Very low PASIFIC confidence score
PA14_10740	spermidine acetyltransferase	TCCGCCGGATGCTCGGCCAGTCGAAGGGAGGAACGAAGCATGTCGTATGAACAGTCCAGCAGCGTACCTAGCGACTTTCTTTCCTCCTTTTTCCA*AGAGCCTGTCATCCATGATCGAACTCAGAACCATCACCCGCGACGACTGGGAAA
PA14_02450, PA14_02460, PA14_02470	NAD(P) transhydrogenase subunit alpha part 1, NAD(P) transhydrogenase subunit alpha part 2, pyridine nucleotide transhydrogenase subunit beta(pntB)	TTTCTATGTCGTATGCCTTCAGAACTTGTTGAAGGCTTTTCGGCTCGATTGCACAATGCCGCGCCAAGGTTCGTTCGCGAATCGCGGTATGTGAGCTAGACCTCCGCAGCCGGTGCGCCATCCGCAGTGCCCCGGACTACTCGACAATCACGCAGGAGATTCGTGAGTGCAGATCGGTGTCCCCCTCGAGACCCATGCCGGTGAGA
PA14_57580, PA14_57590	30S ribosomal protein S9(rpsI), 50S ribosomal protein L13(rplM)	GCCTTTCATCGGTGGGGGATGCCAAGCCTGCCGATCGATGTATCTAGTCGTTACGGACGCACACC*GACCCGAGCCCCAATTCGTGTCTGTTTTCGGCT*GTCCTTGACTT*GTCAAGGCAACCACTGTCCAGTAAGATTCGCC*GTCTTATTTTCAGGCGGCCCCTGAGGCTAT*AACGAATGAAAACCTATACCGCGAAACCGGAAACTGTACAGCGCG	Very low PASIFIC confidence score
PA14_45960	transcriptional regulator LasR(lasR)	GACTGAAATGTGCCTTTCCGGCACAACGCCAACTCTATAGAGTGGGCTGACTGGACATCTTCAGGGGTCGTCGGGCACGGGCGCATGCGCCTCGGCAGGAAGCCGGGATTCTCGGACTGCCGTACAACGTGCCGGATA*TCGGGT*GCCGAATCCATATTT*GGCTGATTGGTTAATAG*TTTAAGAAGAACGTAGCGCTATGGCCTTGGTTGACGGTTTTCTTGAGCTGGAACGCTCAA
PA14_27050	Slt family transglycosylase	CTGGAATTCGCAGCGAGGCGGCGCCCCCTCGATCGCGCCGGACCCGCCGGGGGATGGGTGGCAAACCGCTTGTAGAACAATCCGTTATAATCGCAGATCGGGTTCTTCGGC*GCCCGGATTATCTACCCAATGCCTCCGTTTGCAGCCGCTGTCGGAGAGGAACTTGCCAAGACT*GCCATGCTCTGATTGATCCGGTCCCCCGGAGAGGGACATCGA*GCCTGGCCTCT*GGAGACCTGGATGACGCGTCTGTTGCTGCTTTCGCTTT*GCCTGCTGGT*GC
PA14_21020	non-ribosomal peptide synthetase	GCTCTTGCTTCGGGTGCCGCCGCTTCCCTGCCAACCACGCTGGCTACGGCGCGCTGAAACGT*CGACGGGT*GGAACCTGTCCGGCGAGGCGTGCGGT*GCCCGTGTTCGCCGAATCGATGGATTGTTGAAGAGGACGCAGGGATGGTTCGTTTC*GCTCGCTTGCCGCTATCGCCCTACCAAC	Low PASIFIC confidence score
PA14_30050	isocitrate lyase	GCTCCCGCTAATCAGGGGCTCTGAAACGACGAGCTCCCGGTGCCTGCGCCGATACGCCCTCGGCCTCCACCGTGTT*GATCTGCCCACAAGGCGGCTTGACGAGATTGCGACT*GGAACGAAGTTGTCCTGAGGGACGGGGAAGCGTTT*ACGTATCAGCCAGATCGAAAGACTCGACAGCGAGTCGCCCACCGGCAACCACGAGCCGAACGGCACTTGA*TCCAGTCGAGAAGCACGGTCCGCGAACTGT*TCGTCTCCACCCCCTCCTCGGCGTCATTCTTCGCCACGGTCATTCTCTCGCCATGCAGCGGTGAGCCACCCG*CAAGACAACCTTCACCAGCAGGTTTTGAGTGGGTCAGTCGGTGCTCAACCAATACATTTCTTGAAGGATTGACC…
PA14_00990	hypothetical protein	AACCTTTCGAGTCATCCGATATTCATCAATGGCTCCTACAAGATCCGACG.GAGTGGATCTTACAAGCGAAGGTGAGGGCCGCGCAGC*GGCTCCGATGATAGGGAGA.TCGTCACCGTGCTGGATGTACCCGTTT*TGCT*GGCCGCCGTATCCCCGG
PA14_44170	hypothetical protein	CTTTCGCGTTGGAGCGGCACGACATCCGCCGTTTGTCACGGCGGTTTCATCTGCGCTCCCTAGACTGCCGATAAACCTGATGAGGAGACGGGCAATGAATTCGCAACACACCGATACCGCCAAGCGCCGCGTGA
PA14_62150, PA14_62160	acetolactate synthase 3 regulatory subunit(ilvH), acetolactate synthase 3 catalytic subunit(ilvI)	TCGCTGTAGCGGGCCGTCTGCAACCCAGTCCCCTCTCCGGCAGACCATGAGGT*GCCTACCCGCGCCGAAAGTTACACCCT*GCTTCGCGTTACCTCGCGCTGGGTGGAAGAGC*TCCGT*AACACCAGGCGCCCTTCCAAGTTT*GCTCAAT*CGGCAGTTGACGTAGCCGGTGACTACCGTC*ACCCATGCTCTGCC*GGGCAGCCAACC*GAATTTCGGTCGCCCGCCCCT*GGGTGGCCGTATAGCGTTCTAGAGGTGAAAACGTGGAGCTT*TTATCAGGCGCTGAAATGGTCGTCCGCTCGT
PA14_31150	hypothetical protein	AGTGCCCAAAAATCGCTGTTCCGTGCTTTTACGGAAATCCGCATTTACGGATTTCCACAGAACCGGGGAATCGCATCCGTGTCTTTCCGGCTTCCTGCAATTGCGCTTCTGCGCTTTCGTTCTTCTACGGATGCGATGGCTTGTGCATCCGTGTTTCCACACGCATGCACGGTTCCGTGG
PA14_10750	sugar efflux transporter	ATTCGGCAGTTCCCTCCAATACCTATAACGACCATCCAACGCACATCGCCGCCCCGGACCCTTGCGTCCGGGGCGTTTTCCGTC*GTGCGTGGCGAGGGTCGCGGGACCTGCCCGTCCGCCCCCTGCTCCGGAACCGAACGCCCCATGGACAGCACCTCCGAAACCCGCAGCGGCAGCTGGCTGA	Very low confidence score with specified 3'-end peaks (highly confident with unknown 3’-end specified on PASIFIC input)
PA14_NovelOrf_001	PA14_NovelOrf_001	GACAATTCAGTGGTTTGATGGGATCTGACGGGGAGCTTTCTAAGTTGCCCAGTGGGAATTACGAGGCCTCCTG*TTCAAAAAGAGCGGCGGCAGTTGGGAGGCTCGAGTGAGCTTTCACTC*GCC*CGCAACAGCGGCTGGATCTTCGCC*GTCATCGCCACTCACTGAGCCTGACAGCTTT*TTGCTATGCTGCCGACCTGCGCCG*TGGGACTTAGTTGGCACCGGC
PA14_16020	hypothetical protein	ACCGACGAAAGACCGTCGTCACCCTATCCAAGGTTGGGTGACAAACGAAGCCCACGAAGAGGATGATTGCATCTAGCCATCATCCTCTTTTTTCA*TCAGGCCATGACCATGTCCAATCAACAACATTCCCGCCTGGGCCAGA	Very low confidence score with specified 3'-end peaks (highly confident with unknown 3’-end specified on PASIFIC input)
PA14_30200	cold-shock protein CspD(cspD)	ATACCCCTACAGGGTATCAGGGGTTCCGCACCCGTCTCGACCCAGGTCGGACGCGGGATCGTAGT*GGATGATACTCCAGCGTTGGAGTCCTTTGC*AGAGGGATATGAGCAT*GCTCAGCGGTAAGGTCAAGTGGTTCAACAACGCCAAGG	Low PASIFIC confidence score
PA14_28770	hypothetical protein	GCGGCGGTGATTTTCATTGCATGGTGGACTGACGCGAATTTTGGGGGGTTACAGCAGGGGCACTGCAATGATGTATGACTGAGAACTTTTTGAATAAAATGGTTCTTTTTTTATATCTTGCTACGCTAGGCAGAAACTGAATAAGAGCTGCTGGCAACAGAGGTTGAAACGTGACATGGGTTGATTGTTGGGGTATTGCAATCAGGACGCGTCGGTACGATATGCCAACATATATATATCGTCTCTGGGAGCAACGAATGGATAATCTGAAAACACGAATCGTCAATTCATACAATG
PA14_62400	aminotransferase	AAGAAAGCGCCTGGCTGGTGCTTTCCAGGCCGCCGCAGCGGCCGGCGTCGCTCGGACGGTTCCGGGCGCTTACGTTACTCCGAGGACAGCATGGCTGAATCACGCCCTGCGCGCCGTTTCGCGC*GCATC
PA14_64520	bacterioferritin	GTAAGCAGAAAAAGCCGGCCGCAGAGCCGGCCCTTTTCACCGGATCAGCCTCAAGGAGAAAACCGATGACCACCGTTCAACTGACGGACGTCCAGACCCTTCGCG
PA14_58150	rod shape-determining protein MreB(mreB)	ACTTTTTTACCCGCGTATTTTTCACCCACGCTTCGCCTAGGGTTTCTTTCCCATG*TTCAAAAAATTGCGTGGCATGTTTTCCAGC*GATCTGT	Very low PASIFIC confidence score
PA14_NovelOrf_009	PA14_NovelOrf_009	AGTATGTAGCCGGCTAATTTCCCCGGCTGGGGAGATTGCTGTTATGGAAATGTCCACCTTAAGGGGAACACGATGAACAACGTTCTGAAATTCTCTGCTCTGGCTCTGGCTG
PA14_19100, PA14_19110	rhamnosyltransferase chain A(rhlA), rhamnosyltransferase chain B(rhlB)	ATCGGCTACGCGTGAACACGGACGCCAATCGTTTGCGCAGGCCGATCTGCAAGACCCACACAAGCCCCTCGCCTGAAGGGGTACGCATCCGCCGT*GGCTGGTCCGCGCGGATGGCCGCT*GAGT*TACTTGTCTGCCGTTCGAACAATAAGAACGAACTCTACGTAATGCCGGGATACCCGTGGCAGCGATAGCTGTTT*GCCTGTTCGAAAATTTTTGGGAGGTGTGAGATGCGGCGCGAAAGTCTGTTGGTATCGGTTTGCAAGGGCC	Note: RNA thermometer known to regulate rhlA [135].
PA14_09490	phenazine-specific methyltransferase(phzM)	TCCTGCAATGCCGGAGGTTGTAGCCAAGTTGTAATTTTATTCTTTCGGTACGCAGGAAAAGGCTCTGGAACAGGCAGTTGGAAAGTTCCAGGGTTGTTTCCGCAACGAGATCCAGGGAGCGCTGATCCGGGGGATGAGCGCATTTTTC*TCAAAGTTCCGAATGAACCGGGGTGTTCTGCGGTATTTCTCGCCGAACGGGCAAGAAGTGCGAAATAGAGCGCTTGGGTACTTCTC*GGGTTACGGAAATGTGTAACGAGAGAGAATAAAAGATGAATAATTCGAATCTTGCTGCTGCGCGTAATTTGATAC
PA14_21710	hypothetical protein	CTGCGTGAGCGCGGACGGCCCCGGCGGCCGGCT*GTCCGTTCATCGTAGCCGGTTTCGGCTGCGGCACTAAACGCGGCCGCTACGCTCTGATGGGAGCGGAGTTTTGCGT*CGATGTCGAGGAGGGCGCCCATGTTCAAGCCGCTACCGATCA
PA14_23590, PA14_23610	transcriptional regulator, hydrolase	TTTTTCCCGCTCTGCGGGGCTCTATAGGGCCATTCCGAATTGGAATGGCCCTTTTGTTTTTTCCCTTTTCGAATTTCCTGACAGACGGTCCGGCCGTACGCTTGCCGATTTTTATTATGCATATAATATTTCACTCATAATATTTTCGGAGATCGTCATGAGCGACAAGAAAACCCAGACCCGTGCCCGCATCCTCG
PA14_23260	DNA gyrase subunit A(gyrA)	GTTATTCGAGCGCCCCGCGGAGGGGCCTCGAGAGTGCGCGAATCCTTGACTCAAGTCGTTGATTTGTAGTGAGTTGGCGCTGCTCGGGCATGCGCCGACCTACTTCGTTT*GCCTCAGGATCGAGGCGGCGAAGTTCC*ACCAGAAAAAGGA*ACCAGGCTTCTCATGGGCGAACTGGCCAAAGAAATTCTCCCGGTCAATATCG
PA14_05820	hypothetical protein	GCAACACCCCGGCGCGCTTTTTCACGGTAGCGCGCCGGCCGCCGGGGAGACGGGCAAGGAACCCGTCTT*CCCGGCCATTTCCGTTTC*CAGCCCCCAGCAGCGAGAACCGTCATGCCCGGCGCCCTTTCCCATATCCGCGTACTCGACCTGT	Low PASIFIC confidence score
