# Supplementary material for: Quantitative mapping of mRNA 3’ ends in Pseudomonas aeruginosa reveals a pervasive role for premature 3’ end formation in response to azithromycin
Source: PLoS Genet. 2021 Jul 12;17(7):e1009634. doi: 10.1371/journal.pgen.1009634 (PMC8297930; doi:10.1371/journal.pgen.1009634)
Supplement: S14 Table — (XLSX) [file pgen.1009634.s019.xlsx]

## Sheet: Sheet1
S14 Table. Primers for RT-qPCR
Primer	Sequence (5'-3')
LasI_FL-qPCR-Fwd	CTGAAGATCGGCATCGAGCG
LasI_FL-qPCR-Rev	CGTAAAGCGCGATCTGGGTC
LasI_short-qPCR-Fwd	GGAGGAAGTGAAGATGATCG
LasI_short-qPCR-Rev	CGCCCAGCAGTTTTTTATCG
HemN_FL-qPCR-Fwd	ATCGGCATGGATCACTTCGC
HemN_FL-qPCR-Rev	TGGAAATTGCGTTGCAGGGT
HemN_short-qPCR-Fwd	GACACCCCCTGTCGCTCTA
HemN_short-qPCR-Rev	CCTTGTTGCAGGCGCAGTAG
