# Supplementary material for: Quantitative mapping of mRNA 3’ ends in Pseudomonas aeruginosa reveals a pervasive role for premature 3’ end formation in response to azithromycin
Source: PLoS Genet. 2021 Jul 12;17(7):e1009634. doi: 10.1371/journal.pgen.1009634 (PMC8297930; doi:10.1371/journal.pgen.1009634)
Supplement: S1 Scripts — (ZIP) [file pgen.1009634.s020.zip]

Archive with 11 entries (10 files):
- Supplemental Scripts/
- Supplemental Scripts/ETanalysis.ipynb
- Supplemental Scripts/RcodeCMHIFL.R
- Supplemental Scripts/IFlratioFileCreator_step1.py
- Supplemental Scripts/SignificantPeaksPerGeneFinder.py
- Supplemental Scripts/createFilesToAsscoiateReadsWithGenes.sh
- Supplemental Scripts/DEseq2_Wurtzel400_3pReads.R
- Supplemental Scripts/DEseqFileCreateAndRunInstruction.py
- Supplemental Scripts/MakeSignificantPeaksFile.sh
- Supplemental Scripts/Map3p-seq-peaks.pl
- Supplemental Scripts/PA-5ptrimmer.pl
