# Supplementary material for: Quantitative mapping of mRNA 3’ ends in Pseudomonas aeruginosa reveals a pervasive role for premature 3’ end formation in response to azithromycin
Source: PLoS Genet. 2021 Jul 12;17(7):e1009634. doi: 10.1371/journal.pgen.1009634 (PMC8297930; doi:10.1371/journal.pgen.1009634)
Supplement: S1 Scripts — (ZIP) [file pgen.1009634.s020.zip › Supplemental Scripts/ETanalysis.ipynb]

# %% [code]
##functions for printing out five items in dictionaries and lists
# print first five items in the dictionary
def first5inDict(x):   # input dictionary = d   
    a= 0
    for each in x:
        a+=1
        if a<5:
            print (each, x[each], '\n')
        else:
            break
# print first five items in the list
def first5inList(List):
    for item in List[0:5]:
        print( item, '\n')

# %% [code]
bedFile = "/Users/skonikkat/Desktop/genomeFiles/Wurtzel_PA14.bed"
dataFiles = ["/Users/skonikkat/Desktop/bedGraphFiles/PA_Wurtzel_400window_Genes_Reads_Hits_NotAssigned.txt", "/Users/skonikkat/Desktop/bedGraphFiles/PA_Wurtzel_400window_Genes_SigPeaks_Hits_NotAssigned.txt"]

# %% [code]
import copy 
import pandas as pd
import numpy as np
import seaborn as sns

# %% [markdown]
Step 1.  Associate reads/peaks with genes

# %% [code]
#Step 1.1. Make TU dictionaries from the bed file for PA14 gene
# STEP 1.1.A. 
# Make dictionary with information about genes, and list of genes on positive and negative strand
# Create empty data structures: NegGeneOrderList, PosGeneOrderList, TUdict
##TUdict = {uniqueID: start, end, direction, UTR5p}
NegGeneOrderList,PosGeneOrderList,TUdict  = [], [],dict()
with open(bedFile, 'r') as f:
    for line in f:
        info = line.rstrip().split('\t')
        uniqueID, direction = info[3], info[5]
        start, end, direction = int(info[1]), int(info[2]), info[5]
        if direction == "-":
            NegGeneOrderList.append(uniqueID)
            UTR5p=int(info[2])-int(info[7])
        elif direction == "+":
            PosGeneOrderList.append(uniqueID)
            UTR5p = int(info[6]) - int(info[1])
        TUdict[uniqueID]=[(start,end),direction, UTR5p]
f.close()

## STEP 1.1.B
## Find next and previous genes using the PosGeneOrderList and NegGeneOrderList
for gene in TUdict:
    direction = TUdict[gene][1]
    if direction == '+': # find adjacent genes for the positive strand genes
        index = PosGeneOrderList.index(gene)
        if index == len(PosGeneOrderList)-1: 
            previousGene, nextGene = PosGeneOrderList[index-1], ""
        elif index == 0:
            previousGene, nextGene = "", PosGeneOrderList[index+1]
        else:
            previousGene, nextGene =  PosGeneOrderList[index-1], PosGeneOrderList[index+1]
    elif direction == '-': # find adjacent genes for the negative strand genes
        Index = NegGeneOrderList.index(gene)
        if Index == len(NegGeneOrderList)-1:
            previousGene, nextGene= "", NegGeneOrderList[Index-1]
        elif Index == 0:
            previousGene, nextGene =  NegGeneOrderList[Index+1], ""
        else:
            nextGene, previousGene = NegGeneOrderList[Index-1], NegGeneOrderList[Index+1]
    TUdict[gene].append(previousGene)
    TUdict[gene].append(nextGene)

# TUdict structure
# PA14_31220 [(2714605, 2714884), '-', 0, 'PA14_31230', 'PA14_31200']
# gene      [(readStart, readEnd), dir, UTR, previousGene, nextGene]

# %% [code]
# 1.2.A
# Function to generate output file names
def outFileHandle(fileName, n):
    if "reads" in fileName.lower():
        oHandle = fileName.split("/")[-1].split("_Genes")[0]+"_AllReadsPerGene" +"_"+str(n)+"ntIntraORF_For5pOutlierAnalysis.txt"
    else:
        oHandle = fileName.split("/")[-1].split("_Genes")[0]+"_SigPeaksPerGene" +"_"+str(n)+"ntIntraORF_For5pOutlierAnalysis.txt"
    return oHandle 

# Function to assign reads to positions w.r.t genes i.e., 5p, Intra, 3p
# the reads will be assigned 5p if they are n nts into the start of CDS 
def CreateOutput(dataFile, n, TUdict):
    with open(dataFile, 'r') as f:
        outFileName = outFileHandle(dataFile, n)
        with open (outFileName, 'w') as o:
            o.write("##Gene ReadStart ReadEnd	BF-Az1	BF-Az2	BF-Az3	BF-U1	BF-U2	BF-U3	Pl-Az1	Pl-Az2	Pl-Az3	Pl-Az1	Pl-Az2	Pl-Az3\n")
            for line in f:
                if  line.startswith("PA") :
                    info = line.rstrip().split("\t")
                    gene = info[0]
                    direction, UTRlength = TUdict[gene][1], TUdict[gene][2]
                    # For genes on sense strand 
                    if direction == "+":
                        readStart, readEnd, hits = int(info[1]), int(info[2]) , info[3]
                        geneStart, geneEnd, nextGene, previousGene = TUdict[gene][0][0], TUdict[gene][0][1], TUdict[gene][4], TUdict[gene][3]
                        try: # will work for all genes except the last pos. strand gene in the gff
                            ORFstart = geneStart + UTRlength
                            nextGeneStart = TUdict[nextGene][0][0]
                            if readStart >= geneStart  and readStart <= ORFstart+n: # 5p
                                o.write(line.rstrip()+'\t5p\n')
                            elif readEnd > ORFstart+n and readEnd < geneEnd: #intragenic
                                o.write(line.rstrip()+'\tI\n')
                            elif readEnd >= geneEnd and readEnd < nextGeneStart+10:  #3p
                                o.write(line.rstrip()+'\t3p\n')
                            else:
                                pass   
                        except: # for last gene on the positive strand
                            if readStart >= geneStart and readStart <= ORFstart+n:
                               o.write(line.rstrip()+'\t5p\n')
                            elif readStart > ORFstart+n and  readEnd < geneEnd: 
                                o.write(line.rstrip()+'\tI\n')
                            elif readEnd >= geneEnd  and readEnd - geneEnd < 400 :
                               o.write(line.rstrip()+'\t3p\n')

                    # For genes on antisense strand
                    elif direction == "-":
                        readStart, readEnd, = int(info[2]), int(info[1])
                        geneStart, geneEnd, nextGene, previousGene = TUdict[gene][0][1], TUdict[gene][0][0], TUdict[gene][4], TUdict[gene][3]
                        ORFstart = geneStart - UTRlength
                        try:
                            nextGeneStart = TUdict[nextGene][0][1]
                            if readStart <= geneStart and readStart >= ORFstart-n:
                                o.write(line.rstrip()+'\t5p\n')
                            elif readStart < ORFstart-n and readEnd > geneEnd:
                                o.write(line.rstrip()+'\tI\n')
                            elif readEnd <= geneEnd  and readEnd > nextGeneStart-10:
                                o.write(line.rstrip()+'\t3p\n')
                            else:
                                pass
                        except: # last gene on neg. starnd
                            if readStart <= geneStart and readStart >= ORFstart-n:
                                o.write(line.rstrip()+'\t5p\n')
                            if readStart < ORFstart-n and readEnd > geneEnd:
                                o.write(line.rstrip()+'\tI\n')
                            elif readEnd <= geneEnd and geneEnd-readEnd < 400:
                                o.write(line.rstrip()+'\t3p\n')
                            else:
                                pass         

# %% [code]
# Step 1.2.B. Call the input read and 
readFilesFor5pOutlierAnalysis = []
peakFilesFor5pOutlierAnalysis = [] 

# Number of nucleotides to consider intraORF for the analysis as a list
nList = [0,10,20,30,40,50]


for dataFile in dataFiles: #Call the read and peak files
    print( dataFile)
    for n in nList: # For each nt.s into ORF consideration 
        CreateOutput(dataFile, n, TUdict)
        outFile =  outFileHandle(dataFile,n)
        if "reads" in outFile.lower():
            readFilesFor5pOutlierAnalysis.append(outFile)
        else: 
            peakFilesFor5pOutlierAnalysis.append(outFile)
        print( n, '\t', outFile)
    print ('-----------------------------------------------------------------------------')

# %% [code]
print(readFilesFor5pOutlierAnalysis)

# %% [code]
# 2.1.1 FUNCTION TO CALCULATE HITS PER POSITION AND TOTAL HITS FOR EACH GENE
def MakeHitsPerGeneDict(File):
    #Make an empty data structure, a list for later purpose and an empty dict
    List = [[0]*12, [0]*12,[0]*12]
    d =dict()
    totalReadsDict = dict()
    totalReadsList = [0]*12
    geneOrder = []
    with open(File, 'r') as f:
        for line in f:
            if line.startswith("PA"):
                info = line.rstrip(). split('\t')   #Get info of the line
                gene =  info[0]                     # Get the name of the gene
                d[gene] = d.get(gene,  copy.deepcopy(List)) # Assign the empty list as value for d[gene]
                totalReadsDict[gene] = totalReadsDict.get(gene, copy.deepcopy(totalReadsList))
                peak =  (int(info[1]), int(info[2]))    #Peak Info
                PeakLocation = info[15]   # Is the peak 5p, I, or 3p
                if PeakLocation == '5p':# If peak is in the 5p               
                    for i in range(3, 15):                  # go through the values in the each data set  
                        for j in range(0, len(d[gene][0])):     #go through the 12 positions in the d[gene][5p]
                            if i-3== j:                                    # if position matches the dataset it corresponds to condition
                                value = int(info[i])                    # Add #of hits to the corresponding data position in the list
                                d[gene][0][j] += value
                                totalReadsDict[gene][j] += value
                elif PeakLocation == 'I':
                    for i in range(3, 15):
                        for j in range(0, len(d[gene][0])):
                            if i-3== j:
                                value = int(info[i])
                                d[gene][1][j] += value
                                totalReadsDict[gene][j] += value
                elif PeakLocation == '3p':
                    for i in range(3, 15):
                        for j in range(0, len(d[gene][0])):
                            if i-3== j:
                                value = int(info[i])
                                d[gene][2][j] += value
                                totalReadsDict[gene][j] += value
                if gene not in geneOrder:
                	geneOrder.append(gene)
    return d, totalReadsDict, geneOrder

# STEP 2.1.2 FIND THE PERCENT READS for each position
def MakePercent5pDict(d, totalReadsDict):
    percentDict = dict()
    for gene in totalReadsDict:
        L = [0]*12
        if totalReadsDict[gene].count(0)== 12:
            pass
        else:
            for i in range(0, 12):
                if totalReadsDict[gene][i] == 0:
                    L[i]="NA"
                else:
                    x = round(float(d[gene][0][i])/totalReadsDict[gene][i]*100,2)
                    L[i] = x
            percentDict[gene] = L
    percent5pDict = dict()
    for each in percentDict:
        if percentDict[each].count(0.0) == 12:
            pass 
        else:
            percent5pDict[each] = percentDict[each]
    return percent5pDict

# STEP 2.1.3. # Function that sets of the percent cut off and 
def MakeOutputPercentTerminationFile(percent5pDict, n, File):
    ListOfFiles = [] #Make a list of files with the different cut off values set as output
    outHandle = File.split('_For')[0]+'_Percent_For5pOutlierAnalysis.txt'
    print (File.split("_For")[0])
    with open(outHandle, 'w') as o:
        o.write("Gene	BF-Az1	BF-Az2	BF-Az3	BF-U1	BF-U2	BF-U3	Pl-Az1	Pl-Az2	Pl-Az3	Pl-U1	Pl-U2	Pl-U3\n")
        d = dict()
        for gene in percent5pDict:
            x = gene + '\t'
            for each in percent5pDict[gene]:
                x+= str(each) + '\t'
            x = x.rstrip('\t')+'\n'
            o.write(x)
        o.close()
        ListOfFiles.append(outHandle)
    return ListOfFiles

# 2.2.A. Make percent hits - reads - files
import copy
readFilesForOutlierAnalysis = []
for i in range(0, len(readFilesFor5pOutlierAnalysis)):
    n, File = nList[i], readFilesFor5pOutlierAnalysis[i] #assign n, and the file
    print ('\n', readFilesFor5pOutlierAnalysis[i])
    hitsPerPositionOnGeneDict, totalHitsPerGeneDict, geneOrder = MakeHitsPerGeneDict(File) #calc. hits at position/total
    print ("got hitsPerPosition and Total hits dictionaries")
    Percent5pDict = MakePercent5pDict(hitsPerPositionOnGeneDict, totalHitsPerGeneDict) # calc. percent of hits at 5p
    print ("got Percent5pDict")
    print ("got FilesForOutlierAnalysis")
    outFiles = MakeOutputPercentTerminationFile(Percent5pDict, n, File) # make read files
    readFilesForOutlierAnalysis += outFiles # List of files being made
    for each in outFiles:
        print( '\t',  each)
    print ("-------------------------------------------------------------------------------------")
    

# %% [markdown]
STEP 3. PLOT HISTOGRAMS FOR PERCENT TRANSCRIPTION AT/AROUND 5'UTR 

# %% [code]
#STEP 3.1. PERCENT TERMINATION AT 5P HISTOGRAMS
%pylab inline
from matplotlib.backends.backend_pdf import PdfPages
with PdfPages('Percent5pHistograms.pdf') as pdf:
    for File in readFilesForOutlierAnalysis:
        figures = []
        Data_Path = File
        Percent5pData = pd.read_csv(Data_Path, sep="\t")
        sampleSets = [["Pl-U1", "Pl-U2", "Pl-U3", "Pl-Az1", "Pl-Az2", "Pl-Az3","BF-U1","BF-U2","BF-U3","BF-Az1","BF-Az2","BF-Az3"]]
    #     sampleSets = [["Pl-U1", "Pl-U2", "Pl-U3"], ["Pl-Az1", "Pl-Az2", "Pl-Az3"], ["BF-U1","BF-U2","BF-U3"], ["BF-Az1","BF-Az2","BF-Az3"]]
        for sampleList in sampleSets:
            sampleSet = np.unique(sampleList)
            percent5pCount = []
            for a in sampleSet:
                percent5pCount.append(Percent5pData[a])
                valueDict = dict()
                i=0
                for Smpl in percent5pCount:

                    i+=1
                    tmpList =[]
                    for value in Smpl:
                        tmpList.append(value)
                    if i<len(sampleList)+1:
                        valueDict[sampleSet[i-1]] = tmpList
            df = pd.DataFrame.from_dict(valueDict) # data frame
            smpl = sampleSet[0][0][0:4]
            if smpl[-1]== "A":
                smpl+= "z"
            plotName="x.svg"
            df.hist(column=None, by=None, grid=True, xlabelsize=None, xrot=None, ylabelsize=None, yrot=None, ax=None, sharex=False, color = "#82B8EF", sharey=False, figsize=(20,20), layout=(4,3))
            plt.suptitle(File, x=0.5, y=0.95, ha='center', fontsize=20)
            figure = plt.savefig(plotName, dpi=100, pad_inches=20.0)
            pdf.savefig(figure)
            
# remove the temporary file
%rm x.svg

# %% [code]
#STEP 3.2. KDE PLOTS WITH MEDIANS AND MEANS
medianValues = []
meanValues = []
from matplotlib.backends.backend_pdf import PdfPages

with PdfPages('5pPercentDistribution.pdf') as pdf:
    for File in readFilesForOutlierAnalysis:  
        medians,means = [],[]
        Data_Path = File
        Percent5pData = pd.read_csv(Data_Path, sep="\t")
        sampleSets = [["Pl-U1", "Pl-U2", "Pl-U3", "Pl-Az1", "Pl-Az2", "Pl-Az3","BF-U1","BF-U2","BF-U3","BF-Az1","BF-Az2","BF-Az3"]]
        for sampleList in sampleSets:
            sampleSet = np.unique(sampleList)
            percent5pCount = []
            for a in sampleSet:
                percent5pCount.append(Percent5pData[a])
                valueDict = dict()
                i=0
                for Smpl in percent5pCount:
                    i+=1
                    tmpList =[]
                    for value in Smpl:
                        tmpList.append(value)
                    if i<len(sampleList)+1:
                        valueDict[sampleSet[i-1]] = tmpList
            df = pd.DataFrame.from_dict(valueDict) 
            for sampleList in sampleSets:
                for sample in sampleList:
                    f, (ax_box, ax_hist) = plt.subplots(2, sharex=True, gridspec_kw= {"height_ratios": (0.4, 1)})
                    plt.suptitle(File, x=0.5, y=0.95, ha='center', fontsize=8)
                    #REmove data points that are not applicable
                    A=df[sample]
                    Anan=A[~np.isnan(A)] 
                    #Find median and mean
                    median=Anan.median()
                    mean = Anan.mean()
                    medians.append(median)
                    means.append(mean)
                    sns.distplot(Anan,ax=ax_hist, rug=True)
                    ax_box.axvline(median, color='r', linestyle='--')
                    ax_box.axvline(mean, color='g', linestyle=':')

                    sns.boxplot(Anan, ax=ax_box)
                    ax_hist.axvline(median, color='r', linestyle='--')
                    ax_hist.axvline(mean, color='g', linestyle=':')
                    plt.legend({'Median':median, 'Mean':mean})
                    ax_hist.set(xlabel= 'Sample: '+sample+';      Percentage 5p reads, Median:'+ str(median))
                    outHandle = "x.png"
                    figure = plt.savefig(outHandle, dpi=900, pad_inches = 2)
                    pdf.savefig(figure)
            medianValues.append(medians)
            meanValues.append(means)
            
%rm x.png

# %% [code]
#STEP 3.3. MEDIAN AND MEAN PERCENT TERMINATION IN 5PUTR FOR EACH CONSIDERATION (i.e. how many nts. into the ORF)
for i in range(0, len(readFilesForOutlierAnalysis)):
    print (readFilesForOutlierAnalysis[i])
    print('median', max(medianValues[i]))
    print('mean', max(meanValues[i]))
    print ()

# %% [markdown]
STEP 4. MAKE OUTPUT FILES 
HIGHLY CONFIDENT 5P TERMINATION READS THAT ARE WELL ABOVE THE CUT OFF MEANS AND MEDIANS 

# %% [code]
#STEP 4 MAIN

# 4.1.A FIND GENES WITH TERMINATION IN THEIR 5p
def FindGenesWith5pSigPeaks(peakFile):
    genesWith5pPeaks=[]
    with open(peakFile,"r") as f:
        for line in f:
            if not line.startswith("#"):
                info = line.rstrip().split('\t')
                if info[15] == "5p":  
                    if info[0] not in genesWith5pPeaks:
                        genesWith5pPeaks.append(info[0])
    return genesWith5pPeaks

# 4.1.B FIND IF TWO VALUES IN THE CONSIDERATION ARE GREATER THAN TRESHOLD AND 10 PERCENT HIGHER
def ifTwoValuesGreaterthan_n(values, n):
    a = 0
    for value in values:
        if value >= n:# and value <  n+10:
            a+=1
    if a >= 2:
        return True
    else:
        return False
  

# 4.1.MAIN  Find genes with sig. peaks in their transcript leader
def MakeOutlierDict(sampleSet, File, n, peakFile):
    # FIND GENES WITH 5p PEAKS FOR THE FILE UNDER CONSIDERATION  - STEP 4.1. 
    genesWith5pPeaks = FindGenesWith5pSigPeaks(peakFile) #4.1.A
    Percent5pData = pd.read_csv(File, sep="\t")
    samples = np.unique(sampleSet)
    outliersWith5pSigPeaks = dict()
    genes, sample1, sample2,sample3 = Percent5pData["Gene"], Percent5pData[sampleSet[0]], Percent5pData[sampleSet[1]], Percent5pData[sampleSet[2]] 
    for i in range(0, len(genes)):
        gene = genes[i]
        values = [sample1[i],sample2[i],sample3[i]]

        # if more than two samples have greater than the percent value n and less than n+10
        if ifTwoValuesGreaterthan_n(values, n) is True: # 4.1.B
            if gene in genesWith5pPeaks:
                outliersWith5pSigPeaks[gene] = values
    
    return outliersWith5pSigPeaks


# %% [markdown]
STEP EXTRA MAKE DICTIONARIES FOR USE IN FURTHER STEPS
EXTRA: WURTZEL DICT, CDS_DICT, nonCDSlist

# %% [code]
GFFfile = "/Users/skonikkat/Desktop/genomeFiles/PA14forWindowBed.gff"
HomologFile = "/Users/skonikkat/Desktop/genomeFiles/PA-aln-orthos.txt"
gffFile = "/Users/skonikkat/Desktop/genomeFiles/PA01.gff"

# ***************************************************************************************************************
# WurtzelDict
# Make dictionary with information about genes, and list of genes on positive and negative strand
# Create empty data structures - NegTUorderList, PosTUorderList
# WurtzelDict = {uniqueID: start, end, direction, UTR5p}
NegGeneOrderList,PosGeneOrderList,WurtzelDict  = [], [],dict()
GeneOrderList = []
with open(bedFile, 'r') as f:
    for line in f:
        info = line.rstrip().split('\t')
        uniqueID = info[3]
        start, end, direction = int(info[1]), int(info[2]), info[5]
        if direction == "-":
            NegGeneOrderList.append(uniqueID)
            UTR5p=int(info[2])-int(info[7])
        elif direction == "+":
            PosGeneOrderList.append(uniqueID)
            UTR5p = int(info[6]) - int(info[1])
        WurtzelDict[uniqueID]=[(start,end),direction, UTR5p]
        GeneOrderList.append(uniqueID)
    f.close()

## Find next and previous gene
for gene in WurtzelDict:
    direction = WurtzelDict[gene][1]
    if direction == '+':
        index = PosGeneOrderList.index(gene)
        if index == len(PosGeneOrderList)-1: 
            previousGene, nextGene = PosGeneOrderList[index-1], ""
        elif index == 0:
            previousGene, nextGene = "", PosGeneOrderList[index+1]
        else:
            previousGene, nextGene =  PosGeneOrderList[index-1], PosGeneOrderList[index+1]
        WurtzelDict[gene].append(previousGene)
        WurtzelDict[gene].append(nextGene) 
    elif direction == '-':
        Index = NegGeneOrderList.index(gene)
        if Index == len(NegGeneOrderList)-1:
            previousGene, nextGene= "", NegGeneOrderList[Index-1]
        elif Index == 0:
            previousGene, nextGene =  NegGeneOrderList[Index+1], ""
        else:
            nextGene, previousGene = NegGeneOrderList[Index-1], NegGeneOrderList[Index+1]
        WurtzelDict[gene].append(previousGene)
        WurtzelDict[gene].append(nextGene)
# WurtzelDict structure = {gene: (start, end), direction, 5pUTRlength, previousGeneName, nextGeneName}


# ***************************************************************************************************************
# Make the CDS dict from PA14 gff file
# Empty structures
CDSdict, CDSlist =dict(), []
# Parse data from the gff File
with open(GFFfile, 'r') as f: #open file
    for line in f:
        if not line.startswith("#"):
            info = line.rstrip().split('\t')
            if info[2] == 'CDS': # checks if the gene is a CDS genes, change if you want rRNA or CDS
                CDS = (int(info[3]), int(info[4])) # identifies start and end for CDS
                name = info[8].split("=")[1] # such as CDS-Arg, CDS-cys etc.
                CDSinfo = [CDS, info[6]]
                if name not in CDSlist:
                    CDSlist.append(name)
                try: # many genes per CDS - chek if the name does not exist, and if so, add the CDS name
                    CDSdict[name].append(CDSinfo)
                except:
                    CDSdict[name] = []
                    CDSdict[name].append(CDSinfo)
    f.close()
                    
                    
# dictionary with unique geneID to the gene information for CDSs
# not same as the earlier CDSdict.. this is CDS_dict
CDS_dict = dict()
with open(GFFfile, 'r') as f:
    for line in f:
        if not line.startswith("#"): 
            info = line.rstrip().split('\t')
            if info[2] == "gene": 
                geneBoundary = (int(info[3]), int(info[4])) # gene boundary info
                for each in CDSdict: # if the gene boundary info matches that of an entry in the CDS dictionary
                    for individualRNAinfo in CDSdict[each]:  
                        ## ind. RNA info  in CDS dict has the format [(5813142, 5813225), '+']
                        if individualRNAinfo[0] == geneBoundary:
                            uniqueName = info[8].split(";")[1].split("=")[1] # PA14_XXXXX
                            CDS_dict[uniqueName] = individualRNAinfo
    f.close()

# ***************************************************************************************************************
# DICTIONARIES FOR ANNOTATION
# Make dicitonary with gene ID : {descriptive name (three letter name)}
def makePA14dict(GFFfile):
    GeneDict = dict()
    with open(GFFfile, 'r') as file:
        f = file.readlines()
        for i in range(0, len(f)):
            if not f[i].startswith("#"):
                info= f[i].rstrip().split('\t')
                if info[2] == "gene":
                    uniqueID = info[8].split(";")[1].split("=")[1] # Modify according to the gff
                    if "Name" in f[i] and "PA14" not in info[8].split(";")[2].split("=")[1]:
                        geneName = info[8].split(";")[2].split("=")[1]
                        ID =  info[8].split(";")[1].split('=')[1]         
                    if f[i+1].rstrip().split('\t')[2] != "gene":
                        GeneDict[uniqueID]= f[i+1].rstrip().split('\t')[8].split('=')[1]
                        
                        if ID == uniqueID:
                            GeneDict[uniqueID] += "("+geneName+")"   
                    else:
                        GeneDict[uniqueID]=f[i].rstrip().split('\t')[8].split(';')[2].split("Name=")[1]
                        if ID == uniqueID:
                            GeneDict[uniqueID] += "("+geneName+")"       
                else:
                    pass
    file.close()
    return GeneDict

def makePA01dict(gffFile):
    PA01dict = dict()
    with open(gffFile, 'r') as file:
        f = file.readlines()
        for i in range(0, len(f)):
            if not f[i].startswith("#"):
                info= f[i].rstrip().split('\t')
                if info[2] == "gene" or info[2]=="pseudo":
                    ID = info[8].split(';')[2].split('name=')[1]
                    PA01name = info[8].split(';')[1].split('=')[1]
                    PA01dict[PA01name] = [ID]      
        for i in range(0, len(f)):
             if not f[i].startswith("#"):
                info= f[i].rstrip().split('\t')
                if info[2]=="CDS":
                    PA01name =  f[i].split("\t")[8].split(';')[2].split('=')[1]
                    descriptiveName = f[i].rstrip().split("\t")[8].split(";")[3].split("=")[1]
                    PA01dict[PA01name].append(descriptiveName )
                elif info[2]!='gene':
                    PA01name =  f[i].rstrip().split("\t")[8].split(';')[2].split('=')[1]
                    try:
                        PA01name =  f[i].rstrip().split("\t")[8].split(';')[2].split('=')[1]
                        descriptiveName= f[i].rstrip().split("\t")[8].split(';')[3].split('=')[1]
                        PA01dict[PA01name].append(descriptiveName)
                    except:
                        PA01name =  f[i].rstrip().split("\t")[8].split(';')[1].split('=')[1]
                        descriptiveName= f[i].rstrip().split("\t")[8].split(';')[2].split('=')[1]
                        PA01dict[PA01name].append(descriptiveName)
    file.close()
    return PA01dict

def buildHomologDict(File):
    d=dict()
    with open(File, 'r') as f:
        for line in f:
            try:
                PA01name = line.split('\t')[0].split(":")[1]
                PA14name = line.split('\t')[1].split(":")[1]
                d[PA14name] = PA01name
            except:
                if line.startswith("1:"):
                    PA14name = line.split('\t')[0].split(":")[1]
                    d[PA14name]="NA"
                    
    f.close()
    return d

#Call functions to make these dictionaries
PA14dict = makePA14dict(GFFfile)
PA01dict = makePA01dict(gffFile)
homologDict = buildHomologDict(HomologFile)
# ***************************************************************************************************************
productDict = dict()
for gene in WurtzelDict:
    x = ''
    try:
        # PA14 genes
        x += PA14dict[gene] +'\t'
        x += homologDict[gene] + '\t'
        if homologDict[gene] == "NA":
            x +=  'NA\t'
        # PA01 genes
        else:
            x += PA01dict[homologDict[gene]][1]+'\t'  
    except: # For operons and novel ORFs/sRNAs
        genes = gene.split(',')
        
        # PA14 genes
        for item in genes:
            try:
                x += PA14dict[item] + ','
            except:
                x += item + ','
        x = x.rstrip(',') + '\t'
        
        # PA01 genes
        for item in genes:
            try: # since all wurtzel genes are not in PA14
                x += homologDict[item]+','
            except: #These are novel ORFS/sRNAs
                x += "NA" + ","
        x = x.rstrip(',') + '\t'   
        # PA01 products
        for item in genes:
            try:
                PA01name = homologDict[item]
                x += PA01dict[homologDict[item]][1] + ','
            except:
                x += "NA" + '\t'
        x = x.rstrip(',')
    productDict[gene] = x

# ***************************************************************************************************************
nonProteinCDS = []
for unit in WurtzelDict:
    hasCDS = False
    if unit in CDS_dict:
        pass 
    else:
        for gene in unit.split(','):
            if gene in CDS_dict:
                pass
            else:
                if "Novel" in gene:
                    pass
                else:
                    if unit not in nonProteinCDS:
                        nonProteinCDS.append(unit)


# %% [code]
#4.2.MAIN1
# 4.2.1. FOR SENSE STRAND GENES
def checkIf5p_Pos(gene, geneInfo, previousGeneInfo, peakInfo,ntIntraORF):
    peakStart, peakEnd = peakInfo[0], peakInfo[1] # peakInfo
    geneStart, direction, UTRlength = geneInfo[0][0], geneInfo[1], geneInfo[2] #geneInfo
    CDSstart = geneStart+UTRlength+ntIntraORF
    try: # this case for the first sense strand gene
        previousGeneEnd, previousGeneDirection = previousGeneInfo[0][1], previousGeneInfo[1]
        if peakStart >= geneStart and peakEnd <= CDSstart:
            if previousGeneDirection == "+": # if previous gene on the same strand as the previous
                if peakStart > previousGeneEnd:
                    return True, 1
                else:
                    return False, 0
            elif previousGeneDirection == "-": # if an antisense gene exists before the previous pos. gene 
                return True,1
        else:
            return False, 0
    except:
        if peakEnd >= geneStart and peakStart <= CDSstart:
            return True, 1
        else:
            return False, 0

# 4.2.2 FOR ANTISENSE STRAND GENES      
def CheckIf5p_Neg(gene,geneInfo,previousGeneInfo, peakInfo,ntIntraORF):
    peakStart, peakEnd = peakInfo[1], peakInfo[0]
    geneStart, direction, UTRlength = geneInfo[0][1], geneInfo[1], geneInfo[2]
    CDSstart= geneStart - UTRlength-ntIntraORF
    try:
        previousGeneEnd, previousGeneDirection = previousGeneInfo[0][0], previousGeneInfo[1]
        if peakStart  <= geneStart and peakEnd >= CDSstart: 
            if previousGeneDirection == "-" :
                if previousGeneEnd <= peakStart:
                    return True,1
                else:
                    return False, 0
            elif previousGeneDirection == "+":
                return True, 1
        else:
            return False, 0
    except:
        if peakEnd <= geneStart and peakStart >= CDSstart:
            return True, 1
        else:
            return False, 0
    
# STEP 4.2.MAIN1
def checkIfTruePos(peakFile, outliersFirstShortList, WurtzelDict, OutliersWith5pSigPeaks):   
    import re
    ntIntraORF= int(re.findall(r'\d+', peakFile)[1])
    True5pList = []
    with open(peakFile,"r") as f:
        for line in f:
            if not line.startswith("#"):
                info = line.rstrip().split('\t')   
                gene = info[0]
                geneInfo = WurtzelDict[gene]  
                direction =  WurtzelDict[gene][1]                
                peakInfo =(int(info[1]), int(info[2]))
                if gene in OutliersWith5pSigPeaks:
                    if info[15] == "5p": # 5p  
                        if direction == "+":
                            previousGene = WurtzelDict[gene][3]
                            previousGeneInfo = WurtzelDict[previousGene]
                            if checkIf5p_Pos(gene,geneInfo, previousGeneInfo, peakInfo, ntIntraORF) == (True, 1): #4.2.1
                                True5pList.append(line)
                            else:
                                pass
                        if direction == "-":
                            previousGene = WurtzelDict[gene][4]
                            previousGeneInfo= WurtzelDict[previousGene]
                            if CheckIf5p_Neg(gene, geneInfo, previousGeneInfo, peakInfo, ntIntraORF) == (True, 1): #4.2.2.
                                True5pList.append(line)
                            else:
                                pass
        genesInTrue5pList=[]
        for each in True5pList:
            if each.split('\t')[0] not in genesInTrue5pList:
                    genesInTrue5pList.append(each.split('\t')[0])
        return genesInTrue5pList
# ***************************************************************************************************************    
#STEP 4.2.MAIN2
def checkProteinCDS(highlyConfidentGenes, nonProteinCDS):
    outList = []
    for gene in highlyConfidentGenes:
        if gene in nonProteinCDS:
            pass
        else:
            outList.append(gene)
    return outList

# %% [code]
#4.3.MAIN
def makeOutputFile(n, highlyConfidentGenes, sample, outliersFirstShortlist, File, PA14dict,PA01dict, homologDict):
    outHandle =  "5pOutlier_"+File.split("Gene_")[1].split("_Per")[0]+"_highlyConfident_Above"+str(n)+"percent_"+ sample[:-1]+ ".txt"
    with open(outHandle, 'w') as o:
        for gene in highlyConfidentGenes:
            x = gene+'\t'
            if gene in outliersFirstShortlist:
                for value in outliersFirstShortlist[gene]:
                    x+=str(value) + '\t'
                x += productDict[gene] + '\n'
                o.write(x)
    o.close()
    return outHandle 

# %% [code]
#STEP 4.4. COMBINE FILES FOR OUTLIERS IN Pl-U, Pl-Az, BF-U, BF-Az for a file
def genesInFile(File):
    genesPresent=list()
    with open(File, 'r') as f:
        for line in f:
            gene = line.split('\t')[0]
            genesPresent.append(gene)
    f.close()
    return genesPresent

def FindUniqueGenes(L1, L2):
    out1, out2, out3 = [], [],[]
    for gene in L1:
        if gene not in L2:
            out1.append(gene)
        else:
            out3.append(gene)
    for gene in L2:
        if gene not in L1:
            out2.append(gene)
        else:
            out3.append(gene)
    return out1, out2, out3

def GeneOutputDict(Files, AllGenes):
    outDict = dict()
    geneInfoDict = dict() 
    for gene in AllGenes:
        outDict[gene] = []
    a=0
    for each in Files:
        
        a+=1
        with open(each, 'r') as f:
            for line in f:
                info = line.rstrip().split('\t')
                gene = info[0]
                reads = info[1:4]
                PA14gene, PAO1gene = info[4], info[5]
                geneInfoDict[gene] = PA14gene+'\t'+PAO1gene
                for value in reads:
                    outDict[gene].append(value)
            for gene in outDict:  
                if len(outDict[gene]) == a*3:
                    pass
                else:
                    outDict[gene] += ["NA", "NA", "NA"]
    return outDict, geneInfoDict

def Combine(FilesToMerge):
    BF_Az,BF_U,Pl_Az,Pl_U = FilesToMerge[0],FilesToMerge[1],FilesToMerge[2],FilesToMerge[3]
    BF_Ugenes,BF_AzGenes  = genesInFile(BF_U),genesInFile(BF_Az)
    Pl_Ugenes,Pl_AzGenes = genesInFile(Pl_U),genesInFile(Pl_Az)
    AllGenes = []
    ListOfGenes = [BF_AzGenes,BF_Ugenes,Pl_AzGenes,Pl_Ugenes]
    Files = [BF_Az,BF_U,Pl_Az,Pl_U]
    for each in ListOfGenes:
        for gene in each:
            if gene not in AllGenes:
                AllGenes.append(gene)
    x = "Gene\tPA14gene\tPAO1gene\t\tBF_Az\t\t\tBF_U\t\t\tPl_Az\t\t\tPl_U\t"+'\n'
    x += "\t\t\t1\t2\t3\t1\t2\t3\t1\t2\t3\t1\t2\t3\n" 
    outDict, productDict = GeneOutputDict(Files, AllGenes)
    outLine = x
    for gene in AllGenes:
        a = ""
        a+= gene+'\t'
        a+= productDict[gene]+'\t'
        for each in outDict[gene]:
            if each == "NA":
                a+='-\t'
            else:
                a += each+'\t'
        outLine += a.rstrip('\t') + '\n'
    outputFile = FilesToMerge[0].split('Outlier_')[1].split('percent_')[0] + "_percentAll.txt"
    with open(outputFile, 'w') as f: # make a variable file name
        f.write(outLine)
    f.close()
    return outputFile

# %% [code]

finalList = []
for File in readFilesForOutlierAnalysis: 
    print (File)
    Data_Path = File
    Percent5pData = pd.read_csv(Data_Path, sep="\t")
    peakFile = File.split('All')[0]+"SigPeaksPerGene"+File.split('Gene')[1].split('_P')[0]+"_for5pOutlierAnalysis.txt"
    #SPECIFY PERCENTAGE TERMINATION VALUES AND FIND GENES IN THE INPUT WITH GREATER THAN THE SPECIFIED VALUE
    nList = [20,30,40,50]
    # SAMPLE NAMES SPECIFIED AS LISTS OF TRIPLICATES
    sampleNames =[ ["BF-U1","BF-U2","BF-U3"],["BF-Az1","BF-Az2","BF-Az3"],["Pl-U1","Pl-U2","Pl-U3"], ["Pl-Az1","Pl-Az2","Pl-Az3"]]
    for n in nList:
        percentList = []
        FilesToMerge = []
        for sampleSet in sampleNames:
            # 4.1. FIRST SHORT LIST OF FILES WITH ABOVE THE CUT OFF VALUE AND IF THERE ARE SIG PEAKS
            outliersFirstShortlist= MakeOutlierDict(sampleSet,File, n, peakFile)  
            outliersWith5pSigPeaks = outliersFirstShortlist.keys()
            # 4.2. ADD CONDITIONS FOR FURTHER SHORT LISTING GENES THAT CAN BE CONFIDENTLY CALLED AS 5P TERMINATION OUTLIERS
            highlyConfidentGenes = checkIfTruePos(peakFile, outliersFirstShortlist, WurtzelDict, outliersWith5pSigPeaks)
            highlyConfidentProteinCDS = checkProteinCDS(highlyConfidentGenes, nonProteinCDS)

            #4.3. MAKE OUTPUT FILES
            FilesToMerge.append(makeOutputFile(n, highlyConfidentProteinCDS, sampleSet[0], outliersFirstShortlist,File, PA14dict,PA01dict, homologDict))

        # 4.4. COMBINE FILES FOR ONE INPUT FILE
        percentList.append(Combine(FilesToMerge))
        !rm 5p*
        finalList.append(percentList[0])

# %% [code]
finalList

# %% [code]
%pylab inline
first5inList(finalList)

nameList = []
countList = []

for each in finalList:
    thefilepath = each
    count = len(open(thefilepath).readlines(  ))
    nameList.append(thefilepath.split('_')[0]+"_"+thefilepath.split('_')[2]+"percent")
    countList.append(count)
    print(each, count)
sortList=sorted(countList)

countListSorted = []
nameListSorted = []
for value in sortList:
    for i in range(0, len(countList)):
        if countList[i] == value:
            countListSorted.append(value)
            nameListSorted.append(nameList[i])


countList_np = np.array(countListSorted)
print(countList)
labels = np.array(nameListSorted)

nameList_np = np.array(nameList)


plt.plot(labels, countList_np, 'ro')
plt.xticks(rotation=90)
plt.yticks(np.arange(0, np.max(countList_np), step=20))
plt.grid(color='r', linestyle='-', linewidth=0.25)

# %% [code]
ListOfKnownRiboswitches = ["PA14_26420", "PA14_25960", "PA14_11410", "PA14_26485", "PA14_47800", "PA14_25940"]
ListOfKnownRiboswitches += ["PA14_05620", "PA14_65740", "PA14_56980", "PA14_26450", "PA14_61260"]
Thermoregulators = ["PA14_45940", "PA14_1910, PA14_19110", "PA14_21760", "PA14_23670", "PA14_68610", "PA14_23680"]

countOfKnownDetected = dict()
otherKnown = dict() 
for File in finalList:
    with open(File, 'r') as f:
       
        for line in f:
            if line.startswith("PA"):
                genes = line.split('\t')[0].split(",")
                key = File.split('.')[0]
                for item in ListOfKnownRiboswitches:
                    for units in item.split(","):
                        if units in genes:
                           
                            countOfKnownDetected[key] = countOfKnownDetected.get(key, 0)
                            countOfKnownDetected[key] +=1 
                for item in Thermoregulators:
                    for units in item.split(","):
                        if units in genes:
                            otherKnown[key] = otherKnown.get(key,0)
                            otherKnown[key] +=1

# %% [code]
genesDetected = countOfKnownDetected.keys()
Values = []
for each in genesDetected:
    Values.append(countOfKnownDetected[each])
    
plt.plot(genesDetected, Values, "ro")
plt.xticks(rotation=90)
plt.yticks(np.arange(0, 10, step=2))
plt.grid()

# %% [code]
genesDetected = otherKnown.keys()
Values = []
for each in genesDetected:
    Values.append(otherKnown[each])
    
plt.plot(genesDetected, Values, "ro")
plt.xticks(rotation=90)
plt.yticks(np.arange(0, 5, step=1))
plt.grid()

# %% [code]
#annotate and make output file
File = "40ntIntraORF_highlyConfident_Above30_percentAll.txt"
peakFile = "PA_Wurtzel_400window_SigPeaksPerGene_40ntIntraORF_For5pOutlierAnalysis.txt"

# %% [code]
# FOR GRABBING SEQUENCES
string =""
with open("/Users/skonikkat/Desktop/genomeFiles/PseAer_NC_008463.fa", 'r') as f: # change accordingly
    for line in f:
        if not line.startswith(">"):
            string += line.rstrip()
f.close()

# rev comp function
def revComp(string):
    dict = {'A':'T', 'T':'A', 'C':'G', 'G':'C'}
    newString  = ""
    for i in range(0, len(string)):
        newString += dict[string[i]]
    return newString[::-1]

# %% [code]
##functions for printing out five items in dictionaries and lists
# print first five items in the dictionary
def first5inDict(x):   # input dictionary = d   
    a = 0
    for each in x:
        a+=1
        if a <= 5:
            print (each, x[each], '\n')
        else:
            break
            
# print first five items in the list
def first5inList(List):
    for item in List[0:5]:
        print( item, '\n')
        
def genesForSeqGrab(File):
    GenesForSeqGrab = []
    with open(File, 'r') as f:
        for line in f:
            if line.startswith("PA14"):
                gene = line.split('\t')[0]
                GenesForSeqGrab.append(gene)  
    f.close()
    return GenesForSeqGrab

def peaksIn5p(genesOfInterest,peakFile): 
    List=[]
    # Inorder to get the information of the peaks for genes of interest find the sig. peaks for all genes
    with open(peakFile, 'r') as f:
        for line in f:
            if not line.startswith("#"):
                info = line.rstrip().split('\t')
                position = info[15]
                if position == '5p':
                    List.append(line)
    f.close()
  
    # shortList the peaks in transcript leaders of the outlier genes we are interested in
    PeaksIn5p = dict()
    for item in List:
        gene = item.split('\t')[0]
        if gene in genesOfInterest:
            PeaksIn5p[gene] = PeaksIn5p.get(gene, [])
            PeaksIn5p[gene].append((int(item.split('\t')[1]), int(item.split('\t')[2])))
    return PeaksIn5p


genesOfInterest = genesForSeqGrab(File)
peaksIn5pDict = peaksIn5p(genesOfInterest, peakFile)

print( "\ngenesOfInterest - List\n")
first5inList(genesOfInterest)
print ("\npeaksIn5pDict\n")
first5inDict(peaksIn5pDict)

# %% [code]
def makeRealWurtzelDict(bedFile):
    n = 0
    # Create empty data structures - NegTUorderList, PosTUorderList
    # WurtzelDict = {uniqueID: start, end, direction, UTR5p}
    WurtzelDict  = dict()
    with open(bedFile, 'r') as f:
        for line in f:
            info = line.rstrip().split('\t')
            uniqueID = info[3]
            start, end, direction = int(info[1]), int(info[2]), info[5]
            if direction == "-":
                UTR5p=int(info[2])-int(info[7])-n
            elif direction == "+":
                UTR5p = int(info[6]) - int(info[1]) +n
            WurtzelDict[uniqueID]=[(start,end),direction, UTR5p]
    return WurtzelDict

def MakeWurtzelDict(bedFile): 
    n = 40
    # Create empty data structures - NegTUorderList, PosTUorderList
    # WurtzelDict = {uniqueID: start, end, direction, UTR5p}
    WurtzelDict  = dict()
    with open(bedFile, 'r') as f:
        for line in f:
            info = line.rstrip().split('\t')
            uniqueID = info[3]
            start, end, direction = int(info[1]), int(info[2]), info[5]
            if direction == "-":
                UTR5p=int(info[2])-int(info[7]) + n
            elif direction == "+":
                UTR5p = int(info[6]) - int(info[1]) + n
            WurtzelDict[uniqueID]=[(start,end),direction, UTR5p]
    return WurtzelDict

def getGeneInfo(peaksIn5p):  
    WurtzelDict = MakeWurtzelDict("/Users/skonikkat/Desktop/genomeFiles/Wurtzel_PA14.bed")
    #make a list with (geneStart, peakEnd), direction, gene info
    SeqList = []
    UTRdict = dict()
    GenesForSeqGrab = peaksIn5p.keys()
    for gene in GenesForSeqGrab:
        geneDetails = WurtzelDict[gene]
        direction = geneDetails[1]
        if direction == "+":
            for item in peaksIn5p[gene]:
                geneStart = geneDetails[0][0]
                peakEnd = item[1]
                SeqCoordinates = ((geneStart, peakEnd), direction, gene)
                UTRdict[gene] = string[geneStart:geneStart+geneDetails[2]]
                SeqList.append(SeqCoordinates)
        elif direction == "-":
            for item in peaksIn5p[gene]:
                peakEnd = item[0]
                geneStart = geneDetails[0][1]
                SeqCoordinates = SeqCoordinates = ((geneStart, peakEnd), direction, gene)
                UTRdict[gene] = revComp(string[geneStart-geneDetails[2]:geneStart])
                SeqList.append(SeqCoordinates)
    return UTRdict,SeqList, WurtzelDict

UTRdict, UTRseqList, WurtzelDict = getGeneInfo(peaksIn5pDict)
realWurtzelDict = makeRealWurtzelDict("/Users/skonikkat/Desktop/genomeFiles/Wurtzel_PA14.bed")


print ("\n\nUTRdict\n")
first5inDict(UTRdict)
print ("\nUTRseqList\n")
first5inList(UTRseqList)
print ('\nWurtzelDict\n')
first5inDict(WurtzelDict)
print ("\nrealWurtzelDict\n")
first5inDict(realWurtzelDict)

# %% [code]

#function for next step
def FindSeqTill3pEndPeak(String, Set, Direction):
    if Direction =="+":
        return String[Set[0]:Set[1]]
    elif Direction == "-":
        return revComp(String[Set[1]:Set[0]])

# make a list with (gene, (geneStart, peakEnd), sequence)

SeqTill3pEndDict = dict()
SeqTill3pEndList = []
for Set in UTRseqList:
    gene = Set[2]
    SeqList = []
    SeqList.append([Set[0],(FindSeqTill3pEndPeak(string, Set[0], Set[1]))]) # feeds in direction and coordinates
    SeqTill3pEndDict[gene] = SeqTill3pEndDict.get(gene, [])
    SeqTill3pEndDict[gene]+=(SeqList)
    SeqTill3pEndList.append(SeqList)


print ("\nSeqTill3pEndDict\n****************\n")
first5inDict(SeqTill3pEndDict)
print ("\nSeqTill3pEndList\n****************\n")
first5inList(SeqTill3pEndList)

# %% [code]
#make output file for publication

sigGenes = []
a=0
with open("40ntIntraORF_highlyConfident_Above30_percentAll.txt", "r") as f:
    for line in f:
        a+=1
        if a > 2:
            sigGenes.append(line.split("\t")[0])
            
print(len(sigGenes))

# %% [code]
out = open("40ntIntraAll_withOutliersEarlyTermIndicated.txt","w")
with open("PA_Wurtzel_400window_AllReadsPerGene_40ntIntraORF_Percent_For5pOutlierAnalysis.txt","r") as f:
    for line in f:
        if not line.startswith("G"):
            gene = line.split('\t')[0]
            if gene in sigGenes:
                
                x = line.rstrip() + "\t" + "1" + "\n"
            else:
                x = line.rstrip() + "\t" + "0" + "\n"
        else:
            x = line.rstrip() + "\t" + "Early-Term-Gene (1 = yes, 0= no)\n"
        out.write(x)

# %% [code]
