# Supplementary material for: Quantitative mapping of mRNA 3’ ends in Pseudomonas aeruginosa reveals a pervasive role for premature 3’ end formation in response to azithromycin
Source: PLoS Genet. 2021 Jul 12;17(7):e1009634. doi: 10.1371/journal.pgen.1009634 (PMC8297930; doi:10.1371/journal.pgen.1009634)
Supplement: S1 Scripts — (ZIP) [file pgen.1009634.s020.zip › Supplemental Scripts/RcodeCMHIFL.R]

BFCMHtab=read.delim(file="BF-CMH-PseudoCountClear.txt")
write(c("Gene", "BF_U1-In", "BF_U2-In", "BF_U3-In", "BF_U1-3p", "BF_U2-3p", "BF_U3-3p", "BF_A1-In", "BF_A2-In", "BF_A3-In", "BF_A1-3p", "BF_A2-3p", "BF_A3-3p", "DEseq_log2_fold_change", "DESeq_pvalRaw", "DESeq_pAdj", "PA14product", "PAO1homolog", "PAO1product", "CMH_OR", "CMHpValRaw"), ncolumns = 22, sep = "\t", file = "BFCMHtab-raw.txt", append = FALSE);attach(BFCMHtab)

for (i in 1:nrow(BFCMHtab)) {
	# create pseudocounts for all columns with 0 hits, filtered for only one pseudocount per replicate I and / or replicate FL.
  if (BF_U1.In[[i]]>0) { A=as.numeric(BF_U1.In[[i]]) } else { A<-1};
  if (BF_U2.In[[i]]>0) { B=as.numeric(BF_U2.In[[i]]) } else { B<-1};
  if (BF_U3.In[[i]]>0) { C=as.numeric(BF_U3.In[[i]]) } else { C<-1};
  if (BF_U1.3p[[i]]>0) { D=as.numeric(BF_U1.3p[[i]]) } else { D<-1};
  if (BF_U2.3p[[i]]>0) { E=as.numeric(BF_U2.3p[[i]]) } else { E<-1};
  if (BF_U3.3p[[i]]>0) { F=as.numeric(BF_U3.3p[[i]]) } else { F<-1};
  if (BF_A1.In[[i]]>0) { G=as.numeric(BF_A1.In[[i]]) } else { G<-1};
  if (BF_A2.In[[i]]>0) { H=as.numeric(BF_A2.In[[i]]) } else { H<-1};
  if (BF_A3.In[[i]]>0) { I=as.numeric(BF_A3.In[[i]]) } else { I<-1};
  if (BF_A1.3p[[i]]>0) { J=as.numeric(BF_A1.3p[[i]]) } else { J<-1};
  if (BF_A2.3p[[i]]>0) { K=as.numeric(BF_A2.3p[[i]]) } else { K<-1};
  if (BF_A3.3p[[i]]>0) { L=as.numeric(BF_A3.3p[[i]]) } else { L<-1};
  # The following tests efficiency using the mantelhaen test in R.
  array1=array(c(G, J, A, D, H, K, B, E, I, L, C, F), dim=c(2,2,3));
  IFLtest=mantelhaen.test(array1);
  rowdata <- c(BFCMHtab[i, 2:19], IFLtest$estimate, IFLtest$p.value)
  write.table(rowdata, row.names=Gene[[i]], col.names = FALSE, quote = FALSE, sep = "\t", file="BFCMHtab-raw.txt", append=TRUE);
}
BFraw=read.delim(file="BFCMHtab-raw.txt")
BFraw["CMHpAdj"]=p.adjust(BFraw$CMHpValRaw, method=c("BH"))


bf_flup=nrow(subset(BFraw, BFraw$DESeq_pAdj<0.1 & BFraw$DEseq_log2_fold_change > 1))
bf_fldown=nrow(subset(BFraw, BFraw$DESeq_pAdj<0.1 & BFraw$DEseq_log2_fold_change < -1))
bf_IFLup=nrow(subset(BFraw, log2(BFraw$CMH_OR) > 0 & BFraw$CMHpAdj < 0.1))
bf_IFLdown=nrow(subset(BFraw, log2(BFraw$CMH_OR) < 0 & BFraw$CMHpAdj < 0.1))
bf_fldownIFL=nrow(subset(BFraw, BFraw$DESeq_pAdj<0.1 & BFraw$DEseq_log2_fold_change < -1 & log2(BFraw$CMH_OR) > 0 & BFraw$CMHpAdj < 0.1))
bf_flupIFL=nrow(subset(BFraw, BFraw$DESeq_pAdj<0.1 & BFraw$DEseq_log2_fold_change > 1 & log2(BFraw$CMH_OR) < 0 & BFraw$CMHpAdj < 0.1))
enrichtab=matrix(c(491, 861, 93, 100), nrow=2)
fisher.test(enrichtab)
enrichtab2=matrix(c(59, 861, 18, 32), nrow=2)
fisher.test(enrichtab2)

PLCMHtab=read.delim(file="PL-CMH-PseudoCountClear.txt")
write(c("Gene", "Pl_U1-In", "Pl_U2-In", "Pl_U3-In", "Pl_U1-3p", "Pl_U2-3p", "Pl_U3-3p", "Pl_A1-In", "Pl_A2-In", "Pl_A3-In", "Pl_A1-3p", "Pl_A2-3p", "Pl_A3-3p", "DEseq_log2_fold_change", "DESeq_pvalRaw", "DESeq_pAdj", "PA14product", "PAO1homolog", "PAO1product", "CMH_OR", "CMHpValRaw"), ncolumns = 22, sep = "\t", file = "PlCMHtab-raw.txt", append = FALSE);
attach(PLCMHtab)

for (i in 1:nrow(PLCMHtab)) {
	# create pseudocounts for all columns with 0 hits, filtered for only one pseudocount per rePlicate I and / or rePlicate FL.
  if (Pl_U1.In[[i]]>0) { A=as.numeric(Pl_U1.In[[i]]) } else { A<-1};
  if (Pl_U2.In[[i]]>0) { B=as.numeric(Pl_U2.In[[i]]) } else { B<-1};
  if (Pl_U3.In[[i]]>0) { C=as.numeric(Pl_U3.In[[i]]) } else { C<-1};
  if (Pl_U1.3p[[i]]>0) { D=as.numeric(Pl_U1.3p[[i]]) } else { D<-1};
  if (Pl_U2.3p[[i]]>0) { E=as.numeric(Pl_U2.3p[[i]]) } else { E<-1};
  if (Pl_U3.3p[[i]]>0) { F=as.numeric(Pl_U3.3p[[i]]) } else { F<-1};
  if (Pl_A1.In[[i]]>0) { G=as.numeric(Pl_A1.In[[i]]) } else { G<-1};
  if (Pl_A2.In[[i]]>0) { H=as.numeric(Pl_A2.In[[i]]) } else { H<-1};
  if (Pl_A3.In[[i]]>0) { I=as.numeric(Pl_A3.In[[i]]) } else { I<-1};
  if (Pl_A1.3p[[i]]>0) { J=as.numeric(Pl_A1.3p[[i]]) } else { J<-1};
  if (Pl_A2.3p[[i]]>0) { K=as.numeric(Pl_A2.3p[[i]]) } else { K<-1};
  if (Pl_A3.3p[[i]]>0) { L=as.numeric(Pl_A3.3p[[i]]) } else { L<-1};
  # The following tests efficiency using the mantelhaen test in R.
  array1=array(c(G, J, A, D, H, K, B, E, I, L, C, F), dim=c(2,2,3));
  IFLtest=mantelhaen.test(array1);
  rowdata <- c(PLCMHtab[i, 2:19], IFLtest$estimate, IFLtest$p.value)
  write.table(rowdata, row.names=Gene[[i]], col.names = FALSE, quote = FALSE, sep = "\t", file="PlCMHtab-raw.txt", append=TRUE);
}
Plraw=read.delim(file="PlCMHtab-raw.txt")
Plraw["CMHpAdj"]=p.adjust(Plraw$CMHpValRaw, method=c("BH"))


Pl_flup=nrow(subset(Plraw, Plraw$DESeq_pAdj<0.1 & Plraw$DEseq_log2_fold_change > 1))
Pl_fldown=nrow(subset(Plraw, Plraw$DESeq_pAdj<0.1 & Plraw$DEseq_log2_fold_change < -1))
Pl_IFLup=nrow(subset(Plraw, log2(Plraw$CMH_OR) > 0 & Plraw$CMHpAdj < 0.1))
Pl_IFLdown=nrow(subset(Plraw, log2(Plraw$CMH_OR) < 0 & Plraw$CMHpAdj < 0.1))
Pl_fldownIFL=nrow(subset(Plraw, Plraw$DESeq_pAdj<0.1 & Plraw$DEseq_log2_fold_change < -1 & log2(Plraw$CMH_OR) > 0 & Plraw$CMHpAdj < 0.1))
Pl_flupIFL=nrow(subset(Plraw, Plraw$DESeq_pAdj<0.1 & Plraw$DEseq_log2_fold_change > 1 & log2(Plraw$CMH_OR) < 0 & Plraw$CMHpAdj < 0.1))

enrichtab3=matrix(c(179, 893, 9, 32), nrow=2)
fisher.test(enrichtab3)
enrichtab4=matrix(c(197, 893, 68, 118), nrow=2)
fisher.test(enrichtab4)
