# Supplementary material for: Quantitative mapping of mRNA 3’ ends in Pseudomonas aeruginosa reveals a pervasive role for premature 3’ end formation in response to azithromycin
Source: PLoS Genet. 2021 Jul 12;17(7):e1009634. doi: 10.1371/journal.pgen.1009634 (PMC8297930; doi:10.1371/journal.pgen.1009634)
Supplement: S1 Scripts — (ZIP) [file pgen.1009634.s020.zip › Supplemental Scripts/IFlratioFileCreator_step1.py]

#!/usr/bin/env python
# coding: utf-8

# In[1]:


#Create Input files for I/FL analysis


# In[9]:


## GENERAL USEFUL FUNCTIONS AND MODULES 
# print first five items in the dictionary
def first5inDict(x):   # input dictionary = d   
    a=0
    for each in x:
        a+=1
        if a < 5:
            print( each, x[each], '\n')
        else:
            break
# print first five items in the list
def first5inList(List):
    for item in List[0:5]:
        print( item, '\n')
        
        
import copy


# In[10]:


# STEP 1: MAKE USEFULS LISTS WITH INFO ABOUT HITS AT GIVEN POSITION
## LIST 1: HITS ASSIGNED TO 5p, Ig, or 3p FOR ALL 12 SAMPLES [[5p, 1-12], [Ig, 1-12], [3p, 1-12]]
## LIST 2: TOTAL READS PER GENE FOR EACH SAMPLE [hits 1-12 sample/replicates]

# STEP 1.A. USEFUL DATA STRUCTURES
#Make an empty data structure, a list for later purpose and an empty dict
List = [[0]*12, [0]*12,[0]*12]
# to make a list of [[0*12], [0*12], [0*12]] three positions are 5p, Ig, 3p for genes
totalReadsList = [0]*12
# to hold info about total hits per replicate/sample for genes

# Make a dictionary for total reads per gene; 
# STRUCTURE { GENE1: [hits-A1, hits-A2, hits-A3,.....n12], GENE2: ..}
d =dict()


# In[11]:


## INPUT: File with only significant peaks corresponding to a gene
dataFile = "PA_Wurtzel_400window_Genes_SigPeaks_Hits_NotAssigned.txt"
bedFile = "Wurtzel_PA14.bed"

## OUTPUT: Make an output file handle and open the file for output
outAllHandle = dataFile.split("_Not")[0]+"_AllSigPeaksPerGene-ForIFLanalysis.txt"

outAll = open(outAllHandle, 'w')
outAll.write("##Gene	ReadStart	ReadEnd	BF-Az1	BF-Az2	BF-Az3	BF-U1	BF-U2	BF-U3	Pl-Az1	Pl-Az2	Pl-Az3	Pl-Az1	Pl-Az2	Pl-Az3\n")

print(outAllHandle)


# In[12]:


# Make dictionary with information about genes, and list of genes on positive and negative strand
# Create empty data structures
## NegGeneOrderList
##PosGeneOrderList
##TUdict = {uniqueID: start, end, direction, UTR5p}
# STEP 1A. 
NegGeneOrderList,PosGeneOrderList,TUdict  = [], [],dict()
with open(bedFile, 'r') as f:
    for line in f:
        info = line.rstrip().split('\t')
        uniqueID, direction = info[3], info[5]
        start, end, direction = int(info[1]), int(info[2]), info[5]
        if direction == "-":
            NegGeneOrderList.append(uniqueID)
            UTR5p=int(info[2])-int(info[7])
        elif direction == "+":
            PosGeneOrderList.append(uniqueID)
            UTR5p = int(info[6]) - int(info[1])
        TUdict[uniqueID]=[(start,end),direction, UTR5p]
f.close()

## STEP 1B
## Find next and previous genes using the PosGeneOrderList and NegGeneOrderList
for gene in TUdict:
    direction = TUdict[gene][1]
    if direction == '+': # find adjacent genes for the positive strand genes
        index = PosGeneOrderList.index(gene)
        if index == len(PosGeneOrderList)-1: 
            previousGene, nextGene = PosGeneOrderList[index-1], ""
        elif index == 0:
            previousGene, nextGene = "", PosGeneOrderList[index+1]
        else:
            previousGene, nextGene =  PosGeneOrderList[index-1], PosGeneOrderList[index+1]
    elif direction == '-': # find adjacent genes for the negative strand genes
        Index = NegGeneOrderList.index(gene)
        if Index == len(NegGeneOrderList)-1:
            previousGene, nextGene= "", NegGeneOrderList[Index-1]
        elif Index == 0:
            previousGene, nextGene =  NegGeneOrderList[Index+1], ""
        else:
            nextGene, previousGene = NegGeneOrderList[Index-1], NegGeneOrderList[Index+1]
    TUdict[gene].append(previousGene)
    TUdict[gene].append(nextGene)
    
# print("TUdict structure - {gene: (start, end), direction, 5pUTRlength, previousGeneName, nextGeneName}")
# first5inDict(TUdict)

# Parse through Data File and assign peaks to genes and assess their positions relative to the gene i.e., 5p, 3p, internal
with open(dataFile, 'r') as f:
    outList = [] 
    for line in f:
        if not line.startswith("#"):
            info = line.rstrip().split('\t')
            gene=  info[0]
            direction, UTRlength  = TUdict[gene][1], TUdict[gene][2]
            
            # For genes on positive strand
            if direction == '+':
                readStart, readEnd, hits = int(info[1]), int(info[2]) , info[3]
                geneStart, geneEnd, nextGene, previousGene = TUdict[gene][0][0], TUdict[gene][0][1], TUdict[gene][4], TUdict[gene][3]
                # Check gene assignment
                try: # will work for all genes except the last pos. strand gene in the gff
                    ORFstart = geneStart + UTRlength
                    nextGeneStart = TUdict[nextGene][0][0]
                    if readStart >= geneStart  and readEnd < ORFstart: # 5p
                        outAll.write(line.rstrip()+'\t5p\n')
                    elif readEnd >= ORFstart and readEnd < geneEnd: #intragenic
                        outAll.write(line.rstrip()+'\tI\n')
                    elif readEnd >= geneEnd and readEnd < nextGeneStart+10:  #3p
                        outAll.write(line.rstrip()+'\t3p\n')
                    else:
                        pass   
                except: # for last gene on the positive strand
                    if readStart >= geneStart and readEnd < ORFstart:
                        outAll.write(line.rstrip()+'\t5p\n')
                    elif readEnd >= ORFstart and  readEnd < geneEnd: 
                        outAll.write(line.rstrip()+'\tI\n')
                    elif readEnd >= geneEnd  and readEnd - geneEnd < 400:
                        outAll.write(line.rstrip()+'\t3p\n')
        
            # For genes on negative strand
            elif direction == '-':
                readStart, readEnd, = int(info[2]), int(info[1])
                geneStart, geneEnd, nextGene, previousGene = TUdict[gene][0][1], TUdict[gene][0][0], TUdict[gene][4], TUdict[gene][3]
                ORFstart = geneStart - UTRlength
                try:
                    nextGeneStart = TUdict[nextGene][0][1]
                    if readStart <= geneStart and readEnd > ORFstart:
                        outAll.write(line.rstrip()+'\t5p\n')
                    elif readEnd <= ORFstart and readEnd > geneEnd:
                        outAll.write(line.rstrip()+'\tI\n')
                    elif readEnd <= geneEnd  and readEnd > nextGeneStart -10:
                        outAll.write(line.rstrip()+'\t3p\n')
                    else:
                        pass
                except: # last gene on neg. starnd
                    if readStart <= geneStart and readEnd > ORFstart:
                        outAll.write(line.rstrip()+'\t5p\n')
                    if readEnd <= ORFstart and readEnd > geneEnd:
                        outAll.write(line.rstrip()+'\tI\n')
                    elif readEnd <= geneEnd and geneEnd-readEnd < 400:
                        outAll.write(line.rstrip()+'\t3p\n')
                    else:
                        pass

outAll.close()
f.close()


# In[13]:


print(outAllHandle)


# In[14]:


# STEP 1.B. Make dictionaries with total reads for each sample and total reads per position (d) for each sample

# Parse through data and add the hit values for peaks in 5p, I, 3p of gene into specific lists:
d = dict()
DataFile = outAllHandle
with open(DataFile, 'r') as f:
    for line in f:
        if not line.startswith("#"):
            info = line.rstrip().split("\t")
            gene = info[0] # Get the name of the gene
            peak =  (int(info[1]), int(info[2]))    #Peak Info
            PeakLocation = info[15]                # Is the peak 5p, I, or 3p
            d[gene] = d.get(gene,  copy.deepcopy(List)) # Assign the empty list as value for d[gene]
            if PeakLocation == '5p':                # If peak is in the 5p
                for i in range(3, 15):                  # go through the values in the each data set  
                    for j in range(0, len(d[gene][0])):     #go through the 12 positions in the d[gene][5p]
                        if i-3== j:                                    # if position matches the dataset it corresponds to condition
                            value = int(info[i])                    # Add #of hits to the corresponding data position in the list
                            d[gene][0][j] += value
            elif PeakLocation == 'I':
                for i in range(3, 15):
                    for j in range(0, len(d[gene][0])):
                        if i-3== j:
                            value = int(info[i])
                            d[gene][1][j] += value       
            elif PeakLocation == '3p':
                for i in range(3, 15):
                    for j in range(0, len(d[gene][0])):
                        if i-3== j:
                            value = int(info[i])
                            d[gene][2][j] += value
                        


# In[16]:


#figure out which ones are mRNAs

def get_CDSnames(GFFfile): 
    mRNAlist = list() 
    lines = open(GFFfile,"r").readlines()
    kindsOfGenes = []
    for i in range(0, len(lines)):
        
        if "CDS" in lines[i]:
            try:
                geneInfo = lines[i-1].split("\t")
                geneName = geneInfo[8].split("ID=")[1].split(";")[0]
                if lines[i].split("\t")[2] == "CDS":
                    mRNAlist.append(geneName)
            except:
                print(lines[i])
                print(lines[i+1])

                
    return mRNAlist

mRNAs = get_CDSnames("/Users/skonikkat/Desktop/genomeFiles/PseAer_NC_008463.gff")

wurtzel_CDSs = list()
with open("/Users/skonikkat/Desktop/genomeFiles/Wurtzel_PA14.bed", "r") as f:
    for line in f:
        if not line.startswith("G"):
            if ("PA14sr") in line: #remove all tRNAs
                pass
            else:
                info  = line.rstrip().split("\t")
                TU = info[3]
                for gene in TU.split(","):
                    if "NovelOrf" in TU:
                        if len(TU.split(",")) == 1:
                            wurtzel_CDSs.append(TU)
                        else:
                            if "NovelOrf" in gene:
                                pass
                            elif gene in mRNAs:
                                wurtzel_CDSs.append(TU)
                    elif len(gene) != 10: #detects unusual names 
                        pass
                    else:
                        if gene in mRNAs:
                            if TU not in wurtzel_CDSs:
                                wurtzel_CDSs.append(TU)
                        else:
                            pass


# In[18]:


#create a dictionary for biofilm data

BF_peaksandDEseq = dict()
with open("/Users/skonikkat/Desktop/RevisionAnalysis/DEseq2andCMH/BF_DEseq2_resultsNoPadj_withCountsAndProducts.txt","r") as f:
     #annotated DEseqOutput file usedHere - supplementary Table S6
    for line in f:
        if not line.startswith("Gene"):
            info = line.rstrip().split("\t")
            gene = info[0]
            DEseqAndGeneDetails = ("\t").join(info[7:])
            if gene in BFdict: #genes without sig. peaks will be omitted
                x = gene + "\t" + BFdict[gene] + "\t" + DEseqAndGeneDetails
                BF_peaksandDEseq[gene] = x
                
BFdict = dict()
a= 0
headerBF = "Gene\tBF_U1-In\tBF_U2-In\tBF_U3-In\tBF_U1-3p\tBF_U2-3p\tBF_U3-3p\t"
headerBF+= "BF_A1-In\tBF_A2-In\tBF_A3-In\tBF_A1-3p\tBF_A2-3p\tBF_A3-3p\tPA14product\tPAO1homolog\tPAO1product"
for gene in d:
    x = d[gene][1][3:6] + d[gene][1][0:3]
    countsI = list()
    for each in x:
        countsI.append(str(each))
    counts3p = list()
    y = d[gene][2][3:6] + d[gene][2][0:3]
    for each in y:
        counts3p.append(str(each))
    
    BFdict[gene] = ("\t").join(countsI[0:3]) + "\t" + ("\t").join(counts3p[0:3]) + "\t"
    BFdict[gene] += ("\t").join(countsI[3:6]) + "\t" + ("\t").join(counts3p[3:6])

first5inDict(BFdict)

BFCMHfile = open("BF_CMHPeaksAndDEseq.txt","w")
BFCMHfile.write(headerBF+"\t"+"DEseq log2 fold change\tp-value\tpAdj\n")
for gene in BF_peaksandDEseq:
    if gene in wurtzel_CDSs:
        BFCMHfile.write(BF_peaksandDEseq[gene]+"\n")


# In[21]:


#create a dictionary for planktonic data
Pldict = dict()
a= 0
headerPl = "Gene\tPl_U1-In\tPl_U2-In\tPl_U3-In\tPl_U1-3p\tPl_U2-3p\tPl_U3-3p\t"
headerPl+= "Pl_A1-In\tPl_A2-In\tPl_A3-In\tPl_A1-3p\tPl_A2-3p\tPl_A3-3p\t"
for gene in d:
    x = d[gene][1][9:] + d[gene][1][6:9]
    countsI = list()
    for each in x:
        countsI.append(str(each))
    counts3p = list()
    y = d[gene][2][9:] + d[gene][2][6:9]
    for each in y:
        counts3p.append(str(each))
    Pldict[gene] = ("\t").join(countsI[0:3]) + "\t" + ("\t").join(counts3p[0:3]) + "\t"
    Pldict[gene] += ("\t").join(countsI[3:6]) + "\t" + ("\t").join(counts3p[3:6])

Pl_peaksandDEseq = dict()
with open("/Users/skonikkat/Desktop/RevisionAnalysis/DEseq2andCMH/Pl_DEseq2_resultsNoPadj_withCountsAndProducts.txt","r") as f:
     #annotated DEseqOutput file usedHere - supplementary Table S5
    for line in f:
        if not line.startswith("Gene"):
            info = line.rstrip().split("\t")
            gene = info[0]
            DEseqAndGeneDetails = ("\t").join(info[7:])
            if gene in Pldict: #genes without sig. peaks will be omitted
                x = gene + "\t" + Pldict[gene] + "\t" + DEseqAndGeneDetails
                Pl_peaksandDEseq[gene] = x
                
PlCMHfile = open("Pl_CMHPeaksAndDEseq.txt","w")
PlCMHfile.write(headerPl+"\t"+"DEseq log2 fold change\tp-value\tpAdj\tPA14product\tPAO1homolog\tPAO1product\n")
for gene in Pl_peaksandDEseq:
    if gene in wurtzel_CDSs:
        PlCMHfile.write(Pl_peaksandDEseq[gene]+"\n")


# In[ ]:


the outputs were used for pseudocount correction and CMH calculation (RcodeCMHIFL.R)
