# Supplementary material for: Quantitative mapping of mRNA 3’ ends in Pseudomonas aeruginosa reveals a pervasive role for premature 3’ end formation in response to azithromycin
Source: PLoS Genet. 2021 Jul 12;17(7):e1009634. doi: 10.1371/journal.pgen.1009634 (PMC8297930; doi:10.1371/journal.pgen.1009634)
Supplement: S1 Scripts — (ZIP) [file pgen.1009634.s020.zip › Supplemental Scripts/SignificantPeaksPerGeneFinder.py]

#S.Konikkat
# To find all sig peaks per gene

## USEFUL FUNCTIONS
# print first five items in the dictionary
def first5inDict(x):   # input dictionary = d
    a = 0
    for each in x:
        a+=1
        if a<5:
            print (each, x[each], '\n')
        else:
            break

# print first five items in the list
def first5inList(List):
    for item in List[0:5]:
        print (item, '\n')


## INPUT: File with individual bedGraphs intersected with transcriptional units bed and significant peaks
dataFile = "PA_Wurtzel_400window_Genes_SigPeaks_Hits_NotAssigned.txt"
bedFile = "Wurtzel_PA14.bed"
gffFile = "PA14forWindowBed.gff"
#OUTPUTS
outAllHandle = dataFile.split("_Genes")[0]+"_AllSigPeaksPerGene.txt"
outAll = open(outAllHandle, 'w')
outAll.write("##Gene	ReadStart ReadEnd	BF-Az1	BF-Az2	BF-Az3	BF-U1	BF-U2	BF-U3	Pl-Az1	Pl-Az2	Pl-Az3	Pl-Az1	Pl-Az2	Pl-Az3\n")


# Make dictionary with information about genes, and list of genes on positive and negative strand
# Create empty data structures
## NegGeneOrderList
##PosGeneOrderList
##TUdict = {uniqueID: start, end, direction, UTR5p}
NegGeneOrderList,PosGeneOrderList,TUdict  = [], [],dict()
with open(bedFile, 'r') as f:
    for line in f:
        info = line.rstrip().split('\t')
        uniqueID, direction = info[3], info[5]
        start, end, direction = int(info[1]), int(info[2]), info[5]
        if direction == "-":
            NegGeneOrderList.append(uniqueID)
            UTR5p=int(info[2])-int(info[7])
        elif direction == "+":
            PosGeneOrderList.append(uniqueID)
            UTR5p = int(info[6]) - int(info[1])
        TUdict[uniqueID]=[(start,end),direction, UTR5p]
f.close()

## Find next and previous genes using the PosGeneOrderList and NegGeneOrderList
for gene in TUdict:
    direction = TUdict[gene][1]
    if direction == '+': # find adjacent genes for the positive strand genes
        index = PosGeneOrderList.index(gene)
        if index == len(PosGeneOrderList)-1:
            previousGene, nextGene = PosGeneOrderList[index-1], ""
        elif index == 0:
            previousGene, nextGene = "", PosGeneOrderList[index+1]
        else:
            previousGene, nextGene =  PosGeneOrderList[index-1], PosGeneOrderList[index+1]
    elif direction == '-': # find adjacent genes for the negative strand genes
        Index = NegGeneOrderList.index(gene)
        if Index == len(NegGeneOrderList)-1:
            previousGene, nextGene= "", NegGeneOrderList[Index-1]
        elif Index == 0:
            previousGene, nextGene =  NegGeneOrderList[Index+1], ""
        else:
            nextGene, previousGene = NegGeneOrderList[Index-1], NegGeneOrderList[Index+1]

    TUdict[gene].append(previousGene)
    TUdict[gene].append(nextGene)


  # Find all rRNA genes - to remove later
  #STEP 2: MAKE A DICTIONARY WITH THE UNIQUE NAMES FOR rRNA GENES AS THE KEY
  rRNAdict= dict() # dictionary with diferent kinds of rRNAs  as key.. e.g. 23S rRNA, 16S etc...
  with open(gffFile, 'r') as f:
      for line in f:
          if not line.startswith("##"):
              info = line.rstrip().split('\t')
              if info[2] == 'rRNA':
                  rRNA = (int(info[3]), int(info[4]))
                  name = info[8].split("=")[1]
                  if not name == "rsmYregulatoryRNA":
                      rRNAinfo = [rRNA, info[6], name]
                      try:
                          rRNAdict[name].append(rRNAinfo)
                      except:
                          rRNAdict[name] = []
                          rRNAdict[name].append(rRNAinfo)


  # dictionary with unique geneID to the gene information for rRNAs
  # not same as the earlier rRNAdict.. this is rRNA_dict
  rRNA_dict = dict() # dictionary for each rRNA gene
  with open(gffFile, 'r') as f:
      for line in f:
          if not line.startswith("#"):
              info = line.rstrip().split('\t')
              if info[2] == "gene":
                  geneBoundary = (int(info[3]), int(info[4]))
                  for each in rRNAdict:
                      for individualRNAinfo in rRNAdict[each]:
                          if individualRNAinfo[0] == geneBoundary:
                              uniqueName = info[8].split(";")[1].split("=")[1]
                              rRNA_dict[uniqueName] = individualRNAinfo

      f.close()

#gather info about txn units
txnUnitDict =dict()
with open("/Users/skonikkat/Desktop/genomeFiles/Wurtzel_PA14.bed","r") as f:
    for line in f:
        info = line.rstrip().split("\t")
        gene = info[3]
        chromStart,chromEnd,strand = info[1], info[2], info[5]
        txnUnitDict[gene] = ("\t").join([chromStart,chromEnd,strand])
    f.close()

# gather info from the sig. peaks file
peakDict = dict()
with open("/Users/skonikkat/Desktop/bedGraphFiles/PA_Wurtzel_400window_AllSigPeaksPerGene.txt","r") as f:
    for line in f:
        if not line.startswith("#"):
            info = line.rstrip().split("\t")
            gene = info[0]
            peak =  str((info[1], info[2]))
            peakDict[gene] = peakDict.get(gene,[])
            peakDict[gene].append(peak)
    f.close()

with open("peaksAssociatedwithGenes.txt","w") as f:
    f.write("Gene\tchromStart\tchromEnd\tstrand\tpeakPositions\n")
    for gene in peakDict:
        x = gene+"\t"+txnUnitDict[gene] + "\t" + (",").join(peakDict[gene])+"\n"
        f.write(x.replace("'",""))
