# Supplementary material for: Quantitative mapping of mRNA 3’ ends in Pseudomonas aeruginosa reveals a pervasive role for premature 3’ end formation in response to azithromycin
Source: PLoS Genet. 2021 Jul 12;17(7):e1009634. doi: 10.1371/journal.pgen.1009634 (PMC8297930; doi:10.1371/journal.pgen.1009634)
Supplement: S1 Scripts — (ZIP) [file pgen.1009634.s020.zip › Supplemental Scripts/createFilesToAsscoiateReadsWithGenes.sh]

#! /usr/bin/env bash

## Skonikkat

## changes can be made at ****** 

## This script does three things:
## STEP 1:  Generate a combined Pos and Neg bedGraph file per sample
## STEP 2: 
## 			2A. Run intersect bed to generate a bedFile with info about significant peaks (generated by IdentifySignificantPeaks.sh)
## STEP 3:  Compiles the BF and Pl triplicates into a single file. 


## STEP 1:
## Inputs:  Outputs of MakeSignificantPeaksFile.sh and Read-aligner-PA.pl
echo -e "making combined Neg and Pos Bedgraph Files for each sample" 
python CombineAndSortPosAndNegBedGraphFiles.py PA_Pl_U1_Pos.bedGraph PA_Pl_U1_Neg.bedGraph
python CombineAndSortPosAndNegBedGraphFiles.py PA_Pl_U2_Neg.bedGraph PA_Pl_U2_Pos.bedGraph
python CombineAndSortPosAndNegBedGraphFiles.py PA_Pl_U3_Pos.bedGraph PA_Pl_U3_Neg.bedGraph
python CombineAndSortPosAndNegBedGraphFiles.py PA_Pl_AZ1_Neg.bedGraph PA_Pl_AZ1_Pos.bedGraph
python CombineAndSortPosAndNegBedGraphFiles.py PA_Pl_AZ2_Pos.bedGraph PA_Pl_AZ2_Neg.bedGraph
python CombineAndSortPosAndNegBedGraphFiles.py PA_Pl_AZ3_Pos.bedGraph PA_Pl_AZ3_Neg.bedGraph
python CombineAndSortPosAndNegBedGraphFiles.py PA_BF_U1_Pos.bedGraph PA_BF_U1_Neg.bedGraph
python CombineAndSortPosAndNegBedGraphFiles.py PA_BF_U2_Pos.bedGraph PA_BF_U2_Neg.bedGraph
python CombineAndSortPosAndNegBedGraphFiles.py PA_BF_U3_Pos.bedGraph PA_BF_U3_Neg.bedGraph
python CombineAndSortPosAndNegBedGraphFiles.py PA_BF_AZ1_Pos.bedGraph PA_BF_AZ1_Neg.bedGraph
python CombineAndSortPosAndNegBedGraphFiles.py PA_BF_AZ2_Pos.bedGraph PA_BF_AZ2_Neg.bedGraph
python CombineAndSortPosAndNegBedGraphFiles.py PA_BF_AZ3_Neg.bedGraph PA_BF_AZ3_Pos.bedGraph

##  2.  the bedGraph raw data files. 
##	3.  The gff file that you are intersecting with
## output:  separate 12 column file for each input file
echo "running interesection between single bedGraph file per sample with 3' info and the MasterPeaks file"
intersectBed -s -wao -a PA_Pl_U1_CombinedwithDirectionAndSorted.bedGraph -b PA_MasterPeaksMerged.bed > PA_Pl_U1_3pIntersect.bed
intersectBed -s -wao -a PA_Pl_U2_CombinedwithDirectionAndSorted.bedGraph -b PA_MasterPeaksMerged.bed > PA_Pl_U2_3pIntersect.bed
intersectBed -s -wao -a PA_Pl_U3_CombinedwithDirectionAndSorted.bedGraph -b PA_MasterPeaksMerged.bed > PA_Pl_U3_3pIntersect.bed

intersectBed -s -wao -a PA_Pl_AZ1_CombinedwithDirectionAndSorted.bedGraph -b PA_MasterPeaksMerged.bed > PA_Pl_AZ1_3pIntersect.bed
intersectBed -s -wao -a PA_Pl_AZ2_CombinedwithDirectionAndSorted.bedGraph -b PA_MasterPeaksMerged.bed > PA_Pl_AZ2_3pIntersect.bed
intersectBed -s -wao -a PA_Pl_AZ3_CombinedwithDirectionAndSorted.bedGraph -b PA_MasterPeaksMerged.bed > PA_Pl_AZ3_3pIntersect.bed

intersectBed -s -wao -a PA_BF_U1_CombinedwithDirectionAndSorted.bedGraph -b PA_MasterPeaksMerged.bed > PA_BF_U1_3pIntersect.bed
intersectBed -s -wao -a PA_BF_U2_CombinedwithDirectionAndSorted.bedGraph -b PA_MasterPeaksMerged.bed > PA_BF_U2_3pIntersect.bed
intersectBed -s -wao -a PA_BF_U3_CombinedwithDirectionAndSorted.bedGraph -b PA_MasterPeaksMerged.bed > PA_BF_U3_3pIntersect.bed

intersectBed -s -wao -a PA_BF_AZ1_CombinedwithDirectionAndSorted.bedGraph -b PA_MasterPeaksMerged.bed > PA_BF_AZ1_3pIntersect.bed
intersectBed -s -wao -a PA_BF_AZ2_CombinedwithDirectionAndSorted.bedGraph -b PA_MasterPeaksMerged.bed > PA_BF_AZ2_3pIntersect.bed
intersectBed -s -wao -a PA_BF_AZ3_CombinedwithDirectionAndSorted.bedGraph -b PA_MasterPeaksMerged.bed > PA_BF_AZ3_3pIntersect.bed

#Running bedtools window on Intersectbed files with the gff file
## ******************* Change the gff file below if needed 
## The 400 nt assumption is made considering the compact size of the Pseudomonas genome.
echo "running bedtools window"

bedtools window -sm -w 400 -a PA_Pl_U1_3pIntersect.bed -b Wurtzel_PA14.bed > PA_Pl_U1_400window_Wurtzel.bed
bedtools window -sm -w 400 -a PA_Pl_U2_3pIntersect.bed -b Wurtzel_PA14.bed > PA_Pl_U2_400window_Wurtzel.bed
bedtools window -sm -w 400 -a PA_Pl_U3_3pIntersect.bed -b Wurtzel_PA14.bed > PA_Pl_U3_400window_Wurtzel.bed
bedtools window -sm -w 400 -a PA_Pl_AZ1_3pIntersect.bed -b Wurtzel_PA14.bed > PA_Pl_AZ1_400window_Wurtzel.bed
bedtools window -sm -w 400 -a PA_Pl_AZ2_3pIntersect.bed -b Wurtzel_PA14.bed > PA_Pl_AZ2_400window_Wurtzel.bed
bedtools window -sm -w 400 -a PA_Pl_AZ3_3pIntersect.bed -b Wurtzel_PA14.bed > PA_Pl_AZ3_400window_Wurtzel.bed
bedtools window -sm -w 400 -a PA_BF_U1_3pIntersect.bed -b Wurtzel_PA14.bed > PA_BF_U1_400window_Wurtzel.bed
bedtools window -sm -w 400 -a PA_BF_U2_3pIntersect.bed -b Wurtzel_PA14.bed > PA_BF_U2_400window_Wurtzel.bed
bedtools window -sm -w 400 -a PA_BF_U3_3pIntersect.bed -b Wurtzel_PA14.bed > PA_BF_U3_400window_Wurtzel.bed
bedtools window -sm -w 400 -a PA_BF_AZ1_3pIntersect.bed -b Wurtzel_PA14.bed > PA_BF_AZ1_400window_Wurtzel.bed
bedtools window -sm -w 400 -a PA_BF_AZ2_3pIntersect.bed -b Wurtzel_PA14.bed > PA_BF_AZ2_400window_Wurtzel.bed
bedtools window -sm -w 400 -a PA_BF_AZ3_3pIntersect.bed -b Wurtzel_PA14.bed > PA_BF_AZ3_400window_Wurtzel.bed


echo -e "Resolving the association of reads to genes"

# Combine the data from each replicate into one file 
## Input: PA14,Wurtzel - 400 windowbed files - a) all reads, b) significant reads
# order Gene, Read Start, Read End, BF-Az1, BF-Az2, BF-Az3, BF-U1, BF-U2, BF-U3, Pl-Az1, Pl-Az2, Pl-Az3
python CombineAllReadsInDataFilesIntoSingleFile_Wurtzel_400window.py #output = PA_Wurtzel_400window_Genes_Reads_Hits_NotAssigned.txt
python CombineSigPeakInfoToSingleFile_Wurtzel_400window.py #output = PA_Wurtzel_400window_Genes_SigPeaks_Hits_NotAssigned.txt
