# Supplementary material for: Quantitative mapping of mRNA 3’ ends in Pseudomonas aeruginosa reveals a pervasive role for premature 3’ end formation in response to azithromycin
Source: PLoS Genet. 2021 Jul 12;17(7):e1009634. doi: 10.1371/journal.pgen.1009634 (PMC8297930; doi:10.1371/journal.pgen.1009634)
Supplement: S1 Scripts — (ZIP) [file pgen.1009634.s020.zip › Supplemental Scripts/DEseq2_Wurtzel400_3pReads.R]

# Joel McManus - main code, modifications, SK
library(DESeq2)
cts<-read.delim(file="PA_Wurtzel_400window_3pReadsPerGene_TotalHitsPerGene.txt", header = TRUE, row.names=1)
samples <- data.frame(conditions=rep(c("A", "B", "C", "D"), each=3))
# A. Biofilm Azitrhomycin treated
# B. Biofilm Untreated
# C. Planktonic Azithromycin treated
# D. Planktonic Untreated
ctscomp<-cts[complete.cases(cts),] # Remove lines with "NA"
dds <- DESeqDataSetFromMatrix(countData=ctscomp, colData=samples, design=~conditions)
dstwo<-DESeq(dds)
resAB<-results(dstwo, contrast=c("conditions","A","B"), alpha=0.05)
write.csv(resAB, file="BFAz-vs-BFUn_3pReads_Wurtzel400window.csv")
pdf("BFAz-vs-BFUn_3pReads_Wurtzel400window.pdf")
plotMA(resAB, ylim=c(-7,7), main=c("Biofilm Az vs Untreated"))
dev.off()
resCD<-results(dstwo, contrast=c("conditions","C","D"), alpha=0.05)
write.csv(resCD, file="PLAz-vs-PLUn_3pReads_Wurtzel400window.csv")
pdf("PLAz-vs-PLUn_3pReads_Wurtzel400window.pdf")
plotMA(resCD, ylim=c(-7,7), main=c("Plank Az vs Untreated"))
dev.off()
