# Supplementary material for: Quantitative mapping of mRNA 3’ ends in Pseudomonas aeruginosa reveals a pervasive role for premature 3’ end formation in response to azithromycin
Source: PLoS Genet. 2021 Jul 12;17(7):e1009634. doi: 10.1371/journal.pgen.1009634 (PMC8297930; doi:10.1371/journal.pgen.1009634)
Supplement: S1 Scripts — (ZIP) [file pgen.1009634.s020.zip › Supplemental Scripts/DEseqFileCreateAndRunInstruction.py]

#S.Konikkat

# USEFUL FUNCTIONS
# print first five items in the dictionary
def first5inDict(x):   # input dictionary = d
    a = 0
    for each in x:
        a+=1
        if a<5:
            print (each, x[each], '\n')
        else:
            break

# print first five items in the list
def first5inList(List):
    for item in List[0:5]:
        print (item, '\n')

## INPUTS:
dataFile = "PA_Wurtzel_400window_Genes_Reads_Hits_NotAssigned.txt" #output file from createFilesToAsscoiateReadsWithGenes.sh
bedFile = "Wurtzel_PA14.bed"
gffFile = "PA14forWindowBed.gff" #gff file with lines up to the chromosomal coodinates hashed out
## OUTPUT: Make an output file handle and open the file for output
out3pHandle = dataFile.split("_Genes")[0]+"_3pReadsPerGene.txt"
out3p = open(out3pHandle, 'w')
out3p.write("##Gene	ReadStart	ReadEnd	BF-Az1	BF-Az2	BF-Az3	BF-U1	BF-U2	BF-U3	Pl-Az1	Pl-Az2	Pl-Az3	Pl-Az1	Pl-Az2	Pl-Az3\n")


# Make dictionary with information about genes, and list of genes on positive and negative strand
# Create empty data structures
## NegGeneOrderList
##PosGeneOrderList
##TUdict = {uniqueID: start, end, direction, UTR5p}
# STEP 1A.
NegGeneOrderList,PosGeneOrderList,TUdict  = [], [],dict()
with open(bedFile, 'r') as f:
    for line in f:
        info = line.rstrip().split('\t')
        uniqueID, direction = info[3], info[5]
        start, end, direction = int(info[1]), int(info[2]), info[5]
        if direction == "-":
            NegGeneOrderList.append(uniqueID)
            UTR5p=int(info[2])-int(info[7])
        elif direction == "+":
            PosGeneOrderList.append(uniqueID)
            UTR5p = int(info[6]) - int(info[1])
        TUdict[uniqueID]=[(start,end),direction, UTR5p]
f.close()

## STEP 1B
## Find next and previous genes using the PosGeneOrderList and NegGeneOrderList
for gene in TUdict:
    direction = TUdict[gene][1]
    if direction == '+': # find adjacent genes for the positive strand genes
        index = PosGeneOrderList.index(gene)
        if index == len(PosGeneOrderList)-1:
            previousGene, nextGene = PosGeneOrderList[index-1], ""
        elif index == 0:
            previousGene, nextGene = "", PosGeneOrderList[index+1]
        else:
            previousGene, nextGene =  PosGeneOrderList[index-1], PosGeneOrderList[index+1]
    elif direction == '-': # find adjacent genes for the negative strand genes
        Index = NegGeneOrderList.index(gene)
        if Index == len(NegGeneOrderList)-1:
            previousGene, nextGene= "", NegGeneOrderList[Index-1]
        elif Index == 0:
            previousGene, nextGene =  NegGeneOrderList[Index+1], ""
        else:
            nextGene, previousGene = NegGeneOrderList[Index-1], NegGeneOrderList[Index+1]
    TUdict[gene].append(previousGene)
    TUdict[gene].append(nextGene)


# Find all rRNA genes - to remove them eventually
#STEP 2: MAKE A DICTIONARY WITH THE UNIQUE NAMES FOR rRNA GENES AS THE KEY
rRNAdict= dict() # dictionary with diferent kinds of rRNAs  as key.. e.g. 23S rRNA, 16S etc...
with open(gffFile, 'r') as f:
    for line in f:
        if not line.startswith("##"):
            info = line.rstrip().split('\t')
            if info[2] == 'rRNA':
                rRNA = (int(info[3]), int(info[4]))
                name = info[8].split("=")[1]
                if not name == "rsmYregulatoryRNA":
                    rRNAinfo = [rRNA, info[6], name]
                    try:
                        rRNAdict[name].append(rRNAinfo)
                    except:
                        rRNAdict[name] = []
                        rRNAdict[name].append(rRNAinfo)
# dictionary with unique geneID to the gene information for rRNAs
# not same as the earlier rRNAdict.. this is rRNA_dict
rRNA_dict = dict() # dictionary for each rRNA gene
with open(gffFile, 'r') as f:
    for line in f:
        if not line.startswith("#"):
            info = line.rstrip().split('\t')
            if info[2] == "gene":
                geneBoundary = (int(info[3]), int(info[4]))
                for each in rRNAdict:
                    for individualRNAinfo in rRNAdict[each]:
                        if individualRNAinfo[0] == geneBoundary:
                            uniqueName = info[8].split(";")[1].split("=")[1]
                            rRNA_dict[uniqueName] = individualRNAinfo

    f.close()

# Parse through Data File and assign peaks to genes and assess their positions relative to the gene i.e., 5p, 3p, internal
with open(dataFile, 'r') as f:
    outList = []
    for line in f:
        if not line.startswith("#"):
            info = line.rstrip().split('\t')
            gene=  info[0]
            direction, UTRlength  = TUdict[gene][1], TUdict[gene][2]
            if gene not in rRNA_dict:
                # For genes on positive strand
                if direction == '+':
                    readStart, readEnd, hits = int(info[1]), int(info[2]) , info[3]
                    geneStart, geneEnd, nextGene, previousGene = TUdict[gene][0][0], TUdict[gene][0][1], TUdict[gene][4], TUdict[gene][3]
                    # Check gene assignment
                    try: # will work for all genes except the last pos. strand gene in the gff
                        ORFstart = geneStart + UTRlength
                        nextGeneStart = TUdict[nextGene][0][0]
                        if readEnd >= geneEnd and readEnd < nextGeneStart+10:  #3p
                            out3p.write(line)
                        else:
                            pass
                    except: # for last gene on the positive strand
                        if readEnd >= geneEnd  and readEnd - geneEnd < 400:
                            out3p.write(line)

                # For genes on negative strand
                elif direction == '-':
                    readStart, readEnd, = int(info[2]), int(info[1])
                    geneStart, geneEnd, nextGene, previousGene = TUdict[gene][0][1], TUdict[gene][0][0], TUdict[gene][4], TUdict[gene][3]
                    ORFstart = geneStart - UTRlength
                    try:
                        nextGeneStart = TUdict[nextGene][0][1]
                        if readEnd <= geneEnd  and readEnd > nextGeneStart -10:
                            out3p.write(line)
                        else:
                            pass
                    except: # last gene on neg. starnd
                        if readEnd <= geneEnd and geneEnd-readEnd < 400:
                            out3p.write(line)
                        else:
                            pass
            else:
                pass

out3p.close()
f.close()

#NEXT STEP: To combine 3p read numbers per gene
# Find number of read hits in 3'UTR of gene and an order of genes in the file
geneHitsDict = dict()
geneOrder = []
with open("PA_Wurtzel_400window_3pReadsPerGene.txt", 'r') as f:
    for line in f:
        if not line.startswith("#"):
            gene = line.split('\t')[0]
            geneHitsDict[gene] = geneHitsDict.get(gene, [0]*12)
            hitsInfo = line.rstrip().split('\t')[3:]
            for i in range(0, 12):
                geneHitsDict[gene][i] += int(hitsInfo[i])
            if gene not in geneOrder:
                geneOrder.append(gene)
f.close()

# CREATE OUTPUT file
line = ""
a = 0
for gene in geneOrder:
    a+=1
    List = geneHitsDict[gene]
    line+=gene+"\t"
    for each in List:
        line+=str(each)+'\t'
    line=line.rstrip('\t')
    line+='\n'

# STEP 1.3. Write output
out="PA_Wurtzel_400window_3pReadsPerGene_TotalHitsPerGene.txt"

with open(out,'w') as o:
    o.write("Gene\tBF-A1\tBF-A2\tBF-A3\tBF-U1\tBF-U2\tBF-U3\tPl-A1\tPl-A2\tPl-A3\tPl-U1\tPl-U2\tPl-U3\n")
    o.write(line.rstrip())
#run DEseq2_Wurtzel400_3pReads.R
