# Supplementary material for: Quantitative mapping of mRNA 3’ ends in Pseudomonas aeruginosa reveals a pervasive role for premature 3’ end formation in response to azithromycin
Source: PLoS Genet. 2021 Jul 12;17(7):e1009634. doi: 10.1371/journal.pgen.1009634 (PMC8297930; doi:10.1371/journal.pgen.1009634)
Supplement: S1 Scripts — (ZIP) [file pgen.1009634.s020.zip › Supplemental Scripts/MakeSignificantPeaksFile.sh]

#! /usr/bin/env bash
# Skonikkat - 

##ReadAligner was used to generatez  bedGraph Files of 3p ends for each replicate in a sample type
## Codes/Tools required for this file to run: Require Map3p-seq-peaks.pl and bedTools 
## Final Output

## Step 1. Reduce noice in the bedGraph files using Map3p-seq-peaks.pl
## Step 2. 

## STEP 1: Reduce noise in seq. data based on Poisson distribution calculation
echo -e "running Map3p-seq-peaks.pl"
perl Map3p-seq-peaks.pl PA_Pl_U1_Pos.bedGraph + > PA_Pl_U1_Pos-peaks.bed
perl Map3p-seq-peaks.pl PA_Pl_U1_Neg.bedGraph - > PA_Pl_U1_Neg-peaks.bed
perl Map3p-seq-peaks.pl PA_Pl_U2_Neg.bedGraph - > PA_Pl_U2_Neg-peaks.bed
perl Map3p-seq-peaks.pl PA_Pl_U2_Pos.bedGraph + > PA_Pl_U2_Pos-peaks.bed
perl Map3p-seq-peaks.pl PA_Pl_U3_Pos.bedGraph + > PA_Pl_U3_Pos-peaks.bed
perl Map3p-seq-peaks.pl PA_Pl_U3_Neg.bedGraph - > PA_Pl_U3_Neg-peaks.bed 
perl Map3p-seq-peaks.pl PA_Pl_AZ1_Neg.bedGraph - > PA_Pl_AZ1_Neg-peaks.bed
perl Map3p-seq-peaks.pl PA_Pl_AZ1_Pos.bedGraph + > PA_Pl_AZ1_Pos-peaks.bed
perl Map3p-seq-peaks.pl PA_Pl_AZ2_Pos.bedGraph + > PA_Pl_AZ2_Pos-peaks.bed
perl Map3p-seq-peaks.pl PA_Pl_AZ2_Neg.bedGraph - > PA_Pl_AZ2_Neg-peaks.bed
perl Map3p-seq-peaks.pl PA_Pl_AZ3_Pos.bedGraph + > PA_Pl_AZ3_Pos-peaks.bed
perl Map3p-seq-peaks.pl PA_Pl_AZ3_Neg.bedGraph - > PA_Pl_AZ3_Neg-peaks.bed 
perl Map3p-seq-peaks.pl PA_BF_AZ1_Pos.bedGraph + > PA_BF_AZ1_Pos-peaks.bed
perl Map3p-seq-peaks.pl PA_BF_AZ1_Neg.bedGraph - > PA_BF_AZ1_Neg-peaks.bed
perl Map3p-seq-peaks.pl PA_BF_AZ2_Pos.bedGraph + > PA_BF_AZ2_Pos-peaks.bed
perl Map3p-seq-peaks.pl PA_BF_AZ2_Neg.bedGraph - > PA_BF_AZ2_Neg-peaks.bed
perl Map3p-seq-peaks.pl PA_BF_AZ3_Neg.bedGraph - > PA_BF_AZ3_Neg-peaks.bed
perl Map3p-seq-peaks.pl PA_BF_AZ3_Pos.bedGraph + > PA_BF_AZ3_Pos-peaks.bed
perl Map3p-seq-peaks.pl PA_BF_U1_Pos.bedGraph + > PA_BF_U1_Pos-peaks.bed
perl Map3p-seq-peaks.pl PA_BF_U1_Neg.bedGraph - > PA_BF_U1_Neg-peaks.bed


 ## STEP 1B: PERFORM MERGE BED FUNCTION ON THE OUTPUT OF  PREVIOUS STEP   
echo -e "run mergeBed on peaks on the neg and pos peak files for each sample identified by Map3p-seq-peaks.pl"
# The awk function sorts the column in the desired manner as the updated mergeBed replaced the -nms and -scores function
mergeBed -s -d 2 -c 4,5,6 -o collapse,sum,distinct -delim ";" -i  PA_Pl_U1_Pos-peaks.bed | awk 'BEGIN {OFS = "\t"; ORS="\n"} {print $1, $2, $3, $5, $6, $4}' > PA_Pl_U1_Pos-peaks-merge.bed
mergeBed -s -d 2 -c 4,5,6 -o collapse,sum,distinct -delim ";" -i  PA_Pl_U1_Neg-peaks.bed | awk 'BEGIN {OFS = "\t"; ORS="\n"} {print $1, $2, $3, $5, $6, $4}' > PA_Pl_U1_Neg-peaks-merge.bed
mergeBed -s -d 2 -c 4,5,6 -o collapse,sum,distinct -delim ";" -i  PA_Pl_U2_Neg-peaks.bed | awk 'BEGIN {OFS = "\t"; ORS="\n"} {print $1, $2, $3, $5, $6, $4}' > PA_Pl_U2_Neg-peaks-merge.bed
mergeBed -s -d 2 -c 4,5,6 -o collapse,sum,distinct -delim ";" -i  PA_Pl_U2_Pos-peaks.bed | awk 'BEGIN {OFS = "\t"; ORS="\n"} {print $1, $2, $3, $5, $6, $4}' > PA_Pl_U2_Pos-peaks-merge.bed
mergeBed -s -d 2 -c 4,5,6 -o collapse,sum,distinct -delim ";" -i  PA_Pl_U3_Pos-peaks.bed | awk 'BEGIN {OFS = "\t"; ORS="\n"} {print $1, $2, $3, $5, $6, $4}' > PA_Pl_U3_Pos-peaks-merge.bed
mergeBed -s -d 2 -c 4,5,6 -o collapse,sum,distinct -delim ";" -i  PA_Pl_U3_Neg-peaks.bed | awk 'BEGIN {OFS = "\t"; ORS="\n"} {print $1, $2, $3, $5, $6, $4}' > PA_Pl_U3_Neg-peaks-merge.bed
mergeBed -s -d 2 -c 4,5,6 -o collapse,sum,distinct -delim ";" -i  PA_Pl_AZ1_Neg-peaks.bed | awk 'BEGIN {OFS = "\t"; ORS="\n"} {print $1, $2, $3, $5, $6, $4}' > PA_Pl_AZ1_Neg-peaks-merge.bed
mergeBed -s -d 2 -c 4,5,6 -o collapse,sum,distinct -delim ";" -i  PA_Pl_AZ1_Pos-peaks.bed | awk 'BEGIN {OFS = "\t"; ORS="\n"} {print $1, $2, $3, $5, $6, $4}' > PA_Pl_AZ1_Pos-peaks-merge.bed
mergeBed -s -d 2 -c 4,5,6 -o collapse,sum,distinct -delim ";" -i  PA_Pl_AZ2_Pos-peaks.bed | awk 'BEGIN {OFS = "\t"; ORS="\n"} {print $1, $2, $3, $5, $6, $4}' > PA_Pl_AZ2_Pos-peaks-merge.bed
mergeBed -s -d 2 -c 4,5,6 -o collapse,sum,distinct -delim ";" -i  PA_Pl_AZ2_Neg-peaks.bed | awk 'BEGIN {OFS = "\t"; ORS="\n"} {print $1, $2, $3, $5, $6, $4}' > PA_Pl_AZ2_Neg-peaks-merge.bed
mergeBed -s -d 2 -c 4,5,6 -o collapse,sum,distinct -delim ";" -i  PA_Pl_AZ3_Pos-peaks.bed | awk 'BEGIN {OFS = "\t"; ORS="\n"} {print $1, $2, $3, $5, $6, $4}' > PA_Pl_AZ3_Pos-peaks-merge.bed
mergeBed -s -d 2 -c 4,5,6 -o collapse,sum,distinct -delim ";" -i  PA_Pl_AZ3_Neg-peaks.bed | awk 'BEGIN {OFS = "\t"; ORS="\n"} {print $1, $2, $3, $5, $6, $4}' > PA_Pl_AZ3_Neg-peaks-merge.bed
mergeBed -s -d 2 -c 4,5,6 -o collapse,sum,distinct -delim ";" -i  PA_BF_AZ1_Pos-peaks.bed | awk 'BEGIN {OFS = "\t"; ORS="\n"} {print $1, $2, $3, $5, $6, $4}' > PA_BF_AZ1_Pos-peaks-merge.bed
mergeBed -s -d 2 -c 4,5,6 -o collapse,sum,distinct -delim ";" -i  PA_BF_AZ1_Neg-peaks.bed | awk 'BEGIN {OFS = "\t"; ORS="\n"} {print $1, $2, $3, $5, $6, $4}' > PA_BF_AZ1_Neg-peaks-merge.bed
mergeBed -s -d 2 -c 4,5,6 -o collapse,sum,distinct -delim ";" -i  PA_BF_AZ2_Pos-peaks.bed | awk 'BEGIN {OFS = "\t"; ORS="\n"} {print $1, $2, $3, $5, $6, $4}' > PA_BF_AZ2_Pos-peaks-merge.bed
mergeBed -s -d 2 -c 4,5,6 -o collapse,sum,distinct -delim ";" -i  PA_BF_AZ2_Neg-peaks.bed | awk 'BEGIN {OFS = "\t"; ORS="\n"} {print $1, $2, $3, $5, $6, $4}' > PA_BF_AZ2_Neg-peaks-merge.bed
mergeBed -s -d 2 -c 4,5,6 -o collapse,sum,distinct -delim ";" -i  PA_BF_AZ3_Neg-peaks.bed | awk 'BEGIN {OFS = "\t"; ORS="\n"} {print $1, $2, $3, $5, $6, $4}' > PA_BF_AZ3_Neg-peaks-merge.bed
mergeBed -s -d 2 -c 4,5,6 -o collapse,sum,distinct -delim ";" -i  PA_BF_AZ3_Pos-peaks.bed | awk 'BEGIN {OFS = "\t"; ORS="\n"} {print $1, $2, $3, $5, $6, $4}' > PA_BF_AZ3_Pos-peaks-merge.bed
mergeBed -s -d 2 -c 4,5,6 -o collapse,sum,distinct -delim ";" -i  PA_BF_U1_Pos-peaks.bed | awk 'BEGIN {OFS = "\t"; ORS="\n"} {print $1, $2, $3, $5, $6, $4}' > PA_BF_U1_Pos-peaks-merge.bed
mergeBed -s -d 2 -c 4,5,6 -o collapse,sum,distinct -delim ";" -i  PA_BF_U1_Neg-peaks.bed | awk 'BEGIN {OFS = "\t"; ORS="\n"} {print $1, $2, $3, $5, $6, $4}' > PA_BF_U1_Neg-peaks-merge.bed
mergeBed -s -d 2 -c 4,5,6 -o collapse,sum,distinct -delim ";" -i  PA_BF_U2_Pos-peaks.bed | awk 'BEGIN {OFS = "\t"; ORS="\n"} {print $1, $2, $3, $5, $6, $4}' > PA_BF_U2_Pos-peaks-merge.bed
mergeBed -s -d 2 -c 4,5,6 -o collapse,sum,distinct -delim ";" -i  PA_BF_U2_Neg-peaks.bed | awk 'BEGIN {OFS = "\t"; ORS="\n"} {print $1, $2, $3, $5, $6, $4}' > PA_BF_U2_Neg-peaks-merge.bed
mergeBed -s -d 2 -c 4,5,6 -o collapse,sum,distinct -delim ";" -i  PA_BF_U3_Pos-peaks.bed | awk 'BEGIN {OFS = "\t"; ORS="\n"} {print $1, $2, $3, $5, $6, $4}' > PA_BF_U3_Pos-peaks-merge.bed
mergeBed -s -d 2 -c 4,5,6 -o collapse,sum,distinct -delim ";" -i  PA_BF_U3_Neg-peaks.bed | awk 'BEGIN {OFS = "\t"; ORS="\n"} {print $1, $2, $3, $5, $6, $4}' > PA_BF_U3_Neg-peaks-merge.bed

## COMBINE THE POS AND NEG BED FILES FOR PEAKS 
echo -e "Stitch Together Negative and Positive Beds using cat and sorting"
cat PA_Pl_U1_Pos-peaks-merge.bed PA_Pl_U1_Neg-peaks-merge.bed | sort -k2 -n > PA_Pl_U1-3pends.bed
cat PA_Pl_U2_Neg-peaks-merge.bed PA_Pl_U2_Pos-peaks-merge.bed | sort -k2 -n > PA_Pl_U2-3pends.bed
cat PA_Pl_U3_Pos-peaks-merge.bed PA_Pl_U3_Neg-peaks-merge.bed | sort -k2 -n > PA_Pl_U3-3pends.bed
cat PA_Pl_AZ1_Neg-peaks-merge.bed PA_Pl_AZ1_Pos-peaks-merge.bed | sort -k2 -n > PA_Pl_AZ1-3pends.bed
cat PA_Pl_AZ2_Pos-peaks-merge.bed PA_Pl_AZ2_Neg-peaks-merge.bed | sort -k2 -n > PA_Pl_AZ2-3pends.bed
cat PA_Pl_AZ3_Pos-peaks-merge.bed PA_Pl_AZ3_Neg-peaks-merge.bed | sort -k2 -n > PA_Pl_AZ3-3pends.bed
cat PA_BF_U1_Pos-peaks-merge.bed PA_BF_U1_Neg-peaks-merge.bed | sort -k2 -n > PA_BF_U1-3pends.bed
cat PA_BF_U2_Pos-peaks-merge.bed PA_BF_U2_Neg-peaks-merge.bed | sort -k2 -n > PA_BF_U2-3pends.bed
cat PA_BF_U3_Pos-peaks-merge.bed PA_BF_U3_Neg-peaks-merge.bed | sort -k2 -n > PA_BF_U3-3pends.bed
cat PA_BF_AZ1_Pos-peaks-merge.bed PA_BF_AZ1_Neg-peaks-merge.bed | sort -k2 -n > PA_BF_AZ1-3pends.bed
cat PA_BF_AZ2_Pos-peaks-merge.bed PA_BF_AZ2_Neg-peaks-merge.bed | sort -k2 -n > PA_BF_AZ2-3pends.bed
cat PA_BF_AZ3_Neg-peaks-merge.bed PA_BF_AZ3_Pos-peaks-merge.bed | sort -k2 -n > PA_BF_AZ3-3pends.bed

# # -------------------------------------------------------------------------------------------------------
## STEP 2. Identify sig. peaks 

# # # Identify peaks in at least two replicates of a condition - Condition - Namefile as Replicated Peaks
# # # - u use for intersect bed
# # # intersectbed of A and B, B and C, and A and C for each experimental condition and then concatenate & me$
# # #--------------------------------------------------------------------------------------------------------$

## STEP 2A: PERFOM INTERSECTIONS FOR ALL REPLICATE COMBIONATIONS IN A TREATMENT CONDITION
echo -e "performing intersections of replicates for a condition"
### PLANKTONIC UNTREATD
intersectBed -s -u -a  PA_Pl_U1-3pends.bed -b PA_Pl_U2-3pends.bed > PA_Pl_U_ReplicatePeaks1.bed
intersectBed -s -u -a  PA_Pl_U2-3pends.bed -b PA_Pl_U3-3pends.bed > PA_Pl_U_ReplicatePeaks2.bed
intersectBed -s -u -a  PA_Pl_U3-3pends.bed -b PA_Pl_U1-3pends.bed > PA_Pl_U_ReplicatePeaks3.bed
intersectBed -s -u -a  PA_Pl_U2-3pends.bed -b PA_Pl_U1-3pends.bed > PA_Pl_U_ReplicatePeaks1rev.bed
intersectBed -s -u -a  PA_Pl_U3-3pends.bed -b PA_Pl_U2-3pends.bed > PA_Pl_U_ReplicatePeaks2rev.bed
intersectBed -s -u -a  PA_Pl_U1-3pends.bed -b PA_Pl_U3-3pends.bed > PA_Pl_U_ReplicatePeaks3rev.bed

# PLANKTONIC - TREATED
intersectBed -s -u -a  PA_Pl_AZ1-3pends.bed -b PA_Pl_AZ2-3pends.bed > PA_Pl_AZ_ReplicatePeaks1.bed
intersectBed -s -u -a  PA_Pl_AZ2-3pends.bed -b PA_Pl_AZ3-3pends.bed > PA_Pl_AZ_ReplicatePeaks2.bed
intersectBed -s -u -a  PA_Pl_AZ3-3pends.bed -b PA_Pl_AZ1-3pends.bed > PA_Pl_AZ_ReplicatePeaks3.bed
intersectBed -s -u -a  PA_Pl_AZ2-3pends.bed -b PA_Pl_AZ1-3pends.bed > PA_Pl_AZ_ReplicatePeaks1rev.bed
intersectBed -s -u -a  PA_Pl_AZ3-3pends.bed -b PA_Pl_AZ2-3pends.bed > PA_Pl_AZ_ReplicatePeaks2rev.bed
intersectBed -s -u -a  PA_Pl_AZ1-3pends.bed -b PA_Pl_AZ3-3pends.bed > PA_Pl_AZ_ReplicatePeaks3rev.bed

# BIOFILM - UNTREATED
intersectBed -s -u -a  PA_BF_U1-3pends.bed -b PA_BF_U2-3pends.bed > PA_BF_U_ReplicatePeaks1.bed
intersectBed -s -u -a  PA_BF_U2-3pends.bed -b PA_BF_U3-3pends.bed > PA_BF_U_ReplicatePeaks2.bed
intersectBed -s -u -a  PA_BF_U3-3pends.bed -b PA_BF_U1-3pends.bed > PA_BF_U_ReplicatePeaks3.bed
intersectBed -s -u -a  PA_BF_U2-3pends.bed -b PA_BF_U1-3pends.bed > PA_BF_U_ReplicatePeaks1rev.bed
intersectBed -s -u -a  PA_BF_U3-3pends.bed -b PA_BF_U2-3pends.bed > PA_BF_U_ReplicatePeaks2rev.bed
intersectBed -s -u -a  PA_BF_U1-3pends.bed -b PA_BF_U3-3pends.bed > PA_BF_U_ReplicatePeaks3rev.bed

# BIOFILM - TREATED
intersectBed -s -u -a  PA_BF_AZ1-3pends.bed -b PA_BF_AZ2-3pends.bed > PA_BF_AZ_ReplicatePeaks1.bed
intersectBed -s -u -a  PA_BF_AZ2-3pends.bed -b PA_BF_AZ3-3pends.bed > PA_BF_AZ_ReplicatePeaks2.bed
intersectBed -s -u -a  PA_BF_AZ3-3pends.bed -b PA_BF_AZ1-3pends.bed > PA_BF_AZ_ReplicatePeaks3.bed
intersectBed -s -u -a  PA_BF_AZ2-3pends.bed -b PA_BF_AZ1-3pends.bed > PA_BF_AZ_ReplicatePeaks1rev.bed
intersectBed -s -u -a  PA_BF_AZ3-3pends.bed -b PA_BF_AZ2-3pends.bed > PA_BF_AZ_ReplicatePeaks2rev.bed
intersectBed -s -u -a  PA_BF_AZ1-3pends.bed -b PA_BF_AZ3-3pends.bed > PA_BF_AZ_ReplicatePeaks3rev.bed

# # -------------------------------------------------------------------------------------------------------
## STEP 2B.  COMBINE THE INTERSECT BED RESULTS FROM 2A TO MAKE A MASTER FILE
echo -e "performing union of the intersection files from previous step and mergeBed on the output"
# # Sum of all those that showup at least one condition and merge them - Master Peaks.
# # Concatenate two conditions and mergebed 
# -------------------------------------------------------------------------------------------------------
echo -e "Step1. Combine all Planktonic Peaks or Biofilm Peaks"

cat PA_Pl*Replicate*.bed | sort -k2 -n > PA_Pl_ReplicatePeaksAll.bed
mergeBed -s -d 2 -c 4,5,6 -o collapse,sum,distinct -delim ";" -i  PA_Pl_ReplicatePeaksAll.bed |awk 'BEGIN { OFS = "\t"; ORS="\n"} {print $1, $2, $3, $5, $6, $4}' > PA_Pl_MasterPeaks.bed 

cat PA_BF*Replicate*.bed | sort -k2 -n > PA_BF_ReplicatePeaksAll.bed
mergeBed -s -d 2 -c 4,5,6 -o collapse,sum,distinct -delim ";"  -i  PA_BF_ReplicatePeaksAll.bed |awk 'BEGIN { OFS = "\t"; ORS="\n"} {print $1, $2, $3, $5, $6, $4}'> PA_BF_MasterPeaks.bed

echo -e "Step 2. Finding All peaks that are present in PA in both Planktonic and Biofilm conditions"
# # These peaks would be present in at least two replicates under a condition
cat PA_BF_MasterPeaks.bed PA_Pl_MasterPeaks.bed | sort -k2 -n > PA_MasterPeaksAll.bed
mergeBed -s -d 2 -c 4,5,6 -o collapse,sum,distinct -delim ";" -i  PA_MasterPeaksAll.bed |awk 'BEGIN { OFS = "\t"; ORS="\n"} {print $1, $2, $3, $5, $6, $4}'> PA_MasterPeaksMerged.bed
