# Supplementary material for: Quantitative mapping of mRNA 3’ ends in Pseudomonas aeruginosa reveals a pervasive role for premature 3’ end formation in response to azithromycin
Source: PLoS Genet. 2021 Jul 12;17(7):e1009634. doi: 10.1371/journal.pgen.1009634 (PMC8297930; doi:10.1371/journal.pgen.1009634)
Supplement: S1 Scripts — (ZIP) [file pgen.1009634.s020.zip › Supplemental Scripts/Map3p-seq-peaks.pl]

#!/usr/bin/perl -w
use strict;
use Math::CDF qw(:all);

my $prob;
my $line;
my $start;
my $stop;
my $chromo;
my $oldstop = 0;
my $span;
my $count;
my $total;
my $sum;
my $average;

my @f;
my @hits;
my $window = 50;
my $step = 20;

my $strand = $ARGV[1];
open(BEDGRAPH, "<$ARGV[0]") or die ("can't open input file");
while ($line = <BEDGRAPH>) { # populate array with hitcounts from bedgraph (fill in missing data with zeros)
    chomp($line);
    @f = split /\s+/, $line;
    $chromo = $f[0];
    $start = $f[1];
    $stop = $f[2];
    $count = $f[3];
    if (($start-$oldstop)>0) {
        for my $i ($oldstop .. ($start-1)) {
            $hits[$i] = 0;
        }
    }
    for my $i ($start .. ($stop -1)) {
        $hits[$i] = $count;
        $total += $count;
    }
    $oldstop = $stop;
}

warn("$total total hits for $#hits total sites\n");
my $threshold = ($total / $#hits)*10;
my $i = 25; #start point for peak calls
while ($i <= ($#hits - $window)) { # loop through array and test each position 
    for my $a (($i-25) .. ($i+25)) {
        $sum += $hits[$a];
    }
    $sum -= $hits[$i];
    $average = $sum / 49;
    $prob = 1 - ppois($hits[$i], $average);
    $stop = $i + 1;
    if (($hits[$i]>$threshold)&&($hits[$i]>5*$average)&&($prob<0.00005)&&($hits[$i]>4)) {
        print("$chromo\t$i\t$stop\t$average|$threshold|$prob\t$hits[$i]\t$strand\n");
    }    
    $i++;
    $sum = 0;
}
