# Supplementary material for: Quantitative mapping of mRNA 3’ ends in Pseudomonas aeruginosa reveals a pervasive role for premature 3’ end formation in response to azithromycin
Source: PLoS Genet. 2021 Jul 12;17(7):e1009634. doi: 10.1371/journal.pgen.1009634 (PMC8297930; doi:10.1371/journal.pgen.1009634)
Supplement: S1 Scripts — (ZIP) [file pgen.1009634.s020.zip › Supplemental Scripts/PA-5ptrimmer.pl]

#!/usr/bin/perl

## Mar 1, 2017.  Converts fastq to fasta format

use FileHandle;
use strict;

my $line;
my $seq;
my $trimseq;
my $length;
my $readid;
my $score;
my $trimscore;

my $input = $ARGV[0];
$input =~ s/.fastq|.fq//;

my $OUTPUT = new FileHandle ">$input".".fq" or die ("can't open output\n");

while ($line =<>) {
	chomp($line);
	$readid = $line;
	$seq = <>;
	chomp($seq);
	<>; #eat filler line
	$score = <>;
	chomp($score);
	$trimseq = $seq;
	$trimseq =~ s/^................?.?CAG//; # trims 5' bases off up to CAG
	$length = length($trimseq);
	$trimscore = substr $score, -$length;
	$OUTPUT->print("$readid\n$trimseq\n+\n$trimscore\n");
}
